# Supplementary material for: Multimodal single cell analysis infers widespread enhancer co-activity in a lymphoblastoid cell line
Source: Commun Biol. 2023 May 26;6:563. doi: 10.1038/s42003-023-04954-4 (PMC10219981; doi:10.1038/s42003-023-04954-4)
Supplement: Supplementary file 3 — Supplementary Data 1 [file 42003_2023_4954_MOESM3_ESM.gz › supplementary_data_1.tsv]

gene	enh1	enh2	oneOne	oneZero	zeroOne	zerozero	corr	pval	totalCells	fdr	significant
ENSG00000000419	chr20_48954400_48957000	chr20_49184600_49188000	15	130	68	1566	0.0802187014164474	0.000707746847494421	1779	0.00106207665520212	yes
ENSG00000000419	chr20_48954400_48957000	chr20_49433200_49439200	31	114	152	1482	0.108774365142637	4.25888782164764e-06	1779	1.02093207533751e-05	yes
ENSG00000000419	chr20_48954400_48957000	chr20_49459400_49462400	20	125	94	1540	0.0898308291321292	0.000148292695983388	1779	0.000253876903359382	yes
ENSG00000000419	chr20_48954400_48957000	chr20_50020600_50022200	24	121	105	1529	0.106832033792913	6.30950081292714e-06	1779	1.454627066518e-05	yes
ENSG00000000419	chr20_48954400_48957000	chr20_50096800_50097600	21	124	122	1512	0.070609938721938	0.00288412031362664	1779	0.00387907591148651	yes
ENSG00000000419	chr20_49184600_49188000	chr20_49433200_49439200	17	66	166	1530	0.0742434172418241	0.00172689301275039	1779	0.00241631279643361	yes
ENSG00000000419	chr20_49184600_49188000	chr20_49459400_49462400	17	66	97	1599	0.127132014166049	7.43725955739175e-08	1779	2.71576779910746e-07	yes
ENSG00000000419	chr20_49184600_49188000	chr20_50020600_50022200	21	62	108	1588	0.153971736286424	6.63642106617903e-11	1779	5.13261347535512e-10	yes
ENSG00000000419	chr20_49184600_49188000	chr20_50096800_50097600	12	71	131	1565	0.0522337113450253	0.02758917828774	1779	0.0319593694432587	yes
ENSG00000000419	chr20_49433200_49439200	chr20_49459400_49462400	25	158	89	1507	0.10028815326315	2.25834004430214e-05	1779	4.59500862801746e-05	yes
ENSG00000000419	chr20_49433200_49439200	chr20_50020600_50022200	34	149	95	1501	0.147910948044101	3.63979020262888e-10	1779	2.33750869107003e-09	yes
ENSG00000000419	chr20_49433200_49439200	chr20_50096800_50097600	32	151	111	1485	0.117671301049977	6.4586055784456e-07	1779	1.87653474185434e-06	yes
ENSG00000000419	chr20_49459400_49462400	chr20_50020600_50022200	26	88	103	1562	0.156955110246397	2.79991858311291e-11	1779	2.37566011437122e-10	yes
ENSG00000000419	chr20_49459400_49462400	chr20_50096800_50097600	19	95	124	1541	0.0830412768221013	0.000454679696782243	1779	0.000707484062604489	yes
ENSG00000000419	chr20_50020600_50022200	chr20_50096800_50097600	23	106	120	1530	0.100694691749236	2.09092666038258e-05	1779	4.28614281640035e-05	yes
ENSG00000000457	chr1_169648800_169650200	chr1_169660600_169663400	7	72	98	1743	0.0309038064367404	0.175870930132035	1920	0.18605612008513	no
ENSG00000000457	chr1_169648800_169650200	chr1_169884600_169886000	12	67	121	1720	0.067410337737597	0.0031245503372776	1920	0.00417649490727637	yes
ENSG00000000457	chr1_169660600_169663400	chr1_169884600_169886000	13	92	120	1695	0.0516623518329023	0.0235883658048636	1920	0.0275611935275717	yes
ENSG00000000460	chr1_169648800_169650200	chr1_169660600_169663400	8	69	88	1519	0.0442679502032538	0.0693479465558273	1684	0.0764631225586429	no
ENSG00000000460	chr1_169648800_169650200	chr1_169884600_169886000	14	63	112	1495	0.0890183192161609	0.000254630685019911	1684	0.000415993324759771	yes
ENSG00000000460	chr1_169660600_169663400	chr1_169884600_169886000	11	85	115	1473	0.0371574586611926	0.127456575483247	1684	0.136697651438745	no
ENSG00000000938	chr1_27064000_27070800	chr1_27164400_27167000	20	88	77	1344	0.137694369816617	6.46107184761371e-08	1529	2.39306644404067e-07	yes
ENSG00000000938	chr1_27064000_27070800	chr1_27742200_27746800	14	94	63	1358	0.0999314200935867	9.07169393011406e-05	1529	0.000162220193040122	yes
ENSG00000000938	chr1_27064000_27070800	chr1_27768400_27773200	11	97	63	1358	0.0686683881523331	0.00722966796208269	1529	0.00910307136097147	yes
ENSG00000000938	chr1_27064000_27070800	chr1_27807200_27808600	5	103	25	1396	0.0530243742773348	0.0381588189450145	1529	0.0434215930546558	yes
ENSG00000000938	chr1_27064000_27070800	chr1_27955200_27959600	46	62	288	1133	0.138435224071775	5.48228306807666e-08	1529	2.06601682223789e-07	yes
ENSG00000000938	chr1_27064000_27070800	chr1_27988800_27989800	11	97	56	1365	0.0781594480462184	0.00222519138468929	1529	0.00305424091555623	yes
ENSG00000000938	chr1_27064000_27070800	chr1_28195000_28196600	13	95	78	1343	0.0709110294579774	0.00553685520767665	1529	0.00710898084660798	yes
ENSG00000000938	chr1_27064000_27070800	chr1_28200800_28203800	14	94	74	1347	0.0853174178066027	0.000839353092314636	1529	0.00124235777119626	yes
ENSG00000000938	chr1_27064000_27070800	chr1_28210400_28214600	24	84	165	1256	0.0825978752633464	0.00122642952799813	1529	0.00176154625077578	yes
ENSG00000000938	chr1_27064000_27070800	chr1_28241200_28241600	21	87	139	1282	0.0808800168532255	0.00154973600934991	1529	0.00218705720494764	yes
ENSG00000000938	chr1_27064000_27070800	chr1_28499200_28500200	17	91	96	1325	0.0879939891234738	0.000571803105468495	1529	0.000872957146065882	yes
ENSG00000000938	chr1_27064000_27070800	chr1_28524200_28528200	19	89	120	1301	0.0815290641258355	0.0014193349715017	1529	0.00201574682472857	yes
ENSG00000000938	chr1_27064000_27070800	chr1_28570200_28572400	16	92	72	1349	0.107238159165416	2.64607737253619e-05	1529	5.30260693883339e-05	yes
ENSG00000000938	chr1_27064000_27070800	chr1_28573600_28575200	31	77	158	1263	0.136887058445832	7.72005913009557e-08	1529	2.80795841545747e-07	yes
ENSG00000000938	chr1_27164400_27167000	chr1_27742200_27746800	6	91	71	1361	0.0136816455960465	0.592945107883664	1529	0.602054487057866	no
ENSG00000000938	chr1_27164400_27167000	chr1_27768400_27773200	10	87	64	1368	0.0663320179125863	0.00947342577729652	1529	0.0117041662169605	yes
ENSG00000000938	chr1_27164400_27167000	chr1_27807200_27808600	5	92	25	1407	0.059910254355162	0.0191383487125443	1529	0.0226264170399522	yes
ENSG00000000938	chr1_27164400_27167000	chr1_27955200_27959600	42	55	292	1140	0.135140528542593	1.13074436100579e-07	1529	3.95184092880585e-07	yes
ENSG00000000938	chr1_27164400_27167000	chr1_27988800_27989800	12	85	55	1377	0.10158117585254	6.91711804317015e-05	1529	0.000126757030156373	yes
ENSG00000000938	chr1_27164400_27167000	chr1_28195000_28196600	13	84	78	1354	0.0819605308686406	0.00133832362318391	1529	0.00190934906697328	yes
ENSG00000000938	chr1_27164400_27167000	chr1_28200800_28203800	10	87	78	1354	0.0508897542566539	0.0466377955329672	1529	0.0524948890871079	no
ENSG00000000938	chr1_27164400_27167000	chr1_28210400_28214600	33	64	156	1276	0.171273013801666	1.5666648480528e-11	1529	1.41423560625293e-10	yes
ENSG00000000938	chr1_27164400_27167000	chr1_28241200_28241600	25	72	135	1297	0.130167455300654	3.26544532393953e-07	1529	1.0171335292383e-06	yes
ENSG00000000938	chr1_27164400_27167000	chr1_28499200_28500200	18	79	95	1337	0.111085745165961	1.33889081462682e-05	1529	2.86669461170774e-05	yes
ENSG00000000938	chr1_27164400_27167000	chr1_28524200_28528200	20	77	119	1313	0.104363283694917	4.33816404322412e-05	1529	8.29640594101412e-05	yes
ENSG00000000938	chr1_27164400_27167000	chr1_28570200_28572400	13	84	75	1357	0.0854516883364987	0.000823552342344787	1529	0.00122102243967536	yes
ENSG00000000938	chr1_27164400_27167000	chr1_28573600_28575200	29	68	160	1272	0.138664815806056	5.20925952474844e-08	1529	1.97338824827911e-07	yes
ENSG00000000938	chr1_27742200_27746800	chr1_27768400_27773200	9	68	65	1387	0.0734887114451537	0.00403867277164758	1529	0.0052978183773045	yes
ENSG00000000938	chr1_27742200_27746800	chr1_27807200_27808600	3	74	27	1425	0.0321124111804251	0.209489646502752	1529	0.220178265775642	no
ENSG00000000938	chr1_27742200_27746800	chr1_27955200_27959600	31	46	303	1149	0.102634519307406	5.80505285521471e-05	1529	0.000108128071790234	yes
ENSG00000000938	chr1_27742200_27746800	chr1_27988800_27989800	6	71	61	1391	0.0383659353985892	0.133737114246486	1529	0.143121303811211	no
ENSG00000000938	chr1_27742200_27746800	chr1_28195000_28196600	2	75	89	1363	-0.0326481309561947	0.201984754703929	1529	0.212600533117831	no
ENSG00000000938	chr1_27742200_27746800	chr1_28200800_28203800	11	66	77	1375	0.0843454122882344	0.000962388584212762	1529	0.00140857127846869	yes
ENSG00000000938	chr1_27742200_27746800	chr1_28210400_28214600	14	63	175	1277	0.0407257189434368	0.111422327967289	1529	0.120180750049676	no
ENSG00000000938	chr1_27742200_27746800	chr1_28241200_28241600	20	57	140	1312	0.11668375240177	4.77311831498067e-06	1529	1.13075928029026e-05	yes
ENSG00000000938	chr1_27742200_27746800	chr1_28499200_28500200	10	67	103	1349	0.0492629016029669	0.0541177240486574	1529	0.060432046180521	no
ENSG00000000938	chr1_27742200_27746800	chr1_28524200_28528200	13	64	126	1326	0.0624187783932359	0.014642181152152	1529	0.0175843709866341	yes
ENSG00000000938	chr1_27742200_27746800	chr1_28570200_28572400	7	70	81	1371	0.0329806267107335	0.197426400418699	1529	0.207980384114687	no
ENSG00000000938	chr1_27742200_27746800	chr1_28573600_28575200	17	60	172	1280	0.0679851487980325	0.00783061130793076	1529	0.0098060469212565	yes
ENSG00000000938	chr1_27768400_27773200	chr1_27807200_27808600	4	70	26	1429	0.0559899587967784	0.0285771970284567	1529	0.0330408209881779	yes
ENSG00000000938	chr1_27768400_27773200	chr1_27955200_27959600	34	40	300	1155	0.131546893122917	2.44269043787381e-07	1529	7.84856555710322e-07	yes
ENSG00000000938	chr1_27768400_27773200	chr1_27988800_27989800	6	68	61	1394	0.0410527408788882	0.108576241919624	1529	0.117256535304246	no
ENSG00000000938	chr1_27768400_27773200	chr1_28195000_28196600	9	65	82	1373	0.0592001023853384	0.0206126494409162	1529	0.0242696490738997	yes
ENSG00000000938	chr1_27768400_27773200	chr1_28200800_28203800	8	66	80	1375	0.0489525529429842	0.0556526629330247	1529	0.0620466529517891	no
ENSG00000000938	chr1_27768400_27773200	chr1_28210400_28214600	21	53	168	1287	0.109748712138118	1.70083527104778e-05	1529	3.55862841774704e-05	yes
ENSG00000000938	chr1_27768400_27773200	chr1_28241200_28241600	15	59	145	1310	0.0722467365910756	0.00470734799054248	1529	0.00611012921279375	yes
ENSG00000000938	chr1_27768400_27773200	chr1_28499200_28500200	15	59	98	1357	0.111027550878616	1.35298421126199e-05	1529	2.89432916465993e-05	yes
ENSG00000000938	chr1_27768400_27773200	chr1_28524200_28528200	12	62	127	1328	0.0558959880034063	0.0288455992988711	1529	0.0333374705814219	yes
ENSG00000000938	chr1_27768400_27773200	chr1_28570200_28572400	9	65	79	1376	0.0620379469027434	0.0152583767278841	1529	0.0182811090261342	yes
ENSG00000000938	chr1_27768400_27773200	chr1_28573600_28575200	24	50	165	1290	0.137526527211645	6.70525749842547e-08	1529	2.47346470906537e-07	yes
ENSG00000000938	chr1_27807200_27808600	chr1_27955200_27959600	14	16	320	1179	0.0849870098858992	0.000879438849825073	1529	0.00129644016183314	yes
ENSG00000000938	chr1_27807200_27808600	chr1_27988800_27989800	1	29	66	1433	-0.00724723835215514	0.77705680809563	1529	0.782852745396961	no
ENSG00000000938	chr1_27807200_27808600	chr1_28195000_28196600	3	27	88	1411	0.0242075211948858	0.344180534418808	1529	0.355513345715242	no
ENSG00000000938	chr1_27807200_27808600	chr1_28200800_28203800	4	26	84	1415	0.0460304263510304	0.0719580761521693	1529	0.07918478849837	no
ENSG00000000938	chr1_27807200_27808600	chr1_28210400_28214600	8	22	181	1318	0.0614881577043799	0.0161881602252264	1529	0.019327349725741	yes
ENSG00000000938	chr1_27807200_27808600	chr1_28241200_28241600	7	23	153	1346	0.0594770779673247	0.020026266261668	1529	0.0236219946241523	yes
ENSG00000000938	chr1_27807200_27808600	chr1_28499200_28500200	6	24	107	1392	0.0681861221397036	0.00764936464657268	1529	0.00959454632257072	yes
ENSG00000000938	chr1_27807200_27808600	chr1_28524200_28528200	3	27	136	1363	0.0044736274127549	0.861246601426276	1529	0.865093583853884	no
ENSG00000000938	chr1_27807200_27808600	chr1_28570200_28572400	3	27	85	1414	0.025782865392824	0.313687046170158	1529	0.325069475735247	no
ENSG00000000938	chr1_27807200_27808600	chr1_28573600_28575200	9	21	180	1319	0.0758154044477503	0.00301296468654358	1529	0.00403832216169087	yes
ENSG00000000938	chr1_27955200_27959600	chr1_27988800_27989800	29	305	38	1157	0.111076807199777	1.34104626518536e-05	1529	2.87063118672505e-05	yes
ENSG00000000938	chr1_27955200_27959600	chr1_28195000_28196600	38	296	53	1142	0.121240537684219	1.98967028737952e-06	1529	5.15525807044626e-06	yes
ENSG00000000938	chr1_27955200_27959600	chr1_28200800_28203800	35	299	53	1142	0.107226172606727	2.65160603010467e-05	1529	5.3119235645966e-05	yes
ENSG00000000938	chr1_27955200_27959600	chr1_28210400_28214600	70	264	119	1076	0.138090436488954	5.91848589223105e-08	1529	2.2135636392665e-07	yes
ENSG00000000938	chr1_27955200_27959600	chr1_28241200_28241600	73	261	87	1108	0.196758009729746	8.26611434662138e-15	1529	1.64660166888957e-13	yes
ENSG00000000938	chr1_27955200_27959600	chr1_28499200_28500200	50	284	63	1132	0.153169642218633	1.74458015474861e-09	1529	9.47764503669863e-09	yes
ENSG00000000938	chr1_27955200_27959600	chr1_28524200_28528200	52	282	87	1108	0.119129623987496	2.99604227524408e-06	1529	7.44126195572715e-06	yes
ENSG00000000938	chr1_27955200_27959600	chr1_28570200_28572400	41	293	47	1148	0.148004388728027	6.07613797586001e-09	1529	2.89191151110149e-08	yes
ENSG00000000938	chr1_27955200_27959600	chr1_28573600_28575200	72	262	117	1078	0.147708707142726	6.51765121073701e-09	1529	3.08250108339579e-08	yes
ENSG00000000938	chr1_27988800_27989800	chr1_28195000_28196600	7	60	84	1378	0.0406829752785588	0.111798634877012	1529	0.120566130089633	no
ENSG00000000938	chr1_27988800_27989800	chr1_28200800_28203800	10	57	78	1384	0.0842880762266503	0.000970143247797222	1529	0.00141911870407503	yes
ENSG00000000938	chr1_27988800_27989800	chr1_28210400_28214600	19	48	170	1292	0.104047480039051	4.57678553988332e-05	1529	8.71118600190339e-05	yes
ENSG00000000938	chr1_27988800_27989800	chr1_28241200_28241600	19	48	141	1321	0.125144957271484	9.16452603417196e-07	1529	2.570347486597e-06	yes
ENSG00000000938	chr1_27988800_27989800	chr1_28499200_28500200	12	55	101	1361	0.0860827131838292	0.000752919779873906	1529	0.00112393413228591	yes
ENSG00000000938	chr1_27988800_27989800	chr1_28524200_28528200	16	51	123	1339	0.11013247780828	1.58838560861201e-05	1529	3.34592746500127e-05	yes
ENSG00000000938	chr1_27988800_27989800	chr1_28570200_28572400	10	57	78	1384	0.0842880762266503	0.000970143247797222	1529	0.00141911870407503	yes
ENSG00000000938	chr1_27988800_27989800	chr1_28573600_28575200	24	43	165	1297	0.15258561677926	2.01323886358895e-09	1529	1.07619946501301e-08	yes
ENSG00000000938	chr1_28195000_28196600	chr1_28200800_28203800	9	82	79	1359	0.0446602251671606	0.0808515938133888	1529	0.0885160524424427	no
ENSG00000000938	chr1_28195000_28196600	chr1_28210400_28214600	22	69	167	1271	0.0903008742588062	0.000407281009648222	1529	0.00063937926047387	yes
ENSG00000000938	chr1_28195000_28196600	chr1_28241200_28241600	14	77	146	1292	0.0404366380091097	0.113986895855419	1529	0.122836175484887	no
ENSG00000000938	chr1_28195000_28196600	chr1_28499200_28500200	14	77	99	1339	0.0768689501421688	0.00263184787912245	1529	0.00356480094950821	yes
ENSG00000000938	chr1_28195000_28196600	chr1_28524200_28528200	11	80	128	1310	0.0262253392872403	0.305451871554828	1529	0.316853915800785	no
ENSG00000000938	chr1_28195000_28196600	chr1_28570200_28572400	8	83	80	1358	0.0327906815758885	0.200021155996331	1529	0.210610638298877	no
ENSG00000000938	chr1_28195000_28196600	chr1_28573600_28575200	18	73	171	1267	0.0567051478176079	0.0266039753778613	1529	0.0308810056118589	yes
ENSG00000000938	chr1_28200800_28203800	chr1_28210400_28214600	25	63	164	1277	0.120491485034017	2.30251412702893e-06	1529	5.87640339533312e-06	yes
ENSG00000000938	chr1_28200800_28203800	chr1_28241200_28241600	23	65	137	1304	0.126525993506796	6.92744677735952e-07	1529	1.99906276255946e-06	yes
ENSG00000000938	chr1_28200800_28203800	chr1_28499200_28500200	18	70	95	1346	0.123402877093874	1.29894426606657e-06	1529	3.51643759370807e-06	yes
ENSG00000000938	chr1_28200800_28203800	chr1_28524200_28528200	18	70	121	1320	0.0976830831455704	0.000130414674945515	1529	0.000225679381424162	yes
ENSG00000000938	chr1_28200800_28203800	chr1_28570200_28572400	15	73	73	1368	0.119795281054823	2.63519266390374e-06	1529	6.63308959777148e-06	yes
ENSG00000000938	chr1_28200800_28203800	chr1_28573600_28575200	23	65	166	1275	0.103427484606378	5.08188375949414e-05	1529	9.58502345512822e-05	yes
ENSG00000000938	chr1_28210400_28214600	chr1_28241200_28241600	44	145	116	1224	0.15724580159208	6.32299562095306e-10	1529	3.82333985509166e-09	yes
ENSG00000000938	chr1_28210400_28214600	chr1_28499200_28500200	31	158	82	1258	0.12936601040142	3.86010420329462e-07	1529	1.18252461559831e-06	yes
ENSG00000000938	chr1_28210400_28214600	chr1_28524200_28528200	42	147	97	1243	0.171545506197386	1.45345260426795e-11	1529	1.32220193515496e-10	yes
ENSG00000000938	chr1_28210400_28214600	chr1_28570200_28572400	22	167	66	1274	0.0948954843925577	0.000202403487063628	1529	0.000337117642804538	yes
ENSG00000000938	chr1_28210400_28214600	chr1_28573600_28575200	54	135	135	1205	0.184968017057569	3.10478725307788e-13	1529	4.23146536973853e-12	yes
ENSG00000000938	chr1_28241200_28241600	chr1_28499200_28500200	25	135	88	1281	0.107605558989401	2.48183459935723e-05	1529	5.00502587391642e-05	yes
ENSG00000000938	chr1_28241200_28241600	chr1_28524200_28528200	29	131	110	1259	0.107432432432432	2.55798411009973e-05	1529	5.142311076567e-05	yes
ENSG00000000938	chr1_28241200_28241600	chr1_28570200_28572400	21	139	67	1302	0.108177414375399	2.24532573387242e-05	1529	4.57160891971744e-05	yes
ENSG00000000938	chr1_28241200_28241600	chr1_28573600_28575200	44	116	145	1224	0.15724580159208	6.32299562095306e-10	1529	3.82333985509166e-09	yes
ENSG00000000938	chr1_28499200_28500200	chr1_28524200_28528200	23	90	116	1300	0.110676951216699	1.44092980347551e-05	1529	3.06303846498389e-05	yes
ENSG00000000938	chr1_28499200_28500200	chr1_28570200_28572400	19	94	69	1347	0.134136919594531	1.40496648370603e-07	1529	4.79706830152468e-07	yes
ENSG00000000938	chr1_28499200_28500200	chr1_28573600_28575200	38	75	151	1265	0.182534139167505	6.37575114590323e-13	1529	8.0823240163409e-12	yes
ENSG00000000938	chr1_28524200_28528200	chr1_28570200_28572400	19	120	69	1321	0.107451391460127	2.54953799760604e-05	1529	5.12721239691715e-05	yes
ENSG00000000938	chr1_28524200_28528200	chr1_28573600_28575200	42	97	147	1243	0.171545506197386	1.45345260426795e-11	1529	1.32220193515496e-10	yes
ENSG00000000938	chr1_28570200_28572400	chr1_28573600_28575200	29	59	160	1281	0.154619485889297	1.21966995052587e-09	1529	6.88126066838061e-09	yes
ENSG00000001036	chr6_143164200_143166600	chr6_143223600_143224200	13	112	35	613	0.0762633090600184	0.0340063622669406	773	0.0389343178305612	yes
ENSG00000001036	chr6_143164200_143166600	chr6_143233600_143235000	27	98	69	579	0.122264427589725	0.000657798228972424	773	0.000992960597245567	yes
ENSG00000001036	chr6_143164200_143166600	chr6_143887600_143889000	15	110	30	618	0.115893712504257	0.0012472573538258	773	0.00178890905805544	yes
ENSG00000001036	chr6_143164200_143166600	chr6_144222600_144224200	14	111	42	606	0.0670184812755483	0.0625487767344275	773	0.0693225211533633	no
ENSG00000001036	chr6_143223600_143224200	chr6_143233600_143235000	13	35	83	642	0.114408726930845	0.00144149009570271	773	0.00204491404280476	yes
ENSG00000001036	chr6_143223600_143224200	chr6_143887600_143889000	3	45	42	683	0.00470907444081904	0.89600102689905	773	0.899077583480541	no
ENSG00000001036	chr6_143223600_143224200	chr6_144222600_144224200	4	44	52	673	0.0108078212126973	0.764168752007237	773	0.770272384796963	no
ENSG00000001036	chr6_143233600_143235000	chr6_143887600_143889000	16	80	29	648	0.174415898797255	1.06700775126543e-06	773	2.94621716615493e-06	yes
ENSG00000001036	chr6_143233600_143235000	chr6_144222600_144224200	11	85	45	632	0.0612130950835231	0.0889916063816988	773	0.0970065185291992	no
ENSG00000001036	chr6_143887600_143889000	chr6_144222600_144224200	6	39	50	678	0.0583983286543682	0.104717976582494	773	0.11328466610904	no
ENSG00000001167	chr6_41499000_41500600	chr6_41679000_41682600	11	53	54	509	0.0754407117083357	0.0590320458704473	627	0.0656043810044235	no
ENSG00000001461	chr1_24230800_24235600	chr1_24515400_24518600	23	89	74	814	0.130026038546011	3.72087838270721e-05	1000	7.21809429915502e-05	yes
ENSG00000001461	chr1_24230800_24235600	chr1_25069000_25071800	36	76	144	744	0.130736394691314	3.37025830323659e-05	1000	6.59665206641404e-05	yes
ENSG00000001461	chr1_24230800_24235600	chr1_25291600_25293400	23	89	106	782	0.0808999522586469	0.0104890039955965	1000	0.0128756260270622	yes
ENSG00000001461	chr1_24230800_24235600	chr1_25346600_25349600	39	73	103	785	0.209813515473223	2.06552882799078e-11	1000	1.81044244128591e-10	yes
ENSG00000001461	chr1_24230800_24235600	chr1_25352000_25357600	30	82	102	786	0.142540466951341	6.03921111491126e-06	1000	1.39869461616485e-05	yes
ENSG00000001461	chr1_24515400_24518600	chr1_25069000_25071800	26	71	154	749	0.0751077841774532	0.0175250953973034	1000	0.0208249355798112	yes
ENSG00000001461	chr1_24515400_24518600	chr1_25291600_25293400	27	70	102	801	0.146030907857333	3.53492564485466e-06	1000	8.63643511205341e-06	yes
ENSG00000001461	chr1_24515400_24518600	chr1_25346600_25349600	27	70	115	788	0.128029768426441	4.9006877381119e-05	1000	9.26945783733606e-05	yes
ENSG00000001461	chr1_24515400_24518600	chr1_25352000_25357600	27	70	105	798	0.14170638535393	6.85111167349418e-06	1000	1.56690378423815e-05	yes
ENSG00000001461	chr1_25069000_25071800	chr1_25291600_25293400	42	138	87	733	0.145830537506684	3.64652809108084e-06	1000	8.88138337350276e-06	yes
ENSG00000001461	chr1_25069000_25071800	chr1_25346600_25349600	49	131	93	727	0.174794036857887	2.6450335602496e-08	1000	1.07868040658025e-07	yes
ENSG00000001461	chr1_25069000_25071800	chr1_25352000_25357600	45	135	87	733	0.163329452204405	2.06507240689283e-07	1000	6.75957192469656e-07	yes
ENSG00000001461	chr1_25291600_25293400	chr1_25346600_25349600	42	87	100	771	0.20240751268257	1.0494043471695e-10	1000	7.70721833062179e-10	yes
ENSG00000001461	chr1_25291600_25293400	chr1_25352000_25357600	32	97	100	771	0.131955974280574	2.84023516673981e-05	1000	5.65221593858046e-05	yes
ENSG00000001461	chr1_25346600_25349600	chr1_25352000_25357600	46	96	86	772	0.23068931329502	1.51591700334875e-13	1000	2.22966199158903e-12	yes
ENSG00000001629	chr7_92250600_92252400	chr7_92261200_92265200	24	196	361	6391	0.0425721405364988	0.000376996167197665	6972	0.000595744130148017	no
ENSG00000001629	chr7_92250600_92252400	chr7_92270600_92272400	29	191	340	6412	0.0636066750621577	1.06369146255895e-07	6972	3.74297334285025e-07	yes
ENSG00000001629	chr7_92250600_92252400	chr7_92277400_92278200	19	201	139	6613	0.0772632475224466	1.04795439203424e-10	6972	7.69790661077856e-10	yes
ENSG00000001629	chr7_92250600_92252400	chr7_92349200_92351000	12	208	132	6620	0.0430144262593667	0.000327320876370521	6972	0.000523289258569236	no
ENSG00000001629	chr7_92250600_92252400	chr7_92366200_92368600	14	206	161	6591	0.0444673294580824	0.0002039065377061	6972	0.000339371505134437	no
ENSG00000001629	chr7_92250600_92252400	chr7_92438000_92440200	20	200	274	6478	0.0437768857426165	0.000255780317720094	6972	0.000417763868703585	no
ENSG00000001629	chr7_92250600_92252400	chr7_92443800_92445200	7	213	98	6654	0.024836762366927	0.0380997006756098	6972	0.04335937042207	no
ENSG00000001629	chr7_92250600_92252400	chr7_92532400_92534800	49	171	497	6255	0.0970275748738488	4.68620630363229e-16	6972	1.24995067400564e-14	yes
ENSG00000001629	chr7_92250600_92252400	chr7_92794000_92795400	14	206	158	6594	0.0453442774982665	0.000152202247320229	6972	0.000259983986904036	no
ENSG00000001629	chr7_92261200_92265200	chr7_92270600_92272400	51	334	318	6269	0.0858922718738666	6.77659596469409e-13	6972	8.5333167811969e-12	yes
ENSG00000001629	chr7_92261200_92265200	chr7_92277400_92278200	11	374	147	6440	0.00959962219044353	0.422883433384723	6972	0.433945046046299	no
ENSG00000001629	chr7_92261200_92265200	chr7_92349200_92351000	11	374	133	6454	0.0134585294289886	0.261175775124277	6972	0.272373072284996	no
ENSG00000001629	chr7_92261200_92265200	chr7_92366200_92368600	25	360	150	6437	0.0615640813174925	2.68281501588251e-07	6972	8.52764162463043e-07	yes
ENSG00000001629	chr7_92261200_92265200	chr7_92438000_92440200	35	350	259	6328	0.0586322111036138	9.63066670156562e-07	6972	2.68777083894723e-06	yes
ENSG00000001629	chr7_92261200_92265200	chr7_92443800_92445200	22	363	83	6504	0.0835349985310974	2.82815984587979e-12	6972	3.05767209319695e-11	yes
ENSG00000001629	chr7_92261200_92265200	chr7_92532400_92534800	75	310	471	6116	0.104826989613335	1.70126291345026e-18	6972	7.89214247669702e-17	yes
ENSG00000001629	chr7_92261200_92265200	chr7_92794000_92795400	21	364	151	6436	0.0465627014132826	0.000100522097785105	6972	0.000178029375421849	no
ENSG00000001629	chr7_92270600_92272400	chr7_92277400_92278200	24	345	134	6469	0.0673157422654983	1.84288945732037e-08	6972	7.80934413203951e-08	yes
ENSG00000001629	chr7_92270600_92272400	chr7_92349200_92351000	12	357	132	6471	0.019723615109729	0.0996079582523837	6972	0.108004422887491	no
ENSG00000001629	chr7_92270600_92272400	chr7_92366200_92368600	25	344	150	6453	0.0644531427489001	7.18921436409971e-08	6972	2.633989247476e-07	yes
ENSG00000001629	chr7_92270600_92272400	chr7_92438000_92440200	37	332	257	6346	0.0683433989778311	1.11506762032569e-08	6972	4.98199972825263e-08	yes
ENSG00000001629	chr7_92270600_92272400	chr7_92443800_92445200	15	354	90	6513	0.0496700771945252	3.33647292595942e-05	6972	6.5367170396954e-05	no
ENSG00000001629	chr7_92270600_92272400	chr7_92532400_92534800	71	298	475	6128	0.100395400646525	4.3670628221785e-17	6972	1.48228624271374e-15	yes
ENSG00000001629	chr7_92270600_92272400	chr7_92794000_92795400	23	346	149	6454	0.0573941303322485	1.62336240859209e-06	6972	4.29440710582627e-06	yes
ENSG00000001629	chr7_92277400_92278200	chr7_92349200_92351000	6	152	138	6676	0.0185447404770357	0.121546821675885	6972	0.130622306708744	no
ENSG00000001629	chr7_92277400_92278200	chr7_92366200_92368600	12	146	163	6651	0.0494981901458255	3.55235731747564e-05	6972	6.92114043005723e-05	no
ENSG00000001629	chr7_92277400_92278200	chr7_92438000_92440200	12	146	282	6532	0.0255950823754891	0.0325883996940654	6972	0.0373979744043858	no
ENSG00000001629	chr7_92277400_92278200	chr7_92443800_92445200	1	157	104	6710	-0.0109163384335643	0.362104861092417	6972	0.373410517378252	no
ENSG00000001629	chr7_92277400_92278200	chr7_92532400_92534800	35	123	511	6303	0.0811668298446895	1.14256192187364e-11	6972	1.06583648537242e-10	yes
ENSG00000001629	chr7_92277400_92278200	chr7_92794000_92795400	10	148	162	6652	0.0379131642266568	0.00154411046395605	6972	0.00217972453023558	no
ENSG00000001629	chr7_92349200_92351000	chr7_92366200_92368600	11	133	164	6664	0.0476139376609877	6.97211470131191e-05	6972	0.000127692896399623	no
ENSG00000001629	chr7_92349200_92351000	chr7_92438000_92440200	12	132	282	6546	0.0297453794894753	0.0129989200127498	6972	0.0157348752609548	no
ENSG00000001629	chr7_92349200_92351000	chr7_92443800_92445200	2	142	103	6725	-0.00139669361007979	0.907176267639216	6972	0.909909655471232	no
ENSG00000001629	chr7_92349200_92351000	chr7_92532400_92534800	19	125	527	6301	0.0289896272593268	0.0154921395462761	6972	0.0185431386596534	no
ENSG00000001629	chr7_92349200_92351000	chr7_92794000_92795400	8	136	164	6664	0.0289152581059393	0.0157588704992956	6972	0.0188430159555926	no
ENSG00000001629	chr7_92366200_92368600	chr7_92438000_92440200	28	147	266	6531	0.0940766096144394	3.50949487036555e-15	6972	7.62434454279655e-14	yes
ENSG00000001629	chr7_92366200_92368600	chr7_92443800_92445200	9	166	96	6701	0.0479140585514537	6.27208107689489e-05	6972	0.000116004322772855	no
ENSG00000001629	chr7_92366200_92368600	chr7_92532400_92534800	31	144	515	6282	0.0590252916473514	8.14169629945832e-07	6972	2.31045430304589e-06	yes
ENSG00000001629	chr7_92366200_92368600	chr7_92794000_92795400	19	156	153	6644	0.0867896384727836	3.89369931801507e-13	6972	5.19149801043289e-12	yes
ENSG00000001629	chr7_92438000_92440200	chr7_92443800_92445200	14	280	91	6587	0.0560916404866341	2.78028342952329e-06	6972	6.95811490916056e-06	yes
ENSG00000001629	chr7_92438000_92440200	chr7_92532400_92534800	49	245	497	6181	0.0690024463435309	8.04834248058157e-09	6972	3.71987637772734e-08	yes
ENSG00000001629	chr7_92438000_92440200	chr7_92794000_92795400	15	279	157	6521	0.0356430374254849	0.0029150929097528	6972	0.00391749296697233	no
ENSG00000001629	chr7_92443800_92445200	chr7_92532400_92534800	17	88	529	6338	0.0384737029001971	0.00131305923665936	6972	0.00187577778136905	no
ENSG00000001629	chr7_92443800_92445200	chr7_92794000_92795400	8	97	164	6703	0.0410703850010739	0.00060325215854243	6972	0.000916984925967333	no
ENSG00000001629	chr7_92532400_92534800	chr7_92794000_92795400	31	515	141	6285	0.0603332774124528	4.62071127354059e-07	6972	1.38840277380515e-06	yes
ENSG00000001631	chr7_92261200_92265200	chr7_92270600_92272400	38	164	160	2802	0.13535767605905	2.07331839508854e-14	3164	3.75709347119702e-13	yes
ENSG00000001631	chr7_92261200_92265200	chr7_92438000_92440200	25	177	119	2843	0.0980440613764323	3.27497327217482e-08	3164	1.30486573294148e-07	yes
ENSG00000001631	chr7_92261200_92265200	chr7_92532400_92534800	44	158	244	2718	0.115117284319306	8.34067168381815e-11	3164	6.28138109173241e-10	yes
ENSG00000001631	chr7_92261200_92265200	chr7_92794000_92795400	14	188	77	2885	0.0633525742140209	0.000362857114379755	3164	0.000575084227522318	yes
ENSG00000001631	chr7_92270600_92272400	chr7_92438000_92440200	23	175	121	2845	0.0875807224981541	8.06024356628514e-07	3164	2.290209224437e-06	yes
ENSG00000001631	chr7_92270600_92272400	chr7_92532400_92534800	40	158	248	2718	0.0997013069644859	1.9103017357186e-08	3164	8.06402293696755e-08	yes
ENSG00000001631	chr7_92270600_92272400	chr7_92794000_92795400	16	182	75	2891	0.0804595092711467	5.86045703715958e-06	3164	1.36092311048585e-05	yes
ENSG00000001631	chr7_92438000_92440200	chr7_92532400_92534800	25	119	263	2757	0.0626954080185431	0.000417669397266763	3164	0.000654197762928144	yes
ENSG00000001631	chr7_92438000_92440200	chr7_92794000_92795400	11	133	80	2940	0.0622261655449583	0.000461436028252952	3164	0.000716906331471224	yes
ENSG00000001631	chr7_92532400_92534800	chr7_92794000_92795400	22	266	69	2807	0.090177266889928	3.75906348501496e-07	3164	1.15458315405625e-06	yes
ENSG00000002016	chr12_739200_740000	chr12_776800_782400	16	77	99	1358	0.0943250338263795	0.000200109438439551	1550	0.000333642877877825	yes
ENSG00000002016	chr12_739200_740000	chr12_783600_786800	15	78	138	1319	0.0530077675647925	0.0369151373100994	1550	0.0420784856699642	yes
ENSG00000002016	chr12_776800_782400	chr12_783600_786800	21	94	132	1303	0.0796283337735104	0.00170439258797651	1550	0.00238722625599723	yes
ENSG00000002549	chr4_17593000_17597800	chr4_18058600_18060200	12	200	183	6638	0.0310070087116548	0.00930871263240611	7033	0.0115139022534652	no
ENSG00000002746	chr7_42951600_42952200	chr7_43630600_43631000	14	84	43	729	0.111363931410233	0.00100087364781218	870	0.00146044943858096	yes
ENSG00000002746	chr7_42951600_42952200	chr7_43686600_43689000	28	70	89	683	0.157933972356524	2.85348360336328e-06	870	7.1223373037326e-06	yes
ENSG00000002746	chr7_43630600_43631000	chr7_43686600_43689000	17	40	100	713	0.127097319372227	0.000170801648223864	870	0.000288721485328971	yes
ENSG00000002822	chr7_1980200_1980800	chr7_2139400_2140000	8	213	62	3611	0.033642393533781	0.0357930843446107	3894	0.0408615536501735	no
ENSG00000002822	chr7_1980200_1980800	chr7_2205400_2206400	18	203	153	3520	0.0449329356211496	0.00504075453627143	3894	0.00651375865098274	no
ENSG00000002822	chr7_1980200_1980800	chr7_2248800_2250000	22	199	158	3515	0.0622924376799673	0.000100369207507141	3894	0.000177783024792786	yes
ENSG00000002822	chr7_1980200_1980800	chr7_2276000_2279600	26	195	174	3499	0.0736613928869065	4.1968352975574e-06	3894	1.00748224049462e-05	yes
ENSG00000002822	chr7_1980200_1980800	chr7_2298400_2299600	17	204	126	3547	0.0524282284459732	0.00106479216707474	3894	0.00154631694681501	yes
ENSG00000002822	chr7_1980200_1980800	chr7_2327400_2329400	18	203	162	3511	0.0411481949737441	0.0102290198027967	3894	0.0125754527367683	no
ENSG00000002822	chr7_1980200_1980800	chr7_2446600_2447200	17	204	125	3548	0.0529415540694368	0.000950062808937352	3894	0.00139186418307911	yes
ENSG00000002822	chr7_1980200_1980800	chr7_2569800_2570600	14	207	111	3562	0.0434842792901198	0.00664931991850216	3894	0.00842372940111901	no
ENSG00000002822	chr7_1980200_1980800	chr7_2681200_2681600	9	212	112	3561	0.0136425937857165	0.394719153990484	3894	0.40592423761332	no
ENSG00000002822	chr7_1980200_1980800	chr7_2797200_2798600	29	192	194	3479	0.0780727394624398	1.07291225148868e-06	3894	2.96077567432529e-06	yes
ENSG00000002822	chr7_1980200_1980800	chr7_2903400_2904200	30	191	184	3489	0.0869580609633759	5.48255312509417e-08	3894	2.06601959308347e-07	yes
ENSG00000002822	chr7_1980200_1980800	chr7_3017200_3018400	29	192	212	3461	0.0705796802540623	1.04140947108848e-05	3894	2.28258814858985e-05	yes
ENSG00000002822	chr7_2139400_2140000	chr7_2205400_2206400	4	66	167	3657	0.00873520672374517	0.58580228905955	3894	0.594992466797116	no
ENSG00000002822	chr7_2139400_2140000	chr7_2248800_2250000	7	63	173	3651	0.0346505037911095	0.0306017519509441	3894	0.0352482513094808	no
ENSG00000002822	chr7_2139400_2140000	chr7_2276000_2279600	12	58	188	3636	0.0735949579171314	4.28150328587706e-06	3894	1.02594619537076e-05	yes
ENSG00000002822	chr7_2139400_2140000	chr7_2298400_2299600	5	65	138	3686	0.0249655779163378	0.119317979353587	3894	0.128343405801116	no
ENSG00000002822	chr7_2139400_2140000	chr7_2327400_2329400	11	59	169	3655	0.0714710964401968	8.03641332815131e-06	3894	1.80908805738171e-05	yes
ENSG00000002822	chr7_2139400_2140000	chr7_2446600_2447200	8	62	134	3690	0.0561691781670597	0.000453686835543132	3894	0.000706001498569774	yes
ENSG00000002822	chr7_2139400_2140000	chr7_2569800_2570600	7	63	118	3706	0.0521174854456444	0.00114033567773104	3894	0.0016474214214057	yes
ENSG00000002822	chr7_2139400_2140000	chr7_2681200_2681600	8	62	113	3711	0.0648839523283603	5.08135166693872e-05	3894	9.58416239486397e-05	yes
ENSG00000002822	chr7_2139400_2140000	chr7_2797200_2798600	15	55	208	3616	0.0914305186643763	1.09328633083217e-08	3894	4.89399305895755e-08	yes
ENSG00000002822	chr7_2139400_2140000	chr7_2903400_2904200	10	60	204	3620	0.052185284551844	0.00112344289779611	3894	0.00162484904811705	yes
ENSG00000002822	chr7_2139400_2140000	chr7_3017200_3018400	7	63	234	3590	0.0213988592281574	0.181858636869576	3894	0.192145375826127	no
ENSG00000002822	chr7_2205400_2206400	chr7_2248800_2250000	18	153	162	3561	0.0602592002618138	0.000168221968707131	3894	0.000284806750090294	yes
ENSG00000002822	chr7_2205400_2206400	chr7_2276000_2279600	22	149	178	3545	0.075046298352577	2.75697119473591e-06	3894	6.90590438307735e-06	yes
ENSG00000002822	chr7_2205400_2206400	chr7_2298400_2299600	15	156	128	3595	0.0581089717431796	0.000285610742105856	3894	0.000462058630066019	yes
ENSG00000002822	chr7_2205400_2206400	chr7_2327400_2329400	21	150	159	3564	0.0781658948451091	1.04161396578128e-06	3894	2.88243801885232e-06	yes
ENSG00000002822	chr7_2205400_2206400	chr7_2446600_2447200	17	154	125	3598	0.071971353696884	6.93937736827863e-06	3894	1.58546121850911e-05	yes
ENSG00000002822	chr7_2205400_2206400	chr7_2569800_2570600	12	159	113	3610	0.0462931473029468	0.00385974066498262	3894	0.00507733141668564	no
ENSG00000002822	chr7_2205400_2206400	chr7_2681200_2681600	10	161	111	3612	0.033849979508721	0.0346666470117134	3894	0.0396473379847571	no
ENSG00000002822	chr7_2205400_2206400	chr7_2797200_2798600	14	157	209	3514	0.0226936438151874	0.156818054853084	3894	0.166642094434297	no
ENSG00000002822	chr7_2205400_2206400	chr7_2903400_2904200	18	153	196	3527	0.0473089717565868	0.00314828031693006	3894	0.00420568760502454	no
ENSG00000002822	chr7_2205400_2206400	chr7_3017200_3018400	25	146	216	3507	0.0749871316486695	2.80733101911684e-06	3894	7.01929607007568e-06	yes
ENSG00000002822	chr7_2248800_2250000	chr7_2276000_2279600	18	162	182	3532	0.0485100624960631	0.00246233543902202	3894	0.00335234766451795	no
ENSG00000002822	chr7_2248800_2250000	chr7_2298400_2299600	13	167	130	3584	0.0415514833856936	0.00950930153557153	3894	0.0117467733535583	no
ENSG00000002822	chr7_2248800_2250000	chr7_2327400_2329400	24	156	156	3558	0.0913301023155627	1.13455663189477e-08	3894	5.06122956010037e-08	yes
ENSG00000002822	chr7_2248800_2250000	chr7_2446600_2447200	16	164	126	3588	0.0615678011159429	0.000120866017536649	3894	0.000210583652780729	yes
ENSG00000002822	chr7_2248800_2250000	chr7_2569800_2570600	13	167	112	3602	0.0501095988948634	0.00176062218457863	3894	0.00245997941755927	yes
ENSG00000002822	chr7_2248800_2250000	chr7_2681200_2681600	14	166	107	3607	0.0592559986869194	0.000215810063750403	3894	0.000357512936069274	yes
ENSG00000002822	chr7_2248800_2250000	chr7_2797200_2798600	16	164	207	3507	0.0299603108797688	0.0615671290997301	3894	0.0682882715219356	no
ENSG00000002822	chr7_2248800_2250000	chr7_2903400_2904200	27	153	187	3527	0.0918128760497603	9.49080791652386e-09	3894	4.31193282724144e-08	yes
ENSG00000002822	chr7_2248800_2250000	chr7_3017200_3018400	27	153	214	3500	0.0805012573206295	4.90517576790275e-07	3894	1.46426775870997e-06	yes
ENSG00000002822	chr7_2276000_2279600	chr7_2298400_2299600	18	182	125	3569	0.0659112237389138	3.85265621658075e-05	3894	7.44957293494537e-05	yes
ENSG00000002822	chr7_2276000_2279600	chr7_2327400_2329400	14	186	166	3528	0.026346718208879	0.100208559391376	3894	0.108627791347079	no
ENSG00000002822	chr7_2276000_2279600	chr7_2446600_2447200	17	183	125	3569	0.0602462181809507	0.00016876919058928	3894	0.000285628455330109	yes
ENSG00000002822	chr7_2276000_2279600	chr7_2569800_2570600	15	185	110	3584	0.0566297907677641	0.000406987985324376	3894	0.000638942975710085	yes
ENSG00000002822	chr7_2276000_2279600	chr7_2681200_2681600	18	182	103	3591	0.0790200779519875	7.9275324526268e-07	3894	2.25593785134658e-06	yes
ENSG00000002822	chr7_2276000_2279600	chr7_2797200_2798600	18	182	205	3489	0.0327790107462765	0.0408187685797185	3894	0.0462810489711847	no
ENSG00000002822	chr7_2276000_2279600	chr7_2903400_2904200	27	173	187	3507	0.0817256955074125	3.27751763495131e-07	3894	1.02049252016129e-06	yes
ENSG00000002822	chr7_2276000_2279600	chr7_3017200_3018400	18	182	223	3471	0.0271449245395009	0.0903292009700564	3894	0.0984070689409139	no
ENSG00000002822	chr7_2298400_2299600	chr7_2327400_2329400	17	126	163	3588	0.0675624915528651	2.44847405633727e-05	3894	4.9441166146355e-05	yes
ENSG00000002822	chr7_2298400_2299600	chr7_2446600_2447200	16	127	126	3625	0.0785618083137452	9.18123822162593e-07	3894	2.57475001912355e-06	yes
ENSG00000002822	chr7_2298400_2299600	chr7_2569800_2570600	9	134	116	3635	0.0341574909690936	0.0330536737580009	3894	0.0379017371660677	no
ENSG00000002822	chr7_2298400_2299600	chr7_2681200_2681600	13	130	108	3643	0.0673308845401608	2.61082216214898e-05	3894	5.23866181754742e-05	yes
ENSG00000002822	chr7_2298400_2299600	chr7_2797200_2798600	19	124	204	3547	0.0635279692501638	7.27823755259126e-05	3894	0.000132770311652497	yes
ENSG00000002822	chr7_2298400_2299600	chr7_2903400_2904200	15	128	199	3552	0.0427855784534276	0.00757907445391967	3894	0.00951284550897229	no
ENSG00000002822	chr7_2298400_2299600	chr7_3017200_3018400	21	122	220	3531	0.0688473485739177	1.70851931246369e-05	3894	3.57287843822272e-05	yes
ENSG00000002822	chr7_2327400_2329400	chr7_2446600_2447200	13	167	129	3585	0.0419935834848618	0.00877249733131667	3894	0.0108963542540902	no
ENSG00000002822	chr7_2327400_2329400	chr7_2569800_2570600	11	169	114	3600	0.0362324366662454	0.0237598650951715	3894	0.0277498175775881	no
ENSG00000002822	chr7_2327400_2329400	chr7_2681200_2681600	15	165	106	3608	0.0663045953049199	3.46152715627435e-05	3894	6.75881349267621e-05	yes
ENSG00000002822	chr7_2327400_2329400	chr7_2797200_2798600	21	159	202	3512	0.0562789922021429	0.000442120217082403	3894	0.000689421615940999	yes
ENSG00000002822	chr7_2327400_2329400	chr7_2903400_2904200	21	159	193	3521	0.0596126293292554	0.0001976051092935	3894	0.000329848988716845	yes
ENSG00000002822	chr7_2327400_2329400	chr7_3017200_3018400	19	161	222	3492	0.0398947744673595	0.0127850060094494	3894	0.0154914620163794	no
ENSG00000002822	chr7_2446600_2447200	chr7_2569800_2570600	7	135	118	3634	0.0189777845015215	0.236422303145658	3894	0.247427082556699	no
ENSG00000002822	chr7_2446600_2447200	chr7_2681200_2681600	12	130	109	3643	0.0599083031405984	0.000183615891667062	3894	0.00030839319252236	yes
ENSG00000002822	chr7_2446600_2447200	chr7_2797200_2798600	23	119	200	3552	0.0876654262513962	4.27045193687576e-08	3894	1.65234271684296e-07	yes
ENSG00000002822	chr7_2446600_2447200	chr7_2903400_2904200	20	122	194	3558	0.0733185852192144	4.65161385237357e-06	3894	1.10465703914569e-05	yes
ENSG00000002822	chr7_2446600_2447200	chr7_3017200_3018400	17	125	224	3528	0.0466890665073913	0.00356668424611852	3894	0.0047187457668097	no
ENSG00000002822	chr7_2569800_2570600	chr7_2681200_2681600	12	113	109	3660	0.0681434548170421	2.08242536746756e-05	3894	4.27057982627392e-05	yes
ENSG00000002822	chr7_2569800_2570600	chr7_2797200_2798600	17	108	206	3563	0.0617087572352325	0.000116593047731592	3894	0.000203805232352465	yes
ENSG00000002822	chr7_2569800_2570600	chr7_2903400_2904200	14	111	200	3569	0.0455842116216676	0.00443963507128904	3894	0.0057843640258009	no
ENSG00000002822	chr7_2569800_2570600	chr7_3017200_3018400	14	111	227	3542	0.037872866201713	0.0181067058742123	3894	0.0214762183653603	no
ENSG00000002822	chr7_2681200_2681600	chr7_2797200_2798600	17	104	206	3567	0.0641462847518131	6.18361712448864e-05	3894	0.000114507793125451	yes
ENSG00000002822	chr7_2681200_2681600	chr7_2903400_2904200	18	103	196	3577	0.0737115822818316	4.13393742210725e-06	3894	9.94098220101366e-06	yes
ENSG00000002822	chr7_2681200_2681600	chr7_3017200_3018400	15	106	226	3547	0.0461361741077619	0.00398186314622181	3894	0.00522800135441684	no
ENSG00000002822	chr7_2797200_2798600	chr7_2903400_2904200	30	193	184	3487	0.0860577639129328	7.51399675976983e-08	3894	2.74047507991835e-07	yes
ENSG00000002822	chr7_2797200_2798600	chr7_3017200_3018400	23	200	218	3453	0.0421925210579695	0.00845791171683972	3894	0.0105341230968134	no
ENSG00000002822	chr7_2903400_2904200	chr7_3017200_3018400	26	188	215	3465	0.0596526864163884	0.000195652940797218	3894	0.000326844162183704	yes
ENSG00000002834	chr17_36641400_36642400	chr17_36781000_36781800	16	155	73	2058	0.0806751094224646	0.000106651400154175	2302	0.000187866794649436	yes
ENSG00000002834	chr17_36641400_36642400	chr17_36856400_36857400	19	152	115	2016	0.0640018218973559	0.00212461700578237	2302	0.00292661527514149	yes
ENSG00000002834	chr17_36641400_36642400	chr17_37053600_37056000	15	156	84	2047	0.0624342238278823	0.00272795082098041	2302	0.00368364123103482	yes
ENSG00000002834	chr17_36641400_36642400	chr17_37640200_37643600	13	158	55	2076	0.077771021345457	0.000187700545413583	2302	0.000314653574966358	yes
ENSG00000002834	chr17_36641400_36642400	chr17_37910600_37911000	42	129	203	1928	0.127850787009385	7.45484905272542e-10	2302	4.42711291547111e-09	yes
ENSG00000002834	chr17_36641400_36642400	chr17_37911600_37916200	42	129	213	1918	0.121703744530419	4.68873129370388e-09	2302	2.29789323382072e-08	yes
ENSG00000002834	chr17_36641400_36642400	chr17_37917000_37929800	30	141	155	1976	0.0990662527360138	1.91443862991614e-06	2302	4.98109078554679e-06	yes
ENSG00000002834	chr17_36641400_36642400	chr17_38022800_38023600	29	142	158	1973	0.0916170482075254	1.069695250153e-05	2302	2.338362408468e-05	yes
ENSG00000002834	chr17_36641400_36642400	chr17_38024000_38025400	28	143	130	2001	0.106556985528636	2.98592891873049e-07	2302	9.39179537144032e-07	yes
ENSG00000002834	chr17_36781000_36781800	chr17_36856400_36857400	17	72	117	2096	0.113744097858012	4.44609294469725e-08	2302	1.71290032797502e-07	yes
ENSG00000002834	chr17_36781000_36781800	chr17_37053600_37056000	10	79	89	2124	0.06855718203422	0.000996891620188103	2302	0.00145519144843194	yes
ENSG00000002834	chr17_36781000_36781800	chr17_37640200_37643600	2	87	66	2147	-0.00837118251453149	0.688102676762158	2302	0.695760818388511	no
ENSG00000002834	chr17_36781000_36781800	chr17_37910600_37911000	12	77	233	1980	0.0184698113195192	0.37574670199848	2302	0.386996859053842	no
ENSG00000002834	chr17_36781000_36781800	chr17_37911600_37916200	16	73	239	1974	0.0440902474416167	0.0344050007477959	2302	0.0393647834446816	no
ENSG00000002834	chr17_36781000_36781800	chr17_37917000_37929800	15	74	170	2043	0.0650438084848722	0.00179407978615091	2302	0.00250327993220445	yes
ENSG00000002834	chr17_36781000_36781800	chr17_38022800_38023600	16	73	171	2042	0.0723357699705138	0.000514147932203741	2302	0.000791838262400117	yes
ENSG00000002834	chr17_36781000_36781800	chr17_38024000_38025400	11	78	147	2066	0.0435924969906303	0.0364931500731138	2302	0.0416236609240629	no
ENSG00000002834	chr17_36856400_36857400	chr17_37053600_37056000	12	122	87	2081	0.0570409913802903	0.00619040803085488	2302	0.00788219270092085	yes
ENSG00000002834	chr17_36856400_36857400	chr17_37640200_37643600	7	127	61	2107	0.0333306687571357	0.10987545877411	2302	0.118592972642654	no
ENSG00000002834	chr17_36856400_36857400	chr17_37910600_37911000	31	103	214	1954	0.10070228508828	1.28993887070502e-06	2302	3.49392305331591e-06	yes
ENSG00000002834	chr17_36856400_36857400	chr17_37911600_37916200	26	108	229	1939	0.0659504543670547	0.00154563554137437	2302	0.00218170740779397	yes
ENSG00000002834	chr17_36856400_36857400	chr17_37917000_37929800	27	107	158	2010	0.110770733641468	9.91885126060498e-08	2302	3.51817088090036e-07	yes
ENSG00000002834	chr17_36856400_36857400	chr17_38022800_38023600	28	106	159	2009	0.116229440874619	2.23789996476849e-08	2302	9.28924406910776e-08	yes
ENSG00000002834	chr17_36856400_36857400	chr17_38024000_38025400	24	110	134	2034	0.108623961516862	1.74795734052627e-07	2302	5.8317356174917e-07	yes
ENSG00000002834	chr17_37053600_37056000	chr17_37640200_37643600	8	91	60	2143	0.0641904856823128	0.00206091294551268	2302	0.00284581855958555	yes
ENSG00000002834	chr17_37053600_37056000	chr17_37910600_37911000	21	78	224	1979	0.072653690368735	0.000485592003254872	2302	0.000751325254633477	yes
ENSG00000002834	chr17_37053600_37056000	chr17_37911600_37916200	19	80	236	1967	0.05480920619968	0.00853224382160396	2302	0.0106199837472549	yes
ENSG00000002834	chr17_37053600_37056000	chr17_37917000_37929800	16	83	169	2034	0.0633577122978987	0.00235594504884318	2302	0.00321925176738112	yes
ENSG00000002834	chr17_37053600_37056000	chr17_38022800_38023600	18	81	169	2034	0.0780495888103012	0.000177938633754603	2302	0.000299643593912267	yes
ENSG00000002834	chr17_37053600_37056000	chr17_38024000_38025400	17	82	141	2062	0.0864279500587897	3.29208316452906e-05	2302	6.45878952691923e-05	yes
ENSG00000002834	chr17_37640200_37643600	chr17_37910600_37911000	18	50	227	2007	0.089543685123263	1.68849179175152e-05	2302	3.53509282982002e-05	yes
ENSG00000002834	chr17_37640200_37643600	chr17_37911600_37916200	19	49	236	1998	0.0937445378161317	6.62900369050279e-06	2302	1.52076790823274e-05	yes
ENSG00000002834	chr17_37640200_37643600	chr17_37917000_37929800	14	54	171	2063	0.0805519420675437	0.00010928093315292	2302	0.000192101188520926	yes
ENSG00000002834	chr17_37640200_37643600	chr17_38022800_38023600	12	56	175	2059	0.0608201314176843	0.00350912269286123	2302	0.00464865292600365	yes
ENSG00000002834	chr17_37640200_37643600	chr17_38024000_38025400	9	59	149	2085	0.0439675624536079	0.0349099751852573	2302	0.0399101510072668	no
ENSG00000002834	chr17_37910600_37911000	chr17_37911600_37916200	55	190	200	1857	0.125044875791555	1.74491336434673e-09	2302	9.47904921403588e-09	yes
ENSG00000002834	chr17_37910600_37911000	chr17_37917000_37929800	40	205	145	1912	0.105240179484253	4.1782635101006e-07	2302	1.26904823264059e-06	yes
ENSG00000002834	chr17_37910600_37911000	chr17_38022800_38023600	41	204	146	1911	0.108784019237508	1.67627155439733e-07	2302	5.61620713893048e-07	yes
ENSG00000002834	chr17_37910600_37911000	chr17_38024000_38025400	40	205	118	1939	0.129168340739149	4.9685149246002e-10	2302	3.08396357431298e-09	yes
ENSG00000002834	chr17_37911600_37916200	chr17_37917000_37929800	44	211	141	1906	0.119681302479298	8.42123291945725e-09	2302	3.8741842047761e-08	yes
ENSG00000002834	chr17_37911600_37916200	chr17_38022800_38023600	40	215	147	1900	0.0977077606018645	2.64486967302255e-06	2302	6.65625884255596e-06	yes
ENSG00000002834	chr17_37911600_37916200	chr17_38024000_38025400	39	216	119	1928	0.117687396961218	1.48605689609118e-08	2302	6.44584802090439e-08	yes
ENSG00000002834	chr17_37917000_37929800	chr17_38022800_38023600	26	159	161	1956	0.064174054963125	0.00206639050912975	2302	0.00285288530205112	yes
ENSG00000002834	chr17_37917000_37929800	chr17_38024000_38025400	27	158	131	1986	0.0903910363769088	1.40278871021995e-05	2302	2.99033047241367e-05	yes
ENSG00000002834	chr17_38022800_38023600	chr17_38024000_38025400	89	98	69	2046	0.479009651111368	2.29531631092723e-132	2302	1.0396963132675e-128	yes
ENSG00000002919	chr17_45266600_45267200	chr17_45281000_45282600	20	162	77	1746	0.0905805342692938	4.87025440299407e-05	2005	9.21766796889718e-05	yes
ENSG00000002919	chr17_45266600_45267200	chr17_46516800_46520600	23	159	103	1720	0.0827164608671521	0.000209018819789243	2005	0.000347137597573162	yes
ENSG00000002919	chr17_45266600_45267200	chr17_46555600_46556400	12	170	47	1776	0.0682563368757773	0.0022282686572326	2005	0.00305813374521778	yes
ENSG00000002919	chr17_45281000_45282600	chr17_46516800_46520600	14	83	112	1796	0.0757095644270132	0.000691769768743076	2005	0.0010397369142217	yes
ENSG00000002919	chr17_45281000_45282600	chr17_46555600_46556400	8	89	51	1857	0.0707751754162607	0.00151854052204994	2005	0.00214613715482994	yes
ENSG00000002919	chr17_46516800_46520600	chr17_46555600_46556400	8	118	51	1828	0.052198167341525	0.0194170927139631	2005	0.0229382165675798	yes
ENSG00000003056	chr12_8781200_8783200	chr12_8800600_8802200	18	122	92	1815	0.0899178231451821	4.62140227677563e-05	2047	8.78891064272684e-05	yes
ENSG00000003056	chr12_8781200_8783200	chr12_9513800_9518800	37	103	226	1681	0.109963108740751	6.1248393439072e-07	2047	1.78948024415515e-06	yes
ENSG00000003056	chr12_8781200_8783200	chr12_9800600_9801000	26	114	185	1722	0.0736379087328616	0.000855605521552534	2047	0.00126424475212335	yes
ENSG00000003056	chr12_8781200_8783200	chr12_9803200_9803800	13	127	101	1806	0.0439119443754507	0.0469792549718645	2047	0.0528597233365265	no
ENSG00000003056	chr12_8781200_8783200	chr12_9819000_9822400	20	120	81	1826	0.116993928651361	1.10681003367929e-07	2047	3.8780241055181e-07	yes
ENSG00000003056	chr12_8781200_8783200	chr12_9892800_9896000	17	123	100	1807	0.0750162064391182	0.000681960476469174	2047	0.00102620956801511	yes
ENSG00000003056	chr12_8781200_8783200	chr12_9916400_9918400	23	117	132	1775	0.090707448234811	3.95802929429166e-05	2047	7.63435260276802e-05	yes
ENSG00000003056	chr12_8800600_8802200	chr12_9513800_9518800	29	81	234	1703	0.0962516789523004	1.2872490823793e-05	2047	2.76578971553248e-05	yes
ENSG00000003056	chr12_8800600_8802200	chr12_9800600_9801000	18	92	193	1744	0.0474622446407637	0.0317717924167546	2047	0.0365196656928702	no
ENSG00000003056	chr12_8800600_8802200	chr12_9803200_9803800	17	93	97	1840	0.102724998562071	3.20611618588261e-06	2047	7.91158464220658e-06	yes
ENSG00000003056	chr12_8800600_8802200	chr12_9819000_9822400	13	97	88	1849	0.0757471781495254	0.000603750312087342	2047	0.000917654168398797	yes
ENSG00000003056	chr12_8800600_8802200	chr12_9892800_9896000	12	98	105	1832	0.0533126599120328	0.0158518529238048	2047	0.0189488365456137	yes
ENSG00000003056	chr12_8800600_8802200	chr12_9916400_9918400	21	89	134	1803	0.103760528221458	2.54671041676092e-06	2047	6.43181429653692e-06	yes
ENSG00000003056	chr12_9513800_9518800	chr12_9800600_9801000	51	212	160	1624	0.114707421509969	1.95241205732214e-07	2047	6.43564782156007e-07	yes
ENSG00000003056	chr12_9513800_9518800	chr12_9803200_9803800	28	235	86	1698	0.0850079490239499	0.000117778940837214	2047	0.00020569107674406	yes
ENSG00000003056	chr12_9513800_9518800	chr12_9819000_9822400	25	238	76	1708	0.081047477455944	0.000241892312455958	2047	0.000396872798369082	yes
ENSG00000003056	chr12_9513800_9518800	chr12_9892800_9896000	30	233	87	1697	0.0941299226874871	1.99306417739086e-05	2047	4.10490954235925e-05	yes
ENSG00000003056	chr12_9513800_9518800	chr12_9916400_9918400	41	222	114	1670	0.116358964043637	1.29716949398126e-07	2047	4.46470750689688e-07	yes
ENSG00000003056	chr12_9800600_9801000	chr12_9803200_9803800	28	183	86	1750	0.113841979956759	2.41350015448604e-07	2047	7.7646101157564e-07	yes
ENSG00000003056	chr12_9800600_9801000	chr12_9819000_9822400	21	190	80	1756	0.0785542110876225	0.000374519405842848	2047	0.00059214750293639	yes
ENSG00000003056	chr12_9800600_9801000	chr12_9892800_9896000	27	184	90	1746	0.10339909378562	2.76051786380841e-06	2047	6.91383255661178e-06	yes
ENSG00000003056	chr12_9800600_9801000	chr12_9916400_9918400	35	176	120	1716	0.115529253195654	1.59409313230388e-07	2047	5.36795964236675e-07	yes
ENSG00000003056	chr12_9803200_9803800	chr12_9819000_9822400	11	103	90	1843	0.052870163739155	0.0167450514451322	2047	0.0199499776880947	yes
ENSG00000003056	chr12_9803200_9803800	chr12_9892800_9896000	16	98	101	1832	0.0870312231545966	8.05695865850767e-05	2047	0.000145709976708759	yes
ENSG00000003056	chr12_9803200_9803800	chr12_9916400_9918400	20	94	135	1798	0.091538041338296	3.3582038126217e-05	2047	6.57518856314448e-05	yes
ENSG00000003056	chr12_9819000_9822400	chr12_9892800_9896000	11	90	106	1840	0.0507902192343416	0.0215605780380343	2047	0.0253175949463831	yes
ENSG00000003056	chr12_9819000_9822400	chr12_9916400_9918400	26	75	129	1817	0.156476093380251	1.08601764520313e-12	2047	1.2997982253573e-11	yes
ENSG00000003056	chr12_9892800_9896000	chr12_9916400_9918400	19	98	136	1794	0.0806654400106566	0.000258856115052792	2047	0.000422390462292484	yes
ENSG00000003147	chr7_7745400_7746400	chr7_8153200_8156000	5	26	83	401	-0.00644366018852206	0.884019190521231	515	0.887335416868275	no
ENSG00000003393	chr2_201990800_201991800	chr2_203249000_203251000	8	82	45	1308	0.0715203620641678	0.0065685928891743	1443	0.00832778180425415	yes
ENSG00000003402	chr2_201336000_201338400	chr2_201990800_201991800	36	399	262	6284	0.051099202696575	1.9417480037773e-05	6981	4.01035514857879e-05	yes
ENSG00000003402	chr2_201336000_201338400	chr2_202019600_202023400	40	395	224	6322	0.0731609854559022	9.36447523720114e-10	6981	5.43369198615711e-09	yes
ENSG00000003402	chr2_201990800_201991800	chr2_202019600_202023400	26	272	238	6445	0.0547208996629454	4.76970694476319e-06	6981	1.13012545479146e-05	yes
ENSG00000003509	chr2_37617000_37618400	chr2_37796000_37802200	26	71	91	800	0.152789017154034	1.40136165187514e-06	988	3.76261613369443e-06	yes
ENSG00000003509	chr2_37617000_37618400	chr2_37827600_37828400	6	91	23	868	0.0635367548371172	0.0458679611745775	988	0.0516705615725764	no
ENSG00000003509	chr2_37617000_37618400	chr2_37860400_37864200	29	68	93	798	0.175999229949217	2.56779991558591e-08	988	1.05067467172356e-07	yes
ENSG00000003509	chr2_37617000_37618400	chr2_37875000_37880200	19	78	51	840	0.160780818598047	3.76587651803499e-07	988	1.15647970649486e-06	yes
ENSG00000003509	chr2_37617000_37618400	chr2_37880600_37881200	15	82	57	834	0.103790050466569	0.00108665061435512	988	0.00157591302191621	yes
ENSG00000003509	chr2_37617000_37618400	chr2_37882200_37882600	20	77	62	829	0.147335375642739	3.3088348775566e-06	988	8.13703663707495e-06	yes
ENSG00000003509	chr2_37617000_37618400	chr2_38078400_38080400	12	85	33	858	0.123695236323406	9.69489333248191e-05	988	0.000172331617126415	yes
ENSG00000003509	chr2_37617000_37618400	chr2_38119200_38120800	18	79	51	840	0.149817893036763	2.24626138078797e-06	988	5.74764119122275e-06	yes
ENSG00000003509	chr2_37617000_37618400	chr2_38411400_38414800	20	77	71	820	0.130166045581813	4.06539629845235e-05	988	7.82241087055619e-05	yes
ENSG00000003509	chr2_37796000_37802200	chr2_37827600_37828400	12	105	17	854	0.158969581149476	5.10161052482375e-07	988	1.51712176806818e-06	yes
ENSG00000003509	chr2_37796000_37802200	chr2_37860400_37864200	27	90	95	776	0.119522827163638	0.000166117839826273	988	0.000281509388113175	yes
ENSG00000003509	chr2_37796000_37802200	chr2_37875000_37880200	15	102	55	816	0.0819296612896487	0.00998571508773841	988	0.0122964799077427	yes
ENSG00000003509	chr2_37796000_37802200	chr2_37880600_37881200	12	105	60	811	0.0418630904244679	0.188586933333603	988	0.199005580786262	no
ENSG00000003509	chr2_37796000_37802200	chr2_37882200_37882600	20	97	62	809	0.116836105436102	0.000232859693260743	988	0.000383254540569167	yes
ENSG00000003509	chr2_37796000_37802200	chr2_38078400_38080400	10	107	35	836	0.0701790675762571	0.0273959835308363	988	0.0317471706964647	yes
ENSG00000003509	chr2_37796000_37802200	chr2_38119200_38120800	18	99	51	820	0.120803535478056	0.000141064784473313	988	0.000242425531019231	yes
ENSG00000003509	chr2_37796000_37802200	chr2_38411400_38414800	20	97	71	800	0.0999177036197834	0.00166338942675152	988	0.00233436193097106	yes
ENSG00000003509	chr2_37827600_37828400	chr2_37860400_37864200	7	22	115	844	0.0623178528452995	0.0502032996861306	988	0.0562829001961632	no
ENSG00000003509	chr2_37827600_37828400	chr2_37875000_37880200	4	25	66	893	0.0454647408759088	0.153292337558673	988	0.163078596302322	no
ENSG00000003509	chr2_37827600_37828400	chr2_37880600_37881200	5	24	67	892	0.066592793516668	0.036362595503133	988	0.0414833323228665	yes
ENSG00000003509	chr2_37827600_37828400	chr2_37882200_37882600	8	21	74	885	0.1215714377937	0.000127795087520179	988	0.000221581448698623	yes
ENSG00000003509	chr2_37827600_37828400	chr2_38078400_38080400	3	26	42	917	0.0482920876532273	0.129291187193549	988	0.138573877936669	no
ENSG00000003509	chr2_37827600_37828400	chr2_38119200_38120800	3	26	66	893	0.0229316700068284	0.471536589788228	988	0.482271046657374	no
ENSG00000003509	chr2_37827600_37828400	chr2_38411400_38414800	8	21	83	876	0.110502767603252	0.00050208993623448	988	0.000774605541443401	yes
ENSG00000003509	chr2_37860400_37864200	chr2_37875000_37880200	20	102	50	816	0.136170689013714	1.74865267116134e-05	988	3.64808399321303e-05	yes
ENSG00000003509	chr2_37860400_37864200	chr2_37880600_37881200	16	106	56	810	0.0841456474678993	0.00813893109470006	988	0.010161845905188	yes
ENSG00000003509	chr2_37860400_37864200	chr2_37882200_37882600	25	97	57	809	0.165878178182718	1.57364222929039e-07	988	5.30529090751994e-07	yes
ENSG00000003509	chr2_37860400_37864200	chr2_38078400_38080400	18	104	27	839	0.183608272360177	6.11998604764396e-09	988	2.91070548026656e-08	yes
ENSG00000003509	chr2_37860400_37864200	chr2_38119200_38120800	20	102	49	817	0.138569765029983	1.23577035118023e-05	988	2.66642997006105e-05	yes
ENSG00000003509	chr2_37860400_37864200	chr2_38411400_38414800	23	99	68	798	0.125148339621402	8.00475684165243e-05	988	0.000144846458208155	yes
ENSG00000003509	chr2_37875000_37880200	chr2_37880600_37881200	12	58	60	858	0.104699651499801	0.000981193564175803	988	0.00143412519584688	yes
ENSG00000003509	chr2_37875000_37880200	chr2_37882200_37882600	20	50	62	856	0.202911484414362	1.21848450770133e-10	988	8.80973606839355e-10	yes
ENSG00000003509	chr2_37875000_37880200	chr2_38078400_38080400	9	61	36	882	0.109958985494949	0.000535359216292753	988	0.000821790392651165	yes
ENSG00000003509	chr2_37875000_37880200	chr2_38119200_38120800	14	56	55	863	0.141021830272766	8.61485027204428e-06	988	1.92600292614732e-05	yes
ENSG00000003509	chr2_37875000_37880200	chr2_38411400_38414800	16	54	75	843	0.130314485802048	3.98320942602081e-05	988	7.67801649774639e-05	yes
ENSG00000003509	chr2_37880600_37881200	chr2_37882200_37882600	18	54	64	852	0.169719377649092	8.00895773316959e-08	988	2.90412588071561e-07	yes
ENSG00000003509	chr2_37880600_37881200	chr2_38078400_38080400	12	60	33	883	0.162865689407033	2.6441283562737e-07	988	8.41859669703009e-07	yes
ENSG00000003509	chr2_37880600_37881200	chr2_38119200_38120800	16	56	53	863	0.167622763403324	1.1601421725639e-07	988	4.04221949249415e-07	yes
ENSG00000003509	chr2_37880600_37881200	chr2_38411400_38414800	17	55	74	842	0.139617117383073	1.06006377526278e-05	988	2.31950673895139e-05	yes
ENSG00000003509	chr2_37882200_37882600	chr2_38078400_38080400	12	70	33	873	0.145437448652375	4.43040557230226e-06	988	1.05735155850271e-05	yes
ENSG00000003509	chr2_37882200_37882600	chr2_38119200_38120800	17	65	52	854	0.162275848064694	2.92369437916921e-07	988	9.21753357304509e-07	yes
ENSG00000003509	chr2_37882200_37882600	chr2_38411400_38414800	17	65	74	832	0.119861540153413	0.000159113545524708	988	0.000270659482013127	yes
ENSG00000003509	chr2_38078400_38080400	chr2_38119200_38120800	7	38	62	881	0.0734673786772381	0.0209181174240647	988	0.0246066967750666	yes
ENSG00000003509	chr2_38078400_38080400	chr2_38411400_38414800	11	34	80	863	0.115080583344758	0.00028925644580552	988	0.000467378334923868	yes
ENSG00000003509	chr2_38119200_38120800	chr2_38411400_38414800	12	57	79	840	0.0775177976900129	0.0148031643388302	988	0.0177681120993871	yes
ENSG00000003756	chr3_49377400_49377800	chr3_49379400_49384600	40	374	145	3129	0.0756805917002284	4.20384882874565e-06	3688	1.00905419661578e-05	yes
ENSG00000003756	chr3_49377400_49377800	chr3_49842800_49845800	24	390	121	3153	0.0341319732598395	0.0382003363407275	3688	0.0434672682895917	no
ENSG00000003756	chr3_49377400_49377800	chr3_49977200_49977600	80	334	285	2989	0.112253583612607	8.12405624528999e-12	3688	7.83971736734482e-11	yes
ENSG00000003756	chr3_49377400_49377800	chr3_49982800_49984800	32	382	84	3190	0.0933951181192899	1.32907913922218e-08	3688	5.82591785537945e-08	yes
ENSG00000003756	chr3_49377400_49377800	chr3_50627600_50629000	28	386	109	3165	0.0573201393257709	0.000496434719965316	3688	0.000766670508775659	yes
ENSG00000003756	chr3_49379400_49384600	chr3_49842800_49845800	15	170	130	3373	0.0493847831563842	0.00270070376143327	3688	0.00364966329659148	no
ENSG00000003756	chr3_49379400_49384600	chr3_49977200_49977600	35	150	330	3173	0.0694297817257691	2.44239110652791e-05	3688	4.93293305371257e-05	yes
ENSG00000003756	chr3_49379400_49384600	chr3_49982800_49984800	12	173	104	3399	0.0439914215108614	0.00754144150255308	3688	0.00946935911778084	no
ENSG00000003756	chr3_49379400_49384600	chr3_50627600_50629000	13	172	124	3379	0.0402483118734381	0.0145094184608776	3688	0.0174330195471117	no
ENSG00000003756	chr3_49842800_49845800	chr3_49977200_49977600	25	120	340	3203	0.0497548032903775	0.00250776937189962	3688	0.00340970175532026	no
ENSG00000003756	chr3_49842800_49845800	chr3_49982800_49984800	19	126	97	3446	0.115420147859662	2.05838975286228e-12	3688	2.30005107577584e-11	yes
ENSG00000003756	chr3_49842800_49845800	chr3_50627600_50629000	9	136	128	3415	0.0266579777232891	0.105522878551434	3688	0.11411550721929	no
ENSG00000003756	chr3_49977200_49977600	chr3_49982800_49984800	19	346	97	3226	0.039118740996184	0.0175136880305245	3688	0.0208125502722968	no
ENSG00000003756	chr3_49977200_49977600	chr3_50627600_50629000	28	337	109	3214	0.0693339248164212	2.50645190804726e-05	3688	5.04889054679151e-05	yes
ENSG00000003756	chr3_49982800_49984800	chr3_50627600_50629000	11	105	126	3446	0.054960974199948	0.000840465873087466	3688	0.00124388870756725	yes
ENSG00000004455	chr1_32713800_32717000	chr1_32803400_32806000	27	124	177	1698	0.0736687290012648	0.00090543025370941	2026	0.00133169110523772	yes
ENSG00000004455	chr1_32713800_32717000	chr1_33446800_33449000	23	128	115	1760	0.0948453865397544	1.90192621964335e-05	2026	3.9362504885181e-05	yes
ENSG00000004455	chr1_32713800_32717000	chr1_33457800_33460200	41	110	212	1663	0.125888069460549	1.30433313257264e-08	2026	5.72853283482886e-08	yes
ENSG00000004455	chr1_32803400_32806000	chr1_33446800_33449000	30	174	108	1714	0.104848119457807	2.25120019551908e-06	2026	5.75888422109532e-06	yes
ENSG00000004455	chr1_32803400_32806000	chr1_33457800_33460200	52	152	201	1621	0.131611477208467	2.74431388402344e-09	2026	1.42164493693866e-08	yes
ENSG00000004455	chr1_33446800_33449000	chr1_33457800_33460200	33	105	220	1668	0.0934402798824741	2.52589015049354e-05	2026	5.08457365627235e-05	yes
ENSG00000004487	chr1_23916400_23921200	chr1_24044600_24050600	15	66	216	1986	0.0534241309090837	0.0106777941133402	2283	0.0130915127447648	yes
ENSG00000004487	chr1_23916400_23921200	chr1_24053200_24056000	10	71	126	2076	0.0517678732363404	0.013368006697862	2283	0.0161512783116756	yes
ENSG00000004487	chr1_23916400_23921200	chr1_24230800_24235600	19	62	202	2000	0.0893592687421949	1.90391833865138e-05	2283	3.93992336130716e-05	yes
ENSG00000004487	chr1_24044600_24050600	chr1_24053200_24056000	22	209	114	1938	0.0505601846062714	0.0156909535006331	2283	0.0187664070204658	yes
ENSG00000004487	chr1_24044600_24050600	chr1_24230800_24235600	51	180	170	1882	0.140676989498183	1.46253504301368e-11	2283	1.32932004805378e-10	yes
ENSG00000004487	chr1_24053200_24056000	chr1_24230800_24235600	34	102	187	1960	0.130397927167184	4.00540700150149e-10	2283	2.54652248233212e-09	yes
ENSG00000004534	chr3_49066800_49067200	chr3_49377400_49377800	60	272	639	6890	0.0677296569931404	1.84366697623389e-09	7861	9.95073333315223e-09	yes
ENSG00000004534	chr3_49066800_49067200	chr3_49379400_49384600	31	301	282	7247	0.0575179893410931	3.34152122595265e-07	7861	1.03822914524149e-06	yes
ENSG00000004534	chr3_49066800_49067200	chr3_49452200_49454400	18	314	205	7324	0.0326948435331329	0.00374219503202691	7861	0.00493427102799668	no
ENSG00000004534	chr3_49066800_49067200	chr3_49481000_49482600	19	313	152	7377	0.0510682642341502	5.89656586103946e-06	7861	1.36848148759471e-05	yes
ENSG00000004534	chr3_49066800_49067200	chr3_49842800_49845800	14	318	237	7292	0.012229313550036	0.278299653221882	7861	0.289585805033607	no
ENSG00000004534	chr3_49066800_49067200	chr3_49977200_49977600	68	264	604	6925	0.0896238094914965	1.706377747783e-15	7861	3.97684472163392e-14	yes
ENSG00000004534	chr3_49066800_49067200	chr3_49982800_49984800	23	309	176	7353	0.0587706667145109	1.8439331787892e-07	7861	6.11548723523443e-07	yes
ENSG00000004534	chr3_49066800_49067200	chr3_50627600_50629000	17	315	210	7319	0.0279988813470556	0.0130450680804499	7861	0.0157866683012429	no
ENSG00000004534	chr3_49377400_49377800	chr3_49379400_49384600	53	646	260	6902	0.0575285481031844	3.32498572176459e-07	7861	1.03357255726919e-06	yes
ENSG00000004534	chr3_49377400_49377800	chr3_49452200_49454400	42	657	181	6981	0.0596845612990358	1.18594535685187e-07	7861	4.12283665294857e-07	yes
ENSG00000004534	chr3_49377400_49377800	chr3_49481000_49482600	43	656	128	7034	0.085157429590311	3.94509890184175e-14	7861	6.69015769114306e-13	yes
ENSG00000004534	chr3_49377400_49377800	chr3_49842800_49845800	41	658	210	6952	0.0474892083912639	2.52886058226465e-05	7861	5.08982603584267e-05	no
ENSG00000004534	chr3_49377400_49377800	chr3_49977200_49977600	132	567	540	6622	0.115482345881289	9.45430439143327e-25	7861	1.34427065691198e-22	yes
ENSG00000004534	chr3_49377400_49377800	chr3_49982800_49984800	38	661	161	7001	0.0577731151819861	2.96335337962165e-07	7861	9.32865320900032e-07	yes
ENSG00000004534	chr3_49377400_49377800	chr3_50627600_50629000	43	656	184	6978	0.0608914938042394	6.55596361756435e-08	7861	2.42405926967553e-07	yes
ENSG00000004534	chr3_49379400_49384600	chr3_49452200_49454400	12	301	211	7337	0.0122298262147203	0.278279504293046	7861	0.289567214688209	no
ENSG00000004534	chr3_49379400_49384600	chr3_49481000_49482600	16	297	155	7393	0.0409927019061362	0.000277488832624162	7861	0.000450067248637703	no
ENSG00000004534	chr3_49379400_49384600	chr3_49842800_49845800	20	293	231	7317	0.0370271320258017	0.00102521625258089	7861	0.00149280940168346	no
ENSG00000004534	chr3_49379400_49384600	chr3_49977200_49977600	59	254	613	6935	0.0750252719016769	2.73377622716053e-11	7861	2.32436038674512e-10	yes
ENSG00000004534	chr3_49379400_49384600	chr3_49982800_49984800	19	294	180	7368	0.0458767657940903	4.72084215799254e-05	7861	8.96109331444854e-05	no
ENSG00000004534	chr3_49379400_49384600	chr3_50627600_50629000	17	296	210	7338	0.0309314354414578	0.00609415808604502	7861	0.00776821715062705	no
ENSG00000004534	chr3_49452200_49454400	chr3_49481000_49482600	14	209	157	7481	0.0480565106312225	2.02075614215999e-05	7861	4.1563417529175e-05	no
ENSG00000004534	chr3_49452200_49454400	chr3_49842800_49845800	12	211	239	7399	0.0212664906329626	0.0593692540975823	7861	0.0659554372810963	no
ENSG00000004534	chr3_49452200_49454400	chr3_49977200_49977600	43	180	629	7009	0.0655967501933372	5.83907047429341e-09	7861	2.79175673183788e-08	yes
ENSG00000004534	chr3_49452200_49454400	chr3_49982800_49984800	8	215	191	7447	0.011486560655501	0.308537166303315	7861	0.319923548859098	no
ENSG00000004534	chr3_49452200_49454400	chr3_50627600_50629000	15	208	212	7426	0.0391692340342499	0.000513498612025726	7861	0.00079094289555899	no
ENSG00000004534	chr3_49481000_49482600	chr3_49842800_49845800	16	155	235	7455	0.0522791246725746	3.52442877155823e-06	7861	8.61370291382229e-06	yes
ENSG00000004534	chr3_49481000_49482600	chr3_49977200_49977600	30	141	642	7048	0.0479745436030058	2.08763158450501e-05	7861	4.28018608422227e-05	no
ENSG00000004534	chr3_49481000_49482600	chr3_49982800_49984800	8	163	191	7499	0.0203808569641383	0.070775757476439	7861	0.0779533948236831	no
ENSG00000004534	chr3_49481000_49482600	chr3_50627600_50629000	17	154	210	7480	0.0628130265148217	2.4929234113343e-08	7861	1.02339367619204e-07	yes
ENSG00000004534	chr3_49842800_49845800	chr3_49977200_49977600	43	208	629	6981	0.055749335857202	7.57836323314464e-07	7861	2.1656125292561e-06	yes
ENSG00000004534	chr3_49842800_49845800	chr3_49982800_49984800	22	229	177	7433	0.0720698459307541	1.58272398838686e-10	7861	1.11328757943046e-09	yes
ENSG00000004534	chr3_49842800_49845800	chr3_50627600_50629000	17	234	210	7400	0.0421357394043323	0.000186290986501596	7861	0.000312505433669251	no
ENSG00000004534	chr3_49977200_49977600	chr3_49982800_49984800	33	639	166	7023	0.0463091659393535	4.00091400788847e-05	7861	7.70899836135264e-05	no
ENSG00000004534	chr3_49977200_49977600	chr3_50627600_50629000	40	632	187	7002	0.0559536257798042	6.90288609420474e-07	7861	1.99256462134823e-06	yes
ENSG00000004534	chr3_49982800_49984800	chr3_50627600_50629000	11	188	216	7446	0.0254063573028792	0.0242849529993506	7861	0.0283320356250645	no
ENSG00000004766	chr7_92250600_92252400	chr7_92261200_92265200	9	86	165	2345	0.021773408342995	0.266613258252371	2605	0.27785632914385	no
ENSG00000004766	chr7_92250600_92252400	chr7_92270600_92272400	14	81	156	2354	0.0646771831062735	0.000956748538921912	2605	0.00140097925498725	yes
ENSG00000004766	chr7_92250600_92252400	chr7_92366200_92368600	8	87	83	2427	0.0522131396128987	0.00768839854080076	2605	0.00964157120470016	yes
ENSG00000004766	chr7_92250600_92252400	chr7_92438000_92440200	15	80	108	2402	0.101517268681899	2.07720963169656e-07	2605	6.79509163003468e-07	yes
ENSG00000004766	chr7_92250600_92252400	chr7_92532400_92534800	26	69	218	2292	0.120200462377528	7.5402312300159e-10	2605	4.47195476690632e-09	yes
ENSG00000004766	chr7_92250600_92252400	chr7_92794000_92795400	9	86	77	2433	0.067207732969244	0.000598123572412296	2605	0.00090981065829997	yes
ENSG00000004766	chr7_92261200_92265200	chr7_92270600_92272400	29	145	141	2290	0.109846498411362	1.9007219986317e-08	2605	8.02973056713272e-08	yes
ENSG00000004766	chr7_92261200_92265200	chr7_92366200_92368600	12	162	79	2352	0.0495887191254977	0.0113636990416909	2605	0.0138753268393567	no
ENSG00000004766	chr7_92261200_92265200	chr7_92438000_92440200	19	155	104	2327	0.078176742717854	6.48918603712596e-05	2605	0.000119641154379015	yes
ENSG00000004766	chr7_92261200_92265200	chr7_92532400_92534800	37	137	207	2224	0.109247713711585	2.27098436755843e-08	2605	9.41117292394823e-08	yes
ENSG00000004766	chr7_92261200_92265200	chr7_92794000_92795400	15	159	71	2360	0.079649822097027	4.70577404295341e-05	2605	8.93570071068063e-05	yes
ENSG00000004766	chr7_92270600_92272400	chr7_92366200_92368600	14	156	77	2358	0.0682404714299761	0.000491529136391483	2605	0.000759631037670827	yes
ENSG00000004766	chr7_92270600_92272400	chr7_92438000_92440200	20	150	103	2332	0.0877380518421383	7.30573374815008e-06	2605	1.66090594980619e-05	yes
ENSG00000004766	chr7_92270600_92272400	chr7_92532400_92534800	35	135	209	2226	0.101764392597726	1.9399923801159e-07	2605	6.4008645569745e-07	yes
ENSG00000004766	chr7_92270600_92272400	chr7_92794000_92795400	14	156	72	2363	0.0729649330765056	0.000193577941694304	2605	0.000323671975335037	yes
ENSG00000004766	chr7_92366200_92368600	chr7_92438000_92440200	15	76	108	2406	0.105503567645899	6.7650396206511e-08	2605	2.49283818555792e-07	yes
ENSG00000004766	chr7_92366200_92368600	chr7_92532400_92534800	17	74	227	2287	0.0608236527722045	0.0018978021282662	2605	0.00263657542750736	yes
ENSG00000004766	chr7_92366200_92368600	chr7_92794000_92795400	11	80	75	2439	0.093562491400399	1.72218512344384e-06	2605	4.52684377953581e-06	yes
ENSG00000004766	chr7_92438000_92440200	chr7_92532400_92534800	20	103	224	2258	0.0526696027295427	0.00717114068016461	2605	0.00903534374903417	yes
ENSG00000004766	chr7_92438000_92440200	chr7_92794000_92795400	5	118	81	2401	0.0095151845433606	0.627374679935272	2605	0.635923521727797	no
ENSG00000004766	chr7_92532400_92534800	chr7_92794000_92795400	19	225	67	2294	0.0807060763671966	3.72470384208525e-05	2605	7.22507323338542e-05	yes
ENSG00000004779	chr16_23852800_23854600	chr16_24023400_24026800	14	62	84	1019	0.0961195832539213	0.000951222906691323	1179	0.00139332450446368	yes
ENSG00000004866	chr7_116222400_116224800	chr7_116648600_116651600	8	84	153	2484	0.022165507832713	0.247054213005628	2729	0.258140644369506	no
ENSG00000004866	chr7_116222400_116224800	chr7_116652000_116654400	16	76	203	2434	0.0643955052121378	0.000762769466457154	2729	0.00113740581307108	yes
ENSG00000004866	chr7_116222400_116224800	chr7_116870000_116871800	9	83	105	2532	0.0523298436092377	0.00625086396951318	2729	0.0079522250589634	yes
ENSG00000004866	chr7_116648600_116651600	chr7_116652000_116654400	36	125	183	2385	0.132119757477795	4.23387715850742e-12	2729	4.39105928541578e-11	yes
ENSG00000004866	chr7_116648600_116651600	chr7_116870000_116871800	16	145	98	2470	0.0720930542844931	0.000163700220529632	2729	0.000277761264111056	yes
ENSG00000004866	chr7_116652000_116654400	chr7_116870000_116871800	28	191	86	2424	0.127087964228474	2.68211130329857e-11	2729	2.28533541550123e-10	yes
ENSG00000004897	chr17_45266600_45267200	chr17_45281000_45282600	36	352	143	4289	0.0870701253973066	1.40519485630218e-09	4820	7.80677487515027e-09	yes
ENSG00000004897	chr17_45266600_45267200	chr17_45283000_45283600	27	361	131	4301	0.0611624972424989	2.14575619449289e-05	4820	4.38726214550037e-05	yes
ENSG00000004897	chr17_45266600_45267200	chr17_45356000_45357800	20	368	130	4302	0.0348051535791896	0.0156707148559683	4820	0.0187437923458303	no
ENSG00000004897	chr17_45266600_45267200	chr17_45363200_45365200	31	357	160	4272	0.061078472634811	2.20247325151187e-05	4820	4.49207497771569e-05	yes
ENSG00000004897	chr17_45281000_45282600	chr17_45283000_45283600	37	142	121	4520	0.191828078254837	3.55132226834818e-41	4820	2.22977328363663e-38	yes
ENSG00000004897	chr17_45281000_45282600	chr17_45356000_45357800	10	169	140	4501	0.0279873326574575	0.0520244584540296	4820	0.0582196169351172	no
ENSG00000004897	chr17_45281000_45282600	chr17_45363200_45365200	15	164	176	4465	0.0444690417145253	0.00201478451928087	4820	0.00278642983175104	no
ENSG00000004897	chr17_45283000_45283600	chr17_45356000_45357800	5	153	145	4517	0.00055685387153659	0.969169250372848	4820	0.970263215837365	no
ENSG00000004897	chr17_45283000_45283600	chr17_45363200_45365200	12	146	179	4483	0.0342774593835117	0.0173203212803511	4820	0.0205978147754497	no
ENSG00000004897	chr17_45356000_45357800	chr17_45363200_45365200	19	131	172	4498	0.0799637933086059	2.71251333369144e-08	4820	1.10280650930446e-07	yes
ENSG00000005059	chr4_110569800_110572200	chr4_110911200_110912800	9	56	181	2155	0.0366606207905842	0.0724883620826855	2401	0.079733740626573	no
ENSG00000005059	chr4_110569800_110572200	chr4_110976200_110977200	2	63	103	2233	-0.0105735833674025	0.604562747552118	2401	0.613487164636037	no
ENSG00000005059	chr4_110911200_110912800	chr4_110976200_110977200	19	171	86	2125	0.0806598085421101	7.59857280171788e-05	2401	0.000138067791069165	yes
ENSG00000005100	chr17_4919200_4921400	chr17_5140800_5141400	8	67	51	939	0.0616851579218646	0.0441559834325342	1065	0.0498460497254015	yes
ENSG00000005102	chr17_40854800_40859000	chr17_41149400_41150400	30	154	113	1242	0.0890115204241563	0.000472228523085456	1539	0.000732391058401854	yes
ENSG00000005102	chr17_40854800_40859000	chr17_41393000_41393600	20	164	64	1291	0.0877854307528922	0.000565403028274439	1539	0.000864018339149442	yes
ENSG00000005102	chr17_40854800_40859000	chr17_41445000_41447800	42	142	116	1239	0.152486389762586	1.82811916734762e-09	1539	9.87858864107616e-09	yes
ENSG00000005102	chr17_40854800_40859000	chr17_41560600_41561400	37	147	101	1254	0.14370634993819	1.49229800493607e-08	1539	6.46893690498468e-08	yes
ENSG00000005102	chr17_40854800_40859000	chr17_41656200_41656800	20	164	72	1283	0.0760336334056008	0.0028385286543193	1539	0.00382213363513836	yes
ENSG00000005102	chr17_40854800_40859000	chr17_42286600_42288200	28	156	82	1273	0.115433854950467	5.62582523561362e-06	1539	1.31179272081495e-05	yes
ENSG00000005102	chr17_40854800_40859000	chr17_42424800_42426200	38	146	95	1260	0.157510529693185	5.19984937597304e-10	1539	3.21110573743627e-09	yes
ENSG00000005102	chr17_41149400_41150400	chr17_41393000_41393600	21	122	63	1333	0.130006151184924	3.09214584532767e-07	1539	9.68816347734457e-07	yes
ENSG00000005102	chr17_41149400_41150400	chr17_41445000_41447800	31	112	127	1269	0.120336415770382	2.19936641826963e-06	1539	5.63868289527263e-06	yes
ENSG00000005102	chr17_41149400_41150400	chr17_41560600_41561400	22	121	116	1280	0.0718932919541568	0.00477637956949377	1539	0.00619485034920998	yes
ENSG00000005102	chr17_41149400_41150400	chr17_41656200_41656800	18	125	74	1322	0.0892287226953612	0.000457295461039274	1539	0.00071115286825753	yes
ENSG00000005102	chr17_41149400_41150400	chr17_42286600_42288200	30	113	80	1316	0.171838891804837	1.15032527232624e-11	1539	1.07228983014212e-10	yes
ENSG00000005102	chr17_41149400_41150400	chr17_42424800_42426200	29	114	104	1292	0.132560546070807	1.79712211025511e-07	1539	5.97799510185836e-07	yes
ENSG00000005102	chr17_41393000_41393600	chr17_41445000_41447800	19	65	139	1316	0.0977870170648354	0.000121892649857509	1539	0.000212226573978006	yes
ENSG00000005102	chr17_41393000_41393600	chr17_41560600_41561400	18	66	120	1335	0.104801087650924	3.79920110793667e-05	1539	7.3575403722589e-05	yes
ENSG00000005102	chr17_41393000_41393600	chr17_41656200_41656800	9	75	83	1372	0.0480026198388921	0.0597407140656619	1539	0.0663448602508463	no
ENSG00000005102	chr17_41393000_41393600	chr17_42286600_42288200	16	68	94	1361	0.110990465937139	1.27636796344648e-05	1539	2.74520084796956e-05	yes
ENSG00000005102	chr17_41393000_41393600	chr17_42424800_42426200	22	62	111	1344	0.150061162738849	3.30556059477536e-09	1539	1.68080924602237e-08	yes
ENSG00000005102	chr17_41445000_41447800	chr17_41560600_41561400	33	125	105	1276	0.141110504064567	2.7114225752323e-08	1539	1.10242266210397e-07	yes
ENSG00000005102	chr17_41445000_41447800	chr17_41656200_41656800	15	143	77	1304	0.0501604882410219	0.0491324894457768	1539	0.0551360258043521	no
ENSG00000005102	chr17_41445000_41447800	chr17_42286600_42288200	14	144	96	1285	0.0224947632060687	0.377849192747118	1539	0.389095946186523	no
ENSG00000005102	chr17_41445000_41447800	chr17_42424800_42426200	29	129	104	1277	0.116917862242797	4.25030394370532e-06	1539	1.0190669764077e-05	yes
ENSG00000005102	chr17_41560600_41561400	chr17_41656200_41656800	16	122	76	1325	0.0743499773182853	0.00351802954228451	1539	0.00465981939832636	yes
ENSG00000005102	chr17_41560600_41561400	chr17_42286600_42288200	22	116	88	1313	0.107141890029562	2.53231927063416e-05	1539	5.09638294342321e-05	yes
ENSG00000005102	chr17_41560600_41561400	chr17_42424800_42426200	27	111	106	1295	0.122009085859209	1.58283541650729e-06	1539	4.19752887290636e-06	yes
ENSG00000005102	chr17_41656200_41656800	chr17_42286600_42288200	12	80	98	1349	0.0577087681790549	0.0235761088891774	1539	0.0275476336119984	yes
ENSG00000005102	chr17_41656200_41656800	chr17_42424800_42426200	13	79	120	1327	0.0492527233263059	0.0533852708999737	1539	0.0596561339606958	no
ENSG00000005102	chr17_42286600_42288200	chr17_42424800_42426200	17	93	116	1313	0.0672684396913362	0.00829566335092876	1539	0.0103450074509443	yes
ENSG00000005156	chr17_33389400_33392200	chr17_33416200_33416600	25	102	79	722	0.107017310258992	0.00109438982291778	928	0.0015862480285323	yes
ENSG00000005175	chr12_47601000_47602400	chr12_48148400_48149200	4	73	70	1953	0.0176809851884418	0.418040526898488	2100	0.429121282234918	no
ENSG00000005175	chr12_47601000_47602400	chr12_48206800_48207200	9	68	134	1889	0.0377846340640917	0.083434526208057	2100	0.0912005598463145	no
ENSG00000005175	chr12_48148400_48149200	chr12_48206800_48207200	10	64	133	1893	0.0508610522767656	0.0197603691782966	2100	0.0233218032689077	yes
ENSG00000005194	chr16_57071400_57080400	chr16_57372800_57375600	19	102	63	738	0.0929671342033098	0.0047253014816063	922	0.0061323658986803	yes
ENSG00000005339	chr16_3124600_3128000	chr16_3559200_3559800	11	176	215	4751	0.0141816157906148	0.308762090932097	5153	0.320141070231993	no
ENSG00000005339	chr16_3124600_3128000	chr16_3837800_3838800	13	174	176	4790	0.0339037607261344	0.0149383459863616	5153	0.01792019391115	no
ENSG00000005339	chr16_3124600_3128000	chr16_3930000_3931000	29	158	305	4661	0.071144044806835	3.18306833653542e-07	5153	9.9418464088159e-07	yes
ENSG00000005339	chr16_3124600_3128000	chr16_4357600_4358200	42	145	564	4402	0.0644543991671614	3.64760911747326e-06	5153	8.88333392928172e-06	yes
ENSG00000005339	chr16_3124600_3128000	chr16_4463000_4464600	37	150	404	4562	0.0778855840107876	2.16690670138945e-08	5153	9.02350122918291e-08	yes
ENSG00000005339	chr16_3559200_3559800	chr16_3837800_3838800	20	206	169	4758	0.059041339124195	2.22606950916215e-05	5153	4.53575162816945e-05	yes
ENSG00000005339	chr16_3559200_3559800	chr16_3930000_3931000	34	192	300	4627	0.0744862931984238	8.64629896451772e-08	5153	3.10998014143043e-07	yes
ENSG00000005339	chr16_3559200_3559800	chr16_4357600_4358200	55	171	551	4376	0.0836126089029493	1.84208958423329e-09	5153	9.94348918830048e-09	yes
ENSG00000005339	chr16_3559200_3559800	chr16_4463000_4464600	37	189	404	4523	0.0598205074801924	1.73136373586454e-05	5153	3.61629825466387e-05	yes
ENSG00000005339	chr16_3837800_3838800	chr16_3930000_3931000	23	166	311	4653	0.0450771449608483	0.0012092217390905	5153	0.00173895722122648	no
ENSG00000005339	chr16_3837800_3838800	chr16_4357600_4358200	45	144	561	4403	0.0729862780164955	1.56281406918512e-07	5153	5.2726839132072e-07	yes
ENSG00000005339	chr16_3837800_3838800	chr16_4463000_4464600	34	155	407	4557	0.0657846579940052	2.28663015057701e-06	5153	5.83997788960294e-06	yes
ENSG00000005339	chr16_3930000_3931000	chr16_4357600_4358200	72	262	534	4285	0.080064130966905	8.65383710004264e-09	5153	3.96964143151075e-08	yes
ENSG00000005339	chr16_3930000_3931000	chr16_4463000_4464600	63	271	378	4441	0.0969717685970106	3.04100146731054e-12	5153	3.2602723254353e-11	yes
ENSG00000005339	chr16_4357600_4358200	chr16_4463000_4464600	101	505	340	4207	0.105816887474223	2.62576032993464e-14	5153	4.63565120609146e-13	yes
ENSG00000005483	chr7_104536000_104539200	chr7_104583200_104586400	252	480	837	4583	0.16103187616229	5.14034499539388e-37	6152	2.53677025589808e-34	yes
ENSG00000005483	chr7_104536000_104539200	chr7_104597200_104598200	36	696	131	5289	0.0498297537804665	9.22900694332025e-05	6152	0.000164768433364486	no
ENSG00000005483	chr7_104536000_104539200	chr7_104851200_104851600	44	688	99	5321	0.0899114863480867	1.60547991288037e-12	6152	1.84374336608672e-11	yes
ENSG00000005483	chr7_104536000_104539200	chr7_104938000_104939600	36	696	114	5306	0.0590874823215893	3.52446670908151e-06	6152	8.61370291382229e-06	yes
ENSG00000005483	chr7_104536000_104539200	chr7_104991400_104993600	84	648	275	5145	0.0884189486338381	3.72309375416017e-12	6152	3.91672180524332e-11	yes
ENSG00000005483	chr7_104583200_104586400	chr7_104597200_104598200	59	1030	108	4955	0.0771475651893027	1.3710117487906e-09	6152	7.63827894131833e-09	yes
ENSG00000005483	chr7_104583200_104586400	chr7_104851200_104851600	59	1030	84	4979	0.0952113350607909	7.24468984380332e-14	6152	1.1486986034374e-12	yes
ENSG00000005483	chr7_104583200_104586400	chr7_104938000_104939600	54	1035	96	4967	0.0757896868121595	2.65057263451336e-09	6152	1.37764169836624e-08	yes
ENSG00000005483	chr7_104583200_104586400	chr7_104991400_104993600	127	962	232	4831	0.115276459457012	1.18923141403495e-19	6152	6.9770496356896e-18	yes
ENSG00000005483	chr7_104597200_104598200	chr7_104851200_104851600	8	159	135	5850	0.0273376686288251	0.0320179503228641	6152	0.0367832737565454	no
ENSG00000005483	chr7_104597200_104598200	chr7_104938000_104939600	6	161	144	5841	0.0125047202887689	0.326768897968041	6152	0.338125963362051	no
ENSG00000005483	chr7_104597200_104598200	chr7_104991400_104993600	23	144	336	5649	0.0565584349980836	9.04640182083226e-06	6152	2.01226830638773e-05	yes
ENSG00000005483	chr7_104851200_104851600	chr7_104938000_104939600	11	132	139	5870	0.0525516053491041	3.7254202186507e-05	6152	7.22635231829117e-05	yes
ENSG00000005483	chr7_104851200_104851600	chr7_104991400_104993600	19	124	340	5669	0.0490355682039106	0.000119269690112302	6152	0.00020804817556208	no
ENSG00000005483	chr7_104938000_104939600	chr7_104991400_104993600	15	135	344	5658	0.0280852161630978	0.027605888125821	6152	0.0319778499497477	no
ENSG00000005801	chr11_3070400_3071800	chr11_3805800_3807400	15	131	113	2117	0.0553845901200348	0.00692704564633543	2376	0.00874917542348553	yes
ENSG00000005801	chr11_3070400_3071800	chr11_3875200_3875800	23	123	137	2093	0.0920882190935415	6.92557751744495e-06	2376	1.58253638753521e-05	yes
ENSG00000005801	chr11_3070400_3071800	chr11_3885800_3889600	19	127	156	2074	0.0553305769383499	0.00698216312305698	2376	0.00881361282803998	yes
ENSG00000005801	chr11_3070400_3071800	chr11_3898200_3901000	19	127	113	2117	0.0833110774649013	4.78542190925285e-05	2376	9.07295105389848e-05	yes
ENSG00000005801	chr11_3070400_3071800	chr11_3914000_3916800	34	112	218	2012	0.10538221451766	2.62699922896933e-07	2376	8.37162522199503e-07	yes
ENSG00000005801	chr11_3070400_3071800	chr11_4078200_4080600	11	135	75	2155	0.0536295241762558	0.00893226118286757	2376	0.0110814489183729	yes
ENSG00000005801	chr11_3805800_3807400	chr11_3875200_3875800	22	106	138	2110	0.0995336297758577	1.1666895417528e-06	2376	3.19171792197122e-06	yes
ENSG00000005801	chr11_3805800_3807400	chr11_3885800_3889600	21	107	154	2094	0.0825918768375813	5.56236179817902e-05	2376	0.000104026180288577	yes
ENSG00000005801	chr11_3805800_3807400	chr11_3898200_3901000	11	117	121	2127	0.031649761453159	0.122996384413356	2376	0.132107343437632	no
ENSG00000005801	chr11_3805800_3807400	chr11_3914000_3916800	26	102	226	2022	0.0752204086150398	0.000242710535828287	2376	0.000398072696039294	yes
ENSG00000005801	chr11_3805800_3807400	chr11_4078200_4080600	15	113	71	2177	0.103473602795219	4.31158681615758e-07	2376	1.3051974029006e-06	yes
ENSG00000005801	chr11_3875200_3875800	chr11_3885800_3889600	24	136	151	2065	0.0785386352593205	0.00012699661689838	2376	0.000220332693887002	yes
ENSG00000005801	chr11_3875200_3875800	chr11_3898200_3901000	16	144	116	2100	0.0521363519344671	0.0110302912818208	2376	0.0134951222039583	yes
ENSG00000005801	chr11_3875200_3875800	chr11_3914000_3916800	38	122	214	2002	0.11470162506764	2.06324253072996e-08	2376	8.63605327126104e-08	yes
ENSG00000005801	chr11_3875200_3875800	chr11_4078200_4080600	16	144	70	2146	0.0917925316253096	7.41322156695829e-06	2376	1.68256780840608e-05	yes
ENSG00000005801	chr11_3885800_3889600	chr11_3898200_3901000	21	154	111	2090	0.0793309274490336	0.000108393349314283	2376	0.000190696876080655	yes
ENSG00000005801	chr11_3885800_3889600	chr11_3914000_3916800	41	134	211	1990	0.117422409296231	9.43854165706838e-09	2376	4.2901847054653e-08	yes
ENSG00000005801	chr11_3885800_3889600	chr11_4078200_4080600	14	161	72	2129	0.0661316440980372	0.00125809566462769	2376	0.00180292502112618	yes
ENSG00000005801	chr11_3898200_3901000	chr11_3914000_3916800	19	113	233	2011	0.0298359947564652	0.145976540592088	2376	0.155624708055969	no
ENSG00000005801	chr11_3898200_3901000	chr11_4078200_4080600	9	123	77	2167	0.0415357603279131	0.0429252194271332	2376	0.0485309821710047	no
ENSG00000005801	chr11_3914000_3916800	chr11_4078200_4080600	20	232	66	2058	0.0796127180948784	0.000102420127625936	2376	0.000181117731024351	yes
ENSG00000005810	chr13_77758200_77759400	chr13_77919000_77920600	39	348	492	12353	0.0536344926339851	6.68117003414233e-10	13232	4.0176985227361e-09	yes
ENSG00000005810	chr13_77758200_77759400	chr13_78002800_78004600	51	336	672	12173	0.0589153139682768	1.18273382449044e-11	13232	1.09959046298287e-10	yes
ENSG00000005810	chr13_77919000_77920600	chr13_78002800_78004600	63	468	660	12041	0.0575809891804325	3.39253265706971e-11	13232	2.8198107143073e-10	yes
ENSG00000005844	chr16_29874600_29875000	chr16_30104000_30104800	26	98	118	1410	0.1237228937578	4.55237476504075e-07	1652	1.37020668149917e-06	yes
ENSG00000005844	chr16_29874600_29875000	chr16_30441400_30442200	26	98	138	1390	0.105176783741541	1.83943650305243e-05	1652	3.81857323319649e-05	yes
ENSG00000005844	chr16_29874600_29875000	chr16_30469600_30472800	22	102	85	1443	0.130386275509904	1.04781191043192e-07	1652	3.69314096821033e-07	yes
ENSG00000005844	chr16_29874600_29875000	chr16_30480600_30483600	27	97	127	1401	0.122007807124082	6.56457205745903e-07	1652	1.90409521576986e-06	yes
ENSG00000005844	chr16_29874600_29875000	chr16_31153200_31154200	31	93	168	1360	0.113371421868971	3.84904543945896e-06	1652	9.32627298423086e-06	yes
ENSG00000005844	chr16_29874600_29875000	chr16_31276400_31277800	22	102	100	1428	0.112814612570899	4.29569592721057e-06	1652	1.02909431915703e-05	yes
ENSG00000005844	chr16_30104000_30104800	chr16_30441400_30442200	28	116	136	1372	0.0983492644218197	6.22616319361185e-05	1652	0.000115222266006039	yes
ENSG00000005844	chr16_30104000_30104800	chr16_30469600_30472800	22	122	85	1423	0.110498316685158	6.74521697001694e-06	1652	1.54513675710667e-05	yes
ENSG00000005844	chr16_30104000_30104800	chr16_30480600_30483600	27	117	127	1381	0.100205685535108	4.50298370943585e-05	1652	8.58249314540378e-05	yes
ENSG00000005844	chr16_30104000_30104800	chr16_31153200_31154200	37	107	162	1346	0.129572928704216	1.25861226103074e-07	1652	4.3461513536042e-07	yes
ENSG00000005844	chr16_30104000_30104800	chr16_31276400_31277800	28	116	94	1414	0.142492735746992	5.99451953486918e-09	1652	2.85799907002277e-08	yes
ENSG00000005844	chr16_30441400_30442200	chr16_30469600_30472800	23	141	84	1404	0.101805517560636	3.39061556164064e-05	1652	6.63332415559213e-05	yes
ENSG00000005844	chr16_30441400_30442200	chr16_30480600_30483600	30	134	124	1364	0.102432577223997	3.03031360666404e-05	1652	5.99305589791362e-05	yes
ENSG00000005844	chr16_30441400_30442200	chr16_31153200_31154200	40	124	159	1329	0.125902826416949	2.8385482750506e-07	1652	8.97542015219435e-07	yes
ENSG00000005844	chr16_30441400_30442200	chr16_31276400_31277800	24	140	98	1390	0.0920221684763701	0.000180149003457227	1652	0.000303007733021419	yes
ENSG00000005844	chr16_30469600_30472800	chr16_30480600_30483600	22	85	132	1413	0.101727420750899	3.43823621988989e-05	1652	6.71809428082937e-05	yes
ENSG00000005844	chr16_30469600_30472800	chr16_31153200_31154200	30	77	169	1376	0.129289793804154	1.34119185799571e-07	1652	4.60012340715009e-07	yes
ENSG00000005844	chr16_30469600_30472800	chr16_31276400_31277800	17	90	105	1440	0.0855612693825565	0.000498848102353229	1652	0.000770031946125554	yes
ENSG00000005844	chr16_30480600_30483600	chr16_31153200_31154200	33	121	166	1332	0.0924223073384734	0.000168764690761286	1652	0.000285624651106285	yes
ENSG00000005844	chr16_30480600_30483600	chr16_31276400_31277800	24	130	98	1400	0.100524612170101	4.25677232273578e-05	1652	8.1561234204396e-05	yes
ENSG00000005844	chr16_31153200_31154200	chr16_31276400_31277800	35	164	87	1366	0.144378983056618	3.75309883090288e-09	1652	1.88487180139151e-08	yes
ENSG00000005955	chr17_34207400_34208000	chr17_34417200_34418800	23	103	208	2692	0.0833658265822315	4.3906381602348e-06	3026	1.04896610820461e-05	yes
ENSG00000006114	chr17_36187600_36190200	chr17_36641400_36642400	24	102	260	3891	0.0868204213978601	1.29267406695484e-08	4277	5.68283715465797e-08	yes
ENSG00000006114	chr17_36187600_36190200	chr17_36781000_36781800	9	117	132	4019	0.0375296908368885	0.0141063746834172	4277	0.0169839995927303	no
ENSG00000006114	chr17_36187600_36190200	chr17_36809600_36811000	7	119	138	4013	0.0208452852787672	0.172880693700842	4277	0.183022473598753	no
ENSG00000006114	chr17_36187600_36190200	chr17_36856400_36857400	16	110	208	3943	0.0583496856862605	0.000134463887216522	4277	0.000232009017164197	yes
ENSG00000006114	chr17_36187600_36190200	chr17_36884000_36885200	8	118	72	4079	0.0575955831486739	0.000164094575045352	4277	0.000278367082899779	yes
ENSG00000006114	chr17_36641400_36642400	chr17_36781000_36781800	28	256	113	3880	0.098020081520054	1.32744641960862e-10	4277	9.51186606773793e-10	yes
ENSG00000006114	chr17_36641400_36642400	chr17_36809600_36811000	24	260	121	3872	0.0745720530641028	1.04858601078732e-06	4277	2.90014967721735e-06	yes
ENSG00000006114	chr17_36641400_36642400	chr17_36856400_36857400	41	243	183	3810	0.110126393661804	5.12279353375796e-13	4277	6.63796387297223e-12	yes
ENSG00000006114	chr17_36641400_36642400	chr17_36884000_36885200	13	271	67	3926	0.0532870543908885	0.000489629646188921	4277	0.000757036791736448	yes
ENSG00000006114	chr17_36781000_36781800	chr17_36809600_36811000	11	130	134	4002	0.0450039164984536	0.00324175630749637	4277	0.00432100168656218	no
ENSG00000006114	chr17_36781000_36781800	chr17_36856400_36857400	25	116	199	3937	0.103542643337784	1.13829760220897e-11	4277	1.06201474833135e-10	yes
ENSG00000006114	chr17_36781000_36781800	chr17_36884000_36885200	5	136	75	4061	0.0228361043249262	0.13538184375587	4277	0.14481301546392	no
ENSG00000006114	chr17_36809600_36811000	chr17_36856400_36857400	15	130	209	3923	0.0429477241470785	0.00496642035966788	4277	0.00642490329579736	no
ENSG00000006114	chr17_36809600_36811000	chr17_36884000_36885200	6	139	74	4058	0.0313522315513685	0.0403349444969087	4277	0.0457656200621125	no
ENSG00000006114	chr17_36856400_36857400	chr17_36884000_36885200	5	219	75	3978	0.0062759062842666	0.68157073587486	4277	0.689359525594779	no
ENSG00000006125	chr17_33378600_33380800	chr17_33389400_33392200	13	80	329	3541	0.029527620444146	0.0630764348671418	3963	0.0698780122653587	no
ENSG00000006125	chr17_33378600_33380800	chr17_33416200_33416600	12	81	278	3592	0.0332480017343218	0.0363528505688054	3963	0.0414729611560608	no
ENSG00000006125	chr17_33378600_33380800	chr17_34207400_34208000	9	84	141	3729	0.0478656369428174	0.00257800658862822	3963	0.00349788796734688	no
ENSG00000006125	chr17_33378600_33380800	chr17_34417200_34418800	14	79	253	3617	0.0514311315385553	0.0012001966143106	3963	0.00172695744001876	yes
ENSG00000006125	chr17_33389400_33392200	chr17_33416200_33416600	54	288	236	3385	0.0999742900373724	2.83689593858054e-10	3963	1.87368386132464e-09	yes
ENSG00000006125	chr17_33389400_33392200	chr17_34207400_34208000	22	320	128	3493	0.0426401481745187	0.00726009587142201	3963	0.0091398874323535	no
ENSG00000006125	chr17_33389400_33392200	chr17_34417200_34418800	42	300	225	3396	0.0679635447988309	1.85164718749031e-05	3963	3.84128126648995e-05	yes
ENSG00000006125	chr17_33416200_33416600	chr17_34207400_34208000	29	261	121	3552	0.0915111292206796	7.87385775296586e-09	3963	3.64840486193431e-08	yes
ENSG00000006125	chr17_33416200_33416600	chr17_34417200_34418800	37	253	230	3443	0.0674965065260515	2.11327207360663e-05	3963	4.32754173077466e-05	yes
ENSG00000006125	chr17_34207400_34208000	chr17_34417200_34418800	29	121	238	3575	0.0996661751067022	3.21783409983169e-10	3963	2.09473848422549e-09	yes
ENSG00000006453	chr7_98393200_98395000	chr7_98399200_98400800	19	78	281	2224	0.0496483961750953	0.0113123203874862	2602	0.0138179135020502	no
ENSG00000006453	chr7_98393200_98395000	chr7_98527400_98529600	9	88	128	2377	0.0353596610666844	0.0713275235861147	2602	0.0785195231130769	no
ENSG00000006453	chr7_98399200_98400800	chr7_98527400_98529600	39	261	98	2204	0.125024950329714	1.55827690235189e-10	2602	1.09743050433278e-09	yes
ENSG00000006530	chr7_140602400_140602800	chr7_141257200_141259200	18	95	207	3181	0.0707673375338552	2.77715533526924e-05	3501	5.53928650781131e-05	yes
ENSG00000006530	chr7_140602400_140602800	chr7_141284800_141286600	10	103	142	3246	0.0403978704366867	0.0168284806372399	3501	0.0200457970886896	no
ENSG00000006530	chr7_141257200_141259200	chr7_141284800_141286600	20	205	132	3144	0.0584767204602499	0.000536674500506514	3501	0.000823610024917007	yes
ENSG00000006576	chr7_76757000_76758600	chr7_76821600_76822600	5	76	104	3923	0.0310578727114502	0.0465372321975992	4108	0.0523882053842942	no
ENSG00000006576	chr7_76757000_76758600	chr7_76831400_76833200	7	74	184	3843	0.026892722166149	0.0848088617097866	4108	0.0926325628296408	no
ENSG00000006576	chr7_76757000_76758600	chr7_76959400_76961200	6	75	88	3939	0.0485546365701837	0.00185237213477925	4108	0.00257831823808222	no
ENSG00000006576	chr7_76757000_76758600	chr7_76980400_76981800	11	70	293	3734	0.0334824496952834	0.0318760082004557	4108	0.0366304918097981	no
ENSG00000006576	chr7_76757000_76758600	chr7_77190400_77191000	4	77	74	3953	0.0315856486897356	0.0429362638436082	4108	0.0485426034772497	no
ENSG00000006576	chr7_76821600_76822600	chr7_76831400_76833200	8	101	183	3816	0.0210923215704226	0.176495796142335	4108	0.186698486432183	no
ENSG00000006576	chr7_76821600_76822600	chr7_76959400_76961200	7	102	87	3912	0.0456420199891618	0.00343351339022345	4108	0.00455610486798535	no
ENSG00000006576	chr7_76821600_76822600	chr7_76980400_76981800	16	93	288	3711	0.0459055309301704	0.00325142438289808	4108	0.00433275008124824	no
ENSG00000006576	chr7_76821600_76822600	chr7_77190400_77191000	4	105	74	3925	0.0214232034342625	0.169804689559844	4108	0.179898163764263	no
ENSG00000006576	chr7_76831400_76833200	chr7_76959400_76961200	15	176	79	3838	0.0821859027971024	1.32814603260775e-07	4108	4.56055775708363e-07	yes
ENSG00000006576	chr7_76831400_76833200	chr7_76980400_76981800	23	168	281	3636	0.0391551981509903	0.0120799738845086	4108	0.0146885422485018	no
ENSG00000006576	chr7_76831400_76833200	chr7_77190400_77191000	10	181	68	3849	0.0539895272559436	0.000536457351825017	4108	0.000823336551368219	yes
ENSG00000006576	chr7_76959400_76961200	chr7_76980400_76981800	17	77	287	3727	0.06246252939412	6.17171952483991e-05	4108	0.000114314803770109	yes
ENSG00000006576	chr7_76959400_76961200	chr7_77190400_77191000	6	88	72	3942	0.0502799852776993	0.00126551373587819	4108	0.00181261343574101	yes
ENSG00000006576	chr7_76980400_76981800	chr7_77190400_77191000	14	290	64	3740	0.0560608695739049	0.000324539645276056	4108	0.000519255244233155	yes
ENSG00000006607	chr2_241523200_241524200	chr2_241980200_241982000	31	416	103	3116	0.0651306349310774	7.93539795276185e-05	3666	0.000143695962642602	yes
ENSG00000006607	chr2_241523200_241524200	chr2_242050800_242052600	56	391	137	3082	0.121197285832623	1.80030582366453e-13	3666	2.5996602367366e-12	yes
ENSG00000006607	chr2_241523200_241524200	chr2_242065000_242069400	64	383	163	3056	0.125636032297325	2.26485099086241e-14	3666	4.05435499182893e-13	yes
ENSG00000006607	chr2_241523200_241524200	chr2_242243800_242246000	49	398	195	3024	0.0643793125129375	9.59054186358912e-05	3666	0.000170629767637719	yes
ENSG00000006607	chr2_241523200_241524200	chr2_242248600_242249400	37	410	97	3122	0.0917849001306007	2.58856862183677e-08	3666	1.05779604442297e-07	yes
ENSG00000006607	chr2_241523200_241524200	chr2_242312600_242314800	24	423	76	3143	0.0604258083663653	0.000251498366359655	3666	0.00041132637599158	yes
ENSG00000006607	chr2_241523200_241524200	chr2_242454400_242455200	26	421	68	3151	0.0766791006802315	3.35187101095105e-06	3666	8.23090089486576e-06	yes
ENSG00000006607	chr2_241523200_241524200	chr2_242711200_242712400	28	419	72	3147	0.080897207818458	9.36688587406485e-07	3666	2.62095910915711e-06	yes
ENSG00000006607	chr2_241523200_241524200	chr2_242727400_242728600	40	407	92	3127	0.106966567214813	8.41517901567877e-11	3666	6.32997541402371e-10	yes
ENSG00000006607	chr2_241523200_241524200	chr2_242801600_242803200	57	390	147	3072	0.116830587337735	1.286997611452e-12	3666	1.51306921635574e-11	yes
ENSG00000006607	chr2_241980200_241982000	chr2_242050800_242052600	9	125	184	3348	0.012662444117073	0.443409407310548	3666	0.454327892013353	no
ENSG00000006607	chr2_241980200_241982000	chr2_242065000_242069400	10	124	217	3315	0.0102690909714457	0.53422323464952	3666	0.544199292001113	no
ENSG00000006607	chr2_241980200_241982000	chr2_242243800_242246000	18	116	226	3306	0.0529592984704999	0.00133795982007722	3666	0.0019088985328968	yes
ENSG00000006607	chr2_241980200_241982000	chr2_242248600_242249400	11	123	123	3409	0.0472650901776508	0.00420436720070317	3666	0.00550021033806623	no
ENSG00000006607	chr2_241980200_241982000	chr2_242312600_242314800	7	127	93	3439	0.0298474955236034	0.0707657782141765	3666	0.0779430803979471	no
ENSG00000006607	chr2_241980200_241982000	chr2_242454400_242455200	10	124	84	3448	0.0603650299396454	0.000255144106678419	3666	0.00041678915843464	yes
ENSG00000006607	chr2_241980200_241982000	chr2_242711200_242712400	5	129	95	3437	0.0120003386830342	0.467612652704271	3666	0.478354218696929	no
ENSG00000006607	chr2_241980200_241982000	chr2_242727400_242728600	6	128	126	3406	0.0091683822101119	0.578932285925671	3666	0.588259654571442	no
ENSG00000006607	chr2_241980200_241982000	chr2_242801600_242803200	11	123	193	3339	0.0224681745399439	0.173798408822923	3666	0.183956957486317	no
ENSG00000006607	chr2_242050800_242052600	chr2_242065000_242069400	38	155	189	3284	0.132016941172043	1.00932736793671e-15	3666	2.47895023383836e-14	yes
ENSG00000006607	chr2_242050800_242052600	chr2_242243800_242246000	33	160	211	3262	0.0987634366708765	2.06645481753798e-09	3666	1.1020918569797e-08	yes
ENSG00000006607	chr2_242050800_242052600	chr2_242248600_242249400	13	180	121	3352	0.0386975086898098	0.0191234334245816	3666	0.0226098371560382	no
ENSG00000006607	chr2_242050800_242052600	chr2_242312600_242314800	8	185	92	3381	0.0205112727495124	0.214379229050592	3666	0.225117715023072	no
ENSG00000006607	chr2_242050800_242052600	chr2_242454400_242455200	10	183	84	3389	0.0390340291124831	0.0181028510461359	3666	0.0214722764494153	no
ENSG00000006607	chr2_242050800_242052600	chr2_242711200_242712400	15	178	85	3388	0.0730003315147683	9.67177844844267e-06	3666	2.13564480068245e-05	yes
ENSG00000006607	chr2_242050800_242052600	chr2_242727400_242728600	12	181	120	3353	0.0331127986091305	0.0449883637259037	3666	0.0507337634271063	no
ENSG00000006607	chr2_242050800_242052600	chr2_242801600_242803200	25	168	179	3294	0.0759817518961728	4.11288056944598e-06	3666	9.89541198184262e-06	yes
ENSG00000006607	chr2_242065000_242069400	chr2_242243800_242246000	40	187	204	3235	0.113026026382959	6.73766555720613e-12	3666	6.6248400854365e-11	yes
ENSG00000006607	chr2_242065000_242069400	chr2_242248600_242249400	20	207	114	3325	0.0705806697944511	1.89122123265768e-05	3666	3.91614022755875e-05	yes
ENSG00000006607	chr2_242065000_242069400	chr2_242312600_242314800	6	221	94	3345	-0.00133429842447486	0.935632086520375	3666	0.937613324168227	no
ENSG00000006607	chr2_242065000_242069400	chr2_242454400_242455200	9	218	85	3354	0.0227667411788674	0.168148389681562	3666	0.178213377650585	no
ENSG00000006607	chr2_242065000_242069400	chr2_242711200_242712400	16	211	84	3355	0.0681477757818438	3.63439746206762e-05	3666	7.06578521566038e-05	yes
ENSG00000006607	chr2_242065000_242069400	chr2_242727400_242728600	21	206	111	3328	0.0779205200584334	2.31858066371382e-06	3666	5.91348104848021e-06	yes
ENSG00000006607	chr2_242065000_242069400	chr2_242801600_242803200	21	206	183	3256	0.0413161086776991	0.0123562908567712	3666	0.0150010851962237	no
ENSG00000006607	chr2_242243800_242246000	chr2_242248600_242249400	19	225	115	3307	0.0587909934180204	0.000368721697444484	3666	0.000583636613702746	yes
ENSG00000006607	chr2_242243800_242246000	chr2_242312600_242314800	17	227	83	3339	0.0694969345565519	2.53654355302358e-05	3666	5.10407454910329e-05	yes
ENSG00000006607	chr2_242243800_242246000	chr2_242454400_242455200	9	235	85	3337	0.0189957770456611	0.250202212649809	3666	0.261324417207781	no
ENSG00000006607	chr2_242243800_242246000	chr2_242711200_242712400	14	230	86	3336	0.0493416873055378	0.00280518186164106	3666	0.00378048257902386	no
ENSG00000006607	chr2_242243800_242246000	chr2_242727400_242728600	15	229	117	3305	0.0365036837749279	0.0270919984760005	3666	0.0314126997916638	no
ENSG00000006607	chr2_242243800_242246000	chr2_242801600_242803200	33	211	171	3251	0.0927211184121656	1.86330244938773e-08	3666	7.88688591829682e-08	yes
ENSG00000006607	chr2_242248600_242249400	chr2_242312600_242314800	2	132	98	3434	-0.0147703965778197	0.371292784707852	3666	0.38255870575163	no
ENSG00000006607	chr2_242248600_242249400	chr2_242454400_242455200	6	128	88	3444	0.023580089820174	0.153456822318511	3666	0.163248104599421	no
ENSG00000006607	chr2_242248600_242249400	chr2_242711200_242712400	10	124	90	3442	0.0566182307844574	0.000604305543036475	3666	0.000918410027480332	yes
ENSG00000006607	chr2_242248600_242249400	chr2_242727400_242728600	10	124	122	3410	0.0403766358612449	0.0144905292921048	3666	0.0174114788790243	no
ENSG00000006607	chr2_242248600_242249400	chr2_242801600_242803200	24	110	180	3352	0.104899911431757	1.92970200466655e-10	3666	1.33020330046121e-09	yes
ENSG00000006607	chr2_242312600_242314800	chr2_242454400_242455200	5	95	89	3477	0.0258072148585412	0.118219756436538	3666	0.127211631971729	no
ENSG00000006607	chr2_242312600_242314800	chr2_242711200_242712400	6	94	94	3472	0.0336399326977005	0.0416805460418807	3666	0.0472079269020515	no
ENSG00000006607	chr2_242312600_242314800	chr2_242727400_242728600	8	92	124	3442	0.0395429993086381	0.0166498627271357	3666	0.019843094246219	no
ENSG00000006607	chr2_242312600_242314800	chr2_242801600_242803200	13	87	191	3375	0.0543156151256437	0.00100193806740895	3666	0.0014618078820241	yes
ENSG00000006607	chr2_242454400_242455200	chr2_242711200_242712400	4	90	96	3476	0.0152126740218769	0.357139932404698	3666	0.368488314949789	no
ENSG00000006607	chr2_242454400_242455200	chr2_242727400_242728600	6	88	126	3446	0.0242263582585684	0.142495659024805	3666	0.152067148805742	no
ENSG00000006607	chr2_242454400_242455200	chr2_242801600_242803200	10	84	194	3378	0.0359039748004895	0.029715989601311	3666	0.0342843533260645	no
ENSG00000006607	chr2_242711200_242712400	chr2_242727400_242728600	6	94	126	3440	0.0215662339979403	0.191726692121725	3666	0.20217245493152	no
ENSG00000006607	chr2_242711200_242712400	chr2_242801600_242803200	12	88	192	3374	0.0470105654136102	0.00441367422467556	3666	0.0057528446541385	no
ENSG00000006607	chr2_242727400_242728600	chr2_242801600_242803200	22	110	182	3352	0.0935986288640514	1.36519548033863e-08	3666	5.96752516875232e-08	yes
ENSG00000006715	chr7_38209400_38210200	chr7_38374800_38375800	22	135	179	4290	0.0888833122781615	1.39785080848554e-09	4626	7.77073933991764e-09	yes
ENSG00000006715	chr7_38209400_38210200	chr7_38397800_38398200	7	150	102	4367	0.0259786929749333	0.0772694738264927	4626	0.0847582453938116	no
ENSG00000006715	chr7_38209400_38210200	chr7_38402000_38403400	20	137	158	4311	0.0866383744766313	3.58704959118546e-09	4626	1.80904373298938e-08	yes
ENSG00000006715	chr7_38209400_38210200	chr7_38406600_38408400	25	132	206	4263	0.0940561232579424	1.45822032897153e-10	4626	1.03391147318571e-09	yes
ENSG00000006715	chr7_38209400_38210200	chr7_38942800_38946000	8	149	78	4391	0.0449103641223232	0.00224849620663146	4626	0.00308427614093331	no
ENSG00000006715	chr7_38374800_38375800	chr7_38397800_38398200	11	190	98	4327	0.0437885395106653	0.00289296042510536	4626	0.00388985190420576	no
ENSG00000006715	chr7_38374800_38375800	chr7_38402000_38403400	27	174	151	4274	0.106205648054137	4.41843323348347e-13	4626	5.81076199712473e-12	yes
ENSG00000006715	chr7_38374800_38375800	chr7_38406600_38408400	28	173	203	4222	0.0874470672870863	2.56135076767604e-09	4626	1.33537270466705e-08	yes
ENSG00000006715	chr7_38374800_38375800	chr7_38942800_38946000	11	190	75	4350	0.0570174065073564	0.000104400375341762	4626	0.000184306050757842	yes
ENSG00000006715	chr7_38397800_38398200	chr7_38402000_38403400	11	98	167	4350	0.0504265456684921	0.000601355064100221	4626	0.000914243656259962	yes
ENSG00000006715	chr7_38397800_38398200	chr7_38406600_38408400	10	99	221	4296	0.0298172429775182	0.0425690498542202	4626	0.0481540545220366	no
ENSG00000006715	chr7_38397800_38398200	chr7_38942800_38946000	6	103	80	4437	0.0419254097184496	0.00434413184630603	4626	0.00566878522184719	no
ENSG00000006715	chr7_38402000_38403400	chr7_38406600_38408400	28	150	203	4245	0.098610593003467	1.7980789019451e-11	4626	1.59699122642645e-10	yes
ENSG00000006715	chr7_38402000_38403400	chr7_38942800_38946000	11	167	75	4373	0.0639899820418669	1.3273464958009e-05	4626	2.84394553699515e-05	yes
ENSG00000006715	chr7_38406600_38408400	chr7_38942800_38946000	9	222	77	4318	0.0345745030892302	0.0186907467504178	4626	0.0221292104436535	no
ENSG00000006831	chr12_1531000_1533000	chr12_2357800_2359000	15	158	126	2879	0.0493343902127867	0.00540642597821077	3178	0.00695242688935557	no
ENSG00000006831	chr12_1531000_1533000	chr12_828000_832800	24	149	207	2798	0.0610341555807448	0.000576192483154465	3178	0.000879192644832541	yes
ENSG00000006831	chr12_1531000_1533000	chr12_852400_852800	9	164	82	2923	0.0336490568346354	0.0578656362334593	3178	0.0643741054802744	no
ENSG00000006831	chr12_2357800_2359000	chr12_828000_832800	21	120	210	2827	0.0632818019947517	0.000357516885943589	3178	0.000567301813412221	yes
ENSG00000006831	chr12_2357800_2359000	chr12_852400_852800	13	128	78	2959	0.0821229925620946	3.55918312505282e-06	3178	8.69101262515305e-06	yes
ENSG00000006831	chr12_828000_832800	chr12_852400_852800	15	216	76	2871	0.0609390736412288	0.000587745318374398	3178	0.000895409529368114	yes
ENSG00000006837	chr5_133467000_133477200	chr5_133871000_133879400	38	101	74	542	0.167104359225832	3.90340897705542e-06	755	9.44608587216064e-06	yes
ENSG00000006837	chr5_133467000_133477200	chr5_133882600_133892200	35	104	87	529	0.116421408864761	0.00135276419379354	755	0.0019282632893763	yes
ENSG00000006837	chr5_133871000_133879400	chr5_133882600_133892200	36	76	86	557	0.18123910754242	5.35104695078156e-07	755	1.58320686021328e-06	yes
ENSG00000007047	chr19_45393600_45394600	chr19_46145800_46146600	20	215	48	1026	0.0698914020751603	0.0114272065601122	1309	0.0139481710377456	yes
ENSG00000007047	chr19_45393600_45394600	chr19_46209200_46214600	45	190	72	1002	0.167417482099969	1.09809291460438e-09	1309	6.26275404079834e-09	yes
ENSG00000007047	chr19_46145800_46146600	chr19_46209200_46214600	14	54	103	1138	0.0955888750775137	0.000534101238972396	1309	0.000820057868128287	yes
ENSG00000007080	chr19_17377000_17378200	chr19_17886600_17888000	18	80	47	614	0.134895194557007	0.000193557246718594	759	0.000323641638998567	yes
ENSG00000007080	chr19_17377000_17378200	chr19_18262400_18263400	27	71	71	590	0.168097193491618	3.21456443685571e-06	759	7.93104321531358e-06	yes
ENSG00000007080	chr19_17377000_17378200	chr19_18392200_18392800	32	66	93	568	0.168012245387615	3.2520295334321e-06	759	8.01329014453184e-06	yes
ENSG00000007080	chr19_17377000_17378200	chr19_18953800_18961800	21	77	36	625	0.20335107027529	1.5837121324317e-08	759	6.8218383968317e-08	yes
ENSG00000007080	chr19_17886600_17888000	chr19_18262400_18263400	14	51	84	610	0.0787320279806119	0.0300935910255161	759	0.0346972795927911	yes
ENSG00000007080	chr19_17886600_17888000	chr19_18392200_18392800	23	42	102	592	0.156076918189873	1.56509237971762e-05	759	3.30152129797728e-05	yes
ENSG00000007080	chr19_17886600_17888000	chr19_18953800_18961800	9	56	48	646	0.0735777624040876	0.0427166010981223	759	0.0483080384955404	yes
ENSG00000007080	chr19_18262400_18263400	chr19_18392200_18392800	28	70	97	564	0.125639328208947	0.00052160396224077	759	0.00080243356659749	yes
ENSG00000007080	chr19_18262400_18263400	chr19_18953800_18961800	13	85	44	617	0.0840863451993159	0.0205112937335999	759	0.0241595069023614	yes
ENSG00000007080	chr19_18392200_18392800	chr19_18953800_18961800	26	99	31	603	0.223910791624495	4.43384009393752e-10	759	2.78746871772626e-09	yes
ENSG00000007129	chr19_41769600_41770200	chr19_42378600_42381000	17	124	29	633	0.125675548138352	0.000357096570968902	803	0.00056667031299717	yes
ENSG00000007168	chr17_1509400_1511600	chr17_1547800_1548200	23	319	127	5398	0.0657067969219643	4.72213623178611e-07	5867	1.41512343055015e-06	yes
ENSG00000007168	chr17_1509400_1511600	chr17_1625000_1627600	60	282	325	5200	0.110340254235619	2.33570132781288e-17	5867	8.452019388965e-16	yes
ENSG00000007168	chr17_1509400_1511600	chr17_1736000_1738400	31	311	154	5371	0.0841578531267133	1.07317948403156e-10	5867	7.86225473427234e-10	yes
ENSG00000007168	chr17_1509400_1511600	chr17_1971800_1975200	61	281	385	5140	0.0960768939382276	1.64795309470654e-13	5867	2.40490036821575e-12	yes
ENSG00000007168	chr17_1509400_1511600	chr17_2039600_2042800	24	318	182	5343	0.0473960073768306	0.000281638646125589	5867	0.000456202882388133	no
ENSG00000007168	chr17_1509400_1511600	chr17_2124400_2128800	28	314	154	5371	0.0729720046159331	2.19785762643589e-08	5867	9.13978434574458e-08	yes
ENSG00000007168	chr17_1509400_1511600	chr17_2142200_2143200	18	324	114	5411	0.0505533148352004	0.000107128940125875	5867	0.000188647721261867	yes
ENSG00000007168	chr17_1509400_1511600	chr17_2169400_2171800	27	315	191	5334	0.0549699543812271	2.52240357155298e-05	5867	5.07836124484197e-05	yes
ENSG00000007168	chr17_1509400_1511600	chr17_2905600_2908000	37	305	228	5297	0.0754990897701216	7.03919348249831e-09	5867	3.305127015346e-08	yes
ENSG00000007168	chr17_1509400_1511600	chr17_3461200_3462200	50	292	281	5244	0.0968140109643367	1.07388370603422e-13	5867	1.63271002680796e-12	yes
ENSG00000007168	chr17_1547800_1548200	chr17_1625000_1627600	26	124	359	5358	0.0704599094103585	6.57050027058727e-08	5867	2.42905689602292e-07	yes
ENSG00000007168	chr17_1547800_1548200	chr17_1736000_1738400	11	139	174	5543	0.038746115415485	0.00299458742034565	5867	0.00401627987355327	no
ENSG00000007168	chr17_1547800_1548200	chr17_1971800_1975200	20	130	426	5291	0.0350298452914425	0.00728756125142462	5867	0.00917173300439776	no
ENSG00000007168	chr17_1547800_1548200	chr17_2039600_2042800	14	136	192	5525	0.0512368304481526	8.62637952468409e-05	5867	0.000155006689304179	yes
ENSG00000007168	chr17_1547800_1548200	chr17_2124400_2128800	14	136	168	5549	0.0582171516349243	8.1177235965447e-06	5867	1.82528611096295e-05	yes
ENSG00000007168	chr17_1547800_1548200	chr17_2142200_2143200	7	143	125	5592	0.0263975529017811	0.043189005790808	5867	0.048810072751356	no
ENSG00000007168	chr17_1547800_1548200	chr17_2169400_2171800	16	134	202	5515	0.0595263042867989	5.0530813215499e-06	5867	1.19105393995721e-05	yes
ENSG00000007168	chr17_1547800_1548200	chr17_2905600_2908000	19	131	246	5471	0.0635673682965963	1.09961267162666e-06	5867	3.02636276159124e-06	yes
ENSG00000007168	chr17_1547800_1548200	chr17_3461200_3462200	26	124	305	5412	0.0820804721220889	3.04734879475025e-10	5867	1.99460828630941e-09	yes
ENSG00000007168	chr17_1625000_1627600	chr17_1736000_1738400	23	362	162	5320	0.0427771793261408	0.00104776171230311	5867	0.00152339899773479	no
ENSG00000007168	chr17_1625000_1627600	chr17_1971800_1975200	71	314	375	5107	0.108389639993509	8.43165791304326e-17	5867	2.68892927611586e-15	yes
ENSG00000007168	chr17_1625000_1627600	chr17_2039600_2042800	27	358	179	5303	0.0504186165791263	0.000111766565493636	5867	0.000196090102387022	yes
ENSG00000007168	chr17_1625000_1627600	chr17_2124400_2128800	24	361	158	5324	0.0478687368797919	0.000244558815415782	5867	0.000400829569274694	no
ENSG00000007168	chr17_1625000_1627600	chr17_2142200_2143200	18	367	114	5368	0.0433427074072942	0.000897771963197732	5867	0.00132151549514134	no
ENSG00000007168	chr17_1625000_1627600	chr17_2169400_2171800	40	345	178	5304	0.0935068455393438	7.15271177323186e-13	5867	8.94476862747976e-12	yes
ENSG00000007168	chr17_1625000_1627600	chr17_2905600_2908000	36	349	229	5253	0.0616845731762815	2.26397540580971e-06	5867	5.78885451970852e-06	yes
ENSG00000007168	chr17_1625000_1627600	chr17_3461200_3462200	53	332	278	5204	0.0933172681952039	7.95837563559909e-13	5867	9.84358086466777e-12	yes
ENSG00000007168	chr17_1736000_1738400	chr17_1971800_1975200	36	149	410	5272	0.0807312512978785	5.92134035436548e-10	5867	3.605740335818e-09	yes
ENSG00000007168	chr17_1736000_1738400	chr17_2039600_2042800	21	164	185	5497	0.0768595050218271	3.75537020815365e-09	5867	1.88578850813686e-08	yes
ENSG00000007168	chr17_1736000_1738400	chr17_2124400_2128800	16	169	166	5516	0.0577262720825843	9.67246737139491e-06	5867	2.13575973940009e-05	yes
ENSG00000007168	chr17_1736000_1738400	chr17_2142200_2143200	10	175	122	5560	0.0383946241174335	0.00326789606772442	5867	0.00435296180506735	no
ENSG00000007168	chr17_1736000_1738400	chr17_2169400_2171800	17	168	201	5481	0.0522157750994264	6.29648262478849e-05	5867	0.000116423380126532	yes
ENSG00000007168	chr17_1736000_1738400	chr17_2905600_2908000	14	171	251	5431	0.026507426203727	0.0423264557726538	5867	0.0478933015634651	no
ENSG00000007168	chr17_1736000_1738400	chr17_3461200_3462200	24	161	307	5375	0.0573346565483801	1.11128121676993e-05	5867	2.42096596796404e-05	yes
ENSG00000007168	chr17_1971800_1975200	chr17_2039600_2042800	37	409	169	5252	0.0745636938366852	1.07753312182152e-08	5867	4.82967131151448e-08	yes
ENSG00000007168	chr17_1971800_1975200	chr17_2124400_2128800	29	417	153	5268	0.056252316340908	1.62358151743251e-05	5867	3.41281210295449e-05	yes
ENSG00000007168	chr17_1971800_1975200	chr17_2142200_2143200	22	424	110	5311	0.0518905979591018	6.99481257166132e-05	5867	0.000128082709410921	yes
ENSG00000007168	chr17_1971800_1975200	chr17_2169400_2171800	35	411	183	5238	0.0626574648789601	1.562826610845e-06	5867	4.15045541079782e-06	yes
ENSG00000007168	chr17_1971800_1975200	chr17_2905600_2908000	48	398	217	5204	0.0862620011427416	3.63389993278589e-11	5867	2.9993982069194e-10	yes
ENSG00000007168	chr17_1971800_1975200	chr17_3461200_3462200	48	398	283	5138	0.0636580332186102	1.06148601130483e-06	5867	2.93205572815122e-06	yes
ENSG00000007168	chr17_2039600_2042800	chr17_2124400_2128800	11	195	171	5490	0.024621010289811	0.059326846474689	5867	0.0659106344407005	no
ENSG00000007168	chr17_2039600_2042800	chr17_2142200_2143200	10	196	122	5539	0.0335021953528806	0.0102784174031061	5867	0.0126329978315546	no
ENSG00000007168	chr17_2039600_2042800	chr17_2169400_2171800	17	189	201	5460	0.0457543030910929	0.00045540561120033	5867	0.0007084919001587	no
ENSG00000007168	chr17_2039600_2042800	chr17_2905600_2908000	22	184	243	5418	0.0566093690748174	1.43376250515916e-05	5867	3.04882466852217e-05	yes
ENSG00000007168	chr17_2039600_2042800	chr17_3461200_3462200	29	177	302	5359	0.0697468861005816	8.90635985286149e-08	5867	3.19301698883009e-07	yes
ENSG00000007168	chr17_2124400_2128800	chr17_2142200_2143200	9	173	123	5562	0.0325177953840292	0.0127429940480845	5867	0.0154433598188161	no
ENSG00000007168	chr17_2124400_2128800	chr17_2169400_2171800	17	165	201	5484	0.0532098528227151	4.54833024968196e-05	5867	8.66137241474975e-05	yes
ENSG00000007168	chr17_2124400_2128800	chr17_2905600_2908000	21	161	244	5441	0.0604968332243843	3.53337806087717e-06	5867	8.63374541824006e-06	yes
ENSG00000007168	chr17_2124400_2128800	chr17_3461200_3462200	23	159	308	5377	0.0542502597357346	3.21681901541297e-05	5867	6.32482491124588e-05	yes
ENSG00000007168	chr17_2142200_2143200	chr17_2169400_2171800	12	120	206	5529	0.0431139521114334	0.000955870494246517	5867	0.00139977432813317	no
ENSG00000007168	chr17_2142200_2143200	chr17_2905600_2908000	16	116	249	5486	0.0555530793831514	2.06684999461563e-05	5867	4.24199923647324e-05	yes
ENSG00000007168	chr17_2142200_2143200	chr17_3461200_3462200	16	116	315	5420	0.04260542900087	0.00109770980075501	5867	0.00159055116507018	no
ENSG00000007168	chr17_2169400_2171800	chr17_2905600_2908000	27	191	238	5411	0.0744316744800658	1.14380021071986e-08	5867	5.0987654133182e-08	yes
ENSG00000007168	chr17_2169400_2171800	chr17_3461200_3462200	20	198	311	5338	0.0300773368323903	0.0212313824383572	5867	0.0249522895804817	no
ENSG00000007168	chr17_2905600_2908000	chr17_3461200_3462200	45	220	286	5316	0.106892143362861	2.2242309606265e-16	5867	6.39245893352048e-15	yes
ENSG00000007202	chr17_26134600_26138400	chr17_26904000_26908000	24	199	160	3036	0.062984854820566	0.000228544203569793	3419	0.000376762999138972	yes
ENSG00000007202	chr17_26134600_26138400	chr17_27065000_27065400	28	195	153	3043	0.0856708653068192	5.25505042242191e-07	3419	1.55774796680169e-06	yes
ENSG00000007202	chr17_26134600_26138400	chr17_27067400_27070200	15	208	98	3098	0.0505546405374936	0.003107976251556	3419	0.00415596141178356	yes
ENSG00000007202	chr17_26134600_26138400	chr17_27073400_27077800	15	208	113	3083	0.0415035088842024	0.015225917318706	3419	0.0182439427253114	no
ENSG00000007202	chr17_26134600_26138400	chr17_27220600_27221000	13	210	142	3054	0.0164569029714568	0.336057214277882	3419	0.347408314615064	no
ENSG00000007202	chr17_26904000_26908000	chr17_27065000_27065400	25	159	156	3079	0.0883294238375146	2.30313271190325e-07	3419	7.44504452276511e-07	yes
ENSG00000007202	chr17_26904000_26908000	chr17_27067400_27070200	13	171	100	3135	0.0501633176873028	0.00334694418638765	3419	0.00445045114549439	yes
ENSG00000007202	chr17_26904000_26908000	chr17_27073400_27077800	16	168	112	3123	0.0622115402990852	0.000272805060928896	3419	0.000443099478493096	yes
ENSG00000007202	chr17_26904000_26908000	chr17_27220600_27221000	22	162	133	3102	0.085096422540693	6.26068517256935e-07	3419	1.82454664622466e-06	yes
ENSG00000007202	chr17_27065000_27065400	chr17_27067400_27070200	15	166	98	3140	0.0658920988547574	0.000115427889268738	3419	0.000201960589283109	yes
ENSG00000007202	chr17_27065000_27065400	chr17_27073400_27077800	14	167	114	3124	0.049706725082351	0.0036468387337392	3419	0.00481725310212095	no
ENSG00000007202	chr17_27065000_27065400	chr17_27220600_27221000	13	168	142	3096	0.0301032448914639	0.0784148234664504	3419	0.0859558702907436	no
ENSG00000007202	chr17_27067400_27070200	chr17_27073400_27077800	12	101	116	3190	0.0669628453571404	8.91266310344952e-05	3419	0.000159675824080135	yes
ENSG00000007202	chr17_27067400_27070200	chr17_27220600_27221000	11	102	144	3162	0.0462205200292243	0.00687017462435146	3419	0.00868167810994451	no
ENSG00000007202	chr17_27073400_27077800	chr17_27220600_27221000	12	116	143	3148	0.0458965577046801	0.00727239340236286	3419	0.00915427866273988	no
ENSG00000007237	chr17_10059800_10061200	chr17_10154000_10155400	18	107	114	3129	0.106036448404857	6.87740903841693e-10	3368	4.121441071359e-09	yes
ENSG00000007237	chr17_10059800_10061200	chr17_9192600_9194000	6	119	127	3116	0.00857936933658585	0.618678934192129	3368	0.627339914962446	no
ENSG00000007237	chr17_10059800_10061200	chr17_9916400_9917600	12	113	85	3158	0.0788848635525344	4.57288004030192e-06	3368	1.08754781734421e-05	yes
ENSG00000007237	chr17_10059800_10061200	chr17_9943200_9946400	12	113	152	3091	0.0431524501008283	0.012260149120911	3368	0.0148929183595776	no
ENSG00000007237	chr17_10059800_10061200	chr17_9955800_9956600	8	117	118	3125	0.0275083818287504	0.110456679096377	3368	0.119189877313471	no
ENSG00000007237	chr17_10154000_10155400	chr17_9192600_9194000	15	117	118	3118	0.0768928079095682	7.91789502452414e-06	3368	1.78535525878324e-05	yes
ENSG00000007237	chr17_10154000_10155400	chr17_9916400_9917600	10	122	87	3149	0.0567061192585824	0.00099358343456958	3368	0.00145077983221998	yes
ENSG00000007237	chr17_10154000_10155400	chr17_9943200_9946400	16	116	148	3088	0.068051175785994	7.73614697378028e-05	3368	0.000140366449791069	yes
ENSG00000007237	chr17_10154000_10155400	chr17_9955800_9956600	9	123	117	3119	0.0327493811314387	0.0573810037539243	3368	0.0638629720518285	no
ENSG00000007237	chr17_9192600_9194000	chr17_9916400_9917600	11	122	86	3149	0.0653542868440664	0.000147374951310562	3368	0.000252424982102401	yes
ENSG00000007237	chr17_9192600_9194000	chr17_9943200_9946400	12	121	152	3083	0.0391268774535215	0.0231630683156914	3368	0.0270897216539028	no
ENSG00000007237	chr17_9192600_9194000	chr17_9955800_9956600	14	119	112	3123	0.0724991839745445	2.53756173305125e-05	3368	5.1058803262242e-05	yes
ENSG00000007237	chr17_9916400_9917600	chr17_9943200_9946400	10	87	154	3117	0.0435253214923573	0.0115294441375245	3368	0.0140633537860147	no
ENSG00000007237	chr17_9916400_9917600	chr17_9955800_9956600	5	92	121	3150	0.0128273224355104	0.456766877248683	3368	0.467625160765633	no
ENSG00000007237	chr17_9943200_9946400	chr17_9955800_9956600	17	147	109	3095	0.0789816480736171	4.45103757731588e-06	3368	1.06191587052722e-05	yes
ENSG00000007312	chr17_62098000_62099000	chr17_62979800_62983400	31	98	131	1173	0.126405420791346	1.58534382497534e-06	1433	4.20382933977885e-06	yes
ENSG00000007923	chr1_6419800_6420800	chr1_6845000_6846000	39	71	336	1707	0.110354159324523	2.84869907904326e-07	2153	9.00549611652684e-07	yes
ENSG00000007944	chr6_15255200_15256000	chr6_15299000_15302000	10	51	76	952	0.0767407144476688	0.0113003355422789	1089	0.0138044706551268	yes
ENSG00000007944	chr6_15255200_15256000	chr6_15900600_15903600	17	44	116	912	0.116470810548561	0.00011704219452982	1089	0.000204514239119049	yes
ENSG00000007944	chr6_15255200_15256000	chr6_16419000_16425200	18	43	145	883	0.099282200808273	0.00103565143446968	1089	0.00150705238112152	yes
ENSG00000007944	chr6_15299000_15302000	chr6_15900600_15903600	23	63	110	893	0.129948644980814	1.69544659049606e-05	1089	3.54846599898703e-05	yes
ENSG00000007944	chr6_15299000_15302000	chr6_16419000_16425200	31	55	132	871	0.173009583585878	9.13020467612728e-09	1089	4.165709256325e-08	yes
ENSG00000007944	chr6_15900600_15903600	chr6_16419000_16425200	32	101	131	825	0.0950602025867118	0.00168660810228638	1089	0.002364065929303	yes
ENSG00000008083	chr6_14875600_14878600	chr6_14910400_14912200	36	436	212	8352	0.0701590923532723	2.44750208938343e-11	9036	2.10594769332768e-10	yes
ENSG00000008083	chr6_14875600_14878600	chr6_15022400_15024200	95	377	569	7995	0.114973588476574	5.69217180100791e-28	9036	1.27776663632183e-25	yes
ENSG00000008083	chr6_14875600_14878600	chr6_15255200_15256000	35	437	277	8287	0.0509485667501109	1.26268111515984e-06	9036	3.42807273387539e-06	yes
ENSG00000008083	chr6_14875600_14878600	chr6_15287400_15288600	22	450	223	8341	0.0281813107362274	0.00738386436468266	9036	0.00928372260096854	no
ENSG00000008083	chr6_14875600_14878600	chr6_15296800_15298000	36	436	179	8385	0.0808357850164418	1.40819813876989e-14	9036	2.65525122552502e-13	yes
ENSG00000008083	chr6_14875600_14878600	chr6_15299000_15302000	51	421	393	8171	0.0639866296185586	1.14450905483844e-09	9036	6.49854874983925e-09	yes
ENSG00000008083	chr6_14875600_14878600	chr6_15326000_15328400	33	439	354	8210	0.0314068556294842	0.00282844487236173	9036	0.00380954241245878	no
ENSG00000008083	chr6_14875600_14878600	chr6_15362800_15366400	24	448	218	8346	0.0349950324940577	0.000877510019454531	9036	0.0012939577003804	no
ENSG00000008083	chr6_14875600_14878600	chr6_15386200_15388400	23	449	218	8346	0.032139792727103	0.00224680275667695	9036	0.00308206962760754	no
ENSG00000008083	chr6_14875600_14878600	chr6_15403600_15404800	12	460	116	8448	0.0223656518593751	0.0335029954802556	9036	0.0383891958112589	no
ENSG00000008083	chr6_14875600_14878600	chr6_15421600_15424200	28	444	137	8427	0.0719975963360711	7.2883221368683e-12	9036	7.11059920476159e-11	yes
ENSG00000008083	chr6_14875600_14878600	chr6_15658600_15659400	19	453	155	8409	0.0358711138246541	0.000648539406246701	9036	0.000980162453011465	no
ENSG00000008083	chr6_14875600_14878600	chr6_15900600_15903600	86	386	709	7855	0.0780885946600971	1.05952444276943e-13	9036	1.61300546244685e-12	yes
ENSG00000008083	chr6_14875600_14878600	chr6_16205400_16206200	50	422	322	8242	0.0765259644003402	3.23891992926076e-13	9036	4.39537999816116e-12	yes
ENSG00000008083	chr6_14910400_14912200	chr6_15022400_15024200	48	200	616	8172	0.0772988739319004	1.86880966809324e-13	9036	2.68518330354895e-12	yes
ENSG00000008083	chr6_14910400_14912200	chr6_15255200_15256000	33	215	279	8509	0.0906602017915759	5.89538174772355e-18	9036	2.42056091636056e-16	yes
ENSG00000008083	chr6_14910400_14912200	chr6_15287400_15288600	12	236	233	8555	0.0220034269432747	0.0364776351580287	9036	0.0416074615047061	no
ENSG00000008083	chr6_14910400_14912200	chr6_15296800_15298000	12	236	203	8585	0.0271079806029682	0.00996780641247579	9036	0.0122757380909288	no
ENSG00000008083	chr6_14910400_14912200	chr6_15299000_15302000	33	215	411	8377	0.0652264730564837	5.43358543273287e-10	9036	3.33934990761017e-09	yes
ENSG00000008083	chr6_14910400_14912200	chr6_15326000_15328400	23	225	364	8424	0.0414127869772946	8.22470966487832e-05	9036	0.000148430508380506	no
ENSG00000008083	chr6_14910400_14912200	chr6_15362800_15366400	14	234	228	8560	0.0308724780935516	0.00333584484562995	9036	0.00443680867647441	no
ENSG00000008083	chr6_14910400_14912200	chr6_15386200_15388400	16	232	225	8563	0.0394584038821753	0.000175587556825968	9036	0.000296057880541837	no
ENSG00000008083	chr6_14910400_14912200	chr6_15403600_15404800	7	241	121	8667	0.0199873346173554	0.0574488008011832	9036	0.0639345004177992	no
ENSG00000008083	chr6_14910400_14912200	chr6_15421600_15424200	9	239	156	8632	0.0226216998708654	0.0315276647549178	9036	0.0362564714281357	no
ENSG00000008083	chr6_14910400_14912200	chr6_15658600_15659400	13	235	161	8627	0.0405388070616728	0.000115926458219364	9036	0.000202729440826776	no
ENSG00000008083	chr6_14910400_14912200	chr6_15900600_15903600	44	204	751	8037	0.0530402227717619	4.54127882864548e-07	9036	1.36725631162965e-06	yes
ENSG00000008083	chr6_14910400_14912200	chr6_16205400_16206200	21	227	351	8437	0.036787735848978	0.000469351783058337	9036	0.000728276770232803	no
ENSG00000008083	chr6_15022400_15024200	chr6_15255200_15256000	66	598	246	8126	0.100057116602793	1.51580243351885e-21	9036	1.29635349051379e-19	yes
ENSG00000008083	chr6_15022400_15024200	chr6_15287400_15288600	45	619	200	8172	0.0704988751703365	1.96104447597843e-11	9036	1.72781709543831e-10	yes
ENSG00000008083	chr6_15022400_15024200	chr6_15296800_15298000	34	630	181	8191	0.0506517037592051	1.45536091042582e-06	9036	3.891291752278e-06	yes
ENSG00000008083	chr6_15022400_15024200	chr6_15299000_15302000	65	599	379	7993	0.0635220104081644	1.5077287207899e-09	9036	8.31269490774574e-09	yes
ENSG00000008083	chr6_15022400_15024200	chr6_15326000_15328400	59	605	328	8044	0.0640202554829802	1.12182058493191e-09	9036	6.38401331659327e-09	yes
ENSG00000008083	chr6_15022400_15024200	chr6_15362800_15366400	36	628	206	8166	0.0478576506461216	5.33344600391217e-06	9036	1.24975234947378e-05	no
ENSG00000008083	chr6_15022400_15024200	chr6_15386200_15388400	31	633	210	8162	0.0349855724860711	0.00088034832583279	9036	0.0012976602183254	no
ENSG00000008083	chr6_15022400_15024200	chr6_15403600_15404800	15	649	113	8259	0.0200775279099655	0.0563323695708249	9036	0.0627641758775375	no
ENSG00000008083	chr6_15022400_15024200	chr6_15421600_15424200	25	639	140	8232	0.0407851579183003	0.00010530673852003	9036	0.000185745826388922	no
ENSG00000008083	chr6_15022400_15024200	chr6_15658600_15659400	34	630	140	8232	0.0654720259210356	4.68060600846255e-10	9036	2.92376507118452e-09	yes
ENSG00000008083	chr6_15022400_15024200	chr6_15900600_15903600	107	557	688	7684	0.0727385515351847	4.43470341558312e-12	9036	4.57316394990168e-11	yes
ENSG00000008083	chr6_15022400_15024200	chr6_16205400_16206200	68	596	304	8068	0.0868074684472285	1.38297445911639e-16	9036	4.18422353649169e-15	yes
ENSG00000008083	chr6_15255200_15256000	chr6_15287400_15288600	33	279	212	8512	0.0915845896425974	2.71000783215357e-18	9036	1.20178424248964e-16	yes
ENSG00000008083	chr6_15255200_15256000	chr6_15296800_15298000	18	294	197	8527	0.0420629018792666	6.34423813170818e-05	9036	0.000117229482538033	no
ENSG00000008083	chr6_15255200_15256000	chr6_15299000_15302000	42	270	402	8322	0.0747849941624546	1.09593441448473e-12	9036	1.30981305869863e-11	yes
ENSG00000008083	chr6_15255200_15256000	chr6_15326000_15328400	31	281	356	8368	0.0528005524083446	5.11582680063847e-07	9036	1.52095713343876e-06	yes
ENSG00000008083	chr6_15255200_15256000	chr6_15362800_15366400	28	284	214	8510	0.0737517118387091	2.23027943668012e-12	9036	2.46850808058417e-11	yes
ENSG00000008083	chr6_15255200_15256000	chr6_15386200_15388400	26	286	215	8509	0.0665063305209323	2.482263870532e-10	9036	1.66342635600758e-09	yes
ENSG00000008083	chr6_15255200_15256000	chr6_15403600_15404800	10	302	118	8606	0.0286224680757783	0.00650902605304803	9036	0.00825678085963034	no
ENSG00000008083	chr6_15255200_15256000	chr6_15421600_15424200	10	302	155	8569	0.0194788300773592	0.064092520044583	9036	0.0709577974428414	no
ENSG00000008083	chr6_15255200_15256000	chr6_15658600_15659400	15	297	159	8565	0.039660523043957	0.000162590004943719	9036	0.000276047365893977	no
ENSG00000008083	chr6_15255200_15256000	chr6_15900600_15903600	62	250	733	7991	0.0739287091398192	1.97605268013902e-12	9036	2.2179005435578e-11	yes
ENSG00000008083	chr6_15255200_15256000	chr6_16205400_16206200	34	278	338	8386	0.0645403334150129	8.21995988194483e-10	9036	4.83148351018196e-09	yes
ENSG00000008083	chr6_15287400_15288600	chr6_15296800_15298000	16	229	199	8592	0.0454715662834787	1.53177264975529e-05	9036	3.23721069049145e-05	no
ENSG00000008083	chr6_15287400_15288600	chr6_15299000_15302000	26	219	418	8373	0.0440115951156652	2.85043305807622e-05	9036	5.67099758044529e-05	no
ENSG00000008083	chr6_15287400_15288600	chr6_15326000_15328400	27	218	360	8431	0.0555524256153847	1.26361815998988e-07	9036	4.362130953498e-07	yes
ENSG00000008083	chr6_15287400_15288600	chr6_15362800_15366400	19	226	223	8568	0.0524976703889623	5.94270830328134e-07	9036	1.74112059438927e-06	yes
ENSG00000008083	chr6_15287400_15288600	chr6_15386200_15388400	14	231	227	8564	0.0315726673290558	0.00268596777605286	9036	0.0036318996666928	no
ENSG00000008083	chr6_15287400_15288600	chr6_15403600_15404800	9	236	119	8672	0.031883055009098	0.00243675208700521	9036	0.00332015456141626	no
ENSG00000008083	chr6_15287400_15288600	chr6_15421600_15424200	13	232	152	8639	0.0433913079803331	3.69033879635002e-05	9036	7.16487821723801e-05	no
ENSG00000008083	chr6_15287400_15288600	chr6_15658600_15659400	12	233	162	8629	0.0361074164217878	0.000597076700415169	9036	0.000908370773620611	no
ENSG00000008083	chr6_15287400_15288600	chr6_15900600_15903600	54	191	741	8050	0.0780445070843657	1.09379095135927e-13	9036	1.65959452519316e-12	yes
ENSG00000008083	chr6_15287400_15288600	chr6_16205400_16206200	28	217	344	8447	0.0614367349025337	5.07302127329138e-09	9036	2.46328977064145e-08	yes
ENSG00000008083	chr6_15296800_15298000	chr6_15299000_15302000	28	187	416	8405	0.0585728200563569	2.52089771633314e-08	9036	1.03320554972542e-07	yes
ENSG00000008083	chr6_15296800_15298000	chr6_15326000_15328400	22	193	365	8456	0.0458767263268661	1.28503585026169e-05	9036	2.7614553861181e-05	no
ENSG00000008083	chr6_15296800_15298000	chr6_15362800_15366400	10	205	232	8589	0.0190791826054034	0.069748459672561	9036	0.0768766589056306	no
ENSG00000008083	chr6_15296800_15298000	chr6_15386200_15388400	13	202	228	8593	0.0327453767612912	0.00185126904307957	9036	0.00257698081211004	no
ENSG00000008083	chr6_15296800_15298000	chr6_15403600_15404800	11	204	117	8704	0.0488776897083313	3.34609140463169e-06	9036	8.21935732580775e-06	no
ENSG00000008083	chr6_15296800_15298000	chr6_15421600_15424200	8	207	157	8664	0.0220950408126025	0.0357047906804193	9036	0.0407674119794517	no
ENSG00000008083	chr6_15296800_15298000	chr6_15658600_15659400	8	207	166	8655	0.0203954332548082	0.0525403142962321	9036	0.0587704551941713	no
ENSG00000008083	chr6_15296800_15298000	chr6_15900600_15903600	33	182	762	8059	0.0361035987911223	0.000597877018062348	9036	0.000909457437223819	no
ENSG00000008083	chr6_15296800_15298000	chr6_16205400_16206200	25	190	347	8474	0.0590209218172836	1.97106475846349e-08	9036	8.29209709817979e-08	yes
ENSG00000008083	chr6_15299000_15302000	chr6_15326000_15328400	40	404	347	8245	0.0530626296632318	4.49086443338786e-07	9036	1.35336296176064e-06	yes
ENSG00000008083	chr6_15299000_15302000	chr6_15362800_15366400	30	414	212	8380	0.0574286630229126	4.68682291275251e-08	9036	1.79613159094848e-07	yes
ENSG00000008083	chr6_15299000_15302000	chr6_15386200_15388400	31	413	210	8382	0.060878243233027	6.97489629964054e-09	9036	3.27784977650589e-08	yes
ENSG00000008083	chr6_15299000_15302000	chr6_15403600_15404800	15	429	113	8479	0.037738546448667	0.000333060885208834	9036	0.000531735254286604	no
ENSG00000008083	chr6_15299000_15302000	chr6_15421600_15424200	17	427	148	8444	0.0340039845412178	0.00122568660063023	9036	0.00176067856156766	no
ENSG00000008083	chr6_15299000_15302000	chr6_15658600_15659400	13	431	161	8431	0.0165796957883563	0.115044020057478	9036	0.12392482706865	no
ENSG00000008083	chr6_15299000_15302000	chr6_15900600_15903600	95	349	700	7892	0.101101469468074	5.75305244492773e-22	9036	5.34157863536006e-20	yes
ENSG00000008083	chr6_15299000_15302000	chr6_16205400_16206200	43	401	329	8263	0.0637052135125189	1.35276686903826e-09	9036	7.54491741425341e-09	yes
ENSG00000008083	chr6_15326000_15328400	chr6_15362800_15366400	26	361	216	8433	0.0529355572810638	4.7840903621417e-07	9036	1.4317276560416e-06	yes
ENSG00000008083	chr6_15326000_15328400	chr6_15386200_15388400	25	362	216	8433	0.0497951125940275	2.18299647923115e-06	9036	5.60044993549137e-06	no
ENSG00000008083	chr6_15326000_15328400	chr6_15403600_15404800	10	377	118	8531	0.0208969082187261	0.0469936083723305	9036	0.0528742712276239	no
ENSG00000008083	chr6_15326000_15328400	chr6_15421600_15424200	18	369	147	8502	0.0446333496288737	2.1929683483284e-05	9036	4.4744880247505e-05	no
ENSG00000008083	chr6_15326000_15328400	chr6_15658600_15659400	17	370	157	8492	0.0379752818667228	0.000305427554093982	9036	0.000491360434673853	no
ENSG00000008083	chr6_15326000_15328400	chr6_15900600_15903600	55	332	740	7909	0.0404271451085877	0.000121065583095321	9036	0.000210908175541936	no
ENSG00000008083	chr6_15326000_15328400	chr6_16205400_16206200	46	341	326	8323	0.0827194671044102	3.3925162689686e-15	9036	7.39173854815926e-14	yes
ENSG00000008083	chr6_15362800_15366400	chr6_15386200_15388400	17	225	224	8570	0.0448662704734046	1.98607308471515e-05	9036	4.09164177740784e-05	no
ENSG00000008083	chr6_15362800_15366400	chr6_15403600_15404800	15	227	113	8681	0.0671252916701285	1.69050822982928e-10	9036	1.18247936680591e-09	yes
ENSG00000008083	chr6_15362800_15366400	chr6_15421600_15424200	13	229	152	8642	0.0439324495870113	2.94647068680968e-05	9036	5.84291061646818e-05	no
ENSG00000008083	chr6_15362800_15366400	chr6_15658600_15659400	10	232	164	8630	0.026636300668421	0.0113385165409166	9036	0.0138472446643729	no
ENSG00000008083	chr6_15362800_15366400	chr6_15900600_15903600	33	209	762	8032	0.0283336824910707	0.00707044874759699	9036	0.00891600479888768	no
ENSG00000008083	chr6_15362800_15366400	chr6_16205400_16206200	22	220	350	8444	0.0415307273798009	7.84848112632687e-05	9036	0.000142233744552695	no
ENSG00000008083	chr6_15386200_15388400	chr6_15403600_15404800	11	230	117	8678	0.0440933662639137	2.75433844274856e-05	9036	5.4984456061228e-05	no
ENSG00000008083	chr6_15386200_15388400	chr6_15421600_15424200	14	227	151	8644	0.0492447238069986	2.82303033840337e-06	9036	7.05451664538163e-06	no
ENSG00000008083	chr6_15386200_15388400	chr6_15658600_15659400	15	226	159	8636	0.0517769837379822	8.46056167526996e-07	9036	2.39285180518231e-06	yes
ENSG00000008083	chr6_15386200_15388400	chr6_15900600_15903600	41	200	754	8041	0.0480025434581387	4.99446406004977e-06	9036	1.17848575233226e-05	no
ENSG00000008083	chr6_15386200_15388400	chr6_16205400_16206200	25	216	347	8448	0.0521282326620158	7.12649452086102e-07	9036	2.050422410241e-06	yes
ENSG00000008083	chr6_15403600_15404800	chr6_15421600_15424200	4	124	161	8747	0.0116295316290985	0.269002317548321	9036	0.280244812264079	no
ENSG00000008083	chr6_15403600_15404800	chr6_15658600_15659400	7	121	167	8741	0.0309055422647641	0.00330219200924917	9036	0.00439527550723147	no
ENSG00000008083	chr6_15403600_15404800	chr6_15900600_15903600	14	114	781	8127	0.00905318294484028	0.389527298512615	9036	0.400750720082699	no
ENSG00000008083	chr6_15403600_15404800	chr6_16205400_16206200	10	118	362	8546	0.0222971512795507	0.0340490681726121	9036	0.0389803973131055	no
ENSG00000008083	chr6_15421600_15424200	chr6_15658600_15659400	7	158	167	8704	0.0229921043115324	0.0288472879136881	9036	0.0333388145584963	no
ENSG00000008083	chr6_15421600_15424200	chr6_15900600_15903600	35	130	760	8111	0.0597680986405873	1.30258400257092e-08	9036	5.7226342805802e-08	yes
ENSG00000008083	chr6_15421600_15424200	chr6_16205400_16206200	8	157	364	8507	0.00502210947840609	0.6331285534268	9036	0.641617348752885	no
ENSG00000008083	chr6_15658600_15659400	chr6_15900600_15903600	34	140	761	8101	0.0531373880546879	4.32653692715645e-07	9036	1.30906693656962e-06	yes
ENSG00000008083	chr6_15658600_15659400	chr6_16205400_16206200	16	158	356	8506	0.0358173007692635	0.000660821766124433	9036	0.000997133054115401	no
ENSG00000008083	chr6_15900600_15903600	chr6_16205400_16206200	83	712	289	7952	0.0988527625567035	4.57538655451227e-21	9036	3.54704325616621e-19	yes
ENSG00000008128	chr1_1608800_1610000	chr1_1711800_1713200	17	143	74	1166	0.0601050022678711	0.0245158126490153	1400	0.0285850656701872	yes
ENSG00000008128	chr1_1608800_1610000	chr1_2232400_2233400	26	134	72	1168	0.130226805463415	1.01286752486601e-06	1400	2.81135352953902e-06	yes
ENSG00000008128	chr1_1608800_1610000	chr1_2480000_2480400	34	126	86	1154	0.162686643226814	9.20775391251094e-10	1400	5.35255031956991e-09	yes
ENSG00000008128	chr1_1608800_1610000	chr1_713000_714400	29	131	101	1139	0.109400881089959	4.09474541046558e-05	1400	7.87293771581671e-05	yes
ENSG00000008128	chr1_1711800_1713200	chr1_2232400_2233400	10	81	88	1221	0.0412216727607908	0.123158341048534	1400	0.132276816204879	no
ENSG00000008128	chr1_1711800_1713200	chr1_2480000_2480400	15	76	105	1204	0.0745202674388157	0.00527598323795332	1400	0.00679612185606097	yes
ENSG00000008128	chr1_1711800_1713200	chr1_713000_714400	21	70	109	1200	0.125287489055487	2.57398318031203e-06	1400	6.49358091178292e-06	yes
ENSG00000008128	chr1_2232400_2233400	chr1_2480000_2480400	25	73	95	1207	0.16600531225499	4.12535795489343e-10	1400	2.61413514573637e-09	yes
ENSG00000008128	chr1_2232400_2233400	chr1_713000_714400	30	68	100	1202	0.201596159896348	2.64491754307786e-14	1400	4.66362980659759e-13	yes
ENSG00000008128	chr1_2480000_2480400	chr1_713000_714400	23	97	107	1173	0.104241089908722	9.32521893561964e-05	1400	0.000166310555804632	yes
ENSG00000008130	chr1_1711800_1713200	chr1_2480000_2480400	11	72	94	1031	0.0439747610446108	0.126622712622299	1208	0.135841237676985	no
ENSG00000008130	chr1_1711800_1713200	chr1_713000_714400	15	68	104	1021	0.0749346307930623	0.00917623564764373	1208	0.011361232815856	yes
ENSG00000008130	chr1_2480000_2480400	chr1_713000_714400	14	91	105	998	0.036054341911476	0.210487834424112	1208	0.221183393456425	no
ENSG00000008256	chr7_5394400_5395200	chr7_5572600_5574000	13	55	242	2935	0.0612167477130937	0.000484586342656788	3245	0.00074991563569672	yes
ENSG00000008256	chr7_5394400_5395200	chr7_5577800_5579200	13	55	162	3015	0.0888947887371463	3.93707322285197e-07	3245	1.20357451999208e-06	yes
ENSG00000008256	chr7_5394400_5395200	chr7_5580800_5582600	10	58	302	2875	0.0252660893293741	0.150163140920932	3245	0.15989984772517	no
ENSG00000008256	chr7_5394400_5395200	chr7_5735600_5741800	24	44	492	2685	0.0775841314283744	9.66481303135694e-06	3245	2.13429254395034e-05	yes
ENSG00000008256	chr7_5394400_5395200	chr7_6065600_6067000	8	60	86	3091	0.0773562213678614	1.02655488301645e-05	3245	2.25322250165233e-05	yes
ENSG00000008256	chr7_5394400_5395200	chr7_6289200_6291800	7	61	151	3026	0.0368782673835497	0.0356697665644429	3245	0.0407310389247168	no
ENSG00000008256	chr7_5394400_5395200	chr7_6296400_6301000	9	59	174	3003	0.0481735580742952	0.00605591771471893	3245	0.00772242151375228	no
ENSG00000008256	chr7_5394400_5395200	chr7_6413800_6414400	14	54	333	2844	0.0468442526072278	0.00760966453272968	3245	0.00954868911883359	no
ENSG00000008256	chr7_5394400_5395200	chr7_6764800_6765200	8	60	135	3042	0.0524477743512784	0.00280269641609347	3245	0.00377725340785632	yes
ENSG00000008256	chr7_5572600_5574000	chr7_5577800_5579200	30	225	145	2845	0.0823801715398236	2.61491264813999e-06	3245	6.58753344251852e-06	yes
ENSG00000008256	chr7_5572600_5574000	chr7_5580800_5582600	45	210	267	2723	0.0795708497906019	5.67374669098667e-06	3245	1.32180028437729e-05	yes
ENSG00000008256	chr7_5572600_5574000	chr7_5735600_5741800	83	172	433	2557	0.13294593663462	2.86871027939721e-14	3245	5.02192580725946e-13	yes
ENSG00000008256	chr7_5572600_5574000	chr7_6065600_6067000	17	238	77	2913	0.0656434166194032	0.000182585976719618	3245	0.000306789335709354	yes
ENSG00000008256	chr7_5572600_5574000	chr7_6289200_6291800	28	227	130	2860	0.0829259415098316	2.24302376380692e-06	3245	5.74011627013439e-06	yes
ENSG00000008256	chr7_5572600_5574000	chr7_6296400_6301000	36	219	147	2843	0.107330908768642	8.81823462399135e-10	3245	5.14616802724347e-09	yes
ENSG00000008256	chr7_5572600_5574000	chr7_6413800_6414400	55	200	292	2698	0.102771960067434	4.41932076146086e-09	3245	2.18034952416105e-08	yes
ENSG00000008256	chr7_5572600_5574000	chr7_6764800_6765200	30	225	113	2877	0.104692533719427	2.25983051090943e-09	3245	1.1944253363004e-08	yes
ENSG00000008256	chr7_5577800_5579200	chr7_5580800_5582600	33	142	279	2791	0.0748537669914383	1.96894512376103e-05	3245	4.06070718972651e-05	yes
ENSG00000008256	chr7_5577800_5579200	chr7_5735600_5741800	63	112	453	2617	0.131221202242729	6.16197926002713e-14	3245	9.94178640820813e-13	yes
ENSG00000008256	chr7_5577800_5579200	chr7_6065600_6067000	10	165	84	2986	0.0401091669703208	0.0223213987546442	3245	0.0261604469300338	no
ENSG00000008256	chr7_5577800_5579200	chr7_6289200_6291800	23	152	135	2935	0.0917855175036227	1.62680648155779e-07	3245	5.46636285749038e-07	yes
ENSG00000008256	chr7_5577800_5579200	chr7_6296400_6301000	26	149	157	2913	0.0954023019820201	5.18311088730903e-08	3245	1.96453874196822e-07	yes
ENSG00000008256	chr7_5577800_5579200	chr7_6413800_6414400	47	128	300	2770	0.124880097696406	9.40100531169677e-13	3245	1.14295389540117e-11	yes
ENSG00000008256	chr7_5577800_5579200	chr7_6764800_6765200	18	157	125	2945	0.0683871103040773	9.66989897189843e-05	3245	0.000171928293185	yes
ENSG00000008256	chr7_5580800_5582600	chr7_5735600_5741800	92	220	424	2509	0.12116978375174	4.35066940351604e-12	3245	4.49711002810057e-11	yes
ENSG00000008256	chr7_5580800_5582600	chr7_6065600_6067000	21	291	73	2860	0.0745590748788112	2.12312809321942e-05	3245	4.34463828172476e-05	yes
ENSG00000008256	chr7_5580800_5582600	chr7_6289200_6291800	38	274	120	2813	0.110785695645389	2.48436796022829e-10	3245	1.66452349213227e-09	yes
ENSG00000008256	chr7_5580800_5582600	chr7_6296400_6301000	36	276	147	2786	0.0834041038264036	1.95940397087958e-06	3245	5.08514846790786e-06	yes
ENSG00000008256	chr7_5580800_5582600	chr7_6413800_6414400	70	242	277	2656	0.123932000102502	1.39667888598408e-12	3245	1.62828185595515e-11	yes
ENSG00000008256	chr7_5580800_5582600	chr7_6764800_6765200	31	281	112	2821	0.0878623656122699	5.36326839795704e-07	3245	1.58641571648139e-06	yes
ENSG00000008256	chr7_5735600_5741800	chr7_6065600_6067000	28	488	66	2663	0.0655843460655078	0.000185053931870822	3245	0.000310619245357019	yes
ENSG00000008256	chr7_5735600_5741800	chr7_6289200_6291800	53	463	105	2624	0.109148734170696	4.55011394152621e-10	3245	2.85208535733799e-09	yes
ENSG00000008256	chr7_5735600_5741800	chr7_6296400_6301000	52	464	131	2598	0.0836573672956067	1.82347220863071e-06	3245	4.76660648860514e-06	yes
ENSG00000008256	chr7_5735600_5741800	chr7_6413800_6414400	108	408	239	2490	0.144042463709333	1.64836263952489e-16	3245	4.89262423521979e-15	yes
ENSG00000008256	chr7_5735600_5741800	chr7_6764800_6765200	31	485	112	2617	0.0339181909043153	0.0533647090579808	3245	0.059635276312613	no
ENSG00000008256	chr7_6065600_6067000	chr7_6289200_6291800	12	82	146	3005	0.0633746765636076	0.000303407950206757	3245	0.000488373116417252	yes
ENSG00000008256	chr7_6065600_6067000	chr7_6296400_6301000	16	78	167	2984	0.0852193921957172	1.16505820080328e-06	3245	3.1875300732981e-06	yes
ENSG00000008256	chr7_6065600_6067000	chr7_6413800_6414400	28	66	319	2832	0.106717151289316	1.09986548575592e-09	3245	6.27145347113354e-09	yes
ENSG00000008256	chr7_6065600_6067000	chr7_6764800_6765200	10	84	133	3018	0.0524396011028746	0.00280697686646465	3245	0.0037826605037795	yes
ENSG00000008256	chr7_6289200_6291800	chr7_6296400_6301000	18	140	165	2922	0.0564206556057989	0.0013029914595004	3245	0.00186250726153158	yes
ENSG00000008256	chr7_6289200_6291800	chr7_6413800_6414400	32	126	315	2772	0.0699857079719211	6.60493561044985e-05	3245	0.000121573758576788	yes
ENSG00000008256	chr7_6289200_6291800	chr7_6764800_6765200	21	137	122	2965	0.0979291854050599	2.27309157042553e-08	3245	9.41867437280113e-08	yes
ENSG00000008256	chr7_6296400_6301000	chr7_6413800_6414400	34	149	313	2749	0.0623839425390726	0.000376845612612102	3245	0.000595543318766343	yes
ENSG00000008256	chr7_6296400_6301000	chr7_6764800_6765200	18	165	125	2937	0.0646683008507421	0.000227571276295236	3245	0.00037531032160258	yes
ENSG00000008256	chr7_6413800_6414400	chr7_6764800_6765200	35	312	108	2790	0.0957557515330855	4.62444747785568e-08	3245	1.77512385707586e-07	yes
ENSG00000008282	chr7_104991400_104993600	chr7_105697400_105700400	22	94	125	1227	0.0873517325948815	0.000806973386627546	1468	0.00119844538853142	yes
ENSG00000008282	chr7_104991400_104993600	chr7_105710000_105713000	17	99	105	1247	0.0673232060734259	0.00987475207855389	1468	0.0121698827736878	yes
ENSG00000008282	chr7_104991400_104993600	chr7_106065000_106066600	21	95	113	1239	0.091282888594662	0.000462142242496907	1468	0.000717933179195545	yes
ENSG00000008282	chr7_105697400_105700400	chr7_105710000_105713000	23	124	99	1222	0.0886478880468373	0.000673116534589905	1468	0.00101417674549214	yes
ENSG00000008282	chr7_105697400_105700400	chr7_106065000_106066600	23	124	111	1210	0.0754970918512272	0.00380005216071305	1468	0.0050048870749469	yes
ENSG00000008282	chr7_105710000_105713000	chr7_106065000_106066600	18	104	116	1230	0.058810571477223	0.0242384769481696	1468	0.0282801555723465	yes
ENSG00000008838	chr17_37910600_37911000	chr17_37911600_37916200	43	129	131	1148	0.146840494627909	1.91942315559184e-08	1451	8.09933545299561e-08	yes
ENSG00000008838	chr17_37910600_37911000	chr17_37917000_37929800	27	145	86	1193	0.108243636545042	3.59921663371875e-05	1451	7.00340046416209e-05	yes
ENSG00000008838	chr17_37910600_37911000	chr17_38022800_38023600	35	137	90	1189	0.153362423958063	4.31575543209446e-09	1451	2.1346512029192e-08	yes
ENSG00000008838	chr17_37910600_37911000	chr17_38024000_38025400	29	143	86	1193	0.121292442760161	3.59699246486624e-06	1451	8.77404662600222e-06	yes
ENSG00000008838	chr17_37910600_37911000	chr17_38076400_38081000	25	147	64	1215	0.128396516870411	9.2486012170459e-07	1451	2.59123463010942e-06	yes
ENSG00000008838	chr17_37910600_37911000	chr17_38753800_38756200	35	137	108	1171	0.129106327998714	8.04209515875863e-07	1451	2.2858719638407e-06	yes
ENSG00000008838	chr17_37910600_37911000	chr17_38770800_38772400	29	143	71	1208	0.144313098005749	3.36382529178051e-08	1451	1.33586110704362e-07	yes
ENSG00000008838	chr17_37911600_37916200	chr17_37917000_37929800	24	150	89	1188	0.0827216409754738	0.00161202081376806	1451	0.00226829311377604	yes
ENSG00000008838	chr17_37911600_37916200	chr17_38022800_38023600	33	141	92	1185	0.136173445782563	1.92001617899965e-07	1451	6.34155343704494e-07	yes
ENSG00000008838	chr17_37911600_37916200	chr17_38024000_38025400	25	149	90	1187	0.0880302318328843	0.000788285472691275	1451	0.00117264155691991	yes
ENSG00000008838	chr17_37911600_37916200	chr17_38076400_38081000	26	148	63	1214	0.13551306027961	2.20189174352531e-07	1451	7.1544276741127e-07	yes
ENSG00000008838	chr17_37911600_37916200	chr17_38753800_38756200	40	134	103	1174	0.162647114793526	4.61246474763734e-10	1451	2.88760009843943e-09	yes
ENSG00000008838	chr17_37911600_37916200	chr17_38770800_38772400	27	147	73	1204	0.125689877754049	1.56533020698879e-06	1451	4.15606000025934e-06	yes
ENSG00000008838	chr17_37917000_37929800	chr17_38022800_38023600	25	88	100	1238	0.13991996362371	8.71883645818247e-08	1451	3.13288660632293e-07	yes
ENSG00000008838	chr17_37917000_37929800	chr17_38024000_38025400	23	90	92	1246	0.133703301157701	3.19438019898943e-07	1451	9.97221491924167e-07	yes
ENSG00000008838	chr17_37917000_37929800	chr17_38076400_38081000	11	102	78	1260	0.0436109465865486	0.0967965632614139	1451	0.105090807382684	no
ENSG00000008838	chr17_37917000_37929800	chr17_38753800_38756200	16	97	127	1211	0.0419643932580245	0.110080004716466	1451	0.118800604137078	no
ENSG00000008838	chr17_37917000_37929800	chr17_38770800_38772400	17	96	83	1255	0.0935274287864699	0.000360544073755045	1451	0.000571711903310067	yes
ENSG00000008838	chr17_38022800_38023600	chr17_38024000_38025400	62	63	53	1273	0.473661614568932	5.07625809996512e-82	1451	8.70029479484562e-79	yes
ENSG00000008838	chr17_38022800_38023600	chr17_38076400_38081000	18	107	71	1255	0.105773826393332	5.41407141137741e-05	1451	0.000101478833846392	yes
ENSG00000008838	chr17_38022800_38023600	chr17_38753800_38756200	32	93	111	1215	0.162186208891882	5.17002299789107e-10	1451	3.19426982642616e-09	yes
ENSG00000008838	chr17_38022800_38023600	chr17_38770800_38772400	22	103	78	1248	0.129789484272487	7.02485363004056e-07	1451	2.02440795686997e-06	yes
ENSG00000008838	chr17_38024000_38025400	chr17_38076400_38081000	16	99	73	1263	0.0951201318403955	0.000285158397335775	1451	0.000461403341678102	yes
ENSG00000008838	chr17_38024000_38025400	chr17_38753800_38756200	23	92	120	1216	0.0998577118540726	0.000138951338360676	1451	0.000239117491544003	yes
ENSG00000008838	chr17_38024000_38025400	chr17_38770800_38772400	17	98	83	1253	0.0913917538686384	0.000491052211735239	1451	0.000758977211416076	yes
ENSG00000008838	chr17_38076400_38081000	chr17_38753800_38756200	20	69	123	1239	0.108204571537201	3.62278182303798e-05	1451	7.04482258464792e-05	yes
ENSG00000008838	chr17_38076400_38081000	chr17_38770800_38772400	13	76	87	1275	0.0778536357228709	0.00300184071650858	1451	0.00402477359347516	yes
ENSG00000008838	chr17_38753800_38756200	chr17_38770800_38772400	20	123	80	1228	0.092599415371764	0.000412667993204727	1451	0.000647115251955434	yes
ENSG00000008869	chr2_37617000_37618400	chr2_37782000_37787600	24	188	124	2578	0.0796286727260206	1.68148300974154e-05	2914	3.52150743271994e-05	yes
ENSG00000008869	chr2_37617000_37618400	chr2_37796000_37802200	51	161	245	2457	0.128872341966775	2.89209349709943e-12	2914	3.11828800677651e-11	yes
ENSG00000008869	chr2_37617000_37618400	chr2_37848600_37852000	30	182	184	2518	0.0730949349901447	7.83593294911249e-05	2914	0.000142022575408482	yes
ENSG00000008869	chr2_37617000_37618400	chr2_37860400_37864200	49	163	247	2455	0.120124956522896	7.75340013797453e-11	2914	5.88770051191061e-10	yes
ENSG00000008869	chr2_37617000_37618400	chr2_37875000_37880200	25	187	130	2572	0.0807977193012225	1.26051333000757e-05	2914	2.71424948447523e-05	yes
ENSG00000008869	chr2_37617000_37618400	chr2_37880600_37881200	32	180	133	2569	0.114311563986893	6.07957313268807e-10	2914	3.69128373985747e-09	yes
ENSG00000008869	chr2_37617000_37618400	chr2_37882200_37882600	33	179	134	2568	0.118523727536351	1.38099504332195e-10	2914	9.8549260870153e-10	yes
ENSG00000008869	chr2_37617000_37618400	chr2_38078400_38080400	15	197	90	2612	0.0521850584910329	0.00483632690285939	2914	0.00626670488746188	yes
ENSG00000008869	chr2_37617000_37618400	chr2_38119200_38120800	28	184	136	2566	0.0921233319634808	6.31208304768974e-07	2914	1.83802019470966e-06	yes
ENSG00000008869	chr2_37782000_37787600	chr2_37796000_37802200	26	122	270	2496	0.0567367938160017	0.00218479192759867	2914	0.00300356789994514	yes
ENSG00000008869	chr2_37782000_37787600	chr2_37848600_37852000	27	121	187	2579	0.0966512737534398	1.71927271620846e-07	2914	5.74495095891872e-07	yes
ENSG00000008869	chr2_37782000_37787600	chr2_37860400_37864200	34	114	262	2504	0.09812645890045	1.11107672078417e-07	2914	3.89082391344239e-07	yes
ENSG00000008869	chr2_37782000_37787600	chr2_37875000_37880200	15	133	140	2626	0.0496406948136201	0.00735824183559283	2914	0.00925389207185863	no
ENSG00000008869	chr2_37782000_37787600	chr2_37880600_37881200	17	131	148	2618	0.0582906325942253	0.0016442475460541	2914	0.00230959117834208	yes
ENSG00000008869	chr2_37782000_37787600	chr2_37882200_37882600	18	130	149	2617	0.0640028506706467	0.000546162417613108	2914	0.00083694532019417	yes
ENSG00000008869	chr2_37782000_37787600	chr2_38078400_38080400	13	135	92	2674	0.0642975733794837	0.000514708318679288	2914	0.000792575196480229	yes
ENSG00000008869	chr2_37782000_37787600	chr2_38119200_38120800	20	128	144	2622	0.079147258327651	1.89119393398007e-05	2914	3.91614022755875e-05	yes
ENSG00000008869	chr2_37796000_37802200	chr2_37848600_37852000	41	255	173	2445	0.0838833172663241	5.78234661424935e-06	2914	1.3448772644647e-05	yes
ENSG00000008869	chr2_37796000_37802200	chr2_37860400_37864200	55	241	241	2377	0.0937558069911011	3.9765620961187e-07	2914	1.21392006799705e-06	yes
ENSG00000008869	chr2_37796000_37802200	chr2_37875000_37880200	34	262	121	2497	0.0924073681683365	5.82772981121335e-07	2914	1.71107014828851e-06	yes
ENSG00000008869	chr2_37796000_37802200	chr2_37880600_37881200	34	262	131	2487	0.0847334780243548	4.64276505104983e-06	2914	1.10271676006908e-05	yes
ENSG00000008869	chr2_37796000_37802200	chr2_37882200_37882600	33	263	134	2484	0.0783749973407799	2.28044549239616e-05	2914	4.63515283579232e-05	yes
ENSG00000008869	chr2_37796000_37802200	chr2_38078400_38080400	23	273	82	2536	0.0751797788891967	4.85865545514851e-05	2914	9.19818597749777e-05	yes
ENSG00000008869	chr2_37796000_37802200	chr2_38119200_38120800	35	261	129	2489	0.0904057929544902	1.01784514681385e-06	2914	2.82356299147858e-06	yes
ENSG00000008869	chr2_37848600_37852000	chr2_37860400_37864200	53	161	243	2457	0.136141144420588	1.5789488208788e-13	2914	2.3121819530315e-12	yes
ENSG00000008869	chr2_37848600_37852000	chr2_37875000_37880200	19	195	136	2564	0.0446523425803904	0.015927719989844	2914	0.0190341439005749	no
ENSG00000008869	chr2_37848600_37852000	chr2_37880600_37881200	29	185	136	2564	0.0960974098350912	2.02218853031655e-07	2914	6.63649980075682e-07	yes
ENSG00000008869	chr2_37848600_37852000	chr2_37882200_37882600	19	195	148	2552	0.0381241101157441	0.0396034850985297	2914	0.0449823579223968	no
ENSG00000008869	chr2_37848600_37852000	chr2_38078400_38080400	19	195	86	2614	0.0796863262361707	1.65790778140986e-05	2914	3.47741688027076e-05	yes
ENSG00000008869	chr2_37848600_37852000	chr2_38119200_38120800	26	188	138	2562	0.0796665068845117	1.66597641654798e-05	2914	3.4927233025453e-05	yes
ENSG00000008869	chr2_37860400_37864200	chr2_37875000_37880200	37	259	118	2500	0.10759319440579	5.7989030584089e-09	2914	2.77474864143213e-08	yes
ENSG00000008869	chr2_37860400_37864200	chr2_37880600_37881200	30	266	135	2483	0.0650732061107495	0.000439809482599721	2914	0.000686113612277031	yes
ENSG00000008869	chr2_37860400_37864200	chr2_37882200_37882600	43	253	124	2494	0.127248256970789	5.41903681313446e-12	2914	5.4581991662154e-11	yes
ENSG00000008869	chr2_37860400_37864200	chr2_38078400_38080400	25	271	80	2538	0.0873701898670566	2.31953526310653e-06	2914	5.91534791318656e-06	yes
ENSG00000008869	chr2_37860400_37864200	chr2_38119200_38120800	39	257	125	2493	0.110122327824781	2.52006549278634e-09	2914	1.31633749207237e-08	yes
ENSG00000008869	chr2_37875000_37880200	chr2_37880600_37881200	23	132	142	2617	0.0941070283446098	3.59664352281855e-07	2914	1.10937108878882e-06	yes
ENSG00000008869	chr2_37875000_37880200	chr2_37882200_37882600	30	125	137	2622	0.138929009794336	4.96133590695125e-14	2914	8.1975798994089e-13	yes
ENSG00000008869	chr2_37875000_37880200	chr2_38078400_38080400	21	134	84	2675	0.126478836223362	7.27644294486882e-12	2914	7.10174112118286e-11	yes
ENSG00000008869	chr2_37875000_37880200	chr2_38119200_38120800	22	133	142	2617	0.0880939957177374	1.91052582210792e-06	2914	4.97193019570641e-06	yes
ENSG00000008869	chr2_37880600_37881200	chr2_37882200_37882600	27	138	140	2609	0.112072593935532	1.30834976222073e-09	2914	7.32391756818887e-09	yes
ENSG00000008869	chr2_37880600_37881200	chr2_38078400_38080400	15	150	90	2659	0.0721368605126274	9.72061385122552e-05	2914	0.000172733131777809	yes
ENSG00000008869	chr2_37880600_37881200	chr2_38119200_38120800	19	146	145	2604	0.0625836501324997	0.000724272512324126	2914	0.00108469402314486	yes
ENSG00000008869	chr2_37882200_37882600	chr2_38078400_38080400	17	150	88	2659	0.0870026752761908	2.55816047952725e-06	2914	6.4581520156999e-06	yes
ENSG00000008869	chr2_37882200_37882600	chr2_38119200_38120800	24	143	140	2607	0.0935412812783065	4.22735389490303e-07	2914	1.28226937672626e-06	yes
ENSG00000008869	chr2_38078400_38080400	chr2_38119200_38120800	13	92	151	2658	0.0566517809365487	0.00221860934566906	2914	0.00304606366640188	yes
ENSG00000008952	chr3_169649600_169651400	chr3_169657000_169660600	21	172	137	3381	0.0768359555066107	2.78538347863278e-06	3711	6.96922838025243e-06	yes
ENSG00000008952	chr3_169649600_169651400	chr3_169662200_169664400	18	175	122	3396	0.0682743270878171	3.146575817182e-05	3711	6.2005563980795e-05	yes
ENSG00000008952	chr3_169649600_169651400	chr3_169671200_169672200	8	185	78	3440	0.0284518063034971	0.0830968412567109	3711	0.09085336784356	no
ENSG00000008952	chr3_169649600_169651400	chr3_169762200_169763600	12	181	111	3407	0.0379849718241163	0.0206664502875532	3711	0.0243293812592971	no
ENSG00000008952	chr3_169649600_169651400	chr3_169771400_169774000	20	173	123	3395	0.0792090074103425	1.35699706031482e-06	3711	3.65502754756474e-06	yes
ENSG00000008952	chr3_169649600_169651400	chr3_169774400_169775200	18	175	168	3350	0.0463122493217997	0.00477531356804407	3711	0.0061935311064244	no
ENSG00000008952	chr3_169649600_169651400	chr3_169845000_169848600	23	170	184	3334	0.0646965602276797	8.0137654667612e-05	3711	0.000144994989036681	yes
ENSG00000008952	chr3_169649600_169651400	chr3_169861600_169863800	8	185	92	3426	0.0209793304982371	0.20134519024181	3711	0.211960776891787	no
ENSG00000008952	chr3_169649600_169651400	chr3_170073200_170074000	18	175	84	3434	0.0942348280281826	8.84743082974257e-09	3711	4.04936542216539e-08	yes
ENSG00000008952	chr3_169649600_169651400	chr3_170074600_170075400	57	136	409	3109	0.119996175824504	2.23425316285275e-13	3711	3.15381556643978e-12	yes
ENSG00000008952	chr3_169657000_169660600	chr3_169662200_169664400	16	142	124	3429	0.070325225718475	1.80340461276506e-05	3711	3.7505871546142e-05	yes
ENSG00000008952	chr3_169657000_169660600	chr3_169671200_169672200	4	154	82	3471	0.00300234268736254	0.854927139465129	3711	0.859004413429368	no
ENSG00000008952	chr3_169657000_169660600	chr3_169762200_169763600	11	147	112	3441	0.0429679811957107	0.00884857746504125	3711	0.0109848292457415	no
ENSG00000008952	chr3_169657000_169660600	chr3_169771400_169774000	19	139	124	3429	0.0895292412015519	4.67953620465178e-08	3711	1.79377271084107e-07	yes
ENSG00000008952	chr3_169657000_169660600	chr3_169774400_169775200	19	139	167	3386	0.0677799879825352	3.5902398888267e-05	3711	6.98754143418179e-05	yes
ENSG00000008952	chr3_169657000_169660600	chr3_169845000_169848600	13	145	194	3359	0.0243485888941225	0.13807788075766	3711	0.147566190153731	no
ENSG00000008952	chr3_169657000_169660600	chr3_169861600_169863800	13	145	87	3466	0.0720578193446721	1.1136057343012e-05	3711	2.4256550274172e-05	yes
ENSG00000008952	chr3_169657000_169660600	chr3_170073200_170074000	13	145	89	3464	0.0706725072649009	1.63872479572707e-05	3711	3.4413754881955e-05	yes
ENSG00000008952	chr3_169657000_169660600	chr3_170074600_170075400	35	123	431	3122	0.0610590598229456	0.000197796597850592	3711	0.000330146902131848	yes
ENSG00000008952	chr3_169662200_169664400	chr3_169671200_169672200	5	135	81	3490	0.0165025951716322	0.3148802465001	3711	0.326249993167288	no
ENSG00000008952	chr3_169662200_169664400	chr3_169762200_169763600	11	129	112	3459	0.0502449813139452	0.00220065282563251	3711	0.00302347665512847	yes
ENSG00000008952	chr3_169662200_169664400	chr3_169771400_169774000	19	121	124	3447	0.0999671669579162	1.04070654562369e-09	3711	5.97354891689082e-09	yes
ENSG00000008952	chr3_169662200_169664400	chr3_169774400_169775200	20	120	166	3405	0.0841534295974578	2.83892555895858e-07	3711	8.97638932595524e-07	yes
ENSG00000008952	chr3_169662200_169664400	chr3_169845000_169848600	23	117	184	3387	0.0936149011072802	1.10702232222639e-08	3711	4.95058852395801e-08	yes
ENSG00000008952	chr3_169662200_169664400	chr3_169861600_169863800	6	134	94	3477	0.0194546182749068	0.236077206996698	3711	0.247076117007123	no
ENSG00000008952	chr3_169662200_169664400	chr3_170073200_170074000	11	129	91	3480	0.0618678198339852	0.000162460754240725	3711	0.000275853771475348	yes
ENSG00000008952	chr3_169662200_169664400	chr3_170074600_170075400	33	107	433	3138	0.0658129519231187	6.01576860861946e-05	3711	0.000111680659947775	yes
ENSG00000008952	chr3_169671200_169672200	chr3_169762200_169763600	5	81	118	3507	0.0215058983172538	0.190261490532473	3711	0.200712531767118	no
ENSG00000008952	chr3_169671200_169672200	chr3_169771400_169774000	6	80	137	3488	0.0249933434211113	0.127941746240169	3711	0.137198275816464	no
ENSG00000008952	chr3_169671200_169672200	chr3_169774400_169775200	9	77	177	3448	0.0384932744670157	0.0190264918593322	3711	0.0225023542043389	no
ENSG00000008952	chr3_169671200_169672200	chr3_169845000_169848600	12	74	195	3430	0.056211931221548	0.000612828279870571	3711	0.000930365124574706	yes
ENSG00000008952	chr3_169671200_169672200	chr3_169861600_169863800	2	84	98	3527	-0.00351097967348758	0.830694925511388	3711	0.835444237941855	no
ENSG00000008952	chr3_169671200_169672200	chr3_170073200_170074000	4	82	98	3527	0.0179240028749925	0.275002867832342	3711	0.286258658496392	no
ENSG00000008952	chr3_169671200_169672200	chr3_170074600_170075400	18	68	448	3177	0.0389193357739896	0.0177406665398232	3711	0.0210639275158751	no
ENSG00000008952	chr3_169762200_169763600	chr3_169771400_169774000	12	111	131	3457	0.056778868898074	0.000539212653985771	3711	0.000827094889097361	yes
ENSG00000008952	chr3_169762200_169763600	chr3_169774400_169775200	17	106	169	3419	0.0747495300558974	5.15363924536303e-06	3711	1.21198851286037e-05	yes
ENSG00000008952	chr3_169762200_169763600	chr3_169845000_169848600	14	109	193	3395	0.0468257934494416	0.00432899984858266	3711	0.00565124852859594	no
ENSG00000008952	chr3_169762200_169763600	chr3_169861600_169863800	12	111	88	3500	0.0807411140194662	8.43730876615158e-07	3711	2.38670682222099e-06	yes
ENSG00000008952	chr3_169762200_169763600	chr3_170073200_170074000	6	117	96	3492	0.0241153719689451	0.141892914214001	3711	0.151455776790171	no
ENSG00000008952	chr3_169762200_169763600	chr3_170074600_170075400	29	94	437	3151	0.0615740240854843	0.000174547639329874	3711	0.000294468895518801	yes
ENSG00000008952	chr3_169771400_169774000	chr3_169774400_169775200	14	129	172	3396	0.0438393663976296	0.00756279152426315	3711	0.00949419324176519	no
ENSG00000008952	chr3_169771400_169774000	chr3_169845000_169848600	12	131	195	3373	0.0245437677334521	0.134946241852765	3711	0.144364113618764	no
ENSG00000008952	chr3_169771400_169774000	chr3_169861600_169863800	11	132	89	3479	0.0617868009226274	0.000165712851536332	3711	0.000280905653038666	yes
ENSG00000008952	chr3_169771400_169774000	chr3_170073200_170074000	10	133	92	3476	0.051972253748334	0.00153957615603173	3711	0.00217383182710275	yes
ENSG00000008952	chr3_169771400_169774000	chr3_170074600_170075400	39	104	427	3141	0.0889037814563374	5.80330274872487e-08	3711	2.17587396937587e-07	yes
ENSG00000008952	chr3_169774400_169775200	chr3_169845000_169848600	27	159	180	3345	0.0894636709026536	4.786647777614e-08	3711	1.83073652071645e-07	yes
ENSG00000008952	chr3_169774400_169775200	chr3_169861600_169863800	12	174	88	3437	0.0532949717016077	0.00116286127544923	3711	0.0016772698854254	yes
ENSG00000008952	chr3_169774400_169775200	chr3_170073200_170074000	14	172	88	3437	0.0671347579856671	4.25912417998499e-05	3711	8.16013655620255e-05	yes
ENSG00000008952	chr3_169774400_169775200	chr3_170074600_170075400	43	143	423	3102	0.07321049007659	8.0321946451694e-06	3711	1.80826676402158e-05	yes
ENSG00000008952	chr3_169845000_169848600	chr3_169861600_169863800	9	198	91	3413	0.024813530321502	0.130708588878764	3711	0.140025595927846	no
ENSG00000008952	chr3_169845000_169848600	chr3_170073200_170074000	17	190	85	3419	0.0812286551425846	7.24019630908498e-07	3711	2.079189625e-06	yes
ENSG00000008952	chr3_169845000_169848600	chr3_170074600_170075400	54	153	412	3092	0.0992388571572358	1.37521956282804e-09	3711	7.65734907162527e-09	yes
ENSG00000008952	chr3_169861600_169863800	chr3_170073200_170074000	8	92	94	3517	0.0534515126256374	0.00112441937882743	3711	0.0016261871672218	yes
ENSG00000008952	chr3_169861600_169863800	chr3_170074600_170075400	29	71	437	3174	0.0825754659313697	4.72292629766816e-07	3711	1.41532675456195e-06	yes
ENSG00000008952	chr3_170073200_170074000	chr3_170074600_170075400	28	74	438	3171	0.0755614742474254	4.06384506673401e-06	3711	9.78987748468839e-06	yes
ENSG00000008988	chr8_56828800_56835400	chr8_56836000_56838400	21	165	122	1980	0.0619402282745415	0.00303651749051257	2288	0.00406726843234316	yes
ENSG00000008988	chr8_56828800_56835400	chr8_56839400_56843600	43	143	233	1869	0.100971732767324	1.30154190234296e-06	2288	3.52256752750966e-06	yes
ENSG00000008988	chr8_56828800_56835400	chr8_56852400_56854800	28	158	137	1965	0.0901817096774209	1.55949210310192e-05	2288	3.29080233322934e-05	yes
ENSG00000008988	chr8_56828800_56835400	chr8_56882000_56888800	32	154	146	1956	0.10466631869555	5.2332080742071e-07	2288	1.55214391294066e-06	yes
ENSG00000008988	chr8_56828800_56835400	chr8_56891800_56898000	10	176	65	2037	0.0350555909209816	0.093657030328034	2288	0.101858385124977	no
ENSG00000008988	chr8_56828800_56835400	chr8_56900200_56907200	81	105	428	1674	0.152358707026176	2.36048176608911e-13	2288	3.31575924679457e-12	yes
ENSG00000008988	chr8_56828800_56835400	chr8_56917400_56919800	23	163	91	2011	0.100937177683044	1.3124874839029e-06	2288	3.54901048062862e-06	yes
ENSG00000008988	chr8_56828800_56835400	chr8_56987000_56987600	33	153	222	1880	0.0623580732877563	0.00284459625092722	2288	0.00382957193585644	yes
ENSG00000008988	chr8_56836000_56838400	chr8_56839400_56843600	36	107	240	1905	0.103945835879133	6.26605839776664e-07	2288	1.82590278366167e-06	yes
ENSG00000008988	chr8_56836000_56838400	chr8_56852400_56854800	21	122	144	2001	0.0745990868957738	0.000355175388943963	2288	0.000563847376204912	yes
ENSG00000008988	chr8_56836000_56838400	chr8_56882000_56888800	29	114	149	1996	0.12049504127869	7.4006268720184e-09	2288	3.4534395632841e-08	yes
ENSG00000008988	chr8_56836000_56838400	chr8_56891800_56898000	6	137	69	2076	0.0133092114984113	0.524580660878157	2288	0.534681559856443	no
ENSG00000008988	chr8_56836000_56838400	chr8_56900200_56907200	59	84	450	1695	0.1180311836073	1.49175970110577e-08	2288	6.46704549122384e-08	yes
ENSG00000008988	chr8_56836000_56838400	chr8_56917400_56919800	16	127	98	2047	0.0736479256832829	0.000422416347124956	2288	0.000661036994655671	yes
ENSG00000008988	chr8_56836000_56838400	chr8_56987000_56987600	25	118	230	1915	0.0519976352433648	0.0128634054724037	2288	0.0155799086678727	yes
ENSG00000008988	chr8_56839400_56843600	chr8_56852400_56854800	40	236	125	1887	0.104251777514151	5.80550227693015e-07	2288	1.70517554892904e-06	yes
ENSG00000008988	chr8_56839400_56843600	chr8_56882000_56888800	42	234	136	1876	0.102844793224838	8.232746810263e-07	2288	2.33399485424963e-06	yes
ENSG00000008988	chr8_56839400_56843600	chr8_56891800_56898000	22	254	53	1959	0.0976179578888227	2.89703050735669e-06	2288	7.22037374721052e-06	yes
ENSG00000008988	chr8_56839400_56843600	chr8_56900200_56907200	106	170	403	1609	0.143903739479069	4.65838428475396e-12	2288	4.77316916170096e-11	yes
ENSG00000008988	chr8_56839400_56843600	chr8_56917400_56919800	34	242	80	1932	0.124879981914177	2.05244726153861e-09	2288	1.09531215257486e-08	yes
ENSG00000008988	chr8_56839400_56843600	chr8_56987000_56987600	48	228	207	1805	0.0735146072503198	0.000432738788937925	2288	0.000675914539421146	yes
ENSG00000008988	chr8_56852400_56854800	chr8_56882000_56888800	26	139	152	1971	0.0830343768900255	6.99414874311016e-05	2288	0.000128074252127958	yes
ENSG00000008988	chr8_56852400_56854800	chr8_56891800_56898000	10	155	65	2058	0.0435670093505	0.0371789808369015	2288	0.0423651453635468	no
ENSG00000008988	chr8_56852400_56854800	chr8_56900200_56907200	70	95	439	1684	0.13525353618444	8.25262500895581e-11	2288	6.21987419708739e-10	yes
ENSG00000008988	chr8_56852400_56854800	chr8_56917400_56919800	21	144	93	2030	0.0992312579752427	1.97779010160488e-06	2288	5.12824791647682e-06	yes
ENSG00000008988	chr8_56852400_56854800	chr8_56987000_56987600	27	138	228	1895	0.0462309185366194	0.0270123408039162	2288	0.0313286439167553	no
ENSG00000008988	chr8_56882000_56888800	chr8_56891800_56898000	17	161	58	2052	0.102317599001324	9.3730864246259e-07	2288	2.62252051893956e-06	yes
ENSG00000008988	chr8_56882000_56888800	chr8_56900200_56907200	76	102	433	1677	0.142815028404515	6.75476293705897e-12	2288	6.64010683077964e-11	yes
ENSG00000008988	chr8_56882000_56888800	chr8_56917400_56919800	21	157	93	2017	0.0909752912191221	1.31084389866537e-05	2288	2.81191258634637e-05	yes
ENSG00000008988	chr8_56882000_56888800	chr8_56987000_56987600	39	139	216	1894	0.0993574299916269	1.91914267051717e-06	2288	4.99158921521836e-06	yes
ENSG00000008988	chr8_56891800_56898000	chr8_56900200_56907200	31	44	478	1735	0.0844856366973432	5.20485650720206e-05	2288	9.79278965744604e-05	yes
ENSG00000008988	chr8_56891800_56898000	chr8_56917400_56919800	6	69	108	2105	0.0255304524775283	0.222187942801106	2288	0.233049370119371	no
ENSG00000008988	chr8_56891800_56898000	chr8_56987000_56987600	14	61	241	1972	0.0440012679975982	0.0353275636274293	2288	0.0403540861631499	no
ENSG00000008988	chr8_56900200_56907200	chr8_56917400_56919800	60	449	54	1725	0.167298531864501	7.95727862353078e-16	2288	2.00123269447236e-14	yes
ENSG00000008988	chr8_56900200_56907200	chr8_56987000_56987600	111	398	144	1635	0.181234773335945	2.39982002356241e-18	2288	1.07437053861073e-16	yes
ENSG00000008988	chr8_56917400_56919800	chr8_56987000_56987600	24	90	231	1943	0.0720950001495597	0.000558244200998828	2288	0.000853922281070523	yes
ENSG00000009307	chr1_114325800_114327400	chr1_114400200_114401400	14	231	176	7903	0.0400147807530501	0.000260509049938157	8324	0.000424869001924446	no
ENSG00000009307	chr1_114325800_114327400	chr1_114482600_114484200	14	231	229	7850	0.0289124529058494	0.00833939695503614	8324	0.010396056585036	no
ENSG00000009307	chr1_114400200_114401400	chr1_114482600_114484200	11	179	232	7902	0.0260575679308285	0.0174335725654187	8324	0.020722780986439	no
ENSG00000009413	chr6_110938200_110938800	chr6_111659000_111660800	12	175	127	7064	0.0537670950806152	3.82079017261739e-06	7378	9.2629421311873e-06	yes
ENSG00000009413	chr6_110938200_110938800	chr6_111726800_111728800	12	175	263	6928	0.0228981267585485	0.0492102262276126	7378	0.0552183755856685	no
ENSG00000009413	chr6_110938200_110938800	chr6_111885800_111888200	7	180	132	7059	0.0220534238860148	0.0581991953202179	7378	0.0647264463562192	no
ENSG00000009413	chr6_110938200_110938800	chr6_112059200_112064200	35	152	700	6491	0.0471380660101112	5.11076280639823e-05	7378	9.63419162520604e-05	no
ENSG00000009413	chr6_110938200_110938800	chr6_112066200_112075800	31	156	383	6808	0.0768411628687058	3.87060717043466e-11	7378	3.17288719898027e-10	yes
ENSG00000009413	chr6_110938200_110938800	chr6_112080200_112090800	36	151	784	6407	0.0417491757784469	0.000334486887516299	7378	0.000533790147136737	no
ENSG00000009413	chr6_110938200_110938800	chr6_112115200_112118000	7	180	159	7032	0.0162388096291469	0.163108497004559	7378	0.17307139418123	no
ENSG00000009413	chr6_110938200_110938800	chr6_112125200_112127400	26	161	613	6578	0.0300597165379588	0.0098191480764527	7378	0.0121060605081752	no
ENSG00000009413	chr6_110938200_110938800	chr6_112144200_112147000	13	174	170	7021	0.0463638506230799	6.77923464062163e-05	7378	0.000124467686195521	no
ENSG00000009413	chr6_110938200_110938800	chr6_112158600_112160200	19	168	401	6790	0.031095276010523	0.00755961547641134	7378	0.00949048790284927	no
ENSG00000009413	chr6_110938200_110938800	chr6_112163200_112166200	23	164	318	6873	0.0589685243512132	4.00603339904762e-07	7378	1.22206372907738e-06	yes
ENSG00000009413	chr6_110938200_110938800	chr6_112166800_112168400	19	168	307	6884	0.0450561873072688	0.00010820125627978	7378	0.000190379691980679	no
ENSG00000009413	chr6_110938200_110938800	chr6_112310400_112312000	16	171	148	7043	0.0692766055440507	2.57409539797987e-09	7378	1.34141063080691e-08	yes
ENSG00000009413	chr6_110938200_110938800	chr6_112313600_112315000	13	174	178	7013	0.0443066479513528	0.000140687331054287	7378	0.0002418391233311	no
ENSG00000009413	chr6_111659000_111660800	chr6_111726800_111728800	6	133	269	6970	0.00431041069439878	0.711246185288432	7378	0.718457383340888	no
ENSG00000009413	chr6_111659000_111660800	chr6_111885800_111888200	8	131	131	7108	0.0394575346767758	0.000699023112076254	7378	0.00104983009040523	no
ENSG00000009413	chr6_111659000_111660800	chr6_112059200_112064200	31	108	704	6535	0.0570952475881454	9.22988212971792e-07	7378	2.5865613825448e-06	yes
ENSG00000009413	chr6_111659000_111660800	chr6_112066200_112075800	20	119	394	6845	0.0528486406292169	5.57616927432372e-06	7378	1.30133873525646e-05	yes
ENSG00000009413	chr6_111659000_111660800	chr6_112080200_112090800	31	108	789	6450	0.0493250977534238	2.24862450989823e-05	7378	4.57737014028397e-05	no
ENSG00000009413	chr6_111659000_111660800	chr6_112115200_112118000	6	133	160	7079	0.0193100918042972	0.0972126686284197	7378	0.105519985982648	no
ENSG00000009413	chr6_111659000_111660800	chr6_112125200_112127400	24	115	615	6624	0.0423959908263307	0.000269859884528632	7378	0.000438675362779298	no
ENSG00000009413	chr6_111659000_111660800	chr6_112144200_112147000	6	133	177	7062	0.0163600923524577	0.159988355400911	7378	0.169881476805009	no
ENSG00000009413	chr6_111659000_111660800	chr6_112158600_112160200	14	125	406	6833	0.0261908051416266	0.0244698137883764	7378	0.0285345796160439	no
ENSG00000009413	chr6_111659000_111660800	chr6_112163200_112166200	13	126	328	6911	0.0312218319814481	0.00731818048482941	7378	0.00920707103353749	no
ENSG00000009413	chr6_111659000_111660800	chr6_112166800_112168400	14	125	312	6927	0.038119885688559	0.00105679213777883	7378	0.00153563102168247	no
ENSG00000009413	chr6_111659000_111660800	chr6_112310400_112312000	9	130	155	7084	0.0399658973880372	0.000595463662451831	7378	0.000906199379754808	no
ENSG00000009413	chr6_111659000_111660800	chr6_112313600_112315000	9	130	182	7057	0.033909690405439	0.00357943993846742	7378	0.00473483137843601	no
ENSG00000009413	chr6_111726800_111728800	chr6_111885800_111888200	11	264	128	6975	0.0306236740596761	0.00852341765914911	7378	0.010609935043478	no
ENSG00000009413	chr6_111726800_111728800	chr6_112059200_112064200	59	216	676	6427	0.075504469487899	8.37815147618752e-11	7378	6.30586346657814e-10	yes
ENSG00000009413	chr6_111726800_111728800	chr6_112066200_112075800	35	240	379	6724	0.0608401437404684	1.69655960984509e-07	7378	5.67726581854686e-07	yes
ENSG00000009413	chr6_111726800_111728800	chr6_112080200_112090800	68	207	752	6351	0.0852216772192598	2.26334826177936e-13	7378	3.19168331340717e-12	yes
ENSG00000009413	chr6_111726800_111728800	chr6_112115200_112118000	16	259	150	6953	0.0473431784625597	4.73883064009364e-05	7378	8.99133652603899e-05	no
ENSG00000009413	chr6_111726800_111728800	chr6_112125200_112127400	51	224	588	6515	0.0691502494816695	2.75123577075601e-09	7378	1.42488150926941e-08	yes
ENSG00000009413	chr6_111726800_111728800	chr6_112144200_112147000	18	257	165	6938	0.051429841814303	9.88118034499479e-06	7378	2.17710739899189e-05	yes
ENSG00000009413	chr6_111726800_111728800	chr6_112158600_112160200	43	232	377	6726	0.0844438532226493	3.72821836729293e-13	7378	4.9894474572519e-12	yes
ENSG00000009413	chr6_111726800_111728800	chr6_112163200_112166200	27	248	314	6789	0.0486978857562731	2.85552034942079e-05	7378	5.6802278253586e-05	no
ENSG00000009413	chr6_111726800_111728800	chr6_112166800_112168400	30	245	296	6807	0.0621441985655056	9.18491703262388e-08	7378	3.28350816632191e-07	yes
ENSG00000009413	chr6_111726800_111728800	chr6_112310400_112312000	19	256	145	6958	0.0625462189832981	7.58298901698716e-08	7378	2.76309505853559e-07	yes
ENSG00000009413	chr6_111726800_111728800	chr6_112313600_112315000	14	261	177	6926	0.0310030013975472	0.00774012617568697	7378	0.00970250650202987	no
ENSG00000009413	chr6_111885800_111888200	chr6_112059200_112064200	38	101	697	6542	0.0803956921207709	4.65766156118236e-12	7378	4.7728142183466e-11	yes
ENSG00000009413	chr6_111885800_111888200	chr6_112066200_112075800	15	124	399	6840	0.0311899391737565	0.00737836251273814	7378	0.0092771729980924	no
ENSG00000009413	chr6_111885800_111888200	chr6_112080200_112090800	30	109	790	6449	0.04615334496686	7.315132450854e-05	7378	0.000133370457239637	no
ENSG00000009413	chr6_111885800_111888200	chr6_112115200_112118000	9	130	157	7082	0.0394766281823436	0.000694848662022554	7378	0.00104399336371124	no
ENSG00000009413	chr6_111885800_111888200	chr6_112125200_112127400	29	110	610	6629	0.0601180347871169	2.37049376628966e-07	7378	7.63942890048323e-07	yes
ENSG00000009413	chr6_111885800_111888200	chr6_112144200_112147000	12	127	171	7068	0.0548194714751062	2.45925256425451e-06	7378	6.23390100180676e-06	yes
ENSG00000009413	chr6_111885800_111888200	chr6_112158600_112160200	20	119	400	6839	0.05200605634419	7.84603885833706e-06	7378	1.77110509451267e-05	yes
ENSG00000009413	chr6_111885800_111888200	chr6_112163200_112166200	22	117	319	6920	0.0739548441886443	2.01745418018665e-10	7378	1.38489777913549e-09	yes
ENSG00000009413	chr6_111885800_111888200	chr6_112166800_112168400	16	123	310	6929	0.0478217904320888	3.96823547533815e-05	7378	7.65240927088959e-05	no
ENSG00000009413	chr6_111885800_111888200	chr6_112310400_112312000	4	135	160	7079	0.0061553677672352	0.597060415271708	7378	0.60610685760752	no
ENSG00000009413	chr6_111885800_111888200	chr6_112313600_112315000	9	130	182	7057	0.033909690405439	0.00357943993846742	7378	0.00473483137843601	no
ENSG00000009413	chr6_112059200_112064200	chr6_112066200_112075800	82	653	332	6311	0.0801469031720605	5.4181415356817e-12	7378	5.45773084719649e-11	yes
ENSG00000009413	chr6_112059200_112064200	chr6_112080200_112090800	178	557	642	6001	0.138674623761703	5.26910397798361e-33	7378	1.98892993311804e-30	yes
ENSG00000009413	chr6_112059200_112064200	chr6_112115200_112118000	36	699	130	6513	0.059393742584596	3.30296130855109e-07	7378	1.02745654557916e-06	yes
ENSG00000009413	chr6_112059200_112064200	chr6_112125200_112127400	134	601	505	6138	0.113183345404822	1.8155299704463e-22	7378	1.83039480247778e-20	yes
ENSG00000009413	chr6_112059200_112064200	chr6_112144200_112147000	46	689	137	6506	0.0808051768132452	3.62767452551666e-12	7378	3.82681493862828e-11	yes
ENSG00000009413	chr6_112059200_112064200	chr6_112158600_112160200	76	659	344	6299	0.0667200157079078	9.67351880651049e-09	7378	4.38607311060935e-08	yes
ENSG00000009413	chr6_112059200_112064200	chr6_112163200_112166200	69	666	272	6371	0.0755048300826876	8.37642117774605e-11	7378	6.30530890838347e-10	yes
ENSG00000009413	chr6_112059200_112064200	chr6_112166800_112168400	69	666	257	6386	0.0804308943877475	4.55888043718797e-12	7378	4.68559810250041e-11	yes
ENSG00000009413	chr6_112059200_112064200	chr6_112310400_112312000	35	700	129	6514	0.0572883891949714	8.47872935821951e-07	7378	2.39719397334533e-06	yes
ENSG00000009413	chr6_112059200_112064200	chr6_112313600_112315000	41	694	150	6493	0.0626183386385729	7.32579670169225e-08	7378	2.67884556474348e-07	yes
ENSG00000009413	chr6_112066200_112075800	chr6_112080200_112090800	105	309	715	6249	0.110529112190372	1.70687369770473e-21	7378	1.4403379313366e-19	yes
ENSG00000009413	chr6_112066200_112075800	chr6_112115200_112118000	20	394	146	6818	0.0424339173347032	0.000266459689596959	7378	0.000433698425773935	no
ENSG00000009413	chr6_112066200_112075800	chr6_112125200_112127400	74	340	565	6399	0.0798705194438652	6.40597719718249e-12	7378	6.33900357274444e-11	yes
ENSG00000009413	chr6_112066200_112075800	chr6_112144200_112147000	24	390	159	6805	0.0519974228923977	7.87333507388055e-06	7378	1.77647663717687e-05	yes
ENSG00000009413	chr6_112066200_112075800	chr6_112158600_112160200	44	370	376	6588	0.0519357817808829	8.07087884516753e-06	7378	1.81591234712641e-05	yes
ENSG00000009413	chr6_112066200_112075800	chr6_112163200_112166200	49	365	292	6672	0.0837738734128289	5.71003187941039e-13	7378	7.33073533015103e-12	yes
ENSG00000009413	chr6_112066200_112075800	chr6_112166800_112168400	36	378	290	6674	0.0507451996287668	1.29561494238504e-05	7378	2.78187955006339e-05	yes
ENSG00000009413	chr6_112066200_112075800	chr6_112310400_112312000	20	394	144	6820	0.043134281089397	0.000210451606617594	7378	0.000349402781276959	no
ENSG00000009413	chr6_112066200_112075800	chr6_112313600_112315000	20	394	171	6793	0.034425617867273	0.00310271763763838	7378	0.00414927960756723	no
ENSG00000009413	chr6_112080200_112090800	chr6_112115200_112118000	42	778	124	6434	0.0684802401722609	3.90789037484693e-09	7378	1.95386816037307e-08	yes
ENSG00000009413	chr6_112080200_112090800	chr6_112125200_112127400	139	681	500	6058	0.104227863577156	2.81761265067524e-19	7378	1.53219159323438e-17	yes
ENSG00000009413	chr6_112080200_112090800	chr6_112144200_112147000	50	770	133	6425	0.0822418989879465	1.49468623364595e-12	7378	1.72966291070544e-11	yes
ENSG00000009413	chr6_112080200_112090800	chr6_112158600_112160200	93	727	327	6231	0.0862092995823063	1.19324938401739e-13	7378	1.79717158739966e-12	yes
ENSG00000009413	chr6_112080200_112090800	chr6_112163200_112166200	83	737	258	6300	0.0926317113070422	1.55591392426943e-15	7378	3.66456013027097e-14	yes
ENSG00000009413	chr6_112080200_112090800	chr6_112166800_112168400	83	737	243	6315	0.0981362552994073	2.95291394736201e-17	7378	1.04322583828391e-15	yes
ENSG00000009413	chr6_112080200_112090800	chr6_112310400_112312000	36	784	128	6430	0.051986767231319	7.90715003002677e-06	7378	1.78321776402193e-05	yes
ENSG00000009413	chr6_112080200_112090800	chr6_112313600_112315000	41	779	150	6408	0.0536916390673663	3.94221784097745e-06	7378	9.52927421470144e-06	yes
ENSG00000009413	chr6_112115200_112118000	chr6_112125200_112127400	44	122	595	6617	0.0962579586957794	1.17170200998346e-16	7378	3.60434067247641e-15	yes
ENSG00000009413	chr6_112115200_112118000	chr6_112144200_112147000	15	151	168	7044	0.0639513076058471	3.84530277413146e-08	7378	1.50501388934761e-07	yes
ENSG00000009413	chr6_112115200_112118000	chr6_112158600_112160200	28	138	392	6820	0.0731712489697532	3.12521920403505e-10	7378	2.04010269003945e-09	yes
ENSG00000009413	chr6_112115200_112118000	chr6_112163200_112166200	19	147	322	6890	0.0493092859617808	2.26228769496124e-05	7378	4.60200725527578e-05	no
ENSG00000009413	chr6_112115200_112118000	chr6_112166800_112168400	24	142	302	6910	0.0741144468086814	1.84437415980115e-10	7378	1.27707580219239e-09	yes
ENSG00000009413	chr6_112115200_112118000	chr6_112310400_112312000	7	159	157	7055	0.0205205657870625	0.0779837139896417	7378	0.0855016636227248	no
ENSG00000009413	chr6_112115200_112118000	chr6_112313600_112315000	17	149	174	7038	0.0731071528743114	3.23848397727617e-10	7378	2.10629320377939e-09	yes
ENSG00000009413	chr6_112125200_112127400	chr6_112144200_112147000	36	603	147	6592	0.062436300382442	7.99187428162528e-08	7378	2.89854319021265e-07	yes
ENSG00000009413	chr6_112125200_112127400	chr6_112158600_112160200	73	566	347	6392	0.076171556784339	5.70811752518586e-11	7378	4.48713916175016e-10	yes
ENSG00000009413	chr6_112125200_112127400	chr6_112163200_112166200	70	569	271	6468	0.0928782351436645	1.30912317259785e-15	7378	3.13808527651834e-14	yes
ENSG00000009413	chr6_112125200_112127400	chr6_112166800_112168400	64	575	262	6477	0.0838668004194525	5.38326830576793e-13	7378	6.94708912515819e-12	yes
ENSG00000009413	chr6_112125200_112127400	chr6_112310400_112312000	30	609	134	6605	0.0516335243258506	9.11007921452075e-06	7378	2.02483456316294e-05	yes
ENSG00000009413	chr6_112125200_112127400	chr6_112313600_112315000	37	602	154	6585	0.0620807636434453	9.46591108426908e-08	7378	3.37331133132298e-07	yes
ENSG00000009413	chr6_112144200_112147000	chr6_112158600_112160200	25	158	395	6800	0.0548484180540739	2.42935576509089e-06	7378	6.16773143739446e-06	yes
ENSG00000009413	chr6_112144200_112147000	chr6_112163200_112166200	19	164	322	6873	0.0437572929156872	0.00017011109729137	7378	0.000287673041900085	no
ENSG00000009413	chr6_112144200_112147000	chr6_112166800_112168400	29	154	297	6898	0.0886893125319687	2.31596830792964e-14	7378	4.13768503302882e-13	yes
ENSG00000009413	chr6_112144200_112147000	chr6_112310400_112312000	10	173	154	7041	0.0350675774427606	0.00259057888795451	7378	0.00351388243426881	no
ENSG00000009413	chr6_112144200_112147000	chr6_112313600_112315000	12	171	179	7016	0.0398561711498403	0.000616526836118268	7378	0.000935324919855982	no
ENSG00000009413	chr6_112158600_112160200	chr6_112163200_112166200	33	387	308	6650	0.0378585422175399	0.00114400546969044	7378	0.00165227140831109	no
ENSG00000009413	chr6_112158600_112160200	chr6_112166800_112168400	50	370	276	6682	0.0894991137575156	1.34258827838259e-14	7378	2.54605967923541e-13	yes
ENSG00000009413	chr6_112158600_112160200	chr6_112310400_112312000	24	396	140	6818	0.058185972674627	5.69476132519827e-07	7378	1.67552040010879e-06	yes
ENSG00000009413	chr6_112158600_112160200	chr6_112313600_112315000	27	393	164	6794	0.0594071203765606	3.28289888747224e-07	7378	1.0219733453349e-06	yes
ENSG00000009413	chr6_112163200_112166200	chr6_112166800_112168400	38	303	288	6749	0.0720376120836307	5.83991841586834e-10	7378	3.56197389960845e-09	yes
ENSG00000009413	chr6_112163200_112166200	chr6_112310400_112312000	18	323	146	6891	0.0456281033562879	8.83226307127435e-05	7378	0.000158374111115314	no
ENSG00000009413	chr6_112163200_112166200	chr6_112313600_112315000	22	319	169	6868	0.0535473234910549	4.18483470715398e-06	7378	1.00507988544982e-05	yes
ENSG00000009413	chr6_112166800_112168400	chr6_112310400_112312000	17	309	147	6905	0.0436343268121576	0.000177446643921418	7378	0.000298886528839457	no
ENSG00000009413	chr6_112166800_112168400	chr6_112313600_112315000	10	316	181	6871	0.00648142898881679	0.577776351760162	7378	0.587118023056608	no
ENSG00000009413	chr6_112310400_112312000	chr6_112313600_112315000	8	156	183	7031	0.0217359822119635	0.0619123987127036	7378	0.0686526213846386	no
ENSG00000009780	chr1_28524200_28528200	chr1_28974800_28975800	13	42	71	365	0.0615730795635604	0.173139972975961	491	0.183280134647669	no
ENSG00000009790	chr1_209924800_209926000	chr1_210857600_210859200	16	171	61	2297	0.0909267652652843	4.34123633153511e-06	2545	1.03867006966346e-05	yes
ENSG00000009844	chr6_143141600_143144400	chr6_143164200_143166600	30	90	346	2096	0.0646732175945551	0.00105533238021066	2562	0.00153370312912787	yes
ENSG00000009844	chr6_143141600_143144400	chr6_143172600_143177400	10	110	114	2328	0.0360838721438299	0.0678303882170282	2562	0.0748829537151559	no
ENSG00000009844	chr6_143141600_143144400	chr6_143207200_143209400	6	114	88	2354	0.0156940729768676	0.42717469565698	2562	0.438181930786571	no
ENSG00000009844	chr6_143141600_143144400	chr6_143223600_143224200	10	110	108	2334	0.0394211745924296	0.0460263118919024	2562	0.0518397358712157	no
ENSG00000009844	chr6_143141600_143144400	chr6_143233600_143235000	20	100	197	2245	0.0652583062234606	0.000949631995033904	2562	0.00139129731459835	yes
ENSG00000009844	chr6_143141600_143144400	chr6_143254800_143258400	12	108	95	2347	0.0645310867920812	0.0010826017507302	2562	0.00157040030245798	yes
ENSG00000009844	chr6_143164200_143166600	chr6_143172600_143177400	36	340	88	2098	0.091494362083309	3.50829941542251e-06	2562	8.57782690143306e-06	yes
ENSG00000009844	chr6_143164200_143166600	chr6_143207200_143209400	32	344	62	2124	0.106807816312602	5.99081331919775e-08	2562	2.23751355578612e-07	yes
ENSG00000009844	chr6_143164200_143166600	chr6_143223600_143224200	36	340	82	2104	0.098310155745913	6.17252335147633e-07	2562	1.80187616329722e-06	yes
ENSG00000009844	chr6_143164200_143166600	chr6_143233600_143235000	63	313	154	2032	0.123412396261693	3.66676460059372e-10	2562	2.35268758179441e-09	yes
ENSG00000009844	chr6_143164200_143166600	chr6_143254800_143258400	32	344	75	2111	0.089854668337985	5.23609209078264e-06	2562	1.22955242427276e-05	yes
ENSG00000009844	chr6_143172600_143177400	chr6_143207200_143209400	5	119	89	2349	0.0043575422948296	0.825516304832988	2562	0.830400629278639	no
ENSG00000009844	chr6_143172600_143177400	chr6_143223600_143224200	15	109	103	2335	0.0805974242088649	4.42307876609726e-05	2562	8.44428341192051e-05	yes
ENSG00000009844	chr6_143172600_143177400	chr6_143233600_143235000	19	105	198	2240	0.0555046598326871	0.00495060259554739	2562	0.00640535503385132	yes
ENSG00000009844	chr6_143172600_143177400	chr6_143254800_143258400	12	112	95	2343	0.0620149939608419	0.00168685848307967	2562	0.0023643646204316	yes
ENSG00000009844	chr6_143207200_143209400	chr6_143223600_143224200	9	85	109	2359	0.0462616256097084	0.0191961982981264	2562	0.0226914257102109	no
ENSG00000009844	chr6_143207200_143209400	chr6_143233600_143235000	21	73	196	2272	0.097221133473188	8.2126170207217e-07	2562	2.32891272607744e-06	yes
ENSG00000009844	chr6_143207200_143209400	chr6_143254800_143258400	6	88	101	2367	0.0215262018602986	0.27607933390644	2562	0.287348525467386	no
ENSG00000009844	chr6_143223600_143224200	chr6_143233600_143235000	23	95	194	2250	0.0869785368786212	1.03977667375509e-05	2562	2.27944265793822e-05	yes
ENSG00000009844	chr6_143223600_143224200	chr6_143254800_143258400	17	101	90	2354	0.112367985537087	1.17762179891103e-08	2562	5.23016327891186e-08	yes
ENSG00000009844	chr6_143233600_143235000	chr6_143254800_143258400	22	195	85	2260	0.0906565308335774	4.30852076075987e-06	2562	1.0318353595936e-05	yes
ENSG00000009954	chr7_72147800_72149200	chr7_72298800_72300000	64	140	759	4648	0.0917159538466041	5.85593018039637e-12	5611	5.84852460282565e-11	yes
ENSG00000009954	chr7_72147800_72149200	chr7_72349600_72350000	17	187	160	5247	0.0575520966798193	1.60583023283664e-05	5611	3.37925084504183e-05	yes
ENSG00000009954	chr7_72147800_72149200	chr7_73506600_73507000	14	190	106	5301	0.0634276883046315	1.98561901238521e-06	5611	5.14633819026905e-06	yes
ENSG00000009954	chr7_72147800_72149200	chr7_73513600_73516200	13	191	237	5170	0.0180471998099256	0.1764830152141	5611	0.186688080766027	no
ENSG00000009954	chr7_72147800_72149200	chr7_73629000_73634600	59	145	645	4762	0.0960192765249374	5.697428124526e-13	5611	7.31677611415181e-12	yes
ENSG00000009954	chr7_72147800_72149200	chr7_73643200_73646400	29	175	417	4990	0.0450023550621169	0.000746431475054046	5611	0.00111524619766401	no
ENSG00000009954	chr7_72147800_72149200	chr7_73684200_73689200	64	140	769	4638	0.0902855012438152	1.24136112697907e-11	5611	1.14895885378936e-10	yes
ENSG00000009954	chr7_72147800_72149200	chr7_73697600_73702400	28	176	322	5085	0.0601395147216006	6.54650780348096e-06	5611	1.50385536345201e-05	yes
ENSG00000009954	chr7_72298800_72300000	chr7_72349600_72350000	60	763	117	4671	0.0981035935865933	1.77491629792786e-13	5611	2.56714145360007e-12	yes
ENSG00000009954	chr7_72298800_72300000	chr7_73506600_73507000	36	787	84	4704	0.0640675085604431	1.56348737823074e-06	5611	4.15194941752523e-06	yes
ENSG00000009954	chr7_72298800_72300000	chr7_73513600_73516200	78	745	172	4616	0.100912701826769	3.54479516985018e-14	5611	6.0705694219835e-13	yes
ENSG00000009954	chr7_72298800_72300000	chr7_73629000_73634600	179	644	525	4263	0.115184510064543	4.93005006838568e-18	5611	2.06430587709923e-16	yes
ENSG00000009954	chr7_72298800_72300000	chr7_73643200_73646400	141	682	305	4483	0.140760734184919	3.16548062892929e-26	5611	5.59213867157206e-24	yes
ENSG00000009954	chr7_72298800_72300000	chr7_73684200_73689200	234	589	599	4189	0.158428144405335	7.30904270979727e-33	5611	2.7345306397746e-30	yes
ENSG00000009954	chr7_72298800_72300000	chr7_73697600_73702400	102	721	248	4540	0.105533155372035	2.27213646297337e-15	5611	5.15611142599593e-14	yes
ENSG00000009954	chr7_72349600_72350000	chr7_73506600_73507000	12	165	108	5326	0.0578978928388625	1.42736510238978e-05	5611	3.03664646967418e-05	yes
ENSG00000009954	chr7_72349600_72350000	chr7_73513600_73516200	17	160	233	5201	0.0450397413655285	0.000738867705922102	5611	0.00110470251817836	no
ENSG00000009954	chr7_72349600_72350000	chr7_73629000_73634600	52	125	652	4782	0.0917068858061908	5.88410221573699e-12	5611	5.87298877801151e-11	yes
ENSG00000009954	chr7_72349600_72350000	chr7_73643200_73646400	33	144	413	5021	0.0713610683384422	8.74466487186609e-08	5611	3.14087558406497e-07	yes
ENSG00000009954	chr7_72349600_72350000	chr7_73684200_73689200	57	120	776	4658	0.0881069097029914	3.81270898814105e-11	5611	3.13068678600239e-10	yes
ENSG00000009954	chr7_72349600_72350000	chr7_73697600_73702400	24	153	326	5108	0.0546390843248145	4.22212768454796e-05	5611	8.09598074219823e-05	yes
ENSG00000009954	chr7_73506600_73507000	chr7_73513600_73516200	12	108	238	5253	0.0397257407736658	0.00291813721638407	5611	0.0039212932610823	no
ENSG00000009954	chr7_73506600_73507000	chr7_73629000_73634600	27	93	677	4814	0.0444195627713592	0.000874027618955015	5611	0.00128927231495405	no
ENSG00000009954	chr7_73506600_73507000	chr7_73643200_73646400	22	98	424	5067	0.0567537947066815	2.10252231939915e-05	5611	4.30730668821858e-05	yes
ENSG00000009954	chr7_73506600_73507000	chr7_73684200_73689200	39	81	794	4697	0.0734017967580328	3.70257958727074e-08	5611	1.45566698404696e-07	yes
ENSG00000009954	chr7_73506600_73507000	chr7_73697600_73702400	11	109	339	5152	0.0179037669108639	0.179946711076988	5611	0.19018867804912	no
ENSG00000009954	chr7_73513600_73516200	chr7_73629000_73634600	58	192	646	4715	0.0694502446650294	1.91493171798785e-07	5611	6.3267372562363e-07	yes
ENSG00000009954	chr7_73513600_73516200	chr7_73643200_73646400	47	203	399	4962	0.0866298690812526	8.03595589025404e-11	5611	6.07823595648645e-10	yes
ENSG00000009954	chr7_73513600_73516200	chr7_73684200_73689200	75	175	758	4603	0.0920393846408202	4.93312820910045e-12	5611	5.02222387831281e-11	yes
ENSG00000009954	chr7_73513600_73516200	chr7_73697600_73702400	33	217	317	5044	0.0621682982882135	3.15768960664275e-06	5611	7.80468824902561e-06	yes
ENSG00000009954	chr7_73629000_73634600	chr7_73643200_73646400	107	597	339	4568	0.101523234995913	2.48292024839918e-14	5611	4.4098694175111e-13	yes
ENSG00000009954	chr7_73629000_73634600	chr7_73684200_73689200	208	496	625	4282	0.156595394797293	3.88996956669403e-32	5611	1.36288629873979e-29	yes
ENSG00000009954	chr7_73629000_73634600	chr7_73697600_73702400	91	613	259	4648	0.104754316000858	3.6413788278427e-15	5611	7.88250685672111e-14	yes
ENSG00000009954	chr7_73643200_73646400	chr7_73684200_73689200	126	320	707	4458	0.110790604965069	8.59591213411253e-17	5611	2.73786925155573e-15	yes
ENSG00000009954	chr7_73643200_73646400	chr7_73697600_73702400	58	388	292	4873	0.0822211715764408	6.91669812141455e-10	5611	4.14116761302641e-09	yes
ENSG00000009954	chr7_73684200_73689200	chr7_73697600_73702400	108	725	242	4536	0.116150552179089	2.59078068997135e-18	5611	1.15253845987045e-16	yes
ENSG00000010017	chr6_13260000_13263400	chr6_13302600_13303400	20	134	188	2857	0.059149324992958	0.000816642726185179	3199	0.00121158535171507	yes
ENSG00000010017	chr6_13260000_13263400	chr6_13304000_13306200	17	137	168	2877	0.0506373388681816	0.0041733678701429	3199	0.00546174103279495	yes
ENSG00000010017	chr6_13260000_13263400	chr6_13354600_13355800	9	145	84	2961	0.0393135541217696	0.0261784998572172	3199	0.0304132924511391	no
ENSG00000010017	chr6_13260000_13263400	chr6_13356400_13358000	15	139	106	2939	0.0702331101173765	7.01662518114807e-05	3199	0.000128438014172086	yes
ENSG00000010017	chr6_13260000_13263400	chr6_13375200_13382400	23	131	230	2815	0.0585509161915186	0.000922446720294777	3199	0.00135484896163362	yes
ENSG00000010017	chr6_13260000_13263400	chr6_13383400_13385400	9	145	113	2932	0.0238414462370005	0.177616662428319	3199	0.187834015357028	no
ENSG00000010017	chr6_13260000_13263400	chr6_13423000_13428000	16	138	166	2879	0.0456337525302687	0.00984097558954688	3199	0.01213096701289	no
ENSG00000010017	chr6_13260000_13263400	chr6_13428400_13434600	55	99	562	2483	0.0936307994001708	1.12476566230604e-07	3199	3.93335608973419e-07	yes
ENSG00000010017	chr6_13260000_13263400	chr6_13454000_13456400	21	133	163	2882	0.0761563614070737	1.61813220643457e-05	3199	3.4027674051946e-05	yes
ENSG00000010017	chr6_13260000_13263400	chr6_14091200_14096000	27	127	270	2775	0.0639174332358604	0.0002975342746961	3199	0.000479684145720759	yes
ENSG00000010017	chr6_13260000_13263400	chr6_14108000_14110000	43	111	333	2712	0.112901254341586	1.51706616307193e-10	3199	1.0716207266077e-09	yes
ENSG00000010017	chr6_13302600_13303400	chr6_13304000_13306200	42	166	143	2848	0.162787706302922	1.94179299962491e-20	3199	1.32692675723291e-18	yes
ENSG00000010017	chr6_13302600_13303400	chr6_13354600_13355800	16	192	77	2914	0.0751088279661124	2.11415887693254e-05	3199	4.32886846342311e-05	yes
ENSG00000010017	chr6_13302600_13303400	chr6_13356400_13358000	22	186	99	2892	0.093922066641008	1.02691663293495e-07	3199	3.62715374164921e-07	yes
ENSG00000010017	chr6_13302600_13303400	chr6_13375200_13382400	44	164	209	2782	0.129424685981366	2.00764929026418e-13	3199	2.8638276143447e-12	yes
ENSG00000010017	chr6_13302600_13303400	chr6_13383400_13385400	16	192	106	2885	0.0534036342172834	0.00251551108528205	3199	0.00341949465650231	yes
ENSG00000010017	chr6_13302600_13303400	chr6_13423000_13428000	35	173	147	2844	0.126796635545374	6.11713979881223e-13	3199	7.79422182723885e-12	yes
ENSG00000010017	chr6_13302600_13303400	chr6_13428400_13434600	82	126	535	2456	0.134581660182703	2.11033081265283e-14	3199	3.81761884137439e-13	yes
ENSG00000010017	chr6_13302600_13303400	chr6_13454000_13456400	29	179	155	2836	0.0927675505912686	1.4706891639683e-07	3199	4.99297357101824e-07	yes
ENSG00000010017	chr6_13302600_13303400	chr6_14091200_14096000	50	158	247	2744	0.134069405478818	2.65000174391487e-14	3199	4.67129563837002e-13	yes
ENSG00000010017	chr6_13302600_13303400	chr6_14108000_14110000	54	154	322	2669	0.11633681634932	4.1164474630967e-11	3199	3.35102074290471e-10	yes
ENSG00000010017	chr6_13304000_13306200	chr6_13354600_13355800	12	173	81	2933	0.0527822352554232	0.00282410133147581	3199	0.00380403971910063	yes
ENSG00000010017	chr6_13304000_13306200	chr6_13356400_13358000	13	172	108	2906	0.042136842051223	0.0171547391418488	3199	0.0204132637907164	no
ENSG00000010017	chr6_13304000_13306200	chr6_13375200_13382400	30	155	223	2791	0.0762644115214778	1.57380752903483e-05	3199	3.31813965202951e-05	yes
ENSG00000010017	chr6_13304000_13306200	chr6_13383400_13385400	18	167	104	2910	0.0765271902413504	1.47078696493784e-05	3199	3.12075848573039e-05	yes
ENSG00000010017	chr6_13304000_13306200	chr6_13423000_13428000	28	157	154	2860	0.101029105683435	1.02463487670851e-08	3199	4.61928843041767e-08	yes
ENSG00000010017	chr6_13304000_13306200	chr6_13428400_13434600	70	115	547	2467	0.116483608775062	3.8899672885709e-11	3199	3.18752132839803e-10	yes
ENSG00000010017	chr6_13304000_13306200	chr6_13454000_13456400	30	155	154	2860	0.111350205295444	2.69951825243608e-10	3199	1.79162689668481e-09	yes
ENSG00000010017	chr6_13304000_13306200	chr6_14091200_14096000	30	155	267	2747	0.0591785299700477	0.000811779006094091	3199	0.00120501786429131	yes
ENSG00000010017	chr6_13304000_13306200	chr6_14108000_14110000	44	141	332	2682	0.0925441017964627	1.57578840013855e-07	3199	5.31196158807071e-07	yes
ENSG00000010017	chr6_13354600_13355800	chr6_13356400_13358000	32	61	89	3017	0.277792608994115	8.95782724942685e-58	3199	9.62814601732888e-55	yes
ENSG00000010017	chr6_13354600_13355800	chr6_13375200_13382400	17	76	236	2870	0.0664955593172585	0.000167441071713285	3199	0.000283600212673218	yes
ENSG00000010017	chr6_13354600_13355800	chr6_13383400_13385400	9	84	113	2993	0.0529767254233215	0.00272398961442498	3199	0.00367880146091575	yes
ENSG00000010017	chr6_13354600_13355800	chr6_13423000_13428000	10	83	172	2934	0.0378246360532258	0.0324130314195158	3199	0.037209181359291	no
ENSG00000010017	chr6_13354600_13355800	chr6_13428400_13434600	32	61	585	2521	0.0663168870252141	0.000174361734933433	3199	0.000294198313665487	yes
ENSG00000010017	chr6_13354600_13355800	chr6_13454000_13456400	17	76	167	2939	0.0931057012673817	1.32441661292541e-07	3199	4.54873697512266e-07	yes
ENSG00000010017	chr6_13354600_13355800	chr6_14091200_14096000	23	70	274	2832	0.0921028548808193	1.80505778484449e-07	3199	6.00124459609486e-07	yes
ENSG00000010017	chr6_13354600_13355800	chr6_14108000_14110000	23	70	353	2753	0.06972635965863	7.914806425123e-05	3199	0.000143349693532259	yes
ENSG00000010017	chr6_13356400_13358000	chr6_13375200_13382400	20	101	233	2845	0.0633305903761743	0.000338167863316114	3199	0.000539196295187352	yes
ENSG00000010017	chr6_13356400_13358000	chr6_13383400_13385400	9	112	113	2965	0.0375194150504051	0.0338373401121797	3199	0.0387533961805271	no
ENSG00000010017	chr6_13356400_13358000	chr6_13423000_13428000	12	109	170	2908	0.0361903018033519	0.040679374681683	3199	0.0461328995849125	no
ENSG00000010017	chr6_13356400_13358000	chr6_13428400_13434600	36	85	581	2497	0.0525874831760784	0.00292770209168884	3199	0.00393335440917021	yes
ENSG00000010017	chr6_13356400_13358000	chr6_13454000_13456400	18	103	166	2912	0.0776991986217706	1.08461467626744e-05	3199	2.36840465877551e-05	yes
ENSG00000010017	chr6_13356400_13358000	chr6_14091200_14096000	27	94	270	2808	0.0890198205417671	4.58334461681274e-07	3199	1.37880834381015e-06	yes
ENSG00000010017	chr6_13356400_13358000	chr6_14108000_14110000	23	98	353	2725	0.0446617992443689	0.0115260683606598	3199	0.0140595065224906	no
ENSG00000010017	chr6_13375200_13382400	chr6_13383400_13385400	24	229	98	2848	0.086793459142233	8.81622121256863e-07	3199	2.48259621756234e-06	yes
ENSG00000010017	chr6_13375200_13382400	chr6_13423000_13428000	32	221	150	2796	0.0880396053964435	6.12498550584729e-07	3199	1.78948172515402e-06	yes
ENSG00000010017	chr6_13375200_13382400	chr6_13428400_13434600	93	160	524	2422	0.129768864525388	1.73214986507675e-13	3199	2.51431447655348e-12	yes
ENSG00000010017	chr6_13375200_13382400	chr6_13454000_13456400	25	228	159	2787	0.0519776005668906	0.00327496349137279	3199	0.00436150555065219	yes
ENSG00000010017	chr6_13375200_13382400	chr6_14091200_14096000	48	205	249	2697	0.0978303105259536	2.94973264495471e-08	3199	1.18785391763647e-07	yes
ENSG00000010017	chr6_13375200_13382400	chr6_14108000_14110000	60	193	316	2630	0.10884367546847	6.73870585366982e-10	3199	4.04903384224438e-09	yes
ENSG00000010017	chr6_13383400_13385400	chr6_13423000_13428000	21	101	161	2916	0.0990613311272182	1.97127163724175e-08	3199	8.29220605396024e-08	yes
ENSG00000010017	chr6_13383400_13385400	chr6_13428400_13434600	45	77	572	2505	0.0888121217151656	4.875001962748e-07	3199	1.45611723172561e-06	yes
ENSG00000010017	chr6_13383400_13385400	chr6_13454000_13456400	15	107	169	2908	0.0559594765333503	0.00154393847009911	3199	0.0021795059954663	yes
ENSG00000010017	chr6_13383400_13385400	chr6_14091200_14096000	27	95	270	2807	0.0881465006329542	5.93522356064573e-07	3199	1.7391285560408e-06	yes
ENSG00000010017	chr6_13383400_13385400	chr6_14108000_14110000	32	90	344	2733	0.0895003379544418	3.97164168905181e-07	3199	1.2126223288937e-06	yes
ENSG00000010017	chr6_13423000_13428000	chr6_13428400_13434600	86	96	531	2486	0.1740859413941	3.4687500303994e-23	3199	4.03616115922528e-21	yes
ENSG00000010017	chr6_13423000_13428000	chr6_13454000_13456400	23	159	161	2856	0.072635562531446	3.92123067038414e-05	3199	7.56970602625297e-05	yes
ENSG00000010017	chr6_13423000_13428000	chr6_14091200_14096000	40	142	257	2760	0.107430950920984	1.1184070793927e-09	3199	6.36658751702765e-09	yes
ENSG00000010017	chr6_13423000_13428000	chr6_14108000_14110000	51	131	325	2692	0.124066697909316	1.89971409731016e-12	3199	2.14188584729174e-11	yes
ENSG00000010017	chr6_13428400_13434600	chr6_13454000_13456400	66	551	118	2464	0.103825311926659	3.95782218678877e-09	3199	1.975469861427e-08	yes
ENSG00000010017	chr6_13428400_13434600	chr6_14091200_14096000	107	510	190	2392	0.1357280657761	1.2637247926383e-14	3199	2.40983634717058e-13	yes
ENSG00000010017	chr6_13428400_13434600	chr6_14108000_14110000	151	466	225	2357	0.193064432332007	3.08710553940341e-28	3199	7.14484663435282e-26	yes
ENSG00000010017	chr6_13454000_13456400	chr6_14091200_14096000	38	146	259	2756	0.0967692763921774	4.1587013583171e-08	3199	1.61373135467449e-07	yes
ENSG00000010017	chr6_13454000_13456400	chr6_14108000_14110000	57	127	319	2696	0.147464393716576	5.15293826622189e-17	3199	1.71897199794742e-15	yes
ENSG00000010017	chr6_14091200_14096000	chr6_14108000_14110000	83	214	293	2609	0.160844826244286	5.51503311916857e-20	3199	3.44397661498843e-18	yes
ENSG00000010165	chr1_172150800_172152400	chr1_172308000_172315600	21	76	142	1123	0.0825980843882027	0.00228292593284377	1362	0.00312754602795907	yes
ENSG00000010165	chr1_172150800_172152400	chr1_172322000_172331000	20	77	174	1091	0.0505081917827415	0.0623923530341076	1362	0.069159431352175	no
ENSG00000010165	chr1_172150800_172152400	chr1_172360600_172364200	10	87	87	1178	0.0343180799478424	0.205610317470349	1362	0.216267677597979	no
ENSG00000010165	chr1_172308000_172315600	chr1_172322000_172331000	37	126	157	1042	0.0892041101780413	0.00098193483836963	1362	0.00143512595847406	yes
ENSG00000010165	chr1_172308000_172315600	chr1_172360600_172364200	19	144	78	1121	0.0650078113936391	0.0164189457765462	1362	0.0195861108608775	yes
ENSG00000010165	chr1_172322000_172331000	chr1_172360600_172364200	29	165	68	1100	0.124021539547268	4.42013923868837e-06	1362	1.05521911578453e-05	yes
ENSG00000010244	chr17_29818200_29820600	chr17_29821200_29822800	26	314	182	6108	0.0601476281358521	9.53387646009486e-07	6630	2.66310219454648e-06	yes
ENSG00000010244	chr17_29818200_29820600	chr17_30829800_30832200	53	287	356	5934	0.0910237710037862	1.12257597811457e-13	6630	1.6992040971986e-12	yes
ENSG00000010244	chr17_29818200_29820600	chr17_30842000_30845400	23	317	198	6092	0.0444430918005062	0.000294743546787887	6630	0.000475596036171394	no
ENSG00000010244	chr17_29818200_29820600	chr17_30849200_30850800	46	294	261	6029	0.098454454168935	9.3846436198698e-16	6630	2.32199444071027e-14	yes
ENSG00000010244	chr17_29818200_29820600	chr17_30851200_30852400	32	308	192	6098	0.0776348379450856	2.45535277944173e-10	6630	1.64785899574873e-09	yes
ENSG00000010244	chr17_29818200_29820600	chr17_30884400_30887000	25	315	200	6090	0.0508384870435739	3.4517474779816e-05	6630	6.74231311133983e-05	yes
ENSG00000010244	chr17_29818200_29820600	chr17_30895600_30898200	24	316	142	6148	0.0677823092942611	3.3047190088409e-08	6630	1.3152300486108e-07	yes
ENSG00000010244	chr17_29818200_29820600	chr17_31155200_31155600	17	323	163	6127	0.0326896792085004	0.00776869981934449	6630	0.0097351493225782	no
ENSG00000010244	chr17_29821200_29822800	chr17_30829800_30832200	24	184	385	6037	0.0401656463586723	0.00107098388611321	6630	0.00155461448801404	no
ENSG00000010244	chr17_29821200_29822800	chr17_30842000_30845400	15	193	206	6216	0.038882085321656	0.00154249865242871	6630	0.00217764313639588	no
ENSG00000010244	chr17_29821200_29822800	chr17_30849200_30850800	18	190	289	6133	0.0344564210933189	0.00501744354867283	6630	0.00648608085940736	no
ENSG00000010244	chr17_29821200_29822800	chr17_30851200_30852400	12	196	212	6210	0.0238126817121285	0.0525193087279468	6630	0.058747995078323	no
ENSG00000010244	chr17_29821200_29822800	chr17_30884400_30887000	19	189	206	6216	0.0570614759284402	3.33334936722077e-06	6630	8.19160434498373e-06	yes
ENSG00000010244	chr17_29821200_29822800	chr17_30895600_30898200	11	197	155	6267	0.0320761552846571	0.0090020965381898	6630	0.0111621913452341	no
ENSG00000010244	chr17_29821200_29822800	chr17_31155200_31155600	21	187	159	6263	0.0817376573469417	2.63993483992689e-11	6630	2.25378928209429e-10	yes
ENSG00000010244	chr17_30829800_30832200	chr17_30842000_30845400	26	383	195	6026	0.0431899952208028	0.000435278716993414	6630	0.000679547017187035	no
ENSG00000010244	chr17_30829800_30832200	chr17_30849200_30850800	35	374	272	5949	0.0479152831323868	9.50080922800902e-05	6630	0.000169159058088607	no
ENSG00000010244	chr17_30829800_30832200	chr17_30851200_30852400	29	380	195	6026	0.052677093870666	1.77555605405457e-05	6630	3.69800601576033e-05	yes
ENSG00000010244	chr17_30829800_30832200	chr17_30884400_30887000	28	381	197	6024	0.0488880664329333	6.82422983086324e-05	6630	0.000125207182043261	no
ENSG00000010244	chr17_30829800_30832200	chr17_30895600_30898200	15	394	151	6070	0.0190978938366417	0.119972030880514	6630	0.129014106007034	no
ENSG00000010244	chr17_30829800_30832200	chr17_31155200_31155600	31	378	149	6072	0.0767484928550065	3.91740541897102e-10	6630	2.4962044276934e-09	yes
ENSG00000010244	chr17_30842000_30845400	chr17_30849200_30850800	18	203	289	6120	0.0310546145701048	0.0114469783405353	6630	0.013970153507213	no
ENSG00000010244	chr17_30842000_30845400	chr17_30851200_30852400	17	204	207	6202	0.0443352904379718	0.000304915693826309	6630	0.000490624024053776	no
ENSG00000010244	chr17_30842000_30845400	chr17_30884400_30887000	21	200	204	6205	0.0626477096509474	3.30565377509954e-07	6630	1.02810089208448e-06	yes
ENSG00000010244	chr17_30842000_30845400	chr17_30895600_30898200	9	212	157	6252	0.0186435933851525	0.129040425421417	6630	0.138317969931445	no
ENSG00000010244	chr17_30842000_30845400	chr17_31155200_31155600	11	210	169	6240	0.0258509287242226	0.0353033353909436	6630	0.0403289531874206	no
ENSG00000010244	chr17_30849200_30850800	chr17_30851200_30852400	34	273	190	6133	0.0938615429204735	1.88662514365051e-14	6630	3.45581552526277e-13	yes
ENSG00000010244	chr17_30849200_30850800	chr17_30884400_30887000	26	281	199	6124	0.0617646148068506	4.82789110924355e-07	6630	1.44357552251541e-06	yes
ENSG00000010244	chr17_30849200_30850800	chr17_30895600_30898200	14	293	152	6171	0.0290030036404129	0.0181954982126529	6630	0.0215752794292437	no
ENSG00000010244	chr17_30849200_30850800	chr17_31155200_31155600	23	284	157	6166	0.064766942761573	1.3047056127853e-07	6630	4.48796650130345e-07	yes
ENSG00000010244	chr17_30851200_30852400	chr17_30884400_30887000	15	209	210	6196	0.0341091352632939	0.00547595553792768	6630	0.00703598902709345	no
ENSG00000010244	chr17_30851200_30852400	chr17_30895600_30898200	15	209	151	6255	0.0501797823279816	4.35700952954192e-05	6630	8.32929321193734e-05	yes
ENSG00000010244	chr17_30851200_30852400	chr17_31155200_31155600	16	208	164	6242	0.0509481264853227	3.31960340391342e-05	6630	6.50694392492487e-05	yes
ENSG00000010244	chr17_30884400_30887000	chr17_30895600_30898200	9	216	157	6248	0.0179489334067312	0.143924717369488	6630	0.153527607121897	no
ENSG00000010244	chr17_30884400_30887000	chr17_31155200_31155600	18	207	162	6243	0.0609508378070186	6.81395495540374e-07	6630	1.96931434462186e-06	yes
ENSG00000010244	chr17_30895600_30898200	chr17_31155200_31155600	7	159	173	6291	0.0148098965806316	0.227920924006596	6630	0.23883743104572	no
ENSG00000010270	chr7_37375400_37376200	chr7_37825600_37827800	21	96	135	1949	0.100282740886217	2.42947440601563e-06	2201	6.16781075428377e-06	yes
ENSG00000010270	chr7_37375400_37376200	chr7_38374800_38375800	21	96	93	1991	0.136526197364505	1.26268548997143e-10	2201	9.09922731210662e-10	yes
ENSG00000010270	chr7_37375400_37376200	chr7_38402000_38403400	12	105	87	1997	0.0658318597142999	0.00200097551261648	2201	0.00276881149779777	yes
ENSG00000010270	chr7_37375400_37376200	chr7_38406600_38408400	18	99	108	1976	0.0985245447644374	3.64069642705639e-06	2201	8.86854238550228e-06	yes
ENSG00000010270	chr7_37825600_37827800	chr7_38374800_38375800	16	140	98	1947	0.0632739011490843	0.00298019712354275	2201	0.00399858667462474	yes
ENSG00000010270	chr7_37825600_37827800	chr7_38402000_38403400	17	139	82	1963	0.08527985381425	6.17778408111496e-05	2201	0.00011441710791586	yes
ENSG00000010270	chr7_37825600_37827800	chr7_38406600_38408400	15	141	111	1934	0.0462562766129375	0.0300043087305882	2201	0.0346003152878218	no
ENSG00000010270	chr7_38374800_38375800	chr7_38402000_38403400	17	97	82	2005	0.117437940539042	3.28400281790744e-08	2201	1.30792927428231e-07	yes
ENSG00000010270	chr7_38374800_38375800	chr7_38406600_38408400	21	93	105	1982	0.127731173519072	1.81304676380296e-09	2201	9.80628173186394e-09	yes
ENSG00000010270	chr7_38402000_38403400	chr7_38406600_38408400	14	85	112	1990	0.0786268822404082	0.000222158571510796	2201	0.000367157118979363	yes
ENSG00000010292	chr12_6431600_6433400	chr12_6534800_6541000	38	148	429	3527	0.0627663375285864	5.29281043637406e-05	4142	9.94101837258166e-05	yes
ENSG00000010292	chr12_6431600_6433400	chr12_6569000_6576000	32	154	331	3625	0.0647233022990146	3.06476037187391e-05	4142	6.05447824745359e-05	yes
ENSG00000010292	chr12_6431600_6433400	chr12_6645200_6648200	15	171	141	3815	0.0489548906152963	0.001623809356366	4142	0.00228348753373877	no
ENSG00000010292	chr12_6431600_6433400	chr12_7052400_7053200	18	168	200	3756	0.0428650892418068	0.00579496544200464	4142	0.00741523116124831	no
ENSG00000010292	chr12_6431600_6433400	chr12_7065200_7067000	8	178	120	3836	0.0151708618981145	0.32899834111643	4142	0.340371799169577	no
ENSG00000010292	chr12_6431600_6433400	chr12_7070400_7071800	25	161	261	3695	0.0558982012341329	0.000319141724551123	4142	0.00051145747946448	yes
ENSG00000010292	chr12_6431600_6433400	chr12_7073800_7074800	9	177	116	3840	0.0230783747530926	0.137534264432477	4142	0.147014949372286	no
ENSG00000010292	chr12_6534800_6541000	chr12_6569000_6576000	90	377	273	3402	0.13247103031505	1.12088171297938e-17	4142	4.33815769475663e-16	yes
ENSG00000010292	chr12_6534800_6541000	chr12_6645200_6648200	43	424	113	3562	0.101887416703494	4.94978270594435e-11	4142	3.95079257768988e-10	yes
ENSG00000010292	chr12_6534800_6541000	chr12_7052400_7053200	51	416	167	3508	0.0903192562383162	5.78179657663846e-09	4142	2.76739081217871e-08	yes
ENSG00000010292	chr12_6534800_6541000	chr12_7065200_7067000	31	436	97	3578	0.0730815761210144	2.49805739373896e-06	4142	6.3220317120206e-06	yes
ENSG00000010292	chr12_6534800_6541000	chr12_7070400_7071800	72	395	214	3461	0.119689139573608	1.08847877895197e-14	4142	2.10991214853808e-13	yes
ENSG00000010292	chr12_6534800_6541000	chr12_7073800_7074800	34	433	91	3584	0.0888205437260461	1.02862790822048e-08	4142	4.63547745876931e-08	yes
ENSG00000010292	chr12_6569000_6576000	chr12_6645200_6648200	39	324	117	3662	0.113591067824402	2.26622908151768e-13	4142	3.19468527741344e-12	yes
ENSG00000010292	chr12_6569000_6576000	chr12_7052400_7053200	48	315	170	3609	0.110482713823767	1.00238972327299e-12	4142	1.20906408561782e-11	yes
ENSG00000010292	chr12_6569000_6576000	chr12_7065200_7067000	19	344	109	3670	0.0383953626746312	0.0134649801767127	4142	0.0162603872927891	no
ENSG00000010292	chr12_6569000_6576000	chr12_7070400_7071800	58	305	228	3551	0.110911962656044	8.1831273128563e-13	4142	1.00910650178859e-11	yes
ENSG00000010292	chr12_6569000_6576000	chr12_7073800_7074800	27	336	98	3681	0.0800766915221449	2.46504338989642e-07	4142	7.91056761147115e-07	yes
ENSG00000010292	chr12_6645200_6648200	chr12_7052400_7053200	22	134	196	3790	0.0783130416994385	4.50377635258835e-07	4142	1.35686720223949e-06	yes
ENSG00000010292	chr12_6645200_6648200	chr12_7065200_7067000	13	143	115	3871	0.0599367442429806	0.000113509062925371	4142	0.000198899619381387	yes
ENSG00000010292	chr12_6645200_6648200	chr12_7070400_7071800	26	130	260	3726	0.0761695989535623	9.21025288925768e-07	4142	2.58185919446678e-06	yes
ENSG00000010292	chr12_6645200_6648200	chr12_7073800_7074800	9	147	116	3870	0.0318160333443448	0.0406062326214394	4142	0.0460565411092475	no
ENSG00000010292	chr12_7052400_7053200	chr12_7065200_7067000	12	206	116	3808	0.0328828974868318	0.0343258261851659	4142	0.039280573616506	no
ENSG00000010292	chr12_7052400_7053200	chr12_7070400_7071800	36	182	250	3674	0.0893295796434522	8.46704675423529e-09	4142	3.89325142239663e-08	yes
ENSG00000010292	chr12_7052400_7053200	chr12_7073800_7074800	16	202	109	3815	0.059540277722381	0.000125993910514481	4142	0.000218790581082898	yes
ENSG00000010292	chr12_7065200_7067000	chr12_7070400_7071800	17	111	269	3745	0.0449105722684012	0.00384070021607393	4142	0.00505464364848663	no
ENSG00000010292	chr12_7065200_7067000	chr12_7073800_7074800	8	120	117	3897	0.0337372642046054	0.0299131802039664	4142	0.034500246849228	no
ENSG00000010292	chr12_7070400_7071800	chr12_7073800_7074800	22	264	103	3753	0.0744129367944957	1.63245713094669e-06	4142	4.31585554203341e-06	yes
ENSG00000010310	chr19_45393600_45394600	chr19_46209200_46214600	28	141	44	544	0.128957914490091	0.000374971093809646	757	0.000592787762572169	yes
ENSG00000010322	chr3_51719600_51721600	chr3_52286600_52289000	7	63	65	999	0.0384016637500116	0.196279829178704	1134	0.206817183426949	no
ENSG00000010322	chr3_51719600_51721600	chr3_53205000_53216000	16	54	112	952	0.0937795330344297	0.00156956346981136	1134	0.0022126750350259	yes
ENSG00000010322	chr3_52286600_52289000	chr3_53205000_53216000	17	55	111	951	0.101403239901178	0.000626676621574591	1134	0.000949451051978849	yes
ENSG00000010803	chr1_40778200_40779400	chr1_40851400_40851800	31	132	311	4408	0.0874741941466392	9.23447599465853e-10	4882	5.36636238443318e-09	yes
ENSG00000010803	chr1_40778200_40779400	chr1_40854600_40861000	16	147	115	4604	0.0820328464563241	9.47042284804116e-09	4882	4.30344211893899e-08	yes
ENSG00000010803	chr1_40778200_40779400	chr1_41468400_41469800	19	144	208	4511	0.0618454617532366	1.53047134866457e-05	4882	3.2347300551781e-05	yes
ENSG00000010803	chr1_40778200_40779400	chr1_42088400_42089800	12	151	97	4622	0.0645228176575691	6.42673360323976e-06	4882	1.47912719418386e-05	yes
ENSG00000010803	chr1_40778200_40779400	chr1_42164400_42165200	16	147	162	4557	0.0611788561779699	1.88953685507027e-05	4882	3.91290793404569e-05	yes
ENSG00000010803	chr1_40778200_40779400	chr1_42192000_42194400	17	146	210	4509	0.051015268440135	0.00036259192338506	4882	0.000574693313541785	yes
ENSG00000010803	chr1_40778200_40779400	chr1_42204200_42206800	12	151	207	4512	0.0258235124493922	0.0712060000085831	4882	0.0783945918497274	no
ENSG00000010803	chr1_40778200_40779400	chr1_42216400_42218800	22	141	337	4382	0.043743555328715	0.00223489597247974	4882	0.00306663193289703	no
ENSG00000010803	chr1_40778200_40779400	chr1_42268400_42270400	9	154	177	4542	0.016616432989269	0.245725368376426	4882	0.256802943919957	no
ENSG00000010803	chr1_40778200_40779400	chr1_42420400_42422400	13	150	144	4575	0.0501398601175679	0.000457216607799322	4882	0.000711047678436226	yes
ENSG00000010803	chr1_40851400_40851800	chr1_40854600_40861000	22	320	109	4431	0.0636823477123501	8.46985777100378e-06	4882	1.89649570308142e-05	yes
ENSG00000010803	chr1_40851400_40851800	chr1_41468400_41469800	37	305	190	4350	0.0804124832590445	1.84223626352721e-08	4882	7.80709787834657e-08	yes
ENSG00000010803	chr1_40851400_40851800	chr1_42088400_42089800	17	325	92	4448	0.0508649097700153	0.000377419906355675	4882	0.000596332009356932	yes
ENSG00000010803	chr1_40851400_40851800	chr1_42164400_42165200	33	309	145	4395	0.0879049018208962	7.63334281483809e-10	4882	4.51872517715713e-09	yes
ENSG00000010803	chr1_40851400_40851800	chr1_42192000_42194400	44	298	183	4357	0.107092252219186	6.26869481788486e-14	4882	1.01011124857367e-12	yes
ENSG00000010803	chr1_40851400_40851800	chr1_42204200_42206800	30	312	189	4351	0.0568311867431807	7.09540439917719e-05	4882	0.000129761667452184	yes
ENSG00000010803	chr1_40851400_40851800	chr1_42216400_42218800	62	280	297	4243	0.113303715072817	2.0180352314452e-15	4882	4.63169396315951e-14	yes
ENSG00000010803	chr1_40851400_40851800	chr1_42268400_42270400	22	320	164	4376	0.037603934226402	0.00859661445584461	4882	0.0106942278445438	no
ENSG00000010803	chr1_40851400_40851800	chr1_42420400_42422400	30	312	127	4413	0.0864364891366994	1.45559681492987e-09	4882	8.06030013223522e-09	yes
ENSG00000010803	chr1_40854600_40861000	chr1_41468400_41469800	14	117	213	4538	0.047611308290031	0.000875661889664697	4882	0.00129147273057938	no
ENSG00000010803	chr1_40854600_40861000	chr1_42088400_42089800	8	123	101	4650	0.0435423226528735	0.00234214246875704	4882	0.00320253061055301	no
ENSG00000010803	chr1_40854600_40861000	chr1_42164400_42165200	15	116	163	4588	0.0691406012544233	1.32815091294008e-06	4882	3.58677668614663e-06	yes
ENSG00000010803	chr1_40854600_40861000	chr1_42192000_42194400	8	123	219	4532	0.0114912792197767	0.422129864680271	4882	0.433189290062454	no
ENSG00000010803	chr1_40854600_40861000	chr1_42204200_42206800	15	116	204	4547	0.0558697894985918	9.39349547444607e-05	4882	0.000167450530025299	yes
ENSG00000010803	chr1_40854600_40861000	chr1_42216400_42218800	23	108	336	4415	0.0649140077894156	5.64538109611196e-06	4882	1.31588850324391e-05	yes
ENSG00000010803	chr1_40854600_40861000	chr1_42268400_42270400	9	122	177	4574	0.0265452321516641	0.0636530844893956	4882	0.0704916004351838	no
ENSG00000010803	chr1_40854600_40861000	chr1_42420400_42422400	11	120	146	4605	0.0487649832369548	0.000653381965155427	4882	0.000986822681043916	no
ENSG00000010803	chr1_41468400_41469800	chr1_42088400_42089800	11	216	98	4557	0.0390572645613628	0.00634641638185196	4882	0.00806512885223026	no
ENSG00000010803	chr1_41468400_41469800	chr1_42164400_42165200	21	206	157	4498	0.0660369569527059	3.87552865847016e-06	4882	9.38416731426278e-06	yes
ENSG00000010803	chr1_41468400_41469800	chr1_42192000_42194400	22	205	205	4450	0.0528776314606529	0.000218790987689332	4882	0.000362077736386549	yes
ENSG00000010803	chr1_41468400_41469800	chr1_42204200_42206800	22	205	197	4458	0.0555367588536096	0.000103418276404659	4882	0.00018272233361756	yes
ENSG00000010803	chr1_41468400_41469800	chr1_42216400_42218800	37	190	322	4333	0.0756867759283371	1.19293312290432e-07	4882	4.144629721352e-07	yes
ENSG00000010803	chr1_41468400_41469800	chr1_42268400_42270400	22	205	164	4491	0.0678475851036694	2.086571224944e-06	4882	5.37874897785914e-06	yes
ENSG00000010803	chr1_41468400_41469800	chr1_42420400_42422400	18	209	139	4516	0.0590003683903389	3.70781606613838e-05	4882	7.1951759795026e-05	yes
ENSG00000010803	chr1_42088400_42089800	chr1_42164400_42165200	15	94	163	4610	0.0815559441697214	1.15343856061601e-08	4882	5.13480563857243e-08	yes
ENSG00000010803	chr1_42088400_42089800	chr1_42192000_42194400	10	99	217	4556	0.0324728671170943	0.023272029506096	4882	0.0272098778728569	no
ENSG00000010803	chr1_42088400_42089800	chr1_42204200_42206800	13	96	206	4567	0.05432210817003	0.00014622832758785	4882	0.000250633657958661	yes
ENSG00000010803	chr1_42088400_42089800	chr1_42216400_42218800	15	94	344	4429	0.0370998504166846	0.00952967507846516	4882	0.0117697625907016	no
ENSG00000010803	chr1_42088400_42089800	chr1_42268400_42270400	10	99	176	4597	0.042346330143831	0.00308275422983226	4882	0.00412488757919995	no
ENSG00000010803	chr1_42088400_42089800	chr1_42420400_42422400	11	98	146	4627	0.0588966836603792	3.82657038614297e-05	4882	7.40477742629936e-05	yes
ENSG00000010803	chr1_42164400_42165200	chr1_42192000_42194400	15	163	212	4492	0.034895953941265	0.0147547154658378	4882	0.0177121384393459	no
ENSG00000010803	chr1_42164400_42165200	chr1_42204200_42206800	17	161	202	4502	0.0475962439125786	0.000878980690587207	4882	0.00129587019327632	no
ENSG00000010803	chr1_42164400_42165200	chr1_42216400_42218800	29	149	330	4374	0.0666166328192858	3.18406220674102e-06	4882	7.86404832686095e-06	yes
ENSG00000010803	chr1_42164400_42165200	chr1_42268400_42270400	11	167	175	4529	0.024081111828461	0.0924928663910898	4882	0.100654421810975	no
ENSG00000010803	chr1_42164400_42165200	chr1_42420400_42422400	14	164	143	4561	0.0512635259453904	0.000339295460032508	4882	0.000540837824675091	yes
ENSG00000010803	chr1_42192000_42194400	chr1_42204200_42206800	22	205	197	4458	0.0555367588536096	0.000103418276404659	4882	0.00018272233361756	yes
ENSG00000010803	chr1_42192000_42194400	chr1_42216400_42218800	35	192	324	4331	0.0682326885158208	1.82543019608813e-06	4882	4.77074144882148e-06	yes
ENSG00000010803	chr1_42192000_42194400	chr1_42268400_42270400	21	206	165	4490	0.0627659381692993	1.14007800308561e-05	4882	2.47770460211119e-05	yes
ENSG00000010803	chr1_42192000_42194400	chr1_42420400_42422400	14	213	143	4512	0.0369439870145605	0.00983591674796364	4882	0.0121252955891673	no
ENSG00000010803	chr1_42204200_42206800	chr1_42216400_42218800	40	179	319	4344	0.0905947364732161	2.27693744151525e-10	4882	1.54215516238054e-09	yes
ENSG00000010803	chr1_42204200_42206800	chr1_42268400_42270400	11	208	175	4488	0.0137308594108652	0.337461688513412	4882	0.348820423424255	no
ENSG00000010803	chr1_42204200_42206800	chr1_42420400_42422400	14	205	143	4520	0.0390234912545887	0.00639202239330387	4882	0.00811893683858001	no
ENSG00000010803	chr1_42216400_42218800	chr1_42268400_42270400	31	328	155	4368	0.0710109013813107	6.81282731705764e-07	4882	1.96907818381665e-06	yes
ENSG00000010803	chr1_42216400_42218800	chr1_42420400_42422400	33	326	124	4399	0.0954363360664205	2.36009211049368e-11	4882	2.03695462656627e-10	yes
ENSG00000010803	chr1_42268400_42270400	chr1_42420400_42422400	14	172	143	4553	0.0486313295322367	0.000676139926085476	4882	0.00101832074793878	no
ENSG00000010810	chr6_111726800_111728800	chr6_111885800_111888200	14	310	157	9223	0.0361451531253121	0.000368989946857619	9704	0.000584031086095916	no
ENSG00000010810	chr6_111726800_111728800	chr6_112059200_112064200	69	255	846	8534	0.0754726621835861	9.73943536215112e-14	9704	1.49709439702051e-12	yes
ENSG00000010810	chr6_111726800_111728800	chr6_112066200_112075800	36	288	486	8894	0.0472188630755725	3.26389049313763e-06	9704	8.03835549428416e-06	no
ENSG00000010810	chr6_111726800_111728800	chr6_112080200_112090800	78	246	958	8422	0.0806351872168248	1.78820785802428e-15	9704	4.14849831046679e-14	yes
ENSG00000010810	chr6_111726800_111728800	chr6_112125200_112127400	57	267	693	8687	0.0686479981726892	1.29180896103087e-11	9704	1.18974751672025e-10	yes
ENSG00000010810	chr6_111726800_111728800	chr6_112144200_112147000	19	305	220	9160	0.0407856131682793	5.8470534806466e-05	9704	0.000108828885701977	no
ENSG00000010810	chr6_111726800_111728800	chr6_112158600_112160200	47	277	449	8931	0.0792847296106911	5.21733352355257e-15	9704	1.09085791426339e-13	yes
ENSG00000010810	chr6_111726800_111728800	chr6_112163200_112166200	30	294	391	8989	0.0448927367102291	9.68927266571474e-06	9704	2.13891191595468e-05	no
ENSG00000010810	chr6_111726800_111728800	chr6_112166800_112168400	31	293	360	9020	0.0523469564018105	2.47592630792396e-07	9704	7.94127237776587e-07	yes
ENSG00000010810	chr6_111726800_111728800	chr6_112313600_112315000	16	308	208	9172	0.0325492049948842	0.00134209819298702	9704	0.00191435061705347	no
ENSG00000010810	chr6_111885800_111888200	chr6_112059200_112064200	39	132	876	8657	0.061311541676587	1.49743667544068e-09	9704	8.2634944761842e-09	yes
ENSG00000010810	chr6_111885800_111888200	chr6_112066200_112075800	16	155	506	9027	0.0236124117812727	0.0200155131865518	9704	0.0236097499809375	no
ENSG00000010810	chr6_111885800_111888200	chr6_112080200_112090800	43	128	993	8540	0.062757974627582	6.11176583749448e-10	9704	3.70869939796864e-09	yes
ENSG00000010810	chr6_111885800_111888200	chr6_112125200_112127400	29	142	721	8812	0.0462924687725584	5.06499172654921e-06	9704	1.1935064296192e-05	no
ENSG00000010810	chr6_111885800_111888200	chr6_112144200_112147000	12	159	227	9306	0.0393576382864542	0.000105284084143547	9704	0.000185708450043476	no
ENSG00000010810	chr6_111885800_111888200	chr6_112158600_112160200	25	146	471	9062	0.0578264613074779	1.19487075363961e-08	9704	5.29805124052971e-08	yes
ENSG00000010810	chr6_111885800_111888200	chr6_112163200_112166200	22	149	399	9134	0.0560594919099747	3.27628799994556e-08	9704	1.30530755491957e-07	yes
ENSG00000010810	chr6_111885800_111888200	chr6_112166800_112168400	20	151	371	9162	0.0522162820559386	2.65227581883579e-07	9704	8.44178232541014e-07	yes
ENSG00000010810	chr6_111885800_111888200	chr6_112313600_112315000	13	158	211	9322	0.0472161801298052	3.26808500890005e-06	9704	8.0477481686625e-06	no
ENSG00000010810	chr6_112059200_112064200	chr6_112066200_112075800	94	821	428	8361	0.0699925121900871	5.11089427721303e-12	9704	5.18074425494668e-11	yes
ENSG00000010810	chr6_112059200_112064200	chr6_112080200_112090800	205	710	831	7958	0.122543314952407	8.71776954217345e-34	9704	3.49897060453753e-31	yes
ENSG00000010810	chr6_112059200_112064200	chr6_112125200_112127400	149	766	601	8188	0.103369353328734	1.81007649305942e-24	9704	2.48185947691596e-22	yes
ENSG00000010810	chr6_112059200_112064200	chr6_112144200_112147000	63	852	176	8613	0.0920629454430324	1.01666875342803e-19	9704	6.04944706341999e-18	yes
ENSG00000010810	chr6_112059200_112064200	chr6_112158600_112160200	85	830	411	8378	0.0612167313415421	1.5869171052001e-09	9704	8.70464044859998e-09	yes
ENSG00000010810	chr6_112059200_112064200	chr6_112163200_112166200	89	826	332	8457	0.085342013881221	3.72552723305084e-17	9704	1.28737794093434e-15	yes
ENSG00000010810	chr6_112059200_112064200	chr6_112166800_112168400	73	842	318	8471	0.0647935680634167	1.67374925013195e-10	9704	1.17159676248267e-09	yes
ENSG00000010810	chr6_112059200_112064200	chr6_112313600_112315000	43	872	181	8608	0.0513766856709256	4.11084205379089e-07	9704	1.25084712269636e-06	yes
ENSG00000010810	chr6_112066200_112075800	chr6_112080200_112090800	123	399	913	8269	0.0995031709529315	8.78099072314084e-23	9704	9.37452065164943e-21	yes
ENSG00000010810	chr6_112066200_112075800	chr6_112125200_112127400	89	433	661	8521	0.0832228224418595	2.18663946242923e-16	9704	6.30442107342349e-15	yes
ENSG00000010810	chr6_112066200_112075800	chr6_112144200_112147000	31	491	208	8974	0.0534702657258935	1.36135759167955e-07	9704	4.66185121237458e-07	yes
ENSG00000010810	chr6_112066200_112075800	chr6_112158600_112160200	48	474	448	8734	0.0442171878145765	1.31643218071742e-05	9704	2.82251569598658e-05	no
ENSG00000010810	chr6_112066200_112075800	chr6_112163200_112166200	53	469	368	8814	0.0680565466532585	1.93172906004297e-11	9704	1.70435615085391e-10	yes
ENSG00000010810	chr6_112066200_112075800	chr6_112166800_112168400	43	479	348	8834	0.0510257044618325	4.92752344931652e-07	9704	1.47035055306986e-06	yes
ENSG00000010810	chr6_112066200_112075800	chr6_112313600_112315000	26	496	198	8984	0.0424335732246327	2.89683096635535e-05	9704	5.75518212163175e-05	no
ENSG00000010810	chr6_112080200_112090800	chr6_112125200_112127400	160	876	590	8078	0.099880726346346	6.04986056742959e-23	9704	6.64907985933358e-21	yes
ENSG00000010810	chr6_112080200_112090800	chr6_112144200_112147000	64	972	175	8493	0.082858334783267	2.95153329803058e-16	9704	8.23093597601624e-15	yes
ENSG00000010810	chr6_112080200_112090800	chr6_112158600_112160200	111	925	385	8283	0.0879564468057109	3.95068013112855e-18	9704	1.69278635483457e-16	yes
ENSG00000010810	chr6_112080200_112090800	chr6_112163200_112166200	100	936	321	8347	0.0901810112960304	5.55326383922911e-19	9704	2.83885712506823e-17	yes
ENSG00000010810	chr6_112080200_112090800	chr6_112166800_112168400	95	941	296	8372	0.0903760502422751	4.66478617261871e-19	9704	2.42076444465315e-17	yes
ENSG00000010810	chr6_112080200_112090800	chr6_112313600_112315000	48	988	176	8492	0.0535233436030325	1.3230287193142e-07	9704	4.54470864174801e-07	yes
ENSG00000010810	chr6_112125200_112127400	chr6_112144200_112147000	40	710	199	8755	0.0535995067024621	1.26984759803835e-07	9704	4.38077387822881e-07	yes
ENSG00000010810	chr6_112125200_112127400	chr6_112158600_112160200	72	678	424	8530	0.0589889290879732	6.05437153347277e-09	9704	2.88295829393787e-08	yes
ENSG00000010810	chr6_112125200_112127400	chr6_112163200_112166200	69	681	352	8602	0.0690661651693492	9.69981684113707e-12	9704	9.19384029565365e-11	yes
ENSG00000010810	chr6_112125200_112127400	chr6_112166800_112168400	70	680	321	8633	0.0780636223759678	1.35298982203995e-14	9704	2.56310230215574e-13	yes
ENSG00000010810	chr6_112125200_112127400	chr6_112313600_112315000	43	707	181	8773	0.0660094544815626	7.5764015158346e-11	9704	5.77022160723775e-10	yes
ENSG00000010810	chr6_112144200_112147000	chr6_112158600_112160200	29	210	467	8998	0.0506714901439199	5.90932977805566e-07	9704	1.73246179180047e-06	yes
ENSG00000010810	chr6_112144200_112147000	chr6_112163200_112166200	18	221	403	9062	0.0249056668445451	0.0141475935615741	9704	0.0170297469882261	no
ENSG00000010810	chr6_112144200_112147000	chr6_112166800_112168400	31	208	360	9105	0.072254343471192	1.03258102305561e-12	9704	1.24123069997292e-11	yes
ENSG00000010810	chr6_112144200_112147000	chr6_112313600_112315000	16	223	208	9257	0.0464144350633236	4.78248038562578e-06	9704	1.13276558408299e-05	no
ENSG00000010810	chr6_112158600_112160200	chr6_112163200_112166200	41	455	380	8828	0.0447469429727336	1.03555911446175e-05	9704	2.27086402280865e-05	no
ENSG00000010810	chr6_112158600_112160200	chr6_112166800_112168400	55	441	336	8872	0.0833194224579578	2.01909672550958e-16	9704	5.8751774077446e-15	yes
ENSG00000010810	chr6_112158600_112160200	chr6_112313600_112315000	30	466	194	9014	0.0578042054497425	1.2103722480236e-08	9704	5.35985168872711e-08	yes
ENSG00000010810	chr6_112163200_112166200	chr6_112166800_112168400	42	379	349	8934	0.0644037288685293	2.15154085887676e-10	9704	1.46520579430487e-09	yes
ENSG00000010810	chr6_112163200_112166200	chr6_112313600_112315000	22	399	202	9081	0.0413718132798735	4.56771200987372e-05	9704	8.69555877022797e-05	no
ENSG00000010810	chr6_112166800_112168400	chr6_112313600_112315000	12	379	212	9101	0.0103799475219789	0.306585539348863	9704	0.317970086889387	no
ENSG00000010818	chr6_143104800_143106000	chr6_143141600_143144400	16	157	248	7519	0.0493099418860231	1.10351633678776e-05	7940	2.40537203098325e-05	no
ENSG00000010818	chr6_143104800_143106000	chr6_143159600_143161000	10	163	174	7593	0.0343508411424302	0.00220370210187551	7940	0.00302723512711201	no
ENSG00000010818	chr6_143104800_143106000	chr6_143164200_143166600	32	141	799	6968	0.0391550668535752	0.00048344225495586	7940	0.000748300335567333	no
ENSG00000010818	chr6_143104800_143106000	chr6_143167200_143172200	14	159	266	7501	0.0369456188101087	0.000992277851544967	7940	0.00144902483483683	no
ENSG00000010818	chr6_143104800_143106000	chr6_143172600_143177400	15	158	242	7525	0.0458230644710402	4.41445009451468e-05	7940	8.4288250731998e-05	no
ENSG00000010818	chr6_143104800_143106000	chr6_143207200_143209400	12	161	225	7542	0.0346559662363392	0.00201156486008946	7940	0.00278243217734531	no
ENSG00000010818	chr6_143104800_143106000	chr6_143223600_143224200	9	164	264	7503	0.0144486602249295	0.197976992322614	7940	0.208534427960345	no
ENSG00000010818	chr6_143104800_143106000	chr6_143233600_143235000	39	134	591	7176	0.0806684631938955	6.07890321339671e-13	7940	7.75329137726372e-12	yes
ENSG00000010818	chr6_143104800_143106000	chr6_143254800_143258400	14	159	254	7513	0.0389831382871182	0.000511936776052023	7940	0.000788709611003949	no
ENSG00000010818	chr6_143104800_143106000	chr6_143887600_143889000	14	159	233	7534	0.0428246819671395	0.000135021029370978	7940	0.000232868954215795	no
ENSG00000010818	chr6_143104800_143106000	chr6_144222600_144224200	10	163	253	7514	0.020582075187526	0.0666679730378435	7940	0.0736663648198717	no
ENSG00000010818	chr6_143141600_143144400	chr6_143159600_143161000	10	254	174	7502	0.0181255727123703	0.106313306979182	7940	0.114930120985754	no
ENSG00000010818	chr6_143141600_143144400	chr6_143164200_143166600	59	205	772	6904	0.0719875954108479	1.3458546834237e-10	7940	9.62691046746533e-10	yes
ENSG00000010818	chr6_143141600_143144400	chr6_143167200_143172200	14	250	266	7410	0.0178626885223246	0.111483333991485	7940	0.120244506290044	no
ENSG00000010818	chr6_143141600_143144400	chr6_143172600_143177400	19	245	238	7438	0.0414991740075193	0.000216566027803537	7940	0.0003586715762121	no
ENSG00000010818	chr6_143141600_143144400	chr6_143207200_143209400	14	250	223	7453	0.0252633655499356	0.0243767091425056	7940	0.028433067434373	no
ENSG00000010818	chr6_143141600_143144400	chr6_143223600_143224200	20	244	253	7423	0.042111026681289	0.000174418859536784	7940	0.000294279039470153	no
ENSG00000010818	chr6_143141600_143144400	chr6_143233600_143235000	42	222	588	7088	0.0547184709272186	1.06804372242005e-06	7940	2.9484999633132e-06	yes
ENSG00000010818	chr6_143141600_143144400	chr6_143254800_143258400	22	242	246	7430	0.050914493671175	5.65079755200166e-06	7940	1.31698607751037e-05	yes
ENSG00000010818	chr6_143141600_143144400	chr6_143887600_143889000	18	246	229	7447	0.0396024721121822	0.000416072443861421	7940	0.00065200242234536	no
ENSG00000010818	chr6_143141600_143144400	chr6_144222600_144224200	19	245	244	7432	0.0402560053319604	0.00033326460159467	7940	0.000532027004421212	no
ENSG00000010818	chr6_143159600_143161000	chr6_143164200_143166600	32	152	799	6957	0.0348453575210551	0.00190016606591545	7940	0.00263974393336024	no
ENSG00000010818	chr6_143159600_143161000	chr6_143167200_143172200	10	174	270	7486	0.0159357151158959	0.155652748492596	7940	0.165456464747232	no
ENSG00000010818	chr6_143159600_143161000	chr6_143172600_143177400	9	175	248	7508	0.0143996784949971	0.199501883959051	7940	0.210086548841966	no
ENSG00000010818	chr6_143159600_143161000	chr6_143207200_143209400	18	166	219	7537	0.0615275744215869	4.09156932158945e-08	7940	1.59026028762316e-07	yes
ENSG00000010818	chr6_143159600_143161000	chr6_143223600_143224200	20	164	253	7503	0.0628174019614499	2.11768293941078e-08	7940	8.84203737178922e-08	yes
ENSG00000010818	chr6_143159600_143161000	chr6_143233600_143235000	31	153	599	7157	0.0507949943200535	5.94365622205038e-06	7940	1.37849827550644e-05	yes
ENSG00000010818	chr6_143159600_143161000	chr6_143254800_143258400	9	175	259	7497	0.0129295976067975	0.249329192060283	7940	0.260442615007706	no
ENSG00000010818	chr6_143159600_143161000	chr6_143887600_143889000	12	172	235	7521	0.0302610618579681	0.00700396516629307	7940	0.00883919820532902	no
ENSG00000010818	chr6_143159600_143161000	chr6_144222600_144224200	15	169	248	7508	0.0416549959895585	0.000205006990777865	7940	0.000341032982350366	no
ENSG00000010818	chr6_143164200_143166600	chr6_143167200_143172200	47	784	233	6876	0.0394710023028114	0.000434899251362821	7940	0.000678988035481149	no
ENSG00000010818	chr6_143164200_143166600	chr6_143172600_143177400	57	774	200	6909	0.0699817463382961	4.30595301662974e-10	7940	2.71608902918959e-09	yes
ENSG00000010818	chr6_143164200_143166600	chr6_143207200_143209400	55	776	182	6927	0.0730054293140203	7.36945290008724e-11	7940	5.6318854622684e-10	yes
ENSG00000010818	chr6_143164200_143166600	chr6_143223600_143224200	68	763	205	6904	0.0890275854679974	1.90331630342143e-15	7940	4.3922417533286e-14	yes
ENSG00000010818	chr6_143164200_143166600	chr6_143233600_143235000	133	698	497	6612	0.102088711876394	7.56900626966625e-20	7940	4.60199935369976e-18	yes
ENSG00000010818	chr6_143164200_143166600	chr6_143254800_143258400	57	774	211	6898	0.0659568052132009	4.03694200253671e-09	7940	2.01149270912914e-08	yes
ENSG00000010818	chr6_143164200_143166600	chr6_143887600_143889000	56	775	191	6918	0.0714483483019015	1.8455870051015e-10	7940	1.27763659110869e-09	yes
ENSG00000010818	chr6_143164200_143166600	chr6_144222600_144224200	59	772	204	6905	0.0723602414798306	1.08055744991902e-10	7940	7.9112798806921e-10	yes
ENSG00000010818	chr6_143167200_143172200	chr6_143172600_143177400	22	258	235	7425	0.0499148340969999	8.59428948967666e-06	7940	1.92174495059184e-05	no
ENSG00000010818	chr6_143167200_143172200	chr6_143207200_143209400	19	261	218	7442	0.0427030786698254	0.000141080332293011	7940	0.000242448965403683	no
ENSG00000010818	chr6_143167200_143172200	chr6_143223600_143224200	14	266	259	7401	0.0163867285985981	0.144280434779831	7940	0.153891526655896	no
ENSG00000010818	chr6_143167200_143172200	chr6_143233600_143235000	41	239	589	7071	0.0474538851755975	2.3350921446862e-05	7940	4.73522219094639e-05	no
ENSG00000010818	chr6_143167200_143172200	chr6_143254800_143258400	24	256	244	7416	0.0550100558204585	9.35676520938979e-07	7940	2.61858940291469e-06	yes
ENSG00000010818	chr6_143167200_143172200	chr6_143887600_143889000	15	265	232	7428	0.0247376701671716	0.0275045288998556	7940	0.0318650949117479	no
ENSG00000010818	chr6_143167200_143172200	chr6_144222600_144224200	17	263	246	7414	0.0294765551058321	0.00862134886440191	7940	0.010722683760452	no
ENSG00000010818	chr6_143172600_143177400	chr6_143207200_143209400	12	245	225	7458	0.0181032299371599	0.106745187574334	7940	0.115376354076569	no
ENSG00000010818	chr6_143172600_143177400	chr6_143223600_143224200	20	237	253	7430	0.043601237372601	0.000101742716339337	7940	0.000180023641795133	no
ENSG00000010818	chr6_143172600_143177400	chr6_143233600_143235000	41	216	589	7094	0.0542627736374285	1.31166250745168e-06	7940	3.54693095859658e-06	yes
ENSG00000010818	chr6_143172600_143177400	chr6_143254800_143258400	23	234	245	7438	0.0564514139850558	4.81806343401727e-07	7940	1.44104465354654e-06	yes
ENSG00000010818	chr6_143172600_143177400	chr6_143887600_143889000	26	231	221	7462	0.0738055899877758	4.5636721727593e-11	7940	3.67125803419423e-10	yes
ENSG00000010818	chr6_143172600_143177400	chr6_144222600_144224200	20	237	243	7440	0.0456806285910045	4.6624442125119e-05	7940	8.85886053351836e-05	no
ENSG00000010818	chr6_143207200_143209400	chr6_143223600_143224200	16	221	257	7446	0.0318905239242125	0.00448407697744507	7940	0.00583812884235693	no
ENSG00000010818	chr6_143207200_143209400	chr6_143233600_143235000	46	191	584	7119	0.0744697506390903	3.05419905014937e-11	7940	2.56702495381342e-10	yes
ENSG00000010818	chr6_143207200_143209400	chr6_143254800_143258400	20	217	248	7455	0.0491806386845984	1.16366617387633e-05	7940	2.52446471841566e-05	no
ENSG00000010818	chr6_143207200_143209400	chr6_143887600_143889000	17	220	230	7473	0.0410417523123036	0.000254131940817055	7940	0.00041525340514342	no
ENSG00000010818	chr6_143207200_143209400	chr6_144222600_144224200	20	217	243	7460	0.0502469852909377	7.48298301973421e-06	7940	1.69661012244211e-05	yes
ENSG00000010818	chr6_143223600_143224200	chr6_143233600_143235000	54	219	576	7091	0.0827029998364376	1.57251886748086e-13	7940	2.30329793235475e-12	yes
ENSG00000010818	chr6_143223600_143224200	chr6_143254800_143258400	31	242	237	7430	0.0833815762431797	9.94380884674779e-14	7940	1.52592047916881e-12	yes
ENSG00000010818	chr6_143223600_143224200	chr6_143887600_143889000	13	260	234	7433	0.017945648859348	0.109830794340776	7940	0.118546782232591	no
ENSG00000010818	chr6_143223600_143224200	chr6_144222600_144224200	22	251	241	7426	0.0500457817051422	8.1385339996278e-06	7940	1.82947885924176e-05	yes
ENSG00000010818	chr6_143233600_143235000	chr6_143254800_143258400	49	581	219	7091	0.0715658940250328	1.72316280706058e-10	7940	1.20283861456721e-09	yes
ENSG00000010818	chr6_143233600_143235000	chr6_143887600_143889000	43	587	204	7106	0.0628121670850461	2.12340688691111e-08	7940	8.86360240478331e-08	yes
ENSG00000010818	chr6_143233600_143235000	chr6_144222600_144224200	37	593	226	7084	0.0420061247587055	0.000181049184812266	7940	0.000304388611969295	no
ENSG00000010818	chr6_143254800_143258400	chr6_143887600_143889000	15	253	232	7440	0.0267651987552397	0.0170786719959971	7940	0.0203274021138543	no
ENSG00000010818	chr6_143254800_143258400	chr6_144222600_144224200	20	248	243	7429	0.0433455035093617	0.000111736599538972	7940	0.000196042952074035	no
ENSG00000010818	chr6_143887600_143889000	chr6_144222600_144224200	23	224	240	7453	0.0600696588568914	8.48014995125686e-08	7940	3.05706641551485e-07	yes
ENSG00000011007	chr1_23903800_23904200	chr1_24044600_24050600	21	69	167	1876	0.107495318123136	6.48706481754233e-07	2133	1.88385407979323e-06	yes
ENSG00000011007	chr1_23903800_23904200	chr1_24053200_24056000	17	73	106	1937	0.118151539671617	4.43131302021297e-08	2133	1.70770693796485e-07	yes
ENSG00000011007	chr1_23903800_23904200	chr1_24230800_24235600	23	67	202	1841	0.102539761107959	2.08017027637875e-06	2133	5.36421113297515e-06	yes
ENSG00000011007	chr1_23903800_23904200	chr1_24515400_24518600	15	75	215	1828	0.0398150701338346	0.0659907176320147	2133	0.0729497931445592	no
ENSG00000011007	chr1_23903800_23904200	chr1_24718600_24719800	13	77	119	1924	0.0719177211424639	0.000887886334685197	2133	0.00130813293637827	yes
ENSG00000011007	chr1_24044600_24050600	chr1_24053200_24056000	21	167	102	1843	0.0720691761805186	0.000865802138150254	2133	0.00127812006263862	yes
ENSG00000011007	chr1_24044600_24050600	chr1_24230800_24235600	51	137	174	1771	0.167799799188224	6.16320188472469e-15	2133	1.26485258097028e-13	yes
ENSG00000011007	chr1_24044600_24050600	chr1_24515400_24518600	40	148	190	1755	0.105184970995957	1.12409244363363e-06	2133	3.08610179505278e-06	yes
ENSG00000011007	chr1_24044600_24050600	chr1_24718600_24719800	22	166	110	1835	0.071144200819163	0.00100904008325064	2133	0.00147123379142973	yes
ENSG00000011007	chr1_24053200_24056000	chr1_24230800_24235600	30	93	195	1815	0.111469234794716	2.45352136475704e-07	2133	7.87897492574086e-07	yes
ENSG00000011007	chr1_24053200_24056000	chr1_24515400_24518600	29	94	201	1809	0.102041922437619	2.3317562300553e-06	2133	5.94349939020687e-06	yes
ENSG00000011007	chr1_24053200_24056000	chr1_24718600_24719800	13	110	119	1891	0.0449751180917536	0.0378031467457855	2133	0.0430353927095232	no
ENSG00000011007	chr1_24230800_24235600	chr1_24515400_24518600	55	170	175	1733	0.151254501693624	2.18808102364231e-12	2133	2.42815921102944e-11	yes
ENSG00000011007	chr1_24230800_24235600	chr1_24718600_24719800	32	193	100	1808	0.1144988217095	1.14285510384795e-07	2133	3.98965932181981e-07	yes
ENSG00000011007	chr1_24515400_24518600	chr1_24718600_24719800	34	196	98	1805	0.124001626531394	9.15018066468817e-09	2133	4.1737009745729e-08	yes
ENSG00000011021	chr1_11024400_11027000	chr1_11044400_11047200	17	114	59	1277	0.11015127830072	2.3553919078096e-05	1467	4.77318179253334e-05	yes
ENSG00000011021	chr1_11024400_11027000	chr1_11967400_11968600	58	73	187	1149	0.231496587359286	2.67423778297601e-19	1467	1.46321647115982e-17	yes
ENSG00000011021	chr1_11024400_11027000	chr1_11969400_11970200	21	110	101	1235	0.0874812072328571	0.000795856286455044	1467	0.00118311281367028	yes
ENSG00000011021	chr1_11024400_11027000	chr1_12099400_12102000	34	97	96	1240	0.188335710743076	3.52755810885464e-13	1467	4.74443472901415e-12	yes
ENSG00000011021	chr1_11024400_11027000	chr1_12106400_12109400	22	109	77	1259	0.125392130979856	1.45273012000117e-06	1467	3.88540438033252e-06	yes
ENSG00000011021	chr1_11024400_11027000	chr1_12111200_12120600	49	82	210	1126	0.162194202697473	4.14700658050704e-10	1467	2.62601649910484e-09	yes
ENSG00000011021	chr1_11024400_11027000	chr1_12206800_12214000	40	91	193	1143	0.125519720517339	1.41719021776727e-06	1467	3.80012759930279e-06	yes
ENSG00000011021	chr1_11024400_11027000	chr1_12255600_12265000	22	109	76	1260	0.12683912914611	1.09540762271912e-06	1467	3.01622953886077e-06	yes
ENSG00000011021	chr1_11044400_11047200	chr1_11967400_11968600	24	52	221	1170	0.0932405916038803	0.000348895820037324	1467	0.000554753364282198	yes
ENSG00000011021	chr1_11044400_11047200	chr1_11969400_11970200	11	65	111	1280	0.0521229662564374	0.0459296151065861	1467	0.051735879462577	no
ENSG00000011021	chr1_11044400_11047200	chr1_12099400_12102000	16	60	114	1277	0.100271064363118	0.000119597029225189	1467	0.000208558933268675	yes
ENSG00000011021	chr1_11044400_11047200	chr1_12106400_12109400	13	63	86	1305	0.0965024098595124	0.000214183070816887	1467	0.000355017040287855	yes
ENSG00000011021	chr1_11044400_11047200	chr1_12111200_12120600	34	42	225	1166	0.166022496607758	1.57498291925053e-10	1467	1.10833425982658e-09	yes
ENSG00000011021	chr1_11044400_11047200	chr1_12206800_12214000	21	55	212	1179	0.0751332613046803	0.00398522098638986	1467	0.0052322475487446	yes
ENSG00000011021	chr1_11044400_11047200	chr1_12255600_12265000	13	63	85	1306	0.0975962463881285	0.000181235993587079	1467	0.000304674412706597	yes
ENSG00000011021	chr1_11967400_11968600	chr1_11969400_11970200	41	204	81	1141	0.136510533085175	1.53192359531729e-07	1467	5.17989384368509e-07	yes
ENSG00000011021	chr1_11967400_11968600	chr1_12099400_12102000	50	195	80	1142	0.181924869387153	2.2074534873065e-12	1467	2.44644639806959e-11	yes
ENSG00000011021	chr1_11967400_11968600	chr1_12106400_12109400	29	216	70	1152	0.0908211343534475	0.000496172184043332	1467	0.00076633037948094	yes
ENSG00000011021	chr1_11967400_11968600	chr1_12111200_12120600	91	154	168	1054	0.228852965400452	6.93228375260822e-19	1467	3.48330237666947e-17	yes
ENSG00000011021	chr1_11967400_11968600	chr1_12206800_12214000	73	172	160	1062	0.170438589343435	5.01097160846196e-11	1467	3.99410211853463e-10	yes
ENSG00000011021	chr1_11967400_11968600	chr1_12255600_12265000	38	207	60	1162	0.158350259864283	1.07144109198148e-09	1467	6.12838791810278e-09	yes
ENSG00000011021	chr1_11969400_11970200	chr1_12099400_12102000	19	103	111	1234	0.071133313582498	0.00641771772414629	1467	0.00814953382079611	yes
ENSG00000011021	chr1_11969400_11970200	chr1_12106400_12109400	15	107	84	1261	0.0665911198471991	0.0107354712709499	1467	0.0131575217310532	yes
ENSG00000011021	chr1_11969400_11970200	chr1_12111200_12120600	35	87	224	1121	0.0871518718793666	0.000833101841980615	1467	0.00123395469547001	yes
ENSG00000011021	chr1_11969400_11970200	chr1_12206800_12214000	30	92	203	1142	0.0717467679379638	0.00597399585754329	1467	0.00762616020263319	yes
ENSG00000011021	chr1_11969400_11970200	chr1_12255600_12265000	19	103	79	1266	0.10727669787313	3.83444357295296e-05	1467	7.41839310942775e-05	yes
ENSG00000011021	chr1_12099400_12102000	chr1_12106400_12109400	17	113	82	1255	0.0786634992411128	0.00256954137809212	1467	0.00348722294373086	yes
ENSG00000011021	chr1_12099400_12102000	chr1_12111200_12120600	49	81	210	1127	0.163866585867233	2.72443534285182e-10	1467	1.80693476198241e-09	yes
ENSG00000011021	chr1_12099400_12102000	chr1_12206800_12214000	39	91	194	1143	0.120434393820884	3.73291996688997e-06	1467	9.07054639054056e-06	yes
ENSG00000011021	chr1_12099400_12102000	chr1_12255600_12265000	21	109	77	1260	0.118313391254762	5.52813468479812e-06	1467	1.29112647700528e-05	yes
ENSG00000011021	chr1_12106400_12109400	chr1_12111200_12120600	33	66	226	1142	0.11061627650693	2.17438970280119e-05	1467	4.44050955649746e-05	yes
ENSG00000011021	chr1_12106400_12109400	chr1_12206800_12214000	36	63	197	1171	0.150736277825361	6.56564624635343e-09	1467	3.10265253334702e-08	yes
ENSG00000011021	chr1_12106400_12109400	chr1_12255600_12265000	15	84	83	1285	0.0912715899715178	0.00046497758281126	1467	0.000721992958312853	yes
ENSG00000011021	chr1_12111200_12120600	chr1_12206800_12214000	80	179	153	1055	0.190088132686572	2.11249093515237e-13	1467	2.99761943729442e-12	yes
ENSG00000011021	chr1_12111200_12120600	chr1_12255600_12265000	39	220	59	1149	0.155364635863568	2.20449142991432e-09	1467	1.16780406004525e-08	yes
ENSG00000011021	chr1_12206800_12214000	chr1_12255600_12265000	38	195	60	1174	0.167572971958596	1.05722039455075e-10	1467	7.75788374455402e-10	yes
ENSG00000011114	chr14_93034600_93036200	chr14_93043800_93044600	33	261	123	2771	0.0935400754174276	1.21631052970313e-07	3188	4.21764949298676e-07	yes
ENSG00000011114	chr14_93034600_93036200	chr14_93047800_93049600	51	243	195	2699	0.115027785473025	7.32602526410175e-11	3188	5.60342409990366e-10	yes
ENSG00000011114	chr14_93034600_93036200	chr14_93116800_93118400	39	255	155	2739	0.0957281265094585	6.11662171841067e-08	3188	2.27893167811176e-07	yes
ENSG00000011114	chr14_93034600_93036200	chr14_93170400_93171400	23	271	119	2775	0.052050518861481	0.00328491759902404	3188	0.00437388952667337	yes
ENSG00000011114	chr14_93034600_93036200	chr14_93548000_93548800	10	284	35	2859	0.0537622529831293	0.00239302212507084	3188	0.00326544726583178	yes
ENSG00000011114	chr14_93034600_93036200	chr14_93551200_93553800	26	268	111	2783	0.0714508201480167	5.39404761444794e-05	3188	0.000101134904123059	yes
ENSG00000011114	chr14_93034600_93036200	chr14_93569800_93571800	26	268	101	2793	0.0792012302138724	7.56389487464429e-06	3188	1.71317889699651e-05	yes
ENSG00000011114	chr14_93034600_93036200	chr14_93841600_93843000	23	271	86	2808	0.0772462890170389	1.26355219715442e-05	3188	2.72008155959493e-05	yes
ENSG00000011114	chr14_93034600_93036200	chr14_94425000_94427000	63	231	229	2665	0.135571718478669	1.5037365537602e-14	3188	2.82045115518199e-13	yes
ENSG00000011114	chr14_93034600_93036200	chr14_94427800_94430600	33	261	111	2783	0.102944499339102	5.68755445346846e-09	3188	2.7272307422813e-08	yes
ENSG00000011114	chr14_93034600_93036200	chr14_94433000_94435400	28	266	114	2780	0.0783263381752639	9.53050534648512e-06	3188	2.10797320130918e-05	yes
ENSG00000011114	chr14_93043800_93044600	chr14_93047800_93049600	27	129	219	2813	0.0815272125068666	4.04437455690856e-06	3188	9.7488981498539e-06	yes
ENSG00000011114	chr14_93043800_93044600	chr14_93116800_93118400	24	132	170	2862	0.0882346760918421	6.04669137100988e-07	3188	1.76897069772607e-06	yes
ENSG00000011114	chr14_93043800_93044600	chr14_93170400_93171400	20	136	122	2910	0.0919900429052403	1.96124045019407e-07	3188	6.46055078432585e-07	yes
ENSG00000011114	chr14_93043800_93044600	chr14_93548000_93548800	6	150	39	2993	0.0468130639796343	0.00820320528204484	3188	0.0102366536062197	no
ENSG00000011114	chr14_93043800_93044600	chr14_93551200_93553800	14	142	123	2909	0.052312012163458	0.00313150590963535	3188	0.00418468964828839	yes
ENSG00000011114	chr14_93043800_93044600	chr14_93569800_93571800	14	142	113	2919	0.0578817101633459	0.00107700210345854	3188	0.00156286743608937	yes
ENSG00000011114	chr14_93043800_93044600	chr14_93841600_93843000	14	142	95	2937	0.0693432921230254	8.9113232639629e-05	3188	0.00015965407525828	yes
ENSG00000011114	chr14_93043800_93044600	chr14_94425000_94427000	36	120	256	2776	0.109443228414657	5.80561621403205e-10	3188	3.54377853703766e-09	yes
ENSG00000011114	chr14_93043800_93044600	chr14_94427800_94430600	14	142	130	2902	0.0486850976042505	0.00596992525076726	3188	0.00762142409488773	no
ENSG00000011114	chr14_93043800_93044600	chr14_94433000_94435400	14	142	128	2904	0.0497004461764517	0.00500301719779998	3188	0.00646901426471099	no
ENSG00000011114	chr14_93047800_93049600	chr14_93116800_93118400	33	213	161	2781	0.0886545661321641	5.34324855060349e-07	3188	1.58126843613188e-06	yes
ENSG00000011114	chr14_93047800_93049600	chr14_93170400_93171400	21	225	121	2821	0.0572227943559252	0.00122790958162907	3188	0.00176341246943345	yes
ENSG00000011114	chr14_93047800_93049600	chr14_93548000_93548800	8	238	37	2905	0.0451148342178867	0.0108470204807145	3188	0.0132846096638504	no
ENSG00000011114	chr14_93047800_93049600	chr14_93551200_93553800	20	226	117	2825	0.0546499545330966	0.00202348822678869	3188	0.0027978263104353	yes
ENSG00000011114	chr14_93047800_93049600	chr14_93569800_93571800	23	223	104	2838	0.0793366683807444	7.2965044821455e-06	3188	1.65904564982165e-05	yes
ENSG00000011114	chr14_93047800_93049600	chr14_93841600_93843000	15	231	94	2848	0.0426222507734988	0.0160972345362438	3188	0.0192244018892061	no
ENSG00000011114	chr14_93047800_93049600	chr14_94425000_94427000	43	203	249	2693	0.0834092536799352	2.40695554045538e-06	3188	6.11661566442838e-06	yes
ENSG00000011114	chr14_93047800_93049600	chr14_94427800_94430600	27	219	117	2825	0.0899299061851225	3.65746744708303e-07	3188	1.12659768382159e-06	yes
ENSG00000011114	chr14_93047800_93049600	chr14_94433000_94435400	29	217	113	2829	0.102806569569991	5.96102778619648e-09	3188	2.8438486143438e-08	yes
ENSG00000011114	chr14_93116800_93118400	chr14_93170400_93171400	21	173	121	2873	0.0786068398560612	8.85215100635978e-06	3188	1.97352442851274e-05	yes
ENSG00000011114	chr14_93116800_93118400	chr14_93548000_93548800	13	181	32	2962	0.114137521863355	1.025938324734e-10	3188	7.55543826071381e-10	yes
ENSG00000011114	chr14_93116800_93118400	chr14_93551200_93553800	17	177	120	2874	0.0560510915964536	0.00154537096252824	3188	0.00218138821601272	yes
ENSG00000011114	chr14_93116800_93118400	chr14_93569800_93571800	16	178	111	2883	0.0554944870622006	0.00172125315284708	3188	0.00240903263491056	yes
ENSG00000011114	chr14_93116800_93118400	chr14_93841600_93843000	19	175	90	2904	0.0892972040721412	4.41703347359733e-07	3188	1.33355318016699e-06	yes
ENSG00000011114	chr14_93116800_93118400	chr14_94425000_94427000	42	152	250	2744	0.110222378030514	4.37578399970591e-10	3188	2.75547730838936e-09	yes
ENSG00000011114	chr14_93116800_93118400	chr14_94427800_94430600	15	179	129	2865	0.0394070043110672	0.0260809174821367	3188	0.0303049212498113	no
ENSG00000011114	chr14_93116800_93118400	chr14_94433000_94435400	17	177	125	2869	0.0531653570681299	0.00267517925400571	3188	0.00361846902199648	yes
ENSG00000011114	chr14_93170400_93171400	chr14_93548000_93548800	10	132	35	3011	0.103058132017337	5.47145545828005e-09	3188	2.63485284345978e-08	yes
ENSG00000011114	chr14_93170400_93171400	chr14_93551200_93553800	13	129	124	2922	0.0517171662264323	0.00349040153930038	3188	0.00462597838184947	yes
ENSG00000011114	chr14_93170400_93171400	chr14_93569800_93571800	17	125	110	2936	0.0881880612138092	6.13007629840623e-07	3188	1.79080404681991e-06	yes
ENSG00000011114	chr14_93170400_93171400	chr14_93841600_93843000	6	136	103	2943	0.00958000309406171	0.588707467346917	3188	0.59783789390606	no
ENSG00000011114	chr14_93170400_93171400	chr14_94425000_94427000	32	110	260	2786	0.100121803977655	1.46906649894726e-08	3188	6.37760410958347e-08	yes
ENSG00000011114	chr14_93170400_93171400	chr14_94427800_94430600	17	125	127	2919	0.0775060043979437	1.18109728750098e-05	3188	2.55816672598919e-05	yes
ENSG00000011114	chr14_93170400_93171400	chr14_94433000_94435400	15	127	127	2919	0.0639397778661463	0.000303290973241176	3188	0.000488214165962411	yes
ENSG00000011114	chr14_93548000_93548800	chr14_93551200_93553800	7	38	130	3013	0.0664262265501735	0.000174551391585186	3188	0.000294471308788895	yes
ENSG00000011114	chr14_93548000_93548800	chr14_93569800_93571800	5	40	122	3021	0.0436065114290515	0.0138036459528327	3188	0.0166436895482163	no
ENSG00000011114	chr14_93548000_93548800	chr14_93841600_93843000	3	42	106	3037	0.0213843556958938	0.227402852629691	3188	0.238312266980299	no
ENSG00000011114	chr14_93548000_93548800	chr14_94425000_94427000	12	33	280	2863	0.0726241934946424	4.05458774724247e-05	3188	7.80350785266487e-05	yes
ENSG00000011114	chr14_93548000_93548800	chr14_94427800_94430600	7	38	137	3006	0.0636009313842584	0.000326529276843751	3188	0.000522142194819302	yes
ENSG00000011114	chr14_93548000_93548800	chr14_94433000_94435400	6	39	136	3007	0.0515007644424024	0.00362998306236259	3188	0.00479673631797715	yes
ENSG00000011114	chr14_93551200_93553800	chr14_93569800_93571800	18	119	109	2942	0.0991932654893111	1.99612554665805e-08	3188	8.38084623552173e-08	yes
ENSG00000011114	chr14_93551200_93553800	chr14_93841600_93843000	7	130	102	2949	0.0197121224186214	0.265852372308359	3188	0.277081571040095	no
ENSG00000011114	chr14_93551200_93553800	chr14_94425000_94427000	21	116	271	2780	0.0453200080082733	0.010491735704983	3188	0.0128785842540261	no
ENSG00000011114	chr14_93551200_93553800	chr14_94427800_94430600	16	121	128	2923	0.0730771811819398	3.62738250361182e-05	3188	7.05312017742514e-05	yes
ENSG00000011114	chr14_93551200_93553800	chr14_94433000_94435400	13	124	129	2922	0.0517171662264323	0.00349040153930038	3188	0.00462597838184947	yes
ENSG00000011114	chr14_93569800_93571800	chr14_93841600_93843000	6	121	103	2958	0.0146316523246787	0.408884597497187	3188	0.420004806762409	no
ENSG00000011114	chr14_93569800_93571800	chr14_94425000_94427000	26	101	266	2795	0.0798875635864826	6.2991336554045e-06	3188	1.45263304395606e-05	yes
ENSG00000011114	chr14_93569800_93571800	chr14_94427800_94430600	18	109	126	2935	0.0947098678524914	8.43845673233278e-08	3188	3.04324803048728e-07	yes
ENSG00000011114	chr14_93569800_93571800	chr14_94433000_94435400	12	115	130	2931	0.0493152749810754	0.00535177807650582	3188	0.00688620168048	no
ENSG00000011114	chr14_93841600_93843000	chr14_94425000_94427000	21	88	271	2808	0.0659243276691666	0.000195441624426679	3188	0.00032651695592544	yes
ENSG00000011114	chr14_93841600_93843000	chr14_94427800_94430600	14	95	130	2949	0.0754426321424824	2.00729827300409e-05	3188	4.13160940562341e-05	yes
ENSG00000011114	chr14_93841600_93843000	chr14_94433000_94435400	13	96	129	2950	0.0681518795453168	0.000117643281224717	3188	0.000205476793468717	yes
ENSG00000011114	chr14_94425000_94427000	chr14_94427800_94430600	36	256	108	2788	0.11944269548507	1.32752356090099e-11	3188	1.21892284970008e-10	yes
ENSG00000011114	chr14_94425000_94427000	chr14_94433000_94435400	36	256	106	2790	0.121207040539999	6.58968767230261e-12	3188	6.4974740533168e-11	yes
ENSG00000011114	chr14_94427800_94430600	chr14_94433000_94435400	14	130	128	2916	0.0555412234905734	0.00170580598065703	3188	0.00238912674647155	yes
ENSG00000011243	chr19_15576000_15578600	chr19_16221600_16222600	40	92	301	1731	0.101749148089855	2.10755137997322e-06	2164	5.42577370388721e-06	yes
ENSG00000011243	chr19_15576000_15578600	chr19_16229000_16232600	32	100	217	1815	0.101725495654683	2.11911581944486e-06	2164	5.45222556811424e-06	yes
ENSG00000011243	chr19_15576000_15578600	chr19_16250800_16254200	29	103	203	1829	0.0926704746398562	1.57646844021286e-05	2164	3.32341830843717e-05	yes
ENSG00000011243	chr19_16221600_16222600	chr19_16229000_16232600	68	273	181	1642	0.11432361011621	9.68070131162769e-08	2164	3.44279322365965e-07	yes
ENSG00000011243	chr19_16221600_16222600	chr19_16250800_16254200	66	275	166	1657	0.120698858007434	1.78002949918394e-08	2164	7.57384398086081e-08	yes
ENSG00000011243	chr19_16229000_16232600	chr19_16250800_16254200	46	203	186	1729	0.0903639565951954	2.55585448467158e-05	2164	5.13852996466452e-05	yes
ENSG00000011275	chr7_5257200_5260400	chr7_5268800_5271800	79	360	383	4478	0.0988478988939297	5.50524198781682e-13	5300	7.09294840831783e-12	yes
ENSG00000011275	chr7_5257200_5260400	chr7_5273800_5275600	67	372	248	4613	0.118442181024432	5.09815178614035e-18	5300	2.12836929241666e-16	yes
ENSG00000011275	chr7_5257200_5260400	chr7_5394400_5395200	19	420	70	4791	0.0619490299626905	6.38481136913056e-06	5300	1.47049270178654e-05	yes
ENSG00000011275	chr7_5257200_5260400	chr7_5572600_5574000	65	374	328	4533	0.0847736519746027	6.35805385486934e-10	5300	3.84069332450504e-09	yes
ENSG00000011275	chr7_5257200_5260400	chr7_5577800_5579200	57	382	221	4640	0.10431736274357	2.66964991801057e-14	5300	4.70331572581304e-13	yes
ENSG00000011275	chr7_5257200_5260400	chr7_5580800_5582600	70	369	407	4454	0.0729323828069665	1.06432260876159e-07	5300	3.74495472601327e-07	yes
ENSG00000011275	chr7_5257200_5260400	chr7_5717200_5718200	19	420	67	4794	0.0643484851844509	2.75356489137082e-06	5300	6.89846192933454e-06	yes
ENSG00000011275	chr7_5257200_5260400	chr7_5735600_5741800	110	329	675	4186	0.0866802486131285	2.60165435492067e-10	5300	1.73420834516523e-09	yes
ENSG00000011275	chr7_5257200_5260400	chr7_6289200_6291800	46	393	175	4686	0.094839559522168	4.56793116738427e-12	5300	4.6926187425834e-11	yes
ENSG00000011275	chr7_5257200_5260400	chr7_6296400_6301000	46	393	235	4626	0.0694252615026144	4.21134011882704e-07	5300	1.2780538554528e-06	yes
ENSG00000011275	chr7_5257200_5260400	chr7_6413800_6414400	97	342	495	4366	0.104236998246037	2.79429438387994e-14	5300	4.90383778479996e-13	yes
ENSG00000011275	chr7_5257200_5260400	chr7_6432400_6436400	29	410	127	4734	0.0651198355238692	2.08801374182574e-06	5300	5.38181118287558e-06	yes
ENSG00000011275	chr7_5257200_5260400	chr7_6764800_6765200	31	408	215	4646	0.0345680143020772	0.0118443528140517	5300	0.0144219510705073	no
ENSG00000011275	chr7_5268800_5271800	chr7_5273800_5275600	65	397	250	4588	0.106205209982355	9.04816137848816e-15	5300	1.79029377165937e-13	yes
ENSG00000011275	chr7_5268800_5271800	chr7_5394400_5395200	15	447	74	4764	0.0376979853567776	0.00605509194633611	5300	0.00772144613915089	no
ENSG00000011275	chr7_5268800_5271800	chr7_5572600_5574000	56	406	337	4501	0.055503761124464	5.27945342600426e-05	5300	9.91813422828712e-05	yes
ENSG00000011275	chr7_5268800_5271800	chr7_5577800_5579200	56	406	222	4616	0.0953091427301912	3.58092249708612e-12	5300	3.78505209021946e-11	yes
ENSG00000011275	chr7_5268800_5271800	chr7_5580800_5582600	95	367	382	4456	0.124855596261222	7.29386091798223e-20	5300	4.44964107853625e-18	yes
ENSG00000011275	chr7_5268800_5271800	chr7_5717200_5718200	19	443	67	4771	0.0608994386941627	9.13830858351197e-06	5300	2.03046841794437e-05	yes
ENSG00000011275	chr7_5268800_5271800	chr7_5735600_5741800	115	347	670	4168	0.0876961076273974	1.60347102402909e-10	5300	1.1265689673034e-09	yes
ENSG00000011275	chr7_5268800_5271800	chr7_6289200_6291800	49	413	172	4666	0.0994973556736173	3.87582042660488e-13	5300	5.17007051647346e-12	yes
ENSG00000011275	chr7_5268800_5271800	chr7_6296400_6301000	50	412	231	4607	0.0761360495682649	2.86427648076847e-08	5300	1.15748346680218e-07	yes
ENSG00000011275	chr7_5268800_5271800	chr7_6413800_6414400	84	378	508	4330	0.0687902958563265	5.36530171443535e-07	5300	1.58694313535876e-06	yes
ENSG00000011275	chr7_5268800_5271800	chr7_6432400_6436400	21	441	135	4703	0.0292906809109439	0.0329782274016481	5300	0.0378206959097126	no
ENSG00000011275	chr7_5268800_5271800	chr7_6764800_6765200	36	426	210	4628	0.0462791719434448	0.000751175812234813	5300	0.00112160801800925	no
ENSG00000011275	chr7_5273800_5275600	chr7_5394400_5395200	10	305	79	4906	0.0292541963687334	0.033197127195577	5300	0.0380572852784886	no
ENSG00000011275	chr7_5273800_5275600	chr7_5572600_5574000	52	263	341	4644	0.0872356323982525	1.99816499624101e-10	5300	1.37291980320303e-09	yes
ENSG00000011275	chr7_5273800_5275600	chr7_5577800_5579200	37	278	241	4744	0.073299530457443	9.1817785648957e-08	5300	3.28257124643624e-07	yes
ENSG00000011275	chr7_5273800_5275600	chr7_5580800_5582600	55	260	422	4563	0.0743134466427783	6.08400292688236e-08	5300	2.26884472571741e-07	yes
ENSG00000011275	chr7_5273800_5275600	chr7_5717200_5718200	15	300	71	4914	0.0624585017861485	5.35394414401887e-06	5300	1.25409215045601e-05	yes
ENSG00000011275	chr7_5273800_5275600	chr7_5735600_5741800	102	213	683	4302	0.124336178593815	1.03748553982073e-19	5300	6.1603132497876e-18	yes
ENSG00000011275	chr7_5273800_5275600	chr7_6289200_6291800	32	283	189	4796	0.07531157834979	4.03600540098839e-08	5300	1.57111987049924e-07	yes
ENSG00000011275	chr7_5273800_5275600	chr7_6296400_6301000	33	282	248	4737	0.0580481952153588	2.35211364609408e-05	5300	4.76699542560103e-05	yes
ENSG00000011275	chr7_5273800_5275600	chr7_6413800_6414400	80	235	512	4473	0.113535910185095	1.12861005624246e-16	5300	3.48785607780778e-15	yes
ENSG00000011275	chr7_5273800_5275600	chr7_6432400_6436400	22	293	134	4851	0.0600960184385192	1.19783649890122e-05	5300	2.59097131671598e-05	yes
ENSG00000011275	chr7_5273800_5275600	chr7_6764800_6765200	33	282	213	4772	0.0697156872224239	3.76713633115285e-07	5300	1.15672737078215e-06	yes
ENSG00000011275	chr7_5394400_5395200	chr7_5572600_5574000	16	73	377	4834	0.0526829432922429	0.00012447745076711	5300	0.000216358660263846	yes
ENSG00000011275	chr7_5394400_5395200	chr7_5577800_5579200	19	70	259	4952	0.0943967906186553	5.74034886678588e-12	5300	5.7462387275016e-11	yes
ENSG00000011275	chr7_5394400_5395200	chr7_5580800_5582600	16	73	461	4750	0.040996736685548	0.00283431477635719	5300	0.00381686479316829	no
ENSG00000011275	chr7_5394400_5395200	chr7_5717200_5718200	7	82	79	5132	0.0645707794340145	2.54333254715036e-06	5300	6.42417882090098e-06	yes
ENSG00000011275	chr7_5394400_5395200	chr7_5735600_5741800	32	57	753	4458	0.0777908194543429	1.42368652174498e-08	5300	6.19884519046022e-08	yes
ENSG00000011275	chr7_5394400_5395200	chr7_6289200_6291800	8	81	213	4998	0.031504874853171	0.0218124608570843	5300	0.0255932282134439	no
ENSG00000011275	chr7_5394400_5395200	chr7_6296400_6301000	14	75	267	4944	0.0608230723290951	9.37776661328355e-06	5300	2.0782857284991e-05	yes
ENSG00000011275	chr7_5394400_5395200	chr7_6413800_6414400	20	69	572	4639	0.0468910928992728	0.000638297490950985	5300	0.000965701569998786	no
ENSG00000011275	chr7_5394400_5395200	chr7_6432400_6436400	4	85	152	5059	0.0119923798980481	0.382726368995414	5300	0.393948768268083	no
ENSG00000011275	chr7_5394400_5395200	chr7_6764800_6765200	13	76	233	4978	0.0619031264715099	6.48649176653679e-06	5300	1.49141921058331e-05	yes
ENSG00000011275	chr7_5572600_5574000	chr7_5577800_5579200	47	346	231	4676	0.0852285289353673	5.14631836212054e-10	5300	3.18207662767038e-09	yes
ENSG00000011275	chr7_5572600_5574000	chr7_5580800_5582600	74	319	403	4504	0.0972027278858962	1.3257606613425e-12	5300	1.55388803879558e-11	yes
ENSG00000011275	chr7_5572600_5574000	chr7_5717200_5718200	13	380	73	4834	0.0377479019820709	0.00598832423106084	5300	0.00764306651060618	no
ENSG00000011275	chr7_5572600_5574000	chr7_5735600_5741800	109	284	676	4231	0.102967218050353	5.71996497760067e-14	5300	9.3103588053015e-13	yes
ENSG00000011275	chr7_5572600_5574000	chr7_6289200_6291800	43	350	178	4729	0.0958681409937059	2.67590909463256e-12	5300	2.90843731658452e-11	yes
ENSG00000011275	chr7_5572600_5574000	chr7_6296400_6301000	47	346	234	4673	0.0840827791722771	8.74748852095449e-10	5300	5.11170276959389e-09	yes
ENSG00000011275	chr7_5572600_5574000	chr7_6413800_6414400	94	299	498	4409	0.114538926465719	6.05592911233674e-17	5300	1.99603297639727e-15	yes
ENSG00000011275	chr7_5572600_5574000	chr7_6432400_6436400	24	369	132	4775	0.0529682477776474	0.000114344212914718	5300	0.000200219192124664	yes
ENSG00000011275	chr7_5572600_5574000	chr7_6764800_6765200	36	357	210	4697	0.0607857347211748	9.49701428245432e-06	5300	2.1016651337306e-05	yes
ENSG00000011275	chr7_5577800_5579200	chr7_5580800_5582600	50	228	427	4595	0.0738736795191354	7.27780244515407e-08	5300	2.66336868199466e-07	yes
ENSG00000011275	chr7_5577800_5579200	chr7_5717200_5718200	16	262	70	4952	0.0769599447986335	2.02598079017501e-08	5300	8.49438491298831e-08	yes
ENSG00000011275	chr7_5577800_5579200	chr7_5735600_5741800	92	186	693	4329	0.121094597617627	9.0459915745088e-19	5300	4.43145272844709e-17	yes
ENSG00000011275	chr7_5577800_5579200	chr7_6289200_6291800	33	245	188	4834	0.0906367739515497	3.82999283968248e-11	5300	3.14304750473587e-10	yes
ENSG00000011275	chr7_5577800_5579200	chr7_6296400_6301000	45	233	236	4786	0.114296548266307	7.04257667391529e-17	5300	2.29084119391148e-15	yes
ENSG00000011275	chr7_5577800_5579200	chr7_6413800_6414400	67	211	525	4497	0.0965850387164162	1.8371573960409e-12	5300	2.07893176784321e-11	yes
ENSG00000011275	chr7_5577800_5579200	chr7_6432400_6436400	17	261	139	4883	0.0441510296995714	0.00130420429255354	5300	0.00186405182024122	no
ENSG00000011275	chr7_5577800_5579200	chr7_6764800_6765200	33	245	213	4809	0.0808448975683592	3.77281172996936e-09	5300	1.89364720294437e-08	yes
ENSG00000011275	chr7_5580800_5582600	chr7_5717200_5718200	15	462	71	4752	0.0378843578972585	0.00580917410047427	5300	0.00743183795480191	no
ENSG00000011275	chr7_5580800_5582600	chr7_5735600_5741800	137	340	648	4175	0.123150242290304	2.30652339582562e-19	5300	1.27355839047698e-17	yes
ENSG00000011275	chr7_5580800_5582600	chr7_6289200_6291800	53	424	168	4655	0.109202350569772	1.56093462197708e-15	5300	3.67502019872569e-14	yes
ENSG00000011275	chr7_5580800_5582600	chr7_6296400_6301000	52	425	229	4594	0.0785905230805236	1.01030794397496e-08	5300	4.56069748484995e-08	yes
ENSG00000011275	chr7_5580800_5582600	chr7_6413800_6414400	100	377	492	4331	0.0977871531405668	9.71844332514004e-13	5300	1.17658473360778e-11	yes
ENSG00000011275	chr7_5580800_5582600	chr7_6432400_6436400	30	447	126	4697	0.0622555618587342	5.74388550691114e-06	5300	1.33674079570175e-05	yes
ENSG00000011275	chr7_5580800_5582600	chr7_6764800_6765200	46	431	200	4623	0.0747727435681033	5.04026809642227e-08	5300	1.91658332634538e-07	yes
ENSG00000011275	chr7_5717200_5718200	chr7_5735600_5741800	24	62	761	4453	0.0473481630129561	0.000564505112004458	5300	0.000862729350695587	no
ENSG00000011275	chr7_5717200_5718200	chr7_6289200_6291800	10	76	211	5003	0.0479161910423053	0.000483865526183862	5300	0.000748882383563757	no
ENSG00000011275	chr7_5717200_5718200	chr7_6296400_6301000	16	70	265	4949	0.0762464666154423	2.73496061493148e-08	5300	1.11085331067623e-07	yes
ENSG00000011275	chr7_5717200_5718200	chr7_6413800_6414400	27	59	565	4649	0.0824632740509153	1.82974306808157e-09	5300	9.88567894887265e-09	yes
ENSG00000011275	chr7_5717200_5718200	chr7_6432400_6436400	14	72	142	5072	0.101330866881082	1.42158424141107e-13	5300	2.10566612966967e-12	yes
ENSG00000011275	chr7_5717200_5718200	chr7_6764800_6765200	13	73	233	4981	0.0639438660315854	3.17975014289379e-06	5300	7.85462197380842e-06	yes
ENSG00000011275	chr7_5735600_5741800	chr7_6289200_6291800	66	719	155	4360	0.0883975671218407	1.14428935376054e-10	5300	8.33124102970432e-10	yes
ENSG00000011275	chr7_5735600_5741800	chr7_6296400_6301000	85	700	196	4319	0.102835210817264	6.15915779232941e-14	5300	9.93849850892034e-13	yes
ENSG00000011275	chr7_5735600_5741800	chr7_6413800_6414400	161	624	431	4084	0.123633925229701	1.66666688781374e-19	5300	9.44097192413652e-18	yes
ENSG00000011275	chr7_5735600_5741800	chr7_6432400_6436400	43	742	113	4402	0.0625214313970905	5.23826485309999e-06	5300	1.22999431872972e-05	yes
ENSG00000011275	chr7_5735600_5741800	chr7_6764800_6765200	63	722	183	4332	0.0670691698509119	1.02352540600692e-06	5300	2.83752054129834e-06	yes
ENSG00000011275	chr7_6289200_6291800	chr7_6296400_6301000	24	197	257	4822	0.0517401062567875	0.000164315609909867	5300	0.000278708492321775	yes
ENSG00000011275	chr7_6289200_6291800	chr7_6413800_6414400	38	183	554	4525	0.0398972980727981	0.00367207764093096	5300	0.00484816846443765	no
ENSG00000011275	chr7_6289200_6291800	chr7_6432400_6436400	15	206	141	4938	0.0474401499800792	0.000550648988383294	5300	0.000843260217298396	no
ENSG00000011275	chr7_6289200_6291800	chr7_6764800_6765200	23	198	223	4856	0.0571678761370601	3.12297977563417e-05	5300	6.15817293402699e-05	yes
ENSG00000011275	chr7_6296400_6301000	chr7_6413800_6414400	56	225	536	4483	0.0657955598623207	1.63444000437374e-06	5300	4.32073755663592e-06	yes
ENSG00000011275	chr7_6296400_6301000	chr7_6432400_6436400	19	262	137	4882	0.0534518657789822	9.89224099890521e-05	5300	0.000175495226796541	yes
ENSG00000011275	chr7_6296400_6301000	chr7_6764800_6765200	38	243	208	4811	0.099891275077985	3.12925347744813e-13	5300	4.26023205823042e-12	yes
ENSG00000011275	chr7_6413800_6414400	chr7_6432400_6436400	33	559	123	4585	0.0551969010926121	5.8071713792321e-05	5300	0.000108164355517896	yes
ENSG00000011275	chr7_6413800_6414400	chr7_6764800_6765200	46	546	200	4508	0.0527358184186193	0.000122537768301423	5300	0.000213270737096134	yes
ENSG00000011275	chr7_6432400_6436400	chr7_6764800_6765200	15	141	231	4913	0.0411715672210133	0.00271847371289904	5300	0.00367182130997854	no
ENSG00000011295	chr17_16188800_16190600	chr17_16876000_16879400	39	207	119	1786	0.117197379441618	5.00543209596789e-08	2151	1.90465018370768e-07	yes
ENSG00000011295	chr17_16188800_16190600	chr17_16879800_16884200	11	235	65	1840	0.0182636830860365	0.397202890622663	2151	0.408395695459185	no
ENSG00000011295	chr17_16188800_16190600	chr17_16889800_16891800	67	179	228	1677	0.141246075811757	4.70324381287486e-11	2151	3.7699071780757e-10	yes
ENSG00000011295	chr17_16876000_16879400	chr17_16879800_16884200	12	146	64	1929	0.0619450932605524	0.00405265363333692	2151	0.00531489375669402	yes
ENSG00000011295	chr17_16876000_16879400	chr17_16889800_16891800	40	118	255	1738	0.0949608493345404	1.02614583476546e-05	2151	2.25236364652147e-05	yes
ENSG00000011295	chr17_16879800_16884200	chr17_16889800_16891800	20	56	275	1800	0.070105385176728	0.00113983756133657	2151	0.00164677683374893	yes
ENSG00000011304	chr19_1021200_1022000	chr19_1037400_1039600	32	240	148	3900	0.0985628049910481	8.46220355063007e-11	4320	6.36308339554403e-10	yes
ENSG00000011304	chr19_1021200_1022000	chr19_1074200_1077600	41	231	222	3826	0.0974121276036253	1.39911846950302e-10	4320	9.96631258000944e-10	yes
ENSG00000011304	chr19_1021200_1022000	chr19_1086200_1089600	17	255	121	3927	0.0450408495898098	0.00306609407319254	4320	0.00410402422381124	no
ENSG00000011304	chr19_1021200_1022000	chr19_1100000_1103400	45	227	253	3795	0.0986653511940161	8.08911767647185e-11	4320	6.11262389720522e-10	yes
ENSG00000011304	chr19_1021200_1022000	chr19_1133600_1134200	31	241	177	3871	0.0797009878588797	1.56017206192355e-07	4320	5.26519670623607e-07	yes
ENSG00000011304	chr19_1021200_1022000	chr19_1174200_1175800	26	246	132	3916	0.0814938065979713	8.15377348440633e-08	4320	2.950311226256e-07	yes
ENSG00000011304	chr19_1021200_1022000	chr19_1260800_1261200	39	233	196	3852	0.101702331486506	2.08415372480475e-11	4320	1.82442902646493e-10	yes
ENSG00000011304	chr19_1021200_1022000	chr19_1269000_1269400	55	217	324	3724	0.104889859511827	4.80772268350055e-12	4320	4.90873827039426e-11	yes
ENSG00000011304	chr19_1021200_1022000	chr19_947800_952800	55	217	355	3693	0.0948989023443051	4.1125343855756e-10	4320	2.60705121268833e-09	yes
ENSG00000011304	chr19_1021200_1022000	chr19_954600_955600	32	240	150	3898	0.0974460426476731	1.37864998356605e-10	4320	9.83985241506371e-10	yes
ENSG00000011304	chr19_1037400_1039600	chr19_1074200_1077600	33	147	230	3910	0.106785276355646	1.9678799723527e-12	4320	2.2099009818797e-11	yes
ENSG00000011304	chr19_1037400_1039600	chr19_1086200_1089600	11	169	127	4013	0.0345839878275	0.023019325338579	4320	0.0269290605878466	no
ENSG00000011304	chr19_1037400_1039600	chr19_1100000_1103400	29	151	269	3871	0.0758036275135853	6.09890270069852e-07	4320	1.78288809645875e-06	yes
ENSG00000011304	chr19_1037400_1039600	chr19_1133600_1134200	17	163	191	3949	0.0450928678925049	0.00303218705343678	4320	0.00406206861426988	no
ENSG00000011304	chr19_1037400_1039600	chr19_1174200_1175800	18	162	140	4000	0.0704542284704219	3.56687745647141e-06	4320	8.70845976369194e-06	yes
ENSG00000011304	chr19_1037400_1039600	chr19_1260800_1261200	15	165	220	3920	0.0266021129701453	0.0804168245604493	4320	0.0880605922846615	no
ENSG00000011304	chr19_1037400_1039600	chr19_1269000_1269400	35	145	344	3796	0.0786527994684665	2.26555889918527e-07	4320	7.33629931278035e-07	yes
ENSG00000011304	chr19_1037400_1039600	chr19_947800_952800	44	136	366	3774	0.106386933983643	2.37736926072398e-12	4320	2.61556128906006e-11	yes
ENSG00000011304	chr19_1037400_1039600	chr19_954600_955600	17	163	165	3975	0.0543017197440063	0.000356062644495848	4320	0.000565128584675365	yes
ENSG00000011304	chr19_1074200_1077600	chr19_1086200_1089600	20	243	118	3939	0.0638524842360054	2.67050507892975e-05	4320	5.34665907622435e-05	yes
ENSG00000011304	chr19_1074200_1077600	chr19_1100000_1103400	31	232	267	3790	0.0491182908652735	0.00124050919331387	4320	0.00178027723576534	no
ENSG00000011304	chr19_1074200_1077600	chr19_1133600_1134200	29	234	179	3878	0.0738785634089121	1.1677471694562e-06	4320	3.19433567350652e-06	yes
ENSG00000011304	chr19_1074200_1077600	chr19_1174200_1175800	24	239	134	3923	0.0741674645715656	1.06034998055072e-06	4320	2.92917294026067e-06	yes
ENSG00000011304	chr19_1074200_1077600	chr19_1260800_1261200	27	236	208	3849	0.0541810613482809	0.000367019301618035	4320	0.00058109327671105	yes
ENSG00000011304	chr19_1074200_1077600	chr19_1269000_1269400	48	215	331	3726	0.0852990011830276	1.96521781235397e-08	4320	8.2713405170523e-08	yes
ENSG00000011304	chr19_1074200_1077600	chr19_947800_952800	52	211	358	3699	0.089313958611038	4.09355111926179e-09	4320	2.03657901563556e-08	yes
ENSG00000011304	chr19_1074200_1077600	chr19_954600_955600	25	238	157	3900	0.0670824287424123	1.02041184555655e-05	4320	2.24121282140336e-05	yes
ENSG00000011304	chr19_1086200_1089600	chr19_1100000_1103400	24	114	274	3908	0.0752156561331344	7.44967765617934e-07	4320	2.13263501519778e-06	yes
ENSG00000011304	chr19_1086200_1089600	chr19_1133600_1134200	14	124	194	3988	0.0452282150941598	0.00294555988016211	4320	0.00395541889909857	no
ENSG00000011304	chr19_1086200_1089600	chr19_1174200_1175800	11	127	147	4035	0.0417438285696902	0.00606795565439951	4320	0.00773668310963156	no
ENSG00000011304	chr19_1086200_1089600	chr19_1260800_1261200	13	125	222	3960	0.0318813144776879	0.0361372240264377	4320	0.0412382446435595	no
ENSG00000011304	chr19_1086200_1089600	chr19_1269000_1269400	30	108	349	3833	0.0832556809598354	4.25196344626228e-08	4320	1.64584179908883e-07	yes
ENSG00000011304	chr19_1086200_1089600	chr19_947800_952800	29	109	381	3801	0.0714241157756846	2.61290699637448e-06	4320	6.58300380108014e-06	yes
ENSG00000011304	chr19_1086200_1089600	chr19_954600_955600	12	126	170	4012	0.0405358205309	0.00770776278377404	4320	0.00966518581296035	no
ENSG00000011304	chr19_1100000_1103400	chr19_1133600_1134200	47	251	161	3861	0.139317020712617	3.6098670541355e-20	4320	2.32997169707891e-18	yes
ENSG00000011304	chr19_1100000_1103400	chr19_1174200_1175800	26	272	132	3890	0.0734815954887632	1.33251067143541e-06	4320	3.59655944792835e-06	yes
ENSG00000011304	chr19_1100000_1103400	chr19_1260800_1261200	33	265	202	3820	0.0676174129706159	8.66433087266463e-06	4320	1.93607548508616e-05	yes
ENSG00000011304	chr19_1100000_1103400	chr19_1269000_1269400	63	235	316	3706	0.118998140953746	4.26147707621985e-15	4320	9.09139003493631e-14	yes
ENSG00000011304	chr19_1100000_1103400	chr19_947800_952800	58	240	352	3670	0.0926164006749644	1.06920554226542e-09	4320	6.11753231946241e-09	yes
ENSG00000011304	chr19_1100000_1103400	chr19_954600_955600	28	270	154	3868	0.0702298872791855	3.83095282362427e-06	4320	9.28633742250423e-06	yes
ENSG00000011304	chr19_1133600_1134200	chr19_1174200_1175800	19	189	139	3973	0.0656248784315872	1.58370231054293e-05	4320	3.33705976053164e-05	yes
ENSG00000011304	chr19_1133600_1134200	chr19_1260800_1261200	19	189	216	3896	0.036639530642536	0.0160266811594421	4320	0.0191453703631161	no
ENSG00000011304	chr19_1133600_1134200	chr19_1269000_1269400	35	173	344	3768	0.0640273500203959	2.53781154195867e-05	4320	5.10630196190339e-05	yes
ENSG00000011304	chr19_1133600_1134200	chr19_947800_952800	46	162	364	3748	0.0968785634494239	1.76304371855227e-10	4320	1.22759722659338e-09	yes
ENSG00000011304	chr19_1133600_1134200	chr19_954600_955600	18	190	164	3948	0.049719559716935	0.00107936318165884	4320	0.00156607864196162	no
ENSG00000011304	chr19_1174200_1175800	chr19_1260800_1261200	25	133	210	3952	0.0891975426176535	4.28824769136939e-09	4320	2.12286672402959e-08	yes
ENSG00000011304	chr19_1174200_1175800	chr19_1269000_1269400	33	125	346	3816	0.0834233371120556	3.99374950203861e-08	4320	1.55615130366684e-07	yes
ENSG00000011304	chr19_1174200_1175800	chr19_947800_952800	31	127	379	3783	0.0673394378746705	9.43436184271977e-06	4320	2.08899129123146e-05	yes
ENSG00000011304	chr19_1174200_1175800	chr19_954600_955600	19	139	163	3999	0.075772602031258	6.1638541402159e-07	4320	1.7997319754972e-06	yes
ENSG00000011304	chr19_1260800_1261200	chr19_1269000_1269400	45	190	334	3751	0.0879670272290224	6.98274487819826e-09	4320	3.28105191501884e-08	yes
ENSG00000011304	chr19_1260800_1261200	chr19_947800_952800	47	188	363	3722	0.0860029694468906	1.50013590298863e-08	4320	6.49913703077875e-08	yes
ENSG00000011304	chr19_1260800_1261200	chr19_954600_955600	17	218	165	3920	0.0360705593694105	0.0177455762261229	4320	0.0210691651868902	no
ENSG00000011304	chr19_1269000_1269400	chr19_947800_952800	73	306	337	3604	0.103379735179266	9.68560883370446e-12	4320	9.18243211525442e-11	yes
ENSG00000011304	chr19_1269000_1269400	chr19_954600_955600	41	338	141	3800	0.101962538117124	1.85205499091695e-11	4320	1.64065375653052e-10	yes
ENSG00000011304	chr19_947800_952800	chr19_954600_955600	36	374	146	3764	0.0736270292085722	1.26970799925881e-06	4320	3.4454104192201e-06	yes
ENSG00000011376	chr3_44480800_44482400	chr3_45595000_45595800	4	107	50	2416	0.022339148240498	0.25695424485078	2577	0.26812929370783	no
ENSG00000011376	chr3_44480800_44482400	chr3_45608600_45611000	11	100	113	2353	0.0505393013037628	0.0102884682567228	2577	0.0126446159190689	yes
ENSG00000011376	chr3_44480800_44482400	chr3_45651600_45658200	16	95	149	2317	0.0694335092221212	0.000419850733675073	2577	0.000657305936799604	yes
ENSG00000011376	chr3_44480800_44482400	chr3_45957000_45958000	18	93	175	2291	0.0703407462017307	0.000352263746918608	2577	0.000559652403473426	yes
ENSG00000011376	chr3_44480800_44482400	chr3_46133000_46141000	22	89	208	2258	0.0810727131768127	3.7825573660402e-05	2577	7.32776964265345e-05	yes
ENSG00000011376	chr3_44480800_44482400	chr3_46150400_46154000	24	87	204	2262	0.0954336612574491	1.21399500881717e-06	2577	3.30992276039988e-06	yes
ENSG00000011376	chr3_45595000_45595800	chr3_45608600_45611000	3	51	121	2402	0.00508423045694386	0.7964276383411	2577	0.801839406312427	no
ENSG00000011376	chr3_45595000_45595800	chr3_45651600_45658200	9	45	156	2367	0.0613385220110104	0.00183806909391537	2577	0.00255970203550175	yes
ENSG00000011376	chr3_45595000_45595800	chr3_45957000_45958000	10	44	183	2340	0.0613005689438222	0.00185013998502712	2577	0.00257555049283257	yes
ENSG00000011376	chr3_45595000_45595800	chr3_46133000_46141000	9	45	221	2302	0.0397247060147863	0.043757239723668	2577	0.0494161550954785	no
ENSG00000011376	chr3_45595000_45595800	chr3_46150400_46154000	10	44	218	2305	0.0498214183202121	0.0114229644841811	2577	0.0139433956876414	no
ENSG00000011376	chr3_45608600_45611000	chr3_45651600_45658200	21	103	144	2309	0.0967353399524581	8.66117070375278e-07	2577	2.44343768569292e-06	yes
ENSG00000011376	chr3_45608600_45611000	chr3_45957000_45958000	20	104	173	2280	0.073797822834457	0.000177130691864278	2577	0.000298417757885635	yes
ENSG00000011376	chr3_45608600_45611000	chr3_46133000_46141000	21	103	209	2244	0.063169725391341	0.00133472551240747	2577	0.00190464830543367	yes
ENSG00000011376	chr3_45608600_45611000	chr3_46150400_46154000	25	99	203	2250	0.0895727262345024	5.26267225642214e-06	2577	1.23517658366709e-05	yes
ENSG00000011376	chr3_45651600_45658200	chr3_45957000_45958000	29	136	164	2248	0.100224382770452	3.42936361821078e-07	2577	1.06265865550372e-06	yes
ENSG00000011376	chr3_45651600_45658200	chr3_46133000_46141000	33	132	197	2215	0.101598390112	2.36064935108438e-07	2577	7.61082209624726e-07	yes
ENSG00000011376	chr3_45651600_45658200	chr3_46150400_46154000	32	133	196	2216	0.0971325495173259	7.80645415130469e-07	2577	2.22442727479212e-06	yes
ENSG00000011376	chr3_45957000_45958000	chr3_46133000_46141000	37	156	193	2191	0.102251256654767	1.9734667783564e-07	2577	6.49660735325725e-07	yes
ENSG00000011376	chr3_45957000_45958000	chr3_46150400_46154000	34	159	194	2190	0.08785878787383	7.94899721630574e-06	2577	1.79153059454997e-05	yes
ENSG00000011376	chr3_46133000_46141000	chr3_46150400_46154000	39	191	189	2158	0.0893884651871815	5.50321970344396e-06	2577	1.28574043108771e-05	yes
ENSG00000011426	chr7_35763400_35768000	chr7_35768800_35769200	57	191	118	1191	0.16184489501273	1.33198230596502e-10	1557	9.54113384533737e-10	yes
ENSG00000011426	chr7_35763400_35768000	chr7_35769600_35771000	62	186	137	1172	0.159295775820472	2.59909194101043e-10	1557	1.73278612053124e-09	yes
ENSG00000011426	chr7_35763400_35768000	chr7_36990800_36992200	28	220	80	1229	0.0745894916246501	0.00323002660366159	1557	0.00430681532950378	yes
ENSG00000011426	chr7_35763400_35768000	chr7_37375400_37376200	28	220	65	1244	0.0976615424692723	0.000113505051548764	1557	0.000198895338260127	yes
ENSG00000011426	chr7_35768800_35769200	chr7_35769600_35771000	49	126	150	1232	0.162204769755234	1.21098055745114e-10	1557	8.76047593551951e-10	yes
ENSG00000011426	chr7_35768800_35769200	chr7_36990800_36992200	25	150	83	1299	0.102932710340294	4.71838072991216e-05	1557	8.95749353333073e-05	yes
ENSG00000011426	chr7_35768800_35769200	chr7_37375400_37376200	22	153	71	1311	0.0990787397623775	9.00187002468255e-05	1557	0.000161105616892275	yes
ENSG00000011426	chr7_35769600_35771000	chr7_36990800_36992200	32	167	76	1282	0.137770025715479	4.81733152896702e-08	1557	1.84125051327152e-07	yes
ENSG00000011426	chr7_35769600_35771000	chr7_37375400_37376200	32	167	61	1297	0.163264482654873	9.13697893243492e-11	1557	6.81151494739741e-10	yes
ENSG00000011426	chr7_36990800_36992200	chr7_37375400_37376200	11	97	82	1367	0.0485242865480404	0.0555815829544041	1557	0.0619701302457657	no
[truncated: 124,831 more rows]
