# Supplementary material for: Multimodal single cell analysis infers widespread enhancer co-activity in a lymphoblastoid cell line
Source: Commun Biol. 2023 May 26;6:563. doi: 10.1038/s42003-023-04954-4 (PMC10219981; doi:10.1038/s42003-023-04954-4)
Supplement: Supplementary file 5 — Supplementary Data 3 [file 42003_2023_4954_MOESM5_ESM.gz]

Archive with 1 entries (1 files):
- supplementary_data_3.tsv
