# Supplementary material for: Multimodal single cell analysis infers widespread enhancer co-activity in a lymphoblastoid cell line
Source: Commun Biol. 2023 May 26;6:563. doi: 10.1038/s42003-023-04954-4 (PMC10219981; doi:10.1038/s42003-023-04954-4)
Supplement: Supplementary file 5 — Supplementary Data 3 [file 42003_2023_4954_MOESM5_ESM.gz › supplementary_data_3.tsv]

gene	enhancer1	enhancer2	partial_corr	partial_corr_pval	partial_corr_fdr	normal_corr	normal_corr_pval	normal_corr_significant
ENSG00000000419	chr20_48954400_48957000	chr20_49184600_49188000	0.0399884999079599	2.88087948053932e-10	5.11115201943654e-10	0.0802187014164474	0.000707746847494421	yes
ENSG00000000419	chr20_48954400_48957000	chr20_49433200_49439200	0.0637654158501367	8.28111407756795e-24	5.22429549737634e-23	0.108774365142637	4.25888782164764e-06	yes
ENSG00000000419	chr20_48954400_48957000	chr20_49459400_49462400	0.0702099488306182	1.57977163827279e-28	1.53988895846821e-27	0.0898308291321292	0.000148292695983388	yes
ENSG00000000419	chr20_48954400_48957000	chr20_50020600_50022200	0.0680371700749878	6.91998324325521e-27	5.79171418962175e-26	0.106832033792913	6.30950081292714e-06	yes
ENSG00000000419	chr20_48954400_48957000	chr20_50096800_50097600	0.0523776447696721	1.44647950518068e-16	4.5634872744074e-16	0.070609938721938	0.00288412031362664	yes
ENSG00000000419	chr20_49184600_49188000	chr20_49433200_49439200	0.0341212335087842	7.47472427016187e-08	1.08152745826303e-07	0.0742434172418241	0.00172689301275039	yes
ENSG00000000419	chr20_49184600_49188000	chr20_49459400_49462400	0.0603309366302166	1.77651980447445e-21	8.96805688429123e-21	0.127132014166049	7.43725955739175e-08	yes
ENSG00000000419	chr20_49184600_49188000	chr20_50020600_50022200	0.0657394314616038	3.31357573302948e-25	2.37894187161828e-24	0.153971736286424	6.63642106617903e-11	yes
ENSG00000000419	chr20_49184600_49188000	chr20_50096800_50097600	0.0402313427392834	2.24781953045488e-10	4.0260581499087e-10	0.0522337113450253	0.02758917828774	yes
ENSG00000000419	chr20_49433200_49439200	chr20_49459400_49462400	0.0680035732077122	7.32967612270929e-27	6.12047734890495e-26	0.10028815326315	2.25834004430214e-05	yes
ENSG00000000419	chr20_49433200_49439200	chr20_50020600_50022200	0.0697409795764897	3.60772852590828e-28	3.38956567680752e-27	0.147910948044101	3.63979020262888e-10	yes
ENSG00000000419	chr20_49433200_49439200	chr20_50096800_50097600	0.0608867811686582	7.60118782913703e-22	3.97704278375987e-21	0.117671301049977	6.4586055784456e-07	yes
ENSG00000000419	chr20_49459400_49462400	chr20_50020600_50022200	0.0635316248808793	1.2045966384368e-23	7.47271630671966e-23	0.156955110246397	2.79991858311291e-11	yes
ENSG00000000419	chr20_49459400_49462400	chr20_50096800_50097600	0.0460519775513926	3.81282194914295e-13	8.77722487889761e-13	0.0830412768221013	0.000454679696782243	yes
ENSG00000000419	chr20_50020600_50022200	chr20_50096800_50097600	0.0614839260006302	3.02747841850241e-22	1.64394734375808e-21	0.100694691749236	2.09092666038258e-05	yes
ENSG00000000457	chr1_169648800_169650200	chr1_169660600_169663400	0.0302920225489974	1.79366576420761e-06	2.33898853133879e-06	0.0309038064367404	0.175870930132035	no
ENSG00000000457	chr1_169648800_169650200	chr1_169884600_169886000	0.0520326064425474	2.28014211628089e-16	7.05742116223126e-16	0.067410337737597	0.0031245503372776	yes
ENSG00000000457	chr1_169660600_169663400	chr1_169884600_169886000	0.0379189678057119	2.25189313203878e-09	3.69779831790081e-09	0.0516623518329023	0.0235883658048636	yes
ENSG00000000460	chr1_169648800_169650200	chr1_169660600_169663400	0.0299837634814066	2.28125672212011e-06	2.95260609799713e-06	0.0442679502032538	0.0693479465558273	no
ENSG00000000460	chr1_169648800_169650200	chr1_169884600_169886000	0.0513810969393845	5.34178054352294e-16	1.60004973128156e-15	0.0890183192161609	0.000254630685019911	yes
ENSG00000000460	chr1_169660600_169663400	chr1_169884600_169886000	0.0376905853827475	2.80750121365782e-09	4.57415899144265e-09	0.0371574586611926	0.127456575483247	no
ENSG00000000938	chr1_27064000_27070800	chr1_27164400_27167000	0.0602240126712919	2.089823413244e-21	1.0485397861823e-20	0.137694369816617	6.46107184761371e-08	yes
ENSG00000000938	chr1_27064000_27070800	chr1_27742200_27746800	0.041351623106881	7.02305803043553e-11	1.31382352152167e-10	0.0999314200935867	9.07169393011406e-05	yes
ENSG00000000938	chr1_27064000_27070800	chr1_27768400_27773200	0.0362477901915739	1.09804232819026e-08	1.69951962068525e-08	0.0686683881523331	0.00722966796208269	yes
ENSG00000000938	chr1_27064000_27070800	chr1_27807200_27808600	0.0168195741670409	0.00802304134586848	0.00847810624096913	0.0530243742773348	0.0381588189450145	yes
ENSG00000000938	chr1_27064000_27070800	chr1_27955200_27959600	0.0690820756902013	1.14048112812364e-27	1.02237972620334e-26	0.138435224071775	5.48228306807666e-08	yes
ENSG00000000938	chr1_27064000_27070800	chr1_27988800_27989800	0.0312704682785009	8.23546830497027e-07	1.09987137309319e-06	0.0781594480462184	0.00222519138468929	yes
ENSG00000000938	chr1_27064000_27070800	chr1_28195000_28196600	0.0437641481624115	5.16681457135768e-12	1.07125722211108e-11	0.0709110294579774	0.00553685520767665	yes
ENSG00000000938	chr1_27064000_27070800	chr1_28200800_28203800	0.0498667347984183	3.71097458396374e-15	1.02829665487107e-14	0.0853174178066027	0.000839353092314636	yes
ENSG00000000938	chr1_27064000_27070800	chr1_28210400_28214600	0.0494626108913386	6.16565288532623e-15	1.67367946291722e-14	0.0825978752633464	0.00122642952799813	yes
ENSG00000000938	chr1_27064000_27070800	chr1_28241200_28241600	0.0584531695857259	2.95410066378669e-20	1.32912006673028e-19	0.0808800168532255	0.00154973600934991	yes
ENSG00000000938	chr1_27064000_27070800	chr1_28499200_28500200	0.0562969557736592	6.69012255705879e-19	2.64284525112643e-18	0.0879939891234738	0.000571803105468495	yes
ENSG00000000938	chr1_27064000_27070800	chr1_28524200_28528200	0.0342758128248363	6.52605328713162e-08	9.48525047829741e-08	0.0815290641258355	0.0014193349715017	yes
ENSG00000000938	chr1_27064000_27070800	chr1_28570200_28572400	0.0561895228755034	7.79179677577398e-19	3.05899812522681e-18	0.107238159165416	2.64607737253619e-05	yes
ENSG00000000938	chr1_27064000_27070800	chr1_28573600_28575200	0.0657156868389826	3.44636369469146e-25	2.47091968467611e-24	0.136887058445832	7.72005913009557e-08	yes
ENSG00000000938	chr1_27164400_27167000	chr1_27742200_27746800	0.032809149052415	2.31106836294859e-07	3.21973127202463e-07	0.0136816455960465	0.592945107883664	no
ENSG00000000938	chr1_27164400_27167000	chr1_27768400_27773200	0.036943918912888	5.72252131561086e-09	9.08252857710741e-09	0.0663320179125863	0.00947342577729652	yes
ENSG00000000938	chr1_27164400_27167000	chr1_27807200_27808600	0.0106371901579691	0.0936283463677484	0.0955287721516824	0.059910254355162	0.0191383487125443	yes
ENSG00000000938	chr1_27164400_27167000	chr1_27955200_27959600	0.0862321434958688	3.20379094478154e-42	1.05250588381205e-40	0.135140528542593	1.13074436100579e-07	yes
ENSG00000000938	chr1_27164400_27167000	chr1_27988800_27989800	0.045049946954578	1.21311224678215e-12	2.66750555812473e-12	0.10158117585254	6.91711804317015e-05	yes
ENSG00000000938	chr1_27164400_27167000	chr1_28195000_28196600	0.0501335166324483	2.64833372289211e-15	7.44212923338753e-15	0.0819605308686406	0.00133832362318391	yes
ENSG00000000938	chr1_27164400_27167000	chr1_28200800_28203800	0.0438875999827712	4.50365291253171e-12	9.39117184314884e-12	0.0508897542566539	0.0466377955329672	no
ENSG00000000938	chr1_27164400_27167000	chr1_28210400_28214600	0.067814530059589	1.01254118709647e-26	8.34243461079794e-26	0.171273013801666	1.5666648480528e-11	yes
ENSG00000000938	chr1_27164400_27167000	chr1_28241200_28241600	0.0569882088775075	2.49166891313253e-19	1.02356484275466e-18	0.130167455300654	3.26544532393953e-07	yes
ENSG00000000938	chr1_27164400_27167000	chr1_28499200_28500200	0.0578637415502689	7.01146282509746e-20	3.04054528650038e-19	0.111085745165961	1.33889081462682e-05	yes
ENSG00000000938	chr1_27164400_27167000	chr1_28524200_28528200	0.0573314699784366	1.51905789305579e-19	6.37141562112997e-19	0.104363283694917	4.33816404322412e-05	yes
ENSG00000000938	chr1_27164400_27167000	chr1_28570200_28572400	0.0454780590405653	7.42087460671817e-13	1.66416156117923e-12	0.0854516883364987	0.000823552342344787	yes
ENSG00000000938	chr1_27164400_27167000	chr1_28573600_28575200	0.0520737847505835	2.1599351691328e-16	6.70182384938917e-16	0.138664815806056	5.20925952474844e-08	yes
ENSG00000000938	chr1_27742200_27746800	chr1_27768400_27773200	0.0443424901119867	2.70606807753566e-12	5.75786008702722e-12	0.0734887114451537	0.00403867277164758	yes
ENSG00000000938	chr1_27742200_27746800	chr1_27807200_27808600	0.0139160076229252	0.0282792946852035	0.029279000129674	0.0321124111804251	0.209489646502752	no
ENSG00000000938	chr1_27742200_27746800	chr1_27955200_27959600	0.0613570081576074	3.68449022670391e-22	1.98634321841944e-21	0.102634519307406	5.80505285521471e-05	yes
ENSG00000000938	chr1_27742200_27746800	chr1_27988800_27989800	0.0270969216953649	1.94167183555942e-05	2.35694290532688e-05	0.0383659353985892	0.133737114246486	no
ENSG00000000938	chr1_27742200_27746800	chr1_28195000_28196600	0.0242763689968685	0.000129856449722124	0.000149940000018609	-0.0326481309561947	0.201984754703929	no
ENSG00000000938	chr1_27742200_27746800	chr1_28200800_28203800	0.0301942977216808	1.93622703033496e-06	2.51909255980145e-06	0.0843454122882344	0.000962388584212762	yes
ENSG00000000938	chr1_27742200_27746800	chr1_28210400_28214600	0.0371558414736988	4.68175005814237e-09	7.48478272274137e-09	0.0407257189434368	0.111422327967289	no
ENSG00000000938	chr1_27742200_27746800	chr1_28241200_28241600	0.0528542078556532	7.67749926323999e-17	2.48850379767598e-16	0.11668375240177	4.77311831498067e-06	yes
ENSG00000000938	chr1_27742200_27746800	chr1_28499200_28500200	0.043810782546198	4.90575587324826e-12	1.01922948673179e-11	0.0492629016029669	0.0541177240486574	no
ENSG00000000938	chr1_27742200_27746800	chr1_28524200_28528200	0.0404980817945325	1.70872753165899e-10	3.09333224204815e-10	0.0624187783932359	0.014642181152152	yes
ENSG00000000938	chr1_27742200_27746800	chr1_28570200_28572400	0.0249686832054264	8.28871836535315e-05	9.68042099053534e-05	0.0329806267107335	0.197426400418699	no
ENSG00000000938	chr1_27742200_27746800	chr1_28573600_28575200	0.0585332718038203	2.62495771290994e-20	1.18675439143262e-19	0.0679851487980325	0.00783061130793076	yes
ENSG00000000938	chr1_27768400_27773200	chr1_27807200_27808600	0.0182888258613402	0.00394258954735332	0.00421867156582052	0.0559899587967784	0.0285771970284567	yes
ENSG00000000938	chr1_27768400_27773200	chr1_27955200_27959600	0.0536816025861575	2.52243784887127e-17	8.55974589808745e-17	0.131546893122917	2.44269043787381e-07	yes
ENSG00000000938	chr1_27768400_27773200	chr1_27988800_27989800	0.00762772434813601	0.229280955849473	0.231879858371696	0.0410527408788882	0.108576241919624	no
ENSG00000000938	chr1_27768400_27773200	chr1_28195000_28196600	0.0462933944011425	2.87436336549905e-13	6.68638231118473e-13	0.0592001023853384	0.0206126494409162	yes
ENSG00000000938	chr1_27768400_27773200	chr1_28200800_28203800	0.0406599969353717	1.44549249201728e-10	2.63355372687614e-10	0.0489525529429842	0.0556526629330247	no
ENSG00000000938	chr1_27768400_27773200	chr1_28210400_28214600	0.0534460357355374	3.46894423758124e-17	1.1617231917616e-16	0.109748712138118	1.70083527104778e-05	yes
ENSG00000000938	chr1_27768400_27773200	chr1_28241200_28241600	0.0320685891600479	4.29065390123447e-07	5.85478896380067e-07	0.0722467365910756	0.00470734799054248	yes
ENSG00000000938	chr1_27768400_27773200	chr1_28499200_28500200	0.054675700810393	6.47588849886812e-18	2.32965259556934e-17	0.111027550878616	1.35298421126199e-05	yes
ENSG00000000938	chr1_27768400_27773200	chr1_28524200_28528200	0.0358752544424622	1.54876038941011e-08	2.36715366396842e-08	0.0558959880034063	0.0288455992988711	yes
ENSG00000000938	chr1_27768400_27773200	chr1_28570200_28572400	0.0367754748865466	6.70721803722629e-09	1.05790919983472e-08	0.0620379469027434	0.0152583767278841	yes
ENSG00000000938	chr1_27768400_27773200	chr1_28573600_28575200	0.04892175392035	1.20874959699152e-14	3.19544300978689e-14	0.137526527211645	6.70525749842547e-08	yes
ENSG00000000938	chr1_27807200_27808600	chr1_27955200_27959600	0.0353461264655843	2.50968296741844e-08	3.76963485353326e-08	0.0849870098858992	0.000879438849825073	yes
ENSG00000000938	chr1_27807200_27808600	chr1_27988800_27989800	0.00121132080240034	0.848592377546098	0.849643767677452	-0.00724723835215514	0.77705680809563	no
ENSG00000000938	chr1_27807200_27808600	chr1_28195000_28196600	0.0241973661705634	0.000136584044965748	0.000157517421768194	0.0242075211948858	0.344180534418808	no
ENSG00000000938	chr1_27807200_27808600	chr1_28200800_28203800	0.0205263466541085	0.00121442006032338	0.00133023388760463	0.0460304263510304	0.0719580761521693	no
ENSG00000000938	chr1_27807200_27808600	chr1_28210400_28214600	0.0238797760299667	0.000167085127321202	0.000191717312940322	0.0614881577043799	0.0161881602252264	yes
ENSG00000000938	chr1_27807200_27808600	chr1_28241200_28241600	0.0434152047708794	7.60276999654891e-12	1.55126781579927e-11	0.0594770779673247	0.020026266261668	yes
ENSG00000000938	chr1_27807200_27808600	chr1_28499200_28500200	0.0165304858097017	0.00917332395614271	0.00967099840966929	0.0681861221397036	0.00764936464657268	yes
ENSG00000000938	chr1_27807200_27808600	chr1_28524200_28528200	0.0324406603195848	3.14946507980757e-07	4.3416188506183e-07	0.0044736274127549	0.861246601426276	no
ENSG00000000938	chr1_27807200_27808600	chr1_28570200_28572400	0.0150257806122888	0.0178687192769129	0.0186236528866028	0.025782865392824	0.313687046170158	no
ENSG00000000938	chr1_27807200_27808600	chr1_28573600_28575200	0.0267049243873183	2.55733861279121e-05	3.08061657149219e-05	0.0758154044477503	0.00301296468654358	yes
ENSG00000000938	chr1_27955200_27959600	chr1_27988800_27989800	0.0569643881034757	2.57844248638343e-19	1.05801200523095e-18	0.111076807199777	1.34104626518536e-05	yes
ENSG00000000938	chr1_27955200_27959600	chr1_28195000_28196600	0.0777884887432783	1.17804612968443e-34	2.01541834759415e-33	0.121240537684219	1.98967028737952e-06	yes
ENSG00000000938	chr1_27955200_27959600	chr1_28200800_28203800	0.0470595594598722	1.16145421703587e-13	2.80570328691778e-13	0.107226172606727	2.65160603010467e-05	yes
ENSG00000000938	chr1_27955200_27959600	chr1_28210400_28214600	0.0940784338182323	5.94386761847288e-50	3.51408322565763e-48	0.138090436488954	5.91848589223105e-08	yes
ENSG00000000938	chr1_27955200_27959600	chr1_28241200_28241600	0.0876154617302449	1.554984038943e-43	5.62391804323986e-42	0.196758009729746	8.26611434662138e-15	yes
ENSG00000000938	chr1_27955200_27959600	chr1_28499200_28500200	0.079460241920762	4.31719591800603e-36	8.36244144887171e-35	0.153169642218633	1.74458015474861e-09	yes
ENSG00000000938	chr1_27955200_27959600	chr1_28524200_28528200	0.0711660698136872	2.8840808514904e-29	3.01114939065169e-28	0.119129623987496	2.99604227524408e-06	yes
ENSG00000000938	chr1_27955200_27959600	chr1_28570200_28572400	0.0715336773848946	1.49070644834884e-29	1.59762055623007e-28	0.148004388728027	6.07613797586001e-09	yes
ENSG00000000938	chr1_27955200_27959600	chr1_28573600_28575200	0.0880587592295082	5.83734420109843e-44	2.18532666913592e-42	0.147708707142726	6.51765121073701e-09	yes
ENSG00000000938	chr1_27988800_27989800	chr1_28195000_28196600	0.0517184907615652	3.44181331224885e-16	1.04839292753832e-15	0.0406829752785588	0.111798634877012	no
ENSG00000000938	chr1_27988800_27989800	chr1_28200800_28203800	0.0475115160751375	6.7595047775876e-14	1.66709835964397e-13	0.0842880762266503	0.000970143247797222	yes
ENSG00000000938	chr1_27988800_27989800	chr1_28210400_28214600	0.0439364896239413	4.26475592377018e-12	8.91543462906226e-12	0.104047480039051	4.57678553988332e-05	yes
ENSG00000000938	chr1_27988800_27989800	chr1_28241200_28241600	0.0524557185658303	1.30440282196617e-16	4.13364980602797e-16	0.125144957271484	9.16452603417196e-07	yes
ENSG00000000938	chr1_27988800_27989800	chr1_28499200_28500200	0.0445969579439894	2.03058939180966e-12	4.37319004084906e-12	0.0860827131838292	0.000752919779873906	yes
ENSG00000000938	chr1_27988800_27989800	chr1_28524200_28528200	0.0406305670868226	1.4901937110624e-10	2.71195761227453e-10	0.11013247780828	1.58838560861201e-05	yes
ENSG00000000938	chr1_27988800_27989800	chr1_28570200_28572400	0.0310487452997602	9.84397092926604e-07	1.30721982759383e-06	0.0842880762266503	0.000970143247797222	yes
ENSG00000000938	chr1_27988800_27989800	chr1_28573600_28575200	0.0539572640010388	1.73434017886307e-17	5.98576414822973e-17	0.15258561677926	2.01323886358895e-09	yes
ENSG00000000938	chr1_28195000_28196600	chr1_28200800_28203800	0.028248385987567	8.46472951403295e-06	1.05370194105631e-05	0.0446602251671606	0.0808515938133888	no
ENSG00000000938	chr1_28195000_28196600	chr1_28210400_28214600	0.0604351914034562	1.51590711737335e-21	7.69686247837468e-21	0.0903008742588062	0.000407281009648222	yes
ENSG00000000938	chr1_28195000_28196600	chr1_28241200_28241600	0.0514992084154623	4.58138711611564e-16	1.3807608831272e-15	0.0404366380091097	0.113986895855419	no
ENSG00000000938	chr1_28195000_28196600	chr1_28499200_28500200	0.0544179770161173	9.23451446221975e-18	3.27625007097024e-17	0.0768689501421688	0.00263184787912245	yes
ENSG00000000938	chr1_28195000_28196600	chr1_28524200_28528200	0.0395493109547332	4.49605084752627e-10	7.84627385082802e-10	0.0262253392872403	0.305451871554828	no
ENSG00000000938	chr1_28195000_28196600	chr1_28570200_28572400	0.0393713756677309	5.37732614438252e-10	9.3225503162306e-10	0.0327906815758885	0.200021155996331	no
ENSG00000000938	chr1_28195000_28196600	chr1_28573600_28575200	0.0628017717978579	3.84700524691328e-23	2.27449994732688e-22	0.0567051478176079	0.0266039753778613	yes
ENSG00000000938	chr1_28200800_28203800	chr1_28210400_28214600	0.0446386382847815	1.93699497215435e-12	4.17928167095405e-12	0.120491485034017	2.30251412702893e-06	yes
ENSG00000000938	chr1_28200800_28203800	chr1_28241200_28241600	0.0571286317469951	2.03575199726289e-19	8.43486492605506e-19	0.126525993506796	6.92744677735952e-07	yes
ENSG00000000938	chr1_28200800_28203800	chr1_28499200_28500200	0.0465835046657433	2.04298114044963e-13	4.81544929521256e-13	0.123402877093874	1.29894426606657e-06	yes
ENSG00000000938	chr1_28200800_28203800	chr1_28524200_28528200	0.0328215216789121	2.2870442717262e-07	3.18773158142717e-07	0.0976830831455704	0.000130414674945515	yes
ENSG00000000938	chr1_28200800_28203800	chr1_28570200_28572400	0.0359531958746997	1.44163502860508e-08	2.20914309582995e-08	0.119795281054823	2.63519266390374e-06	yes
ENSG00000000938	chr1_28200800_28203800	chr1_28573600_28575200	0.0499563665168079	3.31396344994251e-15	9.22557978602317e-15	0.103427484606378	5.08188375949414e-05	yes
ENSG00000000938	chr1_28210400_28214600	chr1_28241200_28241600	0.0719611971861944	6.88995431054781e-30	7.63655161349212e-29	0.15724580159208	6.32299562095306e-10	yes
ENSG00000000938	chr1_28210400_28214600	chr1_28499200_28500200	0.0683217785966418	4.2462276833188e-27	3.62370277186648e-26	0.12936601040142	3.86010420329462e-07	yes
ENSG00000000938	chr1_28210400_28214600	chr1_28524200_28528200	0.0697097458445233	3.81096251790894e-28	3.57230926115389e-27	0.171545506197386	1.45345260426795e-11	yes
ENSG00000000938	chr1_28210400_28214600	chr1_28570200_28572400	0.0464098226712977	2.50693077998331e-13	5.86164048099227e-13	0.0948954843925577	0.000202403487063628	yes
ENSG00000000938	chr1_28210400_28214600	chr1_28573600_28575200	0.077664080002214	1.50246249521082e-34	2.53995238664061e-33	0.184968017057569	3.10478725307788e-13	yes
ENSG00000000938	chr1_28241200_28241600	chr1_28499200_28500200	0.0518581155184259	2.86701461387767e-16	8.80007190696359e-16	0.107605558989401	2.48183459935723e-05	yes
ENSG00000000938	chr1_28241200_28241600	chr1_28524200_28528200	0.0648423698995168	1.44787911050512e-24	9.82553563683283e-24	0.107432432432432	2.55798411009973e-05	yes
ENSG00000000938	chr1_28241200_28241600	chr1_28570200_28572400	0.0425702168670127	1.91345383180415e-11	3.76599819208414e-11	0.108177414375399	2.24532573387242e-05	yes
ENSG00000000938	chr1_28241200_28241600	chr1_28573600_28575200	0.0791013488356132	8.83178046726057e-36	1.66348473129931e-34	0.15724580159208	6.32299562095306e-10	yes
ENSG00000000938	chr1_28499200_28500200	chr1_28524200_28528200	0.0534143234040848	3.62059774796861e-17	1.21037025367772e-16	0.110676951216699	1.44092980347551e-05	yes
ENSG00000000938	chr1_28499200_28500200	chr1_28570200_28572400	0.04968457508847	4.66757472506122e-15	1.28191591407788e-14	0.134136919594531	1.40496648370603e-07	yes
ENSG00000000938	chr1_28499200_28500200	chr1_28573600_28575200	0.0677887737843084	1.05803913602573e-26	8.70486073173779e-26	0.182534139167505	6.37575114590323e-13	yes
ENSG00000000938	chr1_28524200_28528200	chr1_28570200_28572400	0.0324167113866796	3.21309860219678e-07	4.42554059659246e-07	0.107451391460127	2.54953799760604e-05	yes
ENSG00000000938	chr1_28524200_28528200	chr1_28573600_28575200	0.0591101841111944	1.11579504860168e-20	5.22111754061701e-20	0.171545506197386	1.45345260426795e-11	yes
ENSG00000000938	chr1_28570200_28572400	chr1_28573600_28575200	0.0521684863079543	1.90667998294448e-16	5.94558743962686e-16	0.154619485889297	1.21966995052587e-09	yes
ENSG00000001036	chr6_143164200_143166600	chr6_143223600_143224200	0.0677297911741265	1.17000861182414e-26	9.59496300281662e-26	0.0762633090600184	0.0340063622669406	yes
ENSG00000001036	chr6_143164200_143166600	chr6_143233600_143235000	0.0844467057129777	1.48084319129531e-40	4.21067904644557e-39	0.122264427589725	0.000657798228972424	yes
ENSG00000001036	chr6_143164200_143166600	chr6_143887600_143889000	0.05426341865728	1.14155020761703e-17	4.01232903125476e-17	0.115893712504257	0.0012472573538258	yes
ENSG00000001036	chr6_143164200_143166600	chr6_144222600_144224200	0.0638345598666681	7.41038983525429e-24	4.69764065133433e-23	0.0670184812755483	0.0625487767344275	no
ENSG00000001036	chr6_143223600_143224200	chr6_143233600_143235000	0.0614328704049548	3.2765317386677e-22	1.77341703771906e-21	0.114408726930845	0.00144149009570271	yes
ENSG00000001036	chr6_143223600_143224200	chr6_143887600_143889000	0.0312213085006082	8.56863698028225e-07	1.14280319170424e-06	0.00470907444081904	0.89600102689905	no
ENSG00000001036	chr6_143223600_143224200	chr6_144222600_144224200	0.0391457735021166	6.73974825234496e-10	1.15837226156953e-09	0.0108078212126973	0.764168752007237	no
ENSG00000001036	chr6_143233600_143235000	chr6_143887600_143889000	0.0607102689366784	9.96144897567094e-22	5.15456942509595e-21	0.174415898797255	1.06700775126543e-06	yes
ENSG00000001036	chr6_143233600_143235000	chr6_144222600_144224200	0.0372387149927633	4.3270038400075e-09	6.93968100820538e-09	0.0612130950835231	0.0889916063816988	no
ENSG00000001036	chr6_143887600_143889000	chr6_144222600_144224200	0.0387874174547361	9.62333613963891e-10	1.63124084729124e-09	0.0583983286543682	0.104717976582494	no
ENSG00000001167	chr6_41499000_41500600	chr6_41679000_41682600	0.0750222555499274	2.40013271920031e-32	3.32948216286705e-31	0.0754407117083357	0.0590320458704473	no
ENSG00000001461	chr1_24230800_24235600	chr1_24515400_24518600	0.0647687132106535	1.63279085439611e-24	1.10325774543672e-23	0.130026038546011	3.72087838270721e-05	yes
ENSG00000001461	chr1_24230800_24235600	chr1_25069000_25071800	0.0810224716581086	1.84378724704383e-37	4.02146575866321e-36	0.130736394691314	3.37025830323659e-05	yes
ENSG00000001461	chr1_24230800_24235600	chr1_25291600_25293400	0.0792027779398395	7.21673226519086e-36	1.37068216978118e-34	0.0808999522586469	0.0104890039955965	yes
ENSG00000001461	chr1_24230800_24235600	chr1_25346600_25349600	0.0893379408315237	3.35932391936473e-45	1.39558239340367e-43	0.209813515473223	2.06552882799078e-11	yes
ENSG00000001461	chr1_24230800_24235600	chr1_25352000_25357600	0.0944542159995387	2.43649767405203e-50	1.48120846141676e-48	0.142540466951341	6.03921111491126e-06	yes
ENSG00000001461	chr1_24515400_24518600	chr1_25069000_25071800	0.0762979014217453	2.11728042121888e-33	3.226373242394e-32	0.0751077841774532	0.0175250953973034	yes
ENSG00000001461	chr1_24515400_24518600	chr1_25291600_25293400	0.0705710088731213	8.33391785189107e-29	8.32696088786287e-28	0.146030907857333	3.53492564485466e-06	yes
ENSG00000001461	chr1_24515400_24518600	chr1_25346600_25349600	0.0759563784490386	4.07213910696418e-33	6.0540025434377e-32	0.128029768426441	4.9006877381119e-05	yes
ENSG00000001461	chr1_24515400_24518600	chr1_25352000_25357600	0.0667223573090705	6.43503109982323e-26	4.93316094114183e-25	0.14170638535393	6.85111167349418e-06	yes
ENSG00000001461	chr1_25069000_25071800	chr1_25291600_25293400	0.0745506287795925	5.82899625337237e-32	7.82507745900292e-31	0.145830537506684	3.64652809108084e-06	yes
ENSG00000001461	chr1_25069000_25071800	chr1_25346600_25349600	0.0943409205715003	3.18932630829162e-50	1.91955685976371e-48	0.174794036857887	2.6450335602496e-08	yes
ENSG00000001461	chr1_25069000_25071800	chr1_25352000_25357600	0.0921329084254588	5.6798990920426e-48	2.89992562335538e-46	0.163329452204405	2.06507240689283e-07	yes
ENSG00000001461	chr1_25291600_25293400	chr1_25346600_25349600	0.107857227686189	3.55627678951666e-65	4.99666734654636e-63	0.20240751268257	1.0494043471695e-10	yes
ENSG00000001461	chr1_25291600_25293400	chr1_25352000_25357600	0.0905320157651195	2.25189064726027e-46	1.01965158451285e-44	0.131955974280574	2.84023516673981e-05	yes
ENSG00000001461	chr1_25346600_25349600	chr1_25352000_25357600	0.0918489219428111	1.0962507775358e-47	5.4866162188985e-46	0.23068931329502	1.51591700334875e-13	yes
ENSG00000001629	chr7_92250600_92252400	chr7_92261200_92265200	0.0329127432996741	2.1172168698556e-07	2.95849787596435e-07	0.0425721405364988	0.000376996167197665	no
ENSG00000001629	chr7_92250600_92252400	chr7_92270600_92272400	0.0432415750941239	9.20361880089357e-12	1.86384665881017e-11	0.0636066750621577	1.06369146255895e-07	yes
ENSG00000001629	chr7_92250600_92252400	chr7_92277400_92278200	0.0544337378821114	9.03669900591088e-18	3.20849093209811e-17	0.0772632475224466	1.04795439203424e-10	yes
ENSG00000001629	chr7_92250600_92252400	chr7_92349200_92351000	0.0281746067094717	8.93569741056167e-06	1.1107485017367e-05	0.0430144262593667	0.000327320876370521	no
ENSG00000001629	chr7_92250600_92252400	chr7_92366200_92368600	0.0306804564450884	1.32048876106494e-06	1.73786802351953e-06	0.0444673294580824	0.0002039065377061	no
ENSG00000001629	chr7_92250600_92252400	chr7_92438000_92440200	0.0377844625552636	2.56459804978737e-09	4.19191730290415e-09	0.0437768857426165	0.000255780317720094	no
ENSG00000001629	chr7_92250600_92252400	chr7_92443800_92445200	0.016771990681593	0.0082030148483994	0.00866532871966883	0.024836762366927	0.0380997006756098	no
ENSG00000001629	chr7_92250600_92252400	chr7_92532400_92534800	0.0601519540088505	2.3311933590927e-21	1.16439441849347e-20	0.0970275748738488	4.68620630363229e-16	yes
ENSG00000001629	chr7_92250600_92252400	chr7_92794000_92795400	0.0288107417741325	5.57849251003205e-06	7.02999323305793e-06	0.0453442774982665	0.000152202247320229	no
ENSG00000001629	chr7_92261200_92265200	chr7_92270600_92272400	0.0570550591876232	2.26326192602634e-19	9.33636017696273e-19	0.0858922718738666	6.77659596469409e-13	yes
ENSG00000001629	chr7_92261200_92265200	chr7_92277400_92278200	0.0158351276441116	0.0125634387406905	0.0131727922547528	0.00959962219044353	0.422883433384723	no
ENSG00000001629	chr7_92261200_92265200	chr7_92349200_92351000	0.00735867818334368	0.246127251131494	0.248780274695526	0.0134585294289886	0.261175775124277	no
ENSG00000001629	chr7_92261200_92265200	chr7_92366200_92368600	0.0393354000137851	5.57496839870934e-10	9.65240438076187e-10	0.0615640813174925	2.68281501588251e-07	yes
ENSG00000001629	chr7_92261200_92265200	chr7_92438000_92440200	0.0506556891150658	1.36141805186221e-15	3.92750944912428e-15	0.0586322111036138	9.63066670156562e-07	yes
ENSG00000001629	chr7_92261200_92265200	chr7_92443800_92445200	0.0498305031347416	3.88443125007424e-15	1.07450689055492e-14	0.0835349985310974	2.82815984587979e-12	yes
ENSG00000001629	chr7_92261200_92265200	chr7_92532400_92534800	0.0615267530878423	2.83308388615751e-22	1.54235007497253e-21	0.104826989613335	1.70126291345026e-18	yes
ENSG00000001629	chr7_92261200_92265200	chr7_92794000_92795400	0.0286339994307426	6.36484332822351e-06	7.98825929790315e-06	0.0465627014132826	0.000100522097785105	no
ENSG00000001629	chr7_92270600_92272400	chr7_92277400_92278200	0.0477244496058672	5.22877661811118e-14	1.30386958204021e-13	0.0673157422654983	1.84288945732037e-08	yes
ENSG00000001629	chr7_92270600_92272400	chr7_92349200_92351000	0.0178071931875131	0.00500377002061705	0.00533020148438144	0.019723615109729	0.0996079582523837	no
ENSG00000001629	chr7_92270600_92272400	chr7_92366200_92368600	0.0403111291071205	2.07118569932721e-10	3.72160037021513e-10	0.0644531427489001	7.18921436409971e-08	yes
ENSG00000001629	chr7_92270600_92272400	chr7_92438000_92440200	0.0436640921987477	5.77372041388888e-12	1.19126878909734e-11	0.0683433989778311	1.11506762032569e-08	yes
ENSG00000001629	chr7_92270600_92272400	chr7_92443800_92445200	0.0312095543823652	8.65019963918906e-07	1.15342662009719e-06	0.0496700771945252	3.33647292595942e-05	no
ENSG00000001629	chr7_92270600_92272400	chr7_92532400_92534800	0.0644511127270787	2.73735865207813e-24	1.81243941980879e-23	0.100395400646525	4.3670628221785e-17	yes
ENSG00000001629	chr7_92270600_92272400	chr7_92794000_92795400	0.0352944318311181	2.62991377233783e-08	3.94285065998145e-08	0.0573941303322485	1.62336240859209e-06	yes
ENSG00000001629	chr7_92277400_92278200	chr7_92349200_92351000	0.0145259727553629	0.0220479757500552	0.0229102193737254	0.0185447404770357	0.121546821675885	no
ENSG00000001629	chr7_92277400_92278200	chr7_92366200_92368600	0.0320108893209604	4.50006111912074e-07	6.13130246702955e-07	0.0494981901458255	3.55235731747564e-05	no
ENSG00000001629	chr7_92277400_92278200	chr7_92438000_92440200	0.0133880095748663	0.0348444692111982	0.0359700024954563	0.0255950823754891	0.0325883996940654	no
ENSG00000001629	chr7_92277400_92278200	chr7_92443800_92445200	-0.000676081801789917	0.915140924336331	0.915819448132573	-0.0109163384335643	0.362104861092417	no
ENSG00000001629	chr7_92277400_92278200	chr7_92532400_92534800	0.044088516651057	3.59852987278369e-12	7.57436300876882e-12	0.0811668298446895	1.14256192187364e-11	yes
ENSG00000001629	chr7_92277400_92278200	chr7_92794000_92795400	0.0327940106316551	2.34079461176707e-07	3.2596587124149e-07	0.0379131642266568	0.00154411046395605	no
ENSG00000001629	chr7_92349200_92351000	chr7_92366200_92368600	0.0464246364244327	2.46362322834907e-13	5.76399154447075e-13	0.0476139376609877	6.97211470131191e-05	no
ENSG00000001629	chr7_92349200_92351000	chr7_92438000_92440200	0.0272579259776804	1.73215471738267e-05	2.11016647411527e-05	0.0297453794894753	0.0129989200127498	no
ENSG00000001629	chr7_92349200_92351000	chr7_92443800_92445200	0.00440649592413026	0.487365294693985	0.489712071333571	-0.00139669361007979	0.907176267639216	no
ENSG00000001629	chr7_92349200_92351000	chr7_92532400_92534800	0.0158553216464786	0.0124511422898293	0.0130567756315021	0.0289896272593268	0.0154921395462761	no
ENSG00000001629	chr7_92349200_92351000	chr7_92794000_92795400	0.0188685742610644	0.00293833911029183	0.00316188455251023	0.0289152581059393	0.0157588704992956	no
ENSG00000001629	chr7_92366200_92368600	chr7_92438000_92440200	0.0636511970151269	9.94662501340365e-24	6.22425697632836e-23	0.0940766096144394	3.50949487036555e-15	yes
ENSG00000001629	chr7_92366200_92368600	chr7_92443800_92445200	0.0250019934357536	8.1092733622328e-05	9.47738970108351e-05	0.0479140585514537	6.27208107689489e-05	no
ENSG00000001629	chr7_92366200_92368600	chr7_92532400_92534800	0.0382158311434947	1.68746078178476e-09	2.80195918318732e-09	0.0590252916473514	8.14169629945832e-07	yes
ENSG00000001629	chr7_92366200_92368600	chr7_92794000_92795400	0.0466348917603721	1.92267722566742e-13	4.54514161224759e-13	0.0867896384727836	3.89369931801507e-13	yes
ENSG00000001629	chr7_92438000_92440200	chr7_92443800_92445200	0.03593512188766	1.46581638558877e-08	2.24478844261337e-08	0.0560916404866341	2.78028342952329e-06	yes
ENSG00000001629	chr7_92438000_92440200	chr7_92532400_92534800	0.046948030360572	1.32641287780334e-13	3.18641472826184e-13	0.0690024463435309	8.04834248058157e-09	yes
ENSG00000001629	chr7_92438000_92440200	chr7_92794000_92795400	0.031152017875989	9.06035560839745e-07	1.20626632540696e-06	0.0356430374254849	0.0029150929097528	no
ENSG00000001629	chr7_92443800_92445200	chr7_92532400_92534800	0.0140132381902108	0.027194359791443	0.0281678942940145	0.0384737029001971	0.00131305923665936	no
ENSG00000001629	chr7_92443800_92445200	chr7_92794000_92795400	0.0217029689010067	0.00062396047105456	0.000693475251450438	0.0410703850010739	0.00060325215854243	no
ENSG00000001629	chr7_92532400_92534800	chr7_92794000_92795400	0.0394383015193214	5.02767996162085e-10	8.73846688837464e-10	0.0603332774124528	4.62071127354059e-07	yes
ENSG00000001631	chr7_92261200_92265200	chr7_92270600_92272400	0.0588681510477343	1.59916546428917e-20	7.37335171407581e-20	0.13535767605905	2.07331839508854e-14	yes
ENSG00000001631	chr7_92261200_92265200	chr7_92438000_92440200	0.0529236780568426	6.99705082479796e-17	2.27597442980494e-16	0.0980440613764323	3.27497327217482e-08	yes
ENSG00000001631	chr7_92261200_92265200	chr7_92532400_92534800	0.0634075719449378	1.46879302290068e-23	9.04180718037365e-23	0.115117284319306	8.34067168381815e-11	yes
ENSG00000001631	chr7_92261200_92265200	chr7_92794000_92795400	0.0299934274706174	2.26420230434881e-06	2.93139997308031e-06	0.0633525742140209	0.000362857114379755	yes
ENSG00000001631	chr7_92270600_92272400	chr7_92438000_92440200	0.0459016616123858	4.54290152152961e-13	1.03864647368596e-12	0.0875807224981541	8.06024356628514e-07	yes
ENSG00000001631	chr7_92270600_92272400	chr7_92532400_92534800	0.0662125356667313	1.51016527853163e-25	1.11909765520952e-24	0.0997013069644859	1.9103017357186e-08	yes
ENSG00000001631	chr7_92270600_92272400	chr7_92794000_92795400	0.0365759313349536	8.08799481011967e-09	1.2665781104682e-08	0.0804595092711467	5.86045703715958e-06	yes
ENSG00000001631	chr7_92438000_92440200	chr7_92532400_92534800	0.0492753487517914	7.79034983491075e-15	2.09631772668448e-14	0.0626954080185431	0.000417669397266763	yes
ENSG00000001631	chr7_92438000_92440200	chr7_92794000_92795400	0.0327561496981033	2.41676561510055e-07	3.36156027682144e-07	0.0622261655449583	0.000461436028252952	yes
ENSG00000001631	chr7_92532400_92534800	chr7_92794000_92795400	0.0407670259382151	1.29370563489374e-10	2.36714174677687e-10	0.090177266889928	3.75906348501496e-07	yes
ENSG00000002016	chr12_739200_740000	chr12_776800_782400	0.061266079286866	4.24013844980284e-22	2.27094147359655e-21	0.0943250338263795	0.000200109438439551	yes
ENSG00000002016	chr12_739200_740000	chr12_783600_786800	0.0481455621865781	3.13641355613837e-14	7.97581442959792e-14	0.0530077675647925	0.0369151373100994	yes
ENSG00000002016	chr12_776800_782400	chr12_783600_786800	0.0534736591874739	3.34196256812885e-17	1.12112152001264e-16	0.0796283337735104	0.00170439258797651	yes
ENSG00000002549	chr4_17593000_17597800	chr4_18058600_18060200	0.0163580060149833	0.00992772866764655	0.0104512205293687	0.0310070087116548	0.00930871263240611	no
ENSG00000002746	chr7_42951600_42952200	chr7_43630600_43631000	0.049879318071258	3.6525354335202e-15	1.01281123503976e-14	0.111363931410233	0.00100087364781218	yes
ENSG00000002746	chr7_42951600_42952200	chr7_43686600_43689000	0.0672277991755411	2.74459307428407e-26	2.17337100054124e-25	0.157933972356524	2.85348360336328e-06	yes
ENSG00000002746	chr7_43630600_43631000	chr7_43686600_43689000	0.0501330675382897	2.64984207440572e-15	7.44620295344743e-15	0.127097319372227	0.000170801648223864	yes
ENSG00000002822	chr7_1980200_1980800	chr7_2139400_2140000	0.0208784270670047	0.000998389105607367	0.0010980376160266	0.033642393533781	0.0357930843446107	no
ENSG00000002822	chr7_1980200_1980800	chr7_2205400_2206400	0.0309907237485969	1.03124378833772e-06	1.36723992268729e-06	0.0449329356211496	0.00504075453627143	no
ENSG00000002822	chr7_1980200_1980800	chr7_2248800_2250000	0.0470264503365851	1.20819812217325e-13	2.91329662566488e-13	0.0622924376799673	0.000100369207507141	yes
ENSG00000002822	chr7_1980200_1980800	chr7_2276000_2279600	0.03999911880356	2.84987581622977e-10	5.05876382383121e-10	0.0736613928869065	4.1968352975574e-06	yes
ENSG00000002822	chr7_1980200_1980800	chr7_2298400_2299600	0.038706912712699	1.04204854013171e-09	1.76144618730659e-09	0.0524282284459732	0.00106479216707474	yes
ENSG00000002822	chr7_1980200_1980800	chr7_2327400_2329400	0.0309741436906128	1.04502000627304e-06	1.384925766709e-06	0.0411481949737441	0.0102290198027967	no
ENSG00000002822	chr7_1980200_1980800	chr7_2446600_2447200	0.0400834995132233	2.61482510090301e-10	4.65586021825793e-10	0.0529415540694368	0.000950062808937352	yes
ENSG00000002822	chr7_1980200_1980800	chr7_2569800_2570600	0.0255009137404651	5.82427910879024e-05	6.86328761504131e-05	0.0434842792901198	0.00664931991850216	no
ENSG00000002822	chr7_1980200_1980800	chr7_2681200_2681600	0.0346825807212935	4.5534446385025e-08	6.70077172526406e-08	0.0136425937857165	0.394719153990484	no
ENSG00000002822	chr7_1980200_1980800	chr7_2797200_2798600	0.0459784943469169	4.15405573223974e-13	9.5281785257292e-13	0.0780727394624398	1.07291225148868e-06	yes
ENSG00000002822	chr7_1980200_1980800	chr7_2903400_2904200	0.0517442555528514	3.32781607790462e-16	1.01517994005307e-15	0.0869580609633759	5.48255312509417e-08	yes
ENSG00000002822	chr7_1980200_1980800	chr7_3017200_3018400	0.0356050672943995	1.98334401580718e-08	3.00398472741676e-08	0.0705796802540623	1.04140947108848e-05	yes
ENSG00000002822	chr7_2139400_2140000	chr7_2205400_2206400	0.0197541304531649	0.00184740667009331	0.00200636758368645	0.00873520672374517	0.58580228905955	no
ENSG00000002822	chr7_2139400_2140000	chr7_2248800_2250000	0.0216336213836042	0.000649519646994758	0.000721224887911893	0.0346505037911095	0.0306017519509441	no
ENSG00000002822	chr7_2139400_2140000	chr7_2276000_2279600	0.0332815481739163	1.54667444722428e-07	2.18346953241425e-07	0.0735949579171314	4.28150328587706e-06	yes
ENSG00000002822	chr7_2139400_2140000	chr7_2298400_2299600	0.0103586965892581	0.102539593174535	0.104509956013126	0.0249655779163378	0.119317979353587	no
ENSG00000002822	chr7_2139400_2140000	chr7_2327400_2329400	0.0471660860906753	1.02279450194952e-13	2.48332273735228e-13	0.0714710964401968	8.03641332815131e-06	yes
ENSG00000002822	chr7_2139400_2140000	chr7_2446600_2447200	0.0183149570697271	0.00389133848059822	0.00416488538469743	0.0561691781670597	0.000453686835543132	yes
ENSG00000002822	chr7_2139400_2140000	chr7_2569800_2570600	0.0255254971559499	5.72919164010621e-05	6.75380911812049e-05	0.0521174854456444	0.00114033567773104	yes
ENSG00000002822	chr7_2139400_2140000	chr7_2681200_2681600	0.0201145831655621	0.00152148605856541	0.00165866440565408	0.0648839523283603	5.08135166693872e-05	yes
ENSG00000002822	chr7_2139400_2140000	chr7_2797200_2798600	0.0427027313607103	1.65751642804224e-11	3.28125665925154e-11	0.0914305186643763	1.09328633083217e-08	yes
ENSG00000002822	chr7_2139400_2140000	chr7_2903400_2904200	0.0401067610327003	2.55342902050808e-10	4.55011662450234e-10	0.052185284551844	0.00112344289779611	yes
ENSG00000002822	chr7_2139400_2140000	chr7_3017200_3018400	0.0198580242496166	0.00174743319199483	0.00189966187804632	0.0213988592281574	0.181858636869576	no
ENSG00000002822	chr7_2205400_2206400	chr7_2248800_2250000	0.0418565900567849	4.115611655812e-11	7.85894634748339e-11	0.0602592002618138	0.000168221968707131	yes
ENSG00000002822	chr7_2205400_2206400	chr7_2276000_2279600	0.0434186153862226	7.57423064804939e-12	1.54571809432302e-11	0.075046298352577	2.75697119473591e-06	yes
ENSG00000002822	chr7_2205400_2206400	chr7_2298400_2299600	0.0538110153509734	2.11615288153731e-17	7.23756687222786e-17	0.0581089717431796	0.000285610742105856	yes
ENSG00000002822	chr7_2205400_2206400	chr7_2327400_2329400	0.0437527859368512	5.2324550186992e-12	1.0844236957144e-11	0.0781658948451091	1.04161396578128e-06	yes
ENSG00000002822	chr7_2205400_2206400	chr7_2446600_2447200	0.0320764961623616	4.26270030707782e-07	5.81752098919154e-07	0.071971353696884	6.93937736827863e-06	yes
ENSG00000002822	chr7_2205400_2206400	chr7_2569800_2570600	0.0297414057045488	2.75159581373258e-06	3.54098759784468e-06	0.0462931473029468	0.00385974066498262	no
ENSG00000002822	chr7_2205400_2206400	chr7_2681200_2681600	0.0306026649026722	1.40442360262658e-06	1.84500284912189e-06	0.033849979508721	0.0346666470117134	no
ENSG00000002822	chr7_2205400_2206400	chr7_2797200_2798600	0.0269883097694055	2.0964115105914e-05	2.53923811428164e-05	0.0226936438151874	0.156818054853084	no
ENSG00000002822	chr7_2205400_2206400	chr7_2903400_2904200	0.0352016688227509	2.85982024409684e-08	4.27490496311728e-08	0.0473089717565868	0.00314828031693006	no
ENSG00000002822	chr7_2205400_2206400	chr7_3017200_3018400	0.0371071206447325	4.90334716196949e-09	7.82465811168613e-09	0.0749871316486695	2.80733101911684e-06	yes
ENSG00000002822	chr7_2248800_2250000	chr7_2276000_2279600	0.0396254401025226	4.16360910897949e-10	7.28625851162295e-10	0.0485100624960631	0.00246233543902202	no
ENSG00000002822	chr7_2248800_2250000	chr7_2298400_2299600	0.0147446353003242	0.0201250109105982	0.020939319618429	0.0415514833856936	0.00950930153557153	no
ENSG00000002822	chr7_2248800_2250000	chr7_2327400_2329400	0.0602479959809585	2.01510709894671e-21	1.01229291285938e-20	0.0913301023155627	1.13455663189477e-08	yes
ENSG00000002822	chr7_2248800_2250000	chr7_2446600_2447200	0.0323434155300179	3.41565578553079e-07	4.69540720018022e-07	0.0615678011159429	0.000120866017536649	yes
ENSG00000002822	chr7_2248800_2250000	chr7_2569800_2570600	0.0261204881523635	3.82973867011831e-05	4.5625588194166e-05	0.0501095988948634	0.00176062218457863	yes
ENSG00000002822	chr7_2248800_2250000	chr7_2681200_2681600	0.0333995504686664	1.39786682527374e-07	1.98040238950556e-07	0.0592559986869194	0.000215810063750403	yes
ENSG00000002822	chr7_2248800_2250000	chr7_2797200_2798600	0.0359710016323752	1.41819165091215e-08	2.17468965684657e-08	0.0299603108797688	0.0615671290997301	no
ENSG00000002822	chr7_2248800_2250000	chr7_2903400_2904200	0.0541514867754386	1.33051623092748e-17	4.64268196597066e-17	0.0918128760497603	9.49080791652386e-09	yes
ENSG00000002822	chr7_2248800_2250000	chr7_3017200_3018400	0.0436344565416669	5.96652441940384e-12	1.22962951640993e-11	0.0805012573206295	4.90517576790275e-07	yes
ENSG00000002822	chr7_2276000_2279600	chr7_2298400_2299600	0.0461658812989651	3.33756876706797e-13	7.7197363818384e-13	0.0659112237389138	3.85265621658075e-05	yes
ENSG00000002822	chr7_2276000_2279600	chr7_2327400_2329400	0.0415630187454732	5.61946094394765e-11	1.06064190390124e-10	0.026346718208879	0.100208559391376	no
ENSG00000002822	chr7_2276000_2279600	chr7_2446600_2447200	0.0320929865673727	4.20496602584482e-07	5.74119838109266e-07	0.0602462181809507	0.00016876919058928	yes
ENSG00000002822	chr7_2276000_2279600	chr7_2569800_2570600	0.0404625056356736	1.77255536557268e-10	3.20325878404815e-10	0.0566297907677641	0.000406987985324376	yes
ENSG00000002822	chr7_2276000_2279600	chr7_2681200_2681600	0.0418341520548535	4.21507017846475e-11	8.04196775624501e-11	0.0790200779519875	7.9275324526268e-07	yes
ENSG00000002822	chr7_2276000_2279600	chr7_2797200_2798600	0.0402920784747301	2.11208626627578e-10	3.79204756102614e-10	0.0327790107462765	0.0408187685797185	no
ENSG00000002822	chr7_2276000_2279600	chr7_2903400_2904200	0.0490214882078107	1.06822061154593e-14	2.83783705074078e-14	0.0817256955074125	3.27751763495131e-07	yes
ENSG00000002822	chr7_2276000_2279600	chr7_3017200_3018400	0.0449118704607402	1.42012193535931e-12	3.10296129278368e-12	0.0271449245395009	0.0903292009700564	no
ENSG00000002822	chr7_2298400_2299600	chr7_2327400_2329400	0.0355222133731059	2.13886195642077e-08	3.23020119105011e-08	0.0675624915528651	2.44847405633727e-05	yes
ENSG00000002822	chr7_2298400_2299600	chr7_2446600_2447200	0.0476401364914575	5.78913150558895e-14	1.43789328838529e-13	0.0785618083137452	9.18123822162593e-07	yes
ENSG00000002822	chr7_2298400_2299600	chr7_2569800_2570600	0.0390521035216202	7.39957823232939e-10	1.26724631649442e-09	0.0341574909690936	0.0330536737580009	no
ENSG00000002822	chr7_2298400_2299600	chr7_2681200_2681600	0.0330956967039345	1.81257647813649e-07	2.54609982160591e-07	0.0673308845401608	2.61082216214898e-05	yes
ENSG00000002822	chr7_2298400_2299600	chr7_2797200_2798600	0.0360683904262154	1.29637501787732e-08	1.99399030160472e-08	0.0635279692501638	7.27823755259126e-05	yes
ENSG00000002822	chr7_2298400_2299600	chr7_2903400_2904200	0.0361315607511794	1.22286190731024e-08	1.88505414771982e-08	0.0427855784534276	0.00757907445391967	no
ENSG00000002822	chr7_2298400_2299600	chr7_3017200_3018400	0.0482744792549942	2.67980107626826e-14	6.85699180684211e-14	0.0688473485739177	1.70851931246369e-05	yes
ENSG00000002822	chr7_2327400_2329400	chr7_2446600_2447200	0.0272825012958862	1.70213453531919e-05	2.0748301087015e-05	0.0419935834848618	0.00877249733131667	no
ENSG00000002822	chr7_2327400_2329400	chr7_2569800_2570600	0.0270487254178709	2.00894484984239e-05	2.43604003516108e-05	0.0362324366662454	0.0237598650951715	no
ENSG00000002822	chr7_2327400_2329400	chr7_2681200_2681600	0.0300713551189821	2.13108375550619e-06	2.76401918193529e-06	0.0663045953049199	3.46152715627435e-05	yes
ENSG00000002822	chr7_2327400_2329400	chr7_2797200_2798600	0.0420312433216785	3.41609581585887e-11	6.56926367984234e-11	0.0562789922021429	0.000442120217082403	yes
ENSG00000002822	chr7_2327400_2329400	chr7_2903400_2904200	0.039707869443605	3.83070370735123e-10	6.72361765465145e-10	0.0596126293292554	0.0001976051092935	yes
ENSG00000002822	chr7_2327400_2329400	chr7_3017200_3018400	0.0503296910491784	2.06418334049633e-15	5.8599122246069e-15	0.0398947744673595	0.0127850060094494	no
ENSG00000002822	chr7_2446600_2447200	chr7_2569800_2570600	0.00466458295278891	0.462228160429707	0.464656294826589	0.0189777845015215	0.236422303145658	no
ENSG00000002822	chr7_2446600_2447200	chr7_2681200_2681600	0.0307868126227899	1.21350514445263e-06	1.60100505061335e-06	0.0599083031405984	0.000183615891667062	yes
ENSG00000002822	chr7_2446600_2447200	chr7_2797200_2798600	0.0410597352782293	9.53779475352134e-11	1.7648404794701e-10	0.0876654262513962	4.27045193687576e-08	yes
ENSG00000002822	chr7_2446600_2447200	chr7_2903400_2904200	0.0501295766205553	2.6615957355621e-15	7.4777408125447e-15	0.0733185852192144	4.65161385237357e-06	yes
ENSG00000002822	chr7_2446600_2447200	chr7_3017200_3018400	0.0344738685484041	5.47974401646791e-08	8.01342848978607e-08	0.0466890665073913	0.00356668424611852	no
ENSG00000002822	chr7_2569800_2570600	chr7_2681200_2681600	0.0335100102006451	1.27118377000662e-07	1.80627142913259e-07	0.0681434548170421	2.08242536746756e-05	yes
ENSG00000002822	chr7_2569800_2570600	chr7_2797200_2798600	0.0390426264273639	7.46974533093846e-10	1.27871074562165e-09	0.0617087572352325	0.000116593047731592	yes
ENSG00000002822	chr7_2569800_2570600	chr7_2903400_2904200	0.0152094759028599	0.016517104270592	0.017236314255857	0.0455842116216676	0.00443963507128904	no
ENSG00000002822	chr7_2569800_2570600	chr7_3017200_3018400	0.0241826408750246	0.000137873756301754	0.0001589585620158	0.037872866201713	0.0181067058742123	no
ENSG00000002822	chr7_2681200_2681600	chr7_2797200_2798600	0.0329939910323297	1.97627058410425e-07	2.76794818280576e-07	0.0641462847518131	6.18361712448864e-05	yes
ENSG00000002822	chr7_2681200_2681600	chr7_2903400_2904200	0.0340520770669964	7.94117445575201e-08	1.14671708804612e-07	0.0737115822818316	4.13393742210725e-06	yes
ENSG00000002822	chr7_2681200_2681600	chr7_3017200_3018400	0.0201386634974938	0.00150172323600917	0.0016374292821821	0.0461361741077619	0.00398186314622181	no
ENSG00000002822	chr7_2797200_2798600	chr7_2903400_2904200	0.0522943281536524	1.61493800407802e-16	5.07300612368206e-16	0.0860577639129328	7.51399675976983e-08	yes
ENSG00000002822	chr7_2797200_2798600	chr7_3017200_3018400	0.0359324131978916	1.46947414652417e-08	2.25011843134687e-08	0.0421925210579695	0.00845791171683972	no
ENSG00000002822	chr7_2903400_2904200	chr7_3017200_3018400	0.0427962021331591	1.497472970831e-11	2.97683257918325e-11	0.0596526864163884	0.000195652940797218	yes
ENSG00000002834	chr17_36641400_36642400	chr17_36781000_36781800	0.0408296348226098	1.21225778963292e-10	2.22359720108556e-10	0.0806751094224646	0.000106651400154175	yes
ENSG00000002834	chr17_36641400_36642400	chr17_36856400_36857400	0.0719076882602375	7.59060171004144e-30	8.37944837170275e-29	0.0640018218973559	0.00212461700578237	yes
ENSG00000002834	chr17_36641400_36642400	chr17_37053600_37056000	0.0292340134001737	4.05546297738504e-06	5.15910290267765e-06	0.0624342238278823	0.00272795082098041	yes
ENSG00000002834	chr17_36641400_36642400	chr17_37640200_37643600	0.0205979353623111	0.00116727560550922	0.00127965407297357	0.077771021345457	0.000187700545413583	yes
ENSG00000002834	chr17_36641400_36642400	chr17_37910600_37911000	0.0742132102796784	1.0959879635167e-31	1.43649149672746e-30	0.127850787009385	7.45484905272542e-10	yes
ENSG00000002834	chr17_36641400_36642400	chr17_37911600_37916200	0.0504656330685327	1.73584387193292e-15	4.95965443998688e-15	0.121703744530419	4.68873129370388e-09	yes
ENSG00000002834	chr17_36641400_36642400	chr17_37917000_37929800	0.0616894309368263	2.20090083924895e-22	1.21154587417074e-21	0.0990662527360138	1.91443862991614e-06	yes
ENSG00000002834	chr17_36641400_36642400	chr17_38022800_38023600	0.0643376726818606	3.29016964082169e-24	2.15997610995349e-23	0.0916170482075254	1.069695250153e-05	yes
ENSG00000002834	chr17_36641400_36642400	chr17_38024000_38025400	0.0626842361998354	4.63226828480042e-23	2.71662386228052e-22	0.106556985528636	2.98592891873049e-07	yes
ENSG00000002834	chr17_36781000_36781800	chr17_36856400_36857400	0.0542025017370544	1.24084301986228e-17	4.34387498763884e-17	0.113744097858012	4.44609294469725e-08	yes
ENSG00000002834	chr17_36781000_36781800	chr17_37053600_37056000	0.0434607535436772	7.23017091222151e-12	1.47854792611004e-11	0.06855718203422	0.000996891620188103	yes
ENSG00000002834	chr17_36781000_36781800	chr17_37640200_37643600	0.00146784807950211	0.817046213797931	0.818207028978473	-0.00837118251453149	0.688102676762158	no
ENSG00000002834	chr17_36781000_36781800	chr17_37910600_37911000	0.0319262011430775	4.82536278252585e-07	6.55930870166802e-07	0.0184698113195192	0.37574670199848	no
ENSG00000002834	chr17_36781000_36781800	chr17_37911600_37916200	0.0427233239655698	1.62087818638785e-11	3.21233557780268e-11	0.0440902474416167	0.0344050007477959	no
ENSG00000002834	chr17_36781000_36781800	chr17_37917000_37929800	0.0472426393928715	9.33330056182547e-14	2.27371961497896e-13	0.0650438084848722	0.00179407978615091	yes
ENSG00000002834	chr17_36781000_36781800	chr17_38022800_38023600	0.0415303976785901	5.81658381454603e-11	1.09636352882399e-10	0.0723357699705138	0.000514147932203741	yes
ENSG00000002834	chr17_36781000_36781800	chr17_38024000_38025400	0.0372721587408567	4.19137784370534e-09	6.73016013038539e-09	0.0435924969906303	0.0364931500731138	no
ENSG00000002834	chr17_36856400_36857400	chr17_37053600_37056000	0.041227807188347	7.99872585342615e-11	1.48928758170818e-10	0.0570409913802903	0.00619040803085488	yes
ENSG00000002834	chr17_36856400_36857400	chr17_37640200_37643600	0.0153144689295094	0.0157856104785215	0.0164849006012901	0.0333306687571357	0.10987545877411	no
ENSG00000002834	chr17_36856400_36857400	chr17_37910600_37911000	0.0561786932506723	7.9123279762753e-19	3.10401255267911e-18	0.10070228508828	1.28993887070502e-06	yes
ENSG00000002834	chr17_36856400_36857400	chr17_37911600_37916200	0.0468176668622443	1.54855647585039e-13	3.69599221786076e-13	0.0659504543670547	0.00154563554137437	yes
ENSG00000002834	chr17_36856400_36857400	chr17_37917000_37929800	0.0609701378404527	6.68811584728384e-22	3.51992371513788e-21	0.110770733641468	9.91885126060498e-08	yes
ENSG00000002834	chr17_36856400_36857400	chr17_38022800_38023600	0.0721804680586094	4.62952637957591e-30	5.22057177035209e-29	0.116229440874619	2.23789996476849e-08	yes
ENSG00000002834	chr17_36856400_36857400	chr17_38024000_38025400	0.0571859377578058	1.87433457388023e-19	7.79124319266366e-19	0.108623961516862	1.74795734052627e-07	yes
ENSG00000002834	chr17_37053600_37056000	chr17_37640200_37643600	0.0197728350300626	0.00182902874837782	0.00198671443975966	0.0641904856823128	0.00206091294551268	yes
ENSG00000002834	chr17_37053600_37056000	chr17_37910600_37911000	0.0401756771266255	2.37968127809023e-10	4.25215033626866e-10	0.072653690368735	0.000485592003254872	yes
ENSG00000002834	chr17_37053600_37056000	chr17_37911600_37916200	0.0286667289329992	6.21164594999242e-06	7.80169842657934e-06	0.05480920619968	0.00853224382160396	yes
ENSG00000002834	chr17_37053600_37056000	chr17_37917000_37929800	0.0272298908666079	1.76701719497642e-05	2.15121181783273e-05	0.0633577122978987	0.00235594504884318	yes
ENSG00000002834	chr17_37053600_37056000	chr17_38022800_38023600	0.0390126606253429	7.69590507876129e-10	1.31581039398803e-09	0.0780495888103012	0.000177938633754603	yes
ENSG00000002834	chr17_37053600_37056000	chr17_38024000_38025400	0.0389087124905049	8.53339218427476e-10	1.45337897518918e-09	0.0864279500587897	3.29208316452906e-05	yes
ENSG00000002834	chr17_37640200_37643600	chr17_37910600_37911000	0.0386812299525651	1.06880785444732e-09	1.80509201875789e-09	0.089543685123263	1.68849179175152e-05	yes
ENSG00000002834	chr17_37640200_37643600	chr17_37911600_37916200	0.0443825450852575	2.58674268915002e-12	5.51450737546157e-12	0.0937445378161317	6.62900369050279e-06	yes
ENSG00000002834	chr17_37640200_37643600	chr17_37917000_37929800	0.0379551189809454	2.17438889709912e-09	3.57492538364568e-09	0.0805519420675437	0.00010928093315292	yes
ENSG00000002834	chr17_37640200_37643600	chr17_38022800_38023600	0.0267308733595455	2.51142047918829e-05	3.02682589414396e-05	0.0608201314176843	0.00350912269286123	yes
ENSG00000002834	chr17_37640200_37643600	chr17_38024000_38025400	0.0296672463225308	2.91321928452872e-06	3.74297994395124e-06	0.0439675624536079	0.0349099751852573	no
ENSG00000002834	chr17_37910600_37911000	chr17_37911600_37916200	0.0887577714575654	1.23271593906044e-44	4.88440298683408e-43	0.125044875791555	1.74491336434673e-09	yes
ENSG00000002834	chr17_37910600_37911000	chr17_37917000_37929800	0.0681362527678693	5.83934790862899e-27	4.92299439537108e-26	0.105240179484253	4.1782635101006e-07	yes
ENSG00000002834	chr17_37910600_37911000	chr17_38022800_38023600	0.0768627102095223	7.13240273279626e-34	1.13341240521141e-32	0.108784019237508	1.67627155439733e-07	yes
ENSG00000002834	chr17_37910600_37911000	chr17_38024000_38025400	0.0612396388906149	4.41673850841665e-22	2.36313111591471e-21	0.129168340739149	4.9685149246002e-10	yes
ENSG00000002834	chr17_37911600_37916200	chr17_37917000_37929800	0.0593796077528932	7.46179033326353e-21	3.55037384864983e-20	0.119681302479298	8.42123291945725e-09	yes
ENSG00000002834	chr17_37911600_37916200	chr17_38022800_38023600	0.0664693656103682	9.83433795523554e-26	7.41279582778371e-25	0.0977077606018645	2.64486967302255e-06	yes
ENSG00000002834	chr17_37911600_37916200	chr17_38024000_38025400	0.0634695116611707	1.33039975832386e-23	8.21897740359261e-23	0.117687396961218	1.48605689609118e-08	yes
ENSG00000002834	chr17_37917000_37929800	chr17_38022800_38023600	0.0547067988442505	6.20375956661865e-18	2.23581351907503e-17	0.064174054963125	0.00206639050912975	yes
ENSG00000002834	chr17_37917000_37929800	chr17_38024000_38025400	0.0553147778434115	2.66722984599616e-18	9.95827554237293e-18	0.0903910363769088	1.40278871021995e-05	yes
ENSG00000002834	chr17_38022800_38023600	chr17_38024000_38025400	0.384075744583972	0	0	0.479009651111368	2.29531631092723e-132	yes
ENSG00000002919	chr17_45266600_45267200	chr17_45281000_45282600	0.0572006900046029	1.83487044854944e-19	7.63370124899205e-19	0.0905805342692938	4.87025440299407e-05	yes
ENSG00000002919	chr17_45266600_45267200	chr17_46516800_46520600	0.063975938672058	5.90239005313015e-24	3.78342043246665e-23	0.0827164608671521	0.000209018819789243	yes
ENSG00000002919	chr17_45266600_45267200	chr17_46555600_46556400	0.0452227328142634	9.95381467174736e-13	2.20736957747199e-12	0.0682563368757773	0.0022282686572326	yes
ENSG00000002919	chr17_45281000_45282600	chr17_46516800_46520600	0.0332437746637716	1.59746508109889e-07	2.25256495842603e-07	0.0757095644270132	0.000691769768743076	yes
ENSG00000002919	chr17_45281000_45282600	chr17_46555600_46556400	0.0284155779206235	7.48368332440784e-06	9.34762331381659e-06	0.0707751754162607	0.00151854052204994	yes
ENSG00000002919	chr17_46516800_46520600	chr17_46555600_46556400	0.0210713303216055	0.000895691424410496	0.000987546633707796	0.052198167341525	0.0194170927139631	yes
ENSG00000003056	chr12_8781200_8783200	chr12_8800600_8802200	0.0585145743836761	2.69838315028401e-20	1.21851745376258e-19	0.0899178231451821	4.62140227677563e-05	yes
ENSG00000003056	chr12_8781200_8783200	chr12_9513800_9518800	0.0737029267657066	2.83233925866633e-31	3.57384595826984e-30	0.109963108740751	6.1248393439072e-07	yes
ENSG00000003056	chr12_8781200_8783200	chr12_9800600_9801000	0.0622644956730527	8.96736529938835e-23	5.12212094811182e-22	0.0736379087328616	0.000855605521552534	yes
ENSG00000003056	chr12_8781200_8783200	chr12_9803200_9803800	0.0373534390903906	3.87877456368836e-09	6.24591501451196e-09	0.0439119443754507	0.0469792549718645	no
ENSG00000003056	chr12_8781200_8783200	chr12_9819000_9822400	0.0474240397273186	7.50907479370082e-14	1.84511437304102e-13	0.116993928651361	1.10681003367929e-07	yes
ENSG00000003056	chr12_8781200_8783200	chr12_9892800_9896000	0.0416902455454329	4.91121004215119e-11	9.31745589365069e-11	0.0750162064391182	0.000681960476469174	yes
ENSG00000003056	chr12_8781200_8783200	chr12_9916400_9918400	0.0555329054705966	1.96592303928876e-18	7.43064675683624e-18	0.090707448234811	3.95802929429166e-05	yes
ENSG00000003056	chr12_8800600_8802200	chr12_9513800_9518800	0.0595539363043846	5.7459346747198e-21	2.76317975939203e-20	0.0962516789523004	1.2872490823793e-05	yes
ENSG00000003056	chr12_8800600_8802200	chr12_9800600_9801000	0.0465476391963756	2.13129771858548e-13	5.01513903979773e-13	0.0474622446407637	0.0317717924167546	no
ENSG00000003056	chr12_8800600_8802200	chr12_9803200_9803800	0.0558735493413942	1.21795306719804e-18	4.6971419979234e-18	0.102724998562071	3.20611618588261e-06	yes
ENSG00000003056	chr12_8800600_8802200	chr12_9819000_9822400	0.0327963191926615	2.33623770217449e-07	3.25361765760734e-07	0.0757471781495254	0.000603750312087342	yes
ENSG00000003056	chr12_8800600_8802200	chr12_9892800_9896000	0.038137144409586	1.82196608339034e-09	3.01598440686367e-09	0.0533126599120328	0.0158518529238048	yes
ENSG00000003056	chr12_8800600_8802200	chr12_9916400_9918400	0.0463571314829145	2.66711804515526e-13	6.22276862136171e-13	0.103760528221458	2.54671041676092e-06	yes
ENSG00000003056	chr12_9513800_9518800	chr12_9800600_9801000	0.0711653565302706	2.88776689793861e-29	3.0147497523991e-28	0.114707421509969	1.95241205732214e-07	yes
ENSG00000003056	chr12_9513800_9518800	chr12_9803200_9803800	0.0562724362007042	6.92715251640592e-19	2.73197248481966e-18	0.0850079490239499	0.000117778940837214	yes
ENSG00000003056	chr12_9513800_9518800	chr12_9819000_9822400	0.0666508186594517	7.25614271691776e-26	5.53787205886805e-25	0.081047477455944	0.000241892312455958	yes
ENSG00000003056	chr12_9513800_9518800	chr12_9892800_9896000	0.0681366454184694	5.835417259179e-27	4.92000750492475e-26	0.0941299226874871	1.99306417739086e-05	yes
ENSG00000003056	chr12_9513800_9518800	chr12_9916400_9918400	0.0692638881636457	8.3106202627479e-28	7.5357463923376e-27	0.116358964043637	1.29716949398126e-07	yes
ENSG00000003056	chr12_9800600_9801000	chr12_9803200_9803800	0.0567816133152701	3.35141531715866e-19	1.36088163529905e-18	0.113841979956759	2.41350015448604e-07	yes
ENSG00000003056	chr12_9800600_9801000	chr12_9819000_9822400	0.0464010290405214	2.53299146169909e-13	5.92061088267521e-13	0.0785542110876225	0.000374519405842848	yes
ENSG00000003056	chr12_9800600_9801000	chr12_9892800_9896000	0.0583454537557815	3.46182314996302e-20	1.54855040132711e-19	0.10339909378562	2.76051786380841e-06	yes
ENSG00000003056	chr12_9800600_9801000	chr12_9916400_9918400	0.0616240176815811	2.43629035123608e-22	1.33457925833395e-21	0.115529253195654	1.59409313230388e-07	yes
ENSG00000003056	chr12_9803200_9803800	chr12_9819000_9822400	0.0342594937020518	6.6204167116782e-08	9.61722426267143e-08	0.052870163739155	0.0167450514451322	yes
ENSG00000003056	chr12_9803200_9803800	chr12_9892800_9896000	0.0496824117657467	4.6802820936118e-15	1.28518333985132e-14	0.0870312231545966	8.05695865850767e-05	yes
ENSG00000003056	chr12_9803200_9803800	chr12_9916400_9918400	0.0535428123831828	3.04383321214103e-17	1.02476660463628e-16	0.091538041338296	3.3582038126217e-05	yes
ENSG00000003056	chr12_9819000_9822400	chr12_9892800_9896000	0.0398805585075416	3.21532069815877e-10	5.68082021292452e-10	0.0507902192343416	0.0215605780380343	yes
ENSG00000003056	chr12_9819000_9822400	chr12_9916400_9918400	0.0498536359664627	3.7727859096896e-15	1.04473981165497e-14	0.156476093380251	1.08601764520313e-12	yes
ENSG00000003056	chr12_9892800_9896000	chr12_9916400_9918400	0.0590572129679631	1.20739140031245e-20	5.63351634757435e-20	0.0806654400106566	0.000258856115052792	yes
ENSG00000003147	chr7_7745400_7746400	chr7_8153200_8156000	0.06739538046861	2.06617624846307e-26	1.65442755031558e-25	-0.00644366018852206	0.884019190521231	no
ENSG00000003393	chr2_201990800_201991800	chr2_203249000_203251000	0.0493648593605298	6.9670662246213e-15	1.88212405021314e-14	0.0715203620641678	0.0065685928891743	yes
ENSG00000003402	chr2_201336000_201338400	chr2_201990800_201991800	0.0332931587596988	1.5313790090857e-07	2.1625263553758e-07	0.051099202696575	1.9417480037773e-05	yes
ENSG00000003402	chr2_201336000_201338400	chr2_202019600_202023400	0.040755338065513	1.30949190059977e-10	2.39502480065584e-10	0.0731609854559022	9.36447523720114e-10	yes
ENSG00000003402	chr2_201990800_201991800	chr2_202019600_202023400	0.0444695104994242	2.34515374167212e-12	5.02048487000605e-12	0.0547208996629454	4.76970694476319e-06	yes
ENSG00000003509	chr2_37617000_37618400	chr2_37796000_37802200	0.0866520070915403	1.28552186284697e-42	4.33313764152089e-41	0.152789017154034	1.40136165187514e-06	yes
ENSG00000003509	chr2_37617000_37618400	chr2_37827600_37828400	0.0157420049769782	0.0130929656071548	0.0137199520833374	0.0635367548371172	0.0458679611745775	no
ENSG00000003509	chr2_37617000_37618400	chr2_37860400_37864200	0.0859168861739897	6.34118709873216e-42	2.02908391416026e-40	0.175999229949217	2.56779991558591e-08	yes
ENSG00000003509	chr2_37617000_37618400	chr2_37875000_37880200	0.0404566394128049	1.78330140906326e-10	3.22206704459101e-10	0.160780818598047	3.76587651803499e-07	yes
ENSG00000003509	chr2_37617000_37618400	chr2_37880600_37881200	0.0627048553205554	4.48386480585438e-23	2.63373084897208e-22	0.103790050466569	0.00108665061435512	yes
ENSG00000003509	chr2_37617000_37618400	chr2_37882200_37882600	0.060697787647689	1.01534610794346e-21	5.25071419659324e-21	0.147335375642739	3.3088348775566e-06	yes
ENSG00000003509	chr2_37617000_37618400	chr2_38078400_38080400	0.0498759036010343	3.6683027178847e-15	1.01693886078946e-14	0.123695236323406	9.69489333248191e-05	yes
ENSG00000003509	chr2_37617000_37618400	chr2_38119200_38120800	0.054645058552046	6.75554425749464e-18	2.42612919532771e-17	0.149817893036763	2.24626138078797e-06	yes
ENSG00000003509	chr2_37617000_37618400	chr2_38411400_38414800	0.045405095541674	8.0718119242482e-13	1.80439612741748e-12	0.130166045581813	4.06539629845235e-05	yes
ENSG00000003509	chr2_37796000_37802200	chr2_37827600_37828400	0.0352029417235735	2.85653733067988e-08	4.27004792097413e-08	0.158969581149476	5.10161052482375e-07	yes
ENSG00000003509	chr2_37796000_37802200	chr2_37860400_37864200	0.068988731058787	1.3412801177789e-27	1.19344676108479e-26	0.119522827163638	0.000166117839826273	yes
ENSG00000003509	chr2_37796000_37802200	chr2_37875000_37880200	0.0714665155548328	1.68215647367102e-29	1.79421538831893e-28	0.0819296612896487	0.00998571508773841	yes
ENSG00000003509	chr2_37796000_37802200	chr2_37880600_37881200	0.054604514701446	7.14395795409113e-18	2.55975181865446e-17	0.0418630904244679	0.188586933333603	no
ENSG00000003509	chr2_37796000_37802200	chr2_37882200_37882600	0.0441465638613468	3.37204639743603e-12	7.11447284934108e-12	0.116836105436102	0.000232859693260743	yes
ENSG00000003509	chr2_37796000_37802200	chr2_38078400_38080400	0.0424911164882392	2.08426491602908e-11	4.08696701785502e-11	0.0701790675762571	0.0273959835308363	yes
ENSG00000003509	chr2_37796000_37802200	chr2_38119200_38120800	0.0669783633203045	4.1826857686908e-26	3.25806774445528e-25	0.120803535478056	0.000141064784473313	yes
ENSG00000003509	chr2_37796000_37802200	chr2_38411400_38414800	0.0665404804882919	8.73049675522761e-26	6.61060542684858e-25	0.0999177036197834	0.00166338942675152	yes
ENSG00000003509	chr2_37827600_37828400	chr2_37860400_37864200	0.038973011108911	8.00543921648944e-10	1.36685430256888e-09	0.0623178528452995	0.0502032996861306	no
ENSG00000003509	chr2_37827600_37828400	chr2_37875000_37880200	0.0170528346157581	0.00719093011482173	0.00761236601908963	0.0454647408759088	0.153292337558673	no
ENSG00000003509	chr2_37827600_37828400	chr2_37880600_37881200	0.0157142596762286	0.0132545053647858	0.0138867042696975	0.066592793516668	0.036362595503133	yes
ENSG00000003509	chr2_37827600_37828400	chr2_37882200_37882600	0.0316965160684629	5.82586889137726e-07	7.87118277559047e-07	0.1215714377937	0.000127795087520179	yes
ENSG00000003509	chr2_37827600_37828400	chr2_38078400_38080400	0.0263250561865098	3.32799633435808e-05	3.98073165763502e-05	0.0482920876532273	0.129291187193549	no
ENSG00000003509	chr2_37827600_37828400	chr2_38119200_38120800	0.0162309989441793	0.0105180758633158	0.0110615911561864	0.0229316700068284	0.471536589788228	no
ENSG00000003509	chr2_37827600_37828400	chr2_38411400_38414800	0.0183332330991646	0.00385585417458763	0.00412763788851359	0.110502767603252	0.00050208993623448	yes
ENSG00000003509	chr2_37860400_37864200	chr2_37875000_37880200	0.0648288797433852	1.48011943076641e-24	1.00335901185647e-23	0.136170689013714	1.74865267116134e-05	yes
ENSG00000003509	chr2_37860400_37864200	chr2_37880600_37881200	0.0423181673968794	2.51139402339285e-11	4.8872723069505e-11	0.0841456474678993	0.00813893109470006	yes
ENSG00000003509	chr2_37860400_37864200	chr2_37882200_37882600	0.0585156264157128	2.69419840284111e-20	1.2167143452768e-19	0.165878178182718	1.57364222929039e-07	yes
ENSG00000003509	chr2_37860400_37864200	chr2_38078400_38080400	0.0563237636664363	6.44013299902898e-19	2.54829539083958e-18	0.183608272360177	6.11998604764396e-09	yes
ENSG00000003509	chr2_37860400_37864200	chr2_38119200_38120800	0.061193258185235	4.74427735302267e-22	2.53218394214546e-21	0.138569765029983	1.23577035118023e-05	yes
ENSG00000003509	chr2_37860400_37864200	chr2_38411400_38414800	0.0604713205426381	1.43472621245115e-21	7.30162268265251e-21	0.125148339621402	8.00475684165243e-05	yes
ENSG00000003509	chr2_37875000_37880200	chr2_37880600_37881200	0.0481473197211075	3.1297017996965e-14	7.95890613807488e-14	0.104699651499801	0.000981193564175803	yes
ENSG00000003509	chr2_37875000_37880200	chr2_37882200_37882600	0.0622073443006913	9.8079351687421e-23	5.58064385415277e-22	0.202911484414362	1.21848450770133e-10	yes
ENSG00000003509	chr2_37875000_37880200	chr2_38078400_38080400	0.0538712891468723	1.94967125822251e-17	6.69415975361882e-17	0.109958985494949	0.000535359216292753	yes
ENSG00000003509	chr2_37875000_37880200	chr2_38119200_38120800	0.0356752018971119	1.86032896482988e-08	2.82420610823862e-08	0.141021830272766	8.61485027204428e-06	yes
ENSG00000003509	chr2_37875000_37880200	chr2_38411400_38414800	0.0432540731690989	9.07811856873307e-12	1.83937081236935e-11	0.130314485802048	3.98320942602081e-05	yes
ENSG00000003509	chr2_37880600_37881200	chr2_37882200_37882600	0.0568230644848503	3.15816803664e-19	1.28574448556239e-18	0.169719377649092	8.00895773316959e-08	yes
ENSG00000003509	chr2_37880600_37881200	chr2_38078400_38080400	0.0375139126847372	3.32682073963346e-09	5.38609925886552e-09	0.162865689407033	2.6441283562737e-07	yes
ENSG00000003509	chr2_37880600_37881200	chr2_38119200_38120800	0.0416498551953314	5.12602745879585e-11	9.70845374326031e-11	0.167622763403324	1.1601421725639e-07	yes
ENSG00000003509	chr2_37880600_37881200	chr2_38411400_38414800	0.0487126268234495	1.56509103857342e-14	4.09277903472935e-14	0.139617117383073	1.06006377526278e-05	yes
ENSG00000003509	chr2_37882200_37882600	chr2_38078400_38080400	0.0398274159820636	3.3936148579495e-10	5.98317850375872e-10	0.145437448652375	4.43040557230226e-06	yes
ENSG00000003509	chr2_37882200_37882600	chr2_38119200_38120800	0.0610695744205515	5.73993212423439e-22	3.03930615721428e-21	0.162275848064694	2.92369437916921e-07	yes
ENSG00000003509	chr2_37882200_37882600	chr2_38411400_38414800	0.0348922959149495	3.77634483239674e-08	5.59157825392134e-08	0.119861540153413	0.000159113545524708	yes
ENSG00000003509	chr2_38078400_38080400	chr2_38119200_38120800	0.0171670975671128	0.0068123004623579	0.00721823139379146	0.0734673786772381	0.0209181174240647	yes
ENSG00000003509	chr2_38078400_38080400	chr2_38411400_38414800	0.0404276795305277	1.8372912482219e-10	3.31566468233536e-10	0.115080583344758	0.00028925644580552	yes
ENSG00000003509	chr2_38119200_38120800	chr2_38411400_38414800	0.0471551657425001	1.03622502530412e-13	2.51463245209508e-13	0.0775177976900129	0.0148031643388302	yes
ENSG00000003756	chr3_49377400_49377800	chr3_49379400_49384600	0.0433897642491679	7.81900122161114e-12	1.59338884497132e-11	0.0756805917002284	4.20384882874565e-06	yes
ENSG00000003756	chr3_49377400_49377800	chr3_49842800_49845800	0.0346034138527766	4.88537947624738e-08	7.17268571046011e-08	0.0341319732598395	0.0382003363407275	no
ENSG00000003756	chr3_49377400_49377800	chr3_49977200_49977600	0.075199132773302	1.7182516532017e-32	2.41445852528865e-31	0.112253583612607	8.12405624528999e-12	yes
ENSG00000003756	chr3_49377400_49377800	chr3_49982800_49984800	0.0494294933520053	6.42644166655885e-15	1.7418251655693e-14	0.0933951181192899	1.32907913922218e-08	yes
ENSG00000003756	chr3_49377400_49377800	chr3_50627600_50629000	0.0393926226319763	5.26382915337637e-10	9.13377089096356e-10	0.0573201393257709	0.000496434719965316	yes
ENSG00000003756	chr3_49379400_49384600	chr3_49842800_49845800	0.0300025455069661	2.24822363991847e-06	2.91121786171684e-06	0.0493847831563842	0.00270070376143327	no
ENSG00000003756	chr3_49379400_49384600	chr3_49977200_49977600	0.0457659458363411	5.31891071208452e-13	1.20842253005696e-12	0.0694297817257691	2.44239110652791e-05	yes
ENSG00000003756	chr3_49379400_49384600	chr3_49982800_49984800	0.0311396936554638	9.15061369446671e-07	1.21793791831118e-06	0.0439914215108614	0.00754144150255308	no
ENSG00000003756	chr3_49379400_49384600	chr3_50627600_50629000	0.0301274810170659	2.03989872585518e-06	2.64981530796398e-06	0.0402483118734381	0.0145094184608776	no
ENSG00000003756	chr3_49842800_49845800	chr3_49977200_49977600	0.0358355920446128	1.60620267833993e-08	2.45211366943061e-08	0.0497548032903775	0.00250776937189962	no
ENSG00000003756	chr3_49842800_49845800	chr3_49982800_49984800	0.061151270530645	5.06145877637473e-22	2.69455992276673e-21	0.115420147859662	2.05838975286228e-12	yes
ENSG00000003756	chr3_49842800_49845800	chr3_50627600_50629000	0.0264109927995441	3.13642007550306e-05	3.75739014465068e-05	0.0266579777232891	0.105522878551434	no
ENSG00000003756	chr3_49977200_49977600	chr3_49982800_49984800	0.0316077596333623	6.26374896109667e-07	8.44319074508286e-07	0.039118740996184	0.0175136880305245	no
ENSG00000003756	chr3_49977200_49977600	chr3_50627600_50629000	0.0389583697972577	8.12278291783065e-10	1.38625536024972e-09	0.0693339248164212	2.50645190804726e-05	yes
ENSG00000003756	chr3_49982800_49984800	chr3_50627600_50629000	0.0147190351578154	0.0203423080900433	0.0211612442738526	0.054960974199948	0.000840465873087466	yes
ENSG00000004455	chr1_32713800_32717000	chr1_32803400_32806000	0.0533593542513558	3.89911281760237e-17	1.29899440595668e-16	0.0736687290012648	0.00090543025370941	yes
ENSG00000004455	chr1_32713800_32717000	chr1_33446800_33449000	0.0477514396024661	5.06093348417191e-14	1.26320724532436e-13	0.0948453865397544	1.90192621964335e-05	yes
ENSG00000004455	chr1_32713800_32717000	chr1_33457800_33460200	0.0719775377969749	6.68907169187481e-30	7.42317208439586e-29	0.125888069460549	1.30433313257264e-08	yes
ENSG00000004455	chr1_32803400_32806000	chr1_33446800_33449000	0.0598296072351329	3.79523298271695e-21	1.85798884646253e-20	0.104848119457807	2.25120019551908e-06	yes
ENSG00000004455	chr1_32803400_32806000	chr1_33457800_33460200	0.0697236305012698	3.7192515752505e-28	3.49098412634706e-27	0.131611477208467	2.74431388402344e-09	yes
ENSG00000004455	chr1_33446800_33449000	chr1_33457800_33460200	0.062001199118151	1.35407458794365e-22	7.60465934534826e-22	0.0934402798824741	2.52589015049354e-05	yes
ENSG00000004487	chr1_23916400_23921200	chr1_24044600_24050600	0.0223010733967638	0.000439290298916364	0.000492263072969809	0.0534241309090837	0.0106777941133402	yes
ENSG00000004487	chr1_23916400_23921200	chr1_24053200_24056000	0.037251656756279	4.27402138908486e-09	6.85722112974054e-09	0.0517678732363404	0.013368006697862	yes
ENSG00000004487	chr1_23916400_23921200	chr1_24230800_24235600	0.0399848510563872	2.89160876016023e-10	5.12925508334944e-10	0.0893592687421949	1.90391833865138e-05	yes
ENSG00000004487	chr1_24044600_24050600	chr1_24053200_24056000	0.0436736305767491	5.71297450134672e-12	1.17936824042673e-11	0.0505601846062714	0.0156909535006331	yes
ENSG00000004487	chr1_24044600_24050600	chr1_24230800_24235600	0.0732916412469962	6.05933265224385e-31	7.41342112749071e-30	0.140676989498183	1.46253504301368e-11	yes
ENSG00000004487	chr1_24053200_24056000	chr1_24230800_24235600	0.0635844927800929	1.10685201328079e-23	6.89095354693493e-23	0.130397927167184	4.00540700150149e-10	yes
ENSG00000004534	chr3_49066800_49067200	chr3_49377400_49377800	0.0448145233574857	1.5865158839161e-12	3.45149293122261e-12	0.0677296569931404	1.84366697623389e-09	yes
ENSG00000004534	chr3_49066800_49067200	chr3_49379400_49384600	0.047514829935949	6.73260444168441e-14	1.66075447356664e-13	0.0575179893410931	3.34152122595265e-07	yes
ENSG00000004534	chr3_49066800_49067200	chr3_49452200_49454400	0.0279678171571405	1.03928911446153e-05	1.28586247119013e-05	0.0326948435331329	0.00374219503202691	no
ENSG00000004534	chr3_49066800_49067200	chr3_49481000_49482600	0.0285759449363448	6.64551408837647e-06	8.33021740303983e-06	0.0510682642341502	5.89656586103946e-06	yes
ENSG00000004534	chr3_49066800_49067200	chr3_49842800_49845800	0.0204987811633311	0.0012330375603376	0.00135024216457887	0.012229313550036	0.278299653221882	no
ENSG00000004534	chr3_49066800_49067200	chr3_49977200_49977600	0.0588406100587152	1.66586497453377e-20	7.67140767228041e-20	0.0896238094914965	1.706377747783e-15	yes
ENSG00000004534	chr3_49066800_49067200	chr3_49982800_49984800	0.0353807641854673	2.4321257684227e-08	3.6566043127324e-08	0.0587706667145109	1.8439331787892e-07	yes
ENSG00000004534	chr3_49066800_49067200	chr3_50627600_50629000	0.0222228005452969	0.000460154675001591	0.000515056587879593	0.0279988813470556	0.0130450680804499	no
ENSG00000004534	chr3_49377400_49377800	chr3_49379400_49384600	0.0438705029983417	4.59025375530439e-12	9.56436673647155e-12	0.0575285481031844	3.32498572176459e-07	yes
ENSG00000004534	chr3_49377400_49377800	chr3_49452200_49454400	0.0404347684374476	1.82392965052718e-10	3.29262888235776e-10	0.0596845612990358	1.18594535685187e-07	yes
ENSG00000004534	chr3_49377400_49377800	chr3_49481000_49482600	0.0533094164343878	4.17039553361302e-17	1.38544359386143e-16	0.085157429590311	3.94509890184175e-14	yes
ENSG00000004534	chr3_49377400_49377800	chr3_49842800_49845800	0.0349162617700393	3.69619579673724e-08	5.47705756199111e-08	0.0474892083912639	2.52886058226465e-05	no
ENSG00000004534	chr3_49377400_49377800	chr3_49977200_49977600	0.074520806249577	6.16424378553597e-32	8.25329533607103e-31	0.115482345881289	9.45430439143327e-25	yes
ENSG00000004534	chr3_49377400_49377800	chr3_49982800_49984800	0.0497979215972006	4.04721415390192e-15	1.11763505259044e-14	0.0577731151819861	2.96335337962165e-07	yes
ENSG00000004534	chr3_49377400_49377800	chr3_50627600_50629000	0.0399890378045994	2.87930111163955e-10	5.10856604396868e-10	0.0608914938042394	6.55596361756435e-08	yes
ENSG00000004534	chr3_49379400_49384600	chr3_49452200_49454400	0.0261150481852008	3.84401447747053e-05	4.57883537985594e-05	0.0122298262147203	0.278279504293046	no
ENSG00000004534	chr3_49379400_49384600	chr3_49481000_49482600	0.0327796722661174	2.36929025462977e-07	3.29809237871826e-07	0.0409927019061362	0.000277488832624162	no
ENSG00000004534	chr3_49379400_49384600	chr3_49842800_49845800	0.0300359292006748	2.19064014402405e-06	2.83873920040147e-06	0.0370271320258017	0.00102521625258089	no
ENSG00000004534	chr3_49379400_49384600	chr3_49977200_49977600	0.0449298187151817	1.39137040670757e-12	3.0438611773535e-12	0.0750252719016769	2.73377622716053e-11	yes
ENSG00000004534	chr3_49379400_49384600	chr3_49982800_49984800	0.0312445736997716	8.40937621586294e-07	1.12234118217539e-06	0.0458767657940903	4.72084215799254e-05	no
ENSG00000004534	chr3_49379400_49384600	chr3_50627600_50629000	0.0303478177229374	1.71685306563253e-06	2.2414028919868e-06	0.0309314354414578	0.00609415808604502	no
ENSG00000004534	chr3_49452200_49454400	chr3_49481000_49482600	0.0329882021672302	1.98600532832903e-07	2.78099928289186e-07	0.0480565106312225	2.02075614215999e-05	no
ENSG00000004534	chr3_49452200_49454400	chr3_49842800_49845800	0.0180235012254356	0.00449876576167314	0.00480144358193847	0.0212664906329626	0.0593692540975823	no
ENSG00000004534	chr3_49452200_49454400	chr3_49977200_49977600	0.0405642357047496	1.5959557869019e-10	2.89666100893226e-10	0.0655967501933372	5.83907047429341e-09	yes
ENSG00000004534	chr3_49452200_49454400	chr3_49982800_49984800	0.0205508626219253	0.00119808067636797	0.00131264227194506	0.011486560655501	0.308537166303315	no
ENSG00000004534	chr3_49452200_49454400	chr3_50627600_50629000	0.0252963591378862	6.6755162817368e-05	7.84176151779154e-05	0.0391692340342499	0.000513498612025726	no
ENSG00000004534	chr3_49481000_49482600	chr3_49842800_49845800	0.0347011249943914	4.47891145462199e-08	6.59430236374905e-08	0.0522791246725746	3.52442877155823e-06	yes
ENSG00000004534	chr3_49481000_49482600	chr3_49977200_49977600	0.0420429814618762	3.37350204714666e-11	6.48956009597029e-11	0.0479745436030058	2.08763158450501e-05	no
ENSG00000004534	chr3_49481000_49482600	chr3_49982800_49984800	0.0267336280787865	2.50659216113889e-05	3.02115018146901e-05	0.0203808569641383	0.070775757476439	no
ENSG00000004534	chr3_49481000_49482600	chr3_50627600_50629000	0.0379640555192136	2.15563415330984e-09	3.5453310462139e-09	0.0628130265148217	2.4929234113343e-08	yes
ENSG00000004534	chr3_49842800_49845800	chr3_49977200_49977600	0.0351019892527385	3.12859092397864e-08	4.66282357025733e-08	0.055749335857202	7.57836323314464e-07	yes
ENSG00000004534	chr3_49842800_49845800	chr3_49982800_49984800	0.0611968736865688	4.71790336166469e-22	2.51842507197848e-21	0.0720698459307541	1.58272398838686e-10	yes
ENSG00000004534	chr3_49842800_49845800	chr3_50627600_50629000	0.0265396341825636	2.86911254546079e-05	3.44578132631073e-05	0.0421357394043323	0.000186290986501596	no
ENSG00000004534	chr3_49977200_49977600	chr3_49982800_49984800	0.0310532384554989	9.80856045169954e-07	1.30269478247331e-06	0.0463091659393535	4.00091400788847e-05	no
ENSG00000004534	chr3_49977200_49977600	chr3_50627600_50629000	0.0383706762093952	1.4504388969048e-09	2.42247067209767e-09	0.0559536257798042	6.90288609420474e-07	yes
ENSG00000004534	chr3_49982800_49984800	chr3_50627600_50629000	0.0149029348483633	0.0188258021059281	0.0196058708025177	0.0254063573028792	0.0242849529993506	no
ENSG00000004766	chr7_92250600_92252400	chr7_92261200_92265200	0.0352260075478565	2.79767828717931e-08	4.18531800879138e-08	0.021773408342995	0.266613258252371	no
ENSG00000004766	chr7_92250600_92252400	chr7_92270600_92272400	0.0455239523949216	7.0381386506984e-13	1.58146217619848e-12	0.0646771831062735	0.000956748538921912	yes
ENSG00000004766	chr7_92250600_92252400	chr7_92366200_92368600	0.0316415373168528	6.09349228319188e-07	8.22103083727867e-07	0.0522131396128987	0.00768839854080076	yes
ENSG00000004766	chr7_92250600_92252400	chr7_92438000_92440200	0.0402819859496844	2.13407292828612e-10	3.82978823592426e-10	0.101517268681899	2.07720963169656e-07	yes
ENSG00000004766	chr7_92250600_92252400	chr7_92532400_92534800	0.0625607819231978	5.62815562456927e-23	3.27598576277287e-22	0.120200462377528	7.5402312300159e-10	yes
ENSG00000004766	chr7_92250600_92252400	chr7_92794000_92795400	0.0299937244730038	2.26368011654092e-06	2.93081363252865e-06	0.067207732969244	0.000598123572412296	yes
ENSG00000004766	chr7_92261200_92265200	chr7_92270600_92272400	0.0591150795808007	1.10768515564007e-20	5.18546404090762e-20	0.109846498411362	1.9007219986317e-08	yes
ENSG00000004766	chr7_92261200_92265200	chr7_92366200_92368600	0.0399818024999489	2.90060280947773e-10	5.14456175873959e-10	0.0495887191254977	0.0113636990416909	no
ENSG00000004766	chr7_92261200_92265200	chr7_92438000_92440200	0.0531099179600527	5.45265417548148e-17	1.79176391054141e-16	0.078176742717854	6.48918603712596e-05	yes
ENSG00000004766	chr7_92261200_92265200	chr7_92532400_92534800	0.063753421801975	8.44214444852616e-24	5.32085759941534e-23	0.109247713711585	2.27098436755843e-08	yes
ENSG00000004766	chr7_92261200_92265200	chr7_92794000_92795400	0.0295721445660363	3.1338487103212e-06	4.01782458845283e-06	0.079649822097027	4.70577404295341e-05	yes
ENSG00000004766	chr7_92270600_92272400	chr7_92366200_92368600	0.0408832434323302	1.14651863064726e-10	2.10697438758876e-10	0.0682404714299761	0.000491529136391483	yes
ENSG00000004766	chr7_92270600_92272400	chr7_92438000_92440200	0.0461367141529008	3.45341155803458e-13	7.97822458964418e-13	0.0877380518421383	7.30573374815008e-06	yes
ENSG00000004766	chr7_92270600_92272400	chr7_92532400_92534800	0.0666308223460864	7.50367789437773e-26	5.71819105754868e-25	0.101764392597726	1.9399923801159e-07	yes
ENSG00000004766	chr7_92270600_92272400	chr7_92794000_92795400	0.0361663337014069	1.18414102532266e-08	1.82758601601833e-08	0.0729649330765056	0.000193577941694304	yes
ENSG00000004766	chr7_92366200_92368600	chr7_92438000_92440200	0.0647129015829146	1.78831263977584e-24	1.20359863062395e-23	0.105503567645899	6.7650396206511e-08	yes
ENSG00000004766	chr7_92366200_92368600	chr7_92532400_92534800	0.0388901512630361	8.69201232242516e-10	1.47936195773743e-09	0.0608236527722045	0.0018978021282662	yes
ENSG00000004766	chr7_92366200_92368600	chr7_92794000_92795400	0.0465978961437937	2.00856264420021e-13	4.73749097284411e-13	0.093562491400399	1.72218512344384e-06	yes
ENSG00000004766	chr7_92438000_92440200	chr7_92532400_92534800	0.0495877724652901	5.27081175456552e-15	1.44023296551677e-14	0.0526696027295427	0.00717114068016461	yes
ENSG00000004766	chr7_92438000_92440200	chr7_92794000_92795400	0.0324696597567511	3.07403968372509e-07	4.24174481856871e-07	0.0095151845433606	0.627374679935272	no
ENSG00000004766	chr7_92532400_92534800	chr7_92794000_92795400	0.040413822072396	1.86368736128895e-10	3.36129233042638e-10	0.0807060763671966	3.72470384208525e-05	yes
ENSG00000004779	chr16_23852800_23854600	chr16_24023400_24026800	0.0444008398372419	2.53397336908395e-12	5.40646325114197e-12	0.0961195832539213	0.000951222906691323	yes
ENSG00000004866	chr7_116222400_116224800	chr7_116648600_116651600	0.0295464134237923	3.19624474449032e-06	4.09542058729185e-06	0.022165507832713	0.247054213005628	no
ENSG00000004866	chr7_116222400_116224800	chr7_116652000_116654400	0.0420343236615454	3.40486763646826e-11	6.54846556677895e-11	0.0643955052121378	0.000762769466457154	yes
ENSG00000004866	chr7_116222400_116224800	chr7_116870000_116871800	0.0144721413399116	0.0225452089525438	0.0234196094602376	0.0523298436092377	0.00625086396951318	yes
ENSG00000004866	chr7_116648600_116651600	chr7_116652000_116654400	0.0628368838640482	3.63910448606938e-23	2.15600159965242e-22	0.132119757477795	4.23387715850742e-12	yes
ENSG00000004866	chr7_116648600_116651600	chr7_116870000_116871800	0.0362173576114679	1.12947254521991e-08	1.7460789533597e-08	0.0720930542844931	0.000163700220529632	yes
ENSG00000004866	chr7_116652000_116654400	chr7_116870000_116871800	0.0623622571291718	7.69165950246618e-23	4.42271292869202e-22	0.127087964228474	2.68211130329857e-11	yes
ENSG00000004897	chr17_45266600_45267200	chr17_45281000_45282600	0.056486346113663	5.11002722598121e-19	2.03832362143283e-18	0.0870701253973066	1.40519485630218e-09	yes
ENSG00000004897	chr17_45266600_45267200	chr17_45283000_45283600	0.0585271325055839	2.64884648145908e-20	1.19708537610828e-19	0.0611624972424989	2.14575619449289e-05	yes
ENSG00000004897	chr17_45266600_45267200	chr17_45356000_45357800	0.0201753722716306	0.0014720508300252	0.0016059449766855	0.0348051535791896	0.0156707148559683	no
ENSG00000004897	chr17_45266600_45267200	chr17_45363200_45365200	0.0421212164558641	3.10259733399978e-11	5.98954571832273e-11	0.061078472634811	2.20247325151187e-05	yes
ENSG00000004897	chr17_45281000_45282600	chr17_45283000_45283600	0.200947225202674	1.16490704067272e-224	9.72344841304675e-222	0.191828078254837	3.55132226834818e-41	yes
ENSG00000004897	chr17_45281000_45282600	chr17_45356000_45357800	0.0115477003311194	0.0687470312011107	0.0704068422350905	0.0279873326574575	0.0520244584540296	no
ENSG00000004897	chr17_45281000_45282600	chr17_45363200_45365200	0.0346908690241382	4.51998485427236e-08	6.65276749885094e-08	0.0444690417145253	0.00201478451928087	no
ENSG00000004897	chr17_45283000_45283600	chr17_45356000_45357800	0.000660758506307895	0.917057219764405	0.917715448446472	0.00055685387153659	0.969169250372848	no
ENSG00000004897	chr17_45283000_45283600	chr17_45363200_45365200	0.0163962899667079	0.00975566400456226	0.0102734073283104	0.0342774593835117	0.0173203212803511	no
ENSG00000004897	chr17_45356000_45357800	chr17_45363200_45365200	0.0458529337289251	4.80780241326667e-13	1.09681936811018e-12	0.0799637933086059	2.71251333369144e-08	yes
ENSG00000005059	chr4_110569800_110572200	chr4_110911200_110912800	0.03651983091201	8.52357374506438e-09	1.33196193537541e-08	0.0366606207905842	0.0724883620826855	no
ENSG00000005059	chr4_110569800_110572200	chr4_110976200_110977200	0.0131989561022392	0.0374924494605349	0.038668593528073	-0.0105735833674025	0.604562747552118	no
ENSG00000005059	chr4_110911200_110912800	chr4_110976200_110977200	0.0483444070085105	2.46016330514369e-14	6.31728549812383e-14	0.0806598085421101	7.59857280171788e-05	yes
ENSG00000005100	chr17_4919200_4921400	chr17_5140800_5141400	0.0539312670240119	1.79684949989501e-17	6.19257574427336e-17	0.0616851579218646	0.0441559834325342	yes
ENSG00000005102	chr17_40854800_40859000	chr17_41149400_41150400	0.0643021615290328	3.48495582684472e-24	2.28253722355633e-23	0.0890115204241563	0.000472228523085456	yes
ENSG00000005102	chr17_40854800_40859000	chr17_41393000_41393600	0.0584531785927605	2.95406145123412e-20	1.32912006673028e-19	0.0877854307528922	0.000565403028274439	yes
ENSG00000005102	chr17_40854800_40859000	chr17_41445000_41447800	0.0914919354983013	2.4981920435344e-47	1.20607160323966e-45	0.152486389762586	1.82811916734762e-09	yes
ENSG00000005102	chr17_40854800_40859000	chr17_41560600_41561400	0.069955854433883	2.47290265208172e-28	2.36219734287168e-27	0.14370634993819	1.49229800493607e-08	yes
ENSG00000005102	chr17_40854800_40859000	chr17_41656200_41656800	0.0455565929765792	6.77778625435698e-13	1.52531148027615e-12	0.0760336334056008	0.0028385286543193	yes
ENSG00000005102	chr17_40854800_40859000	chr17_42286600_42288200	0.0591376116052883	1.07110351476853e-20	5.02032536601805e-20	0.115433854950467	5.62582523561362e-06	yes
ENSG00000005102	chr17_40854800_40859000	chr17_42424800_42426200	0.0613875966509709	3.51427735659107e-22	1.89732095889419e-21	0.157510529693185	5.19984937597304e-10	yes
ENSG00000005102	chr17_41149400_41150400	chr17_41393000_41393600	0.0453897902732143	8.21530394313546e-13	1.83524399140995e-12	0.130006151184924	3.09214584532767e-07	yes
ENSG00000005102	chr17_41149400_41150400	chr17_41445000_41447800	0.0513898027123998	5.28172305164088e-16	1.58269563168135e-15	0.120336415770382	2.19936641826963e-06	yes
ENSG00000005102	chr17_41149400_41150400	chr17_41560600_41561400	0.0512694342182565	6.17442307312982e-16	1.83920774066225e-15	0.0718932919541568	0.00477637956949377	yes
ENSG00000005102	chr17_41149400_41150400	chr17_41656200_41656800	0.0431148736022166	1.05758054859563e-11	2.13037397628798e-11	0.0892287226953612	0.000457295461039274	yes
ENSG00000005102	chr17_41149400_41150400	chr17_42286600_42288200	0.0922253486320391	4.58346077663718e-48	2.35434009139703e-46	0.171838891804837	1.15032527232624e-11	yes
ENSG00000005102	chr17_41149400_41150400	chr17_42424800_42426200	0.0678208065775567	1.00175108625293e-26	8.25943380018549e-26	0.132560546070807	1.79712211025511e-07	yes
ENSG00000005102	chr17_41393000_41393600	chr17_41445000_41447800	0.036443816919522	9.15031301353614e-09	1.42614222062722e-08	0.0977870170648354	0.000121892649857509	yes
ENSG00000005102	chr17_41393000_41393600	chr17_41560600_41561400	0.0586337989122509	2.26276754942218e-20	1.0299765327708e-19	0.104801087650924	3.79920110793667e-05	yes
ENSG00000005102	chr17_41393000_41393600	chr17_41656200_41656800	0.0273380359340941	1.63611126212748e-05	1.99663329265774e-05	0.0480026198388921	0.0597407140656619	no
ENSG00000005102	chr17_41393000_41393600	chr17_42286600_42288200	0.0421437725071448	3.02852807780944e-11	5.85278931537973e-11	0.110990465937139	1.27636796344648e-05	yes
ENSG00000005102	chr17_41393000_41393600	chr17_42424800_42426200	0.062258681773121	9.04950849348342e-23	5.16671469985697e-22	0.150061162738849	3.30556059477536e-09	yes
ENSG00000005102	chr17_41445000_41447800	chr17_41560600_41561400	0.0771510665903144	4.07983769309484e-34	6.61755724205721e-33	0.141110504064567	2.7114225752323e-08	yes
ENSG00000005102	chr17_41445000_41447800	chr17_41656200_41656800	0.0496324456725198	4.9834463380389e-15	1.36506276327205e-14	0.0501604882410219	0.0491324894457768	no
ENSG00000005102	chr17_41445000_41447800	chr17_42286600_42288200	0.0616332709948021	2.40153796225135e-22	1.31611043766005e-21	0.0224947632060687	0.377849192747118	no
ENSG00000005102	chr17_41445000_41447800	chr17_42424800_42426200	0.0605103734922206	1.35180855333908e-21	6.89956385857038e-21	0.116917862242797	4.25030394370532e-06	yes
ENSG00000005102	chr17_41560600_41561400	chr17_41656200_41656800	0.0482596428331395	2.72882354767169e-14	6.97764437879999e-14	0.0743499773182853	0.00351802954228451	yes
ENSG00000005102	chr17_41560600_41561400	chr17_42286600_42288200	0.057103069581786	2.11211347215838e-19	8.73442909604375e-19	0.107141890029562	2.53231927063416e-05	yes
ENSG00000005102	chr17_41560600_41561400	chr17_42424800_42426200	0.0610755054325959	5.68778344725676e-22	3.01282497113917e-21	0.122009085859209	1.58283541650729e-06	yes
ENSG00000005102	chr17_41656200_41656800	chr17_42286600_42288200	0.0439297971081601	4.29670935654641e-12	8.97956979858784e-12	0.0577087681790549	0.0235761088891774	yes
ENSG00000005102	chr17_41656200_41656800	chr17_42424800_42426200	0.0311653673363787	8.96355622466808e-07	1.19382976322542e-06	0.0492527233263059	0.0533852708999737	no
ENSG00000005102	chr17_42286600_42288200	chr17_42424800_42426200	0.0537483843519435	2.30400296081898e-17	7.85146978729949e-17	0.0672684396913362	0.00829566335092876	yes
ENSG00000005156	chr17_33389400_33392200	chr17_33416200_33416600	0.0700604886488474	2.05660970388938e-28	1.98154844753388e-27	0.107017310258992	0.00109438982291778	yes
ENSG00000005175	chr12_47601000_47602400	chr12_48148400_48149200	0.00392621594402577	0.536042754620635	0.538304180351101	0.0176809851884418	0.418040526898488	no
ENSG00000005175	chr12_47601000_47602400	chr12_48206800_48207200	0.032167333467463	3.9539067160388e-07	5.40936153520932e-07	0.0377846340640917	0.083434526208057	no
ENSG00000005175	chr12_48148400_48149200	chr12_48206800_48207200	0.0344375230214899	5.65871657985304e-08	8.26562598409232e-08	0.0508610522767656	0.0197603691782966	yes
ENSG00000005194	chr16_57071400_57080400	chr16_57372800_57375600	0.0847535428128467	7.70698473345076e-41	2.23910231525494e-39	0.0929671342033098	0.0047253014816063	yes
ENSG00000005339	chr16_3124600_3128000	chr16_3559200_3559800	0.0292899109627157	3.88699276884286e-06	4.95054378825069e-06	0.0141816157906148	0.308762090932097	no
ENSG00000005339	chr16_3124600_3128000	chr16_3837800_3838800	0.0350026741151316	3.42067760082533e-08	5.08113577473116e-08	0.0339037607261344	0.0149383459863616	no
ENSG00000005339	chr16_3124600_3128000	chr16_3930000_3931000	0.0359602113595992	1.43235372028243e-08	2.19561002195403e-08	0.071144044806835	3.18306833653542e-07	yes
ENSG00000005339	chr16_3124600_3128000	chr16_4357600_4358200	0.0476198446862413	5.9325714912431e-14	1.47207970777019e-13	0.0644543991671614	3.64760911747326e-06	yes
ENSG00000005339	chr16_3124600_3128000	chr16_4463000_4464600	0.0534762191790248	3.3304294118024e-17	1.11748889557024e-16	0.0778855840107876	2.16690670138945e-08	yes
ENSG00000005339	chr16_3559200_3559800	chr16_3837800_3838800	0.0285307312132574	6.87226632991961e-06	8.60552623709258e-06	0.059041339124195	2.22606950916215e-05	yes
ENSG00000005339	chr16_3559200_3559800	chr16_3930000_3931000	0.0435113992188223	6.83686999406943e-12	1.40139432222493e-11	0.0744862931984238	8.64629896451772e-08	yes
ENSG00000005339	chr16_3559200_3559800	chr16_4357600_4358200	0.0496362041809277	4.95998491187302e-15	1.35881224241876e-14	0.0836126089029493	1.84208958423329e-09	yes
ENSG00000005339	chr16_3559200_3559800	chr16_4463000_4464600	0.0452214939123622	9.96796907963917e-13	2.21035393772745e-12	0.0598205074801924	1.73136373586454e-05	yes
ENSG00000005339	chr16_3837800_3838800	chr16_3930000_3931000	0.0302086038141366	1.91469738683718e-06	2.49192507829492e-06	0.0450771449608483	0.0012092217390905	no
ENSG00000005339	chr16_3837800_3838800	chr16_4357600_4358200	0.0472122612750557	9.67871509941384e-14	2.35474754937397e-13	0.0729862780164955	1.56281406918512e-07	yes
ENSG00000005339	chr16_3837800_3838800	chr16_4463000_4464600	0.0479674587932979	3.89531227760641e-14	9.82161509388175e-14	0.0657846579940052	2.28663015057701e-06	yes
ENSG00000005339	chr16_3930000_3931000	chr16_4357600_4358200	0.0738850897098906	2.01963195882255e-31	2.58435486781293e-30	0.080064130966905	8.65383710004264e-09	yes
ENSG00000005339	chr16_3930000_3931000	chr16_4463000_4464600	0.060297404509933	1.8694120616442e-21	9.41638025683048e-21	0.0969717685970106	3.04100146731054e-12	yes
ENSG00000005339	chr16_4357600_4358200	chr16_4463000_4464600	0.0759410247894585	4.19336192510341e-33	6.22546923573099e-32	0.105816887474223	2.62576032993464e-14	yes
ENSG00000005483	chr7_104536000_104539200	chr7_104583200_104586400	0.113534653123705	4.61940215050351e-72	8.68269671767381e-70	0.16103187616229	5.14034499539388e-37	yes
ENSG00000005483	chr7_104536000_104539200	chr7_104597200_104598200	0.0416632209317701	5.05394315738149e-11	9.57679014486773e-11	0.0498297537804665	9.22900694332025e-05	no
ENSG00000005483	chr7_104536000_104539200	chr7_104851200_104851600	0.0536949774119203	2.47711370264362e-17	8.41359222330157e-17	0.0899114863480867	1.60547991288037e-12	yes
ENSG00000005483	chr7_104536000_104539200	chr7_104938000_104939600	0.0514653405622737	4.78778927902567e-16	1.44019625631159e-15	0.0590874823215893	3.52446670908151e-06	yes
ENSG00000005483	chr7_104536000_104539200	chr7_104991400_104993600	0.0614177777624489	3.35396345402834e-22	1.81308376338471e-21	0.0884189486338381	3.72309375416017e-12	yes
ENSG00000005483	chr7_104583200_104586400	chr7_104597200_104598200	0.0707316049556393	6.26405594172871e-29	6.32910594529655e-28	0.0771475651893027	1.3710117487906e-09	yes
ENSG00000005483	chr7_104583200_104586400	chr7_104851200_104851600	0.0649960398205617	1.12626859740158e-24	7.71942099436703e-24	0.0952113350607909	7.24468984380332e-14	yes
ENSG00000005483	chr7_104583200_104586400	chr7_104938000_104939600	0.0466313116534597	1.93082822898506e-13	4.56296497707546e-13	0.0757896868121595	2.65057263451336e-09	yes
ENSG00000005483	chr7_104583200_104586400	chr7_104991400_104993600	0.0729109807313607	1.22031019428377e-30	1.4526706285378e-29	0.115276459457012	1.18923141403495e-19	yes
ENSG00000005483	chr7_104597200_104598200	chr7_104851200_104851600	0.0205394238052941	0.00120567897235491	0.00132087587267446	0.0273376686288251	0.0320179503228641	no
ENSG00000005483	chr7_104597200_104598200	chr7_104938000_104939600	0.00993080389443403	0.117531424736279	0.119625536344819	0.0125047202887689	0.326768897968041	no
ENSG00000005483	chr7_104597200_104598200	chr7_104991400_104993600	0.0361556043768394	1.19595961620689e-08	1.84526547910292e-08	0.0565584349980836	9.04640182083226e-06	yes
ENSG00000005483	chr7_104851200_104851600	chr7_104938000_104939600	0.0375895949174559	3.09381600223013e-09	5.0220677004471e-09	0.0525516053491041	3.7254202186507e-05	yes
ENSG00000005483	chr7_104851200_104851600	chr7_104991400_104993600	0.0266446292788582	2.66713694019246e-05	3.20946869777567e-05	0.0490355682039106	0.000119269690112302	no
ENSG00000005483	chr7_104938000_104939600	chr7_104991400_104993600	0.0157427407337236	0.0130887056558689	0.0137158321305169	0.0280852161630978	0.027605888125821	no
ENSG00000005801	chr11_3070400_3071800	chr11_3805800_3807400	0.0429896296727307	1.21284718689466e-11	2.43025322957252e-11	0.0553845901200348	0.00692704564633543	yes
ENSG00000005801	chr11_3070400_3071800	chr11_3875200_3875800	0.0615365942803653	2.79018977657641e-22	1.52017236103129e-21	0.0920882190935415	6.92557751744495e-06	yes
ENSG00000005801	chr11_3070400_3071800	chr11_3885800_3889600	0.047606892017082	6.02595307597071e-14	1.49411133586224e-13	0.0553305769383499	0.00698216312305698	yes
ENSG00000005801	chr11_3070400_3071800	chr11_3898200_3901000	0.0446263692965099	1.96409685420745e-12	4.235596081803e-12	0.0833110774649013	4.78542190925285e-05	yes
ENSG00000005801	chr11_3070400_3071800	chr11_3914000_3916800	0.0594101223974599	7.12857375887204e-21	3.39781601579056e-20	0.10538221451766	2.62699922896933e-07	yes
ENSG00000005801	chr11_3070400_3071800	chr11_4078200_4080600	0.0465422256222385	2.14495007883108e-13	5.0462347957799e-13	0.0536295241762558	0.00893226118286757	yes
ENSG00000005801	chr11_3805800_3807400	chr11_3875200_3875800	0.0453708466083526	8.39637772492575e-13	1.87401183476511e-12	0.0995336297758577	1.1666895417528e-06	yes
ENSG00000005801	chr11_3805800_3807400	chr11_3885800_3889600	0.0555460913243912	1.92992674941516e-18	7.30024526416323e-18	0.0825918768375813	5.56236179817902e-05	yes
ENSG00000005801	chr11_3805800_3807400	chr11_3898200_3901000	0.0330674081398673	1.85674160002093e-07	2.60623350180395e-07	0.031649761453159	0.122996384413356	no
ENSG00000005801	chr11_3805800_3807400	chr11_3914000_3916800	0.049706789007064	4.53903917686278e-15	1.24807346132653e-14	0.0752204086150398	0.000242710535828287	yes
ENSG00000005801	chr11_3805800_3807400	chr11_4078200_4080600	0.0392238448156126	6.23396411980422e-10	1.07469189380582e-09	0.103473602795219	4.31158681615758e-07	yes
ENSG00000005801	chr11_3875200_3875800	chr11_3885800_3889600	0.0517670277377674	3.23016308577245e-16	9.8667110782043e-16	0.0785386352593205	0.00012699661689838	yes
ENSG00000005801	chr11_3875200_3875800	chr11_3898200_3901000	0.0452075391201064	1.0128772677236e-12	2.2441287801265e-12	0.0521363519344671	0.0110302912818208	yes
ENSG00000005801	chr11_3875200_3875800	chr11_3914000_3916800	0.0782502697436108	4.75953511949583e-35	8.4161847909535e-34	0.11470162506764	2.06324253072996e-08	yes
ENSG00000005801	chr11_3875200_3875800	chr11_4078200_4080600	0.0375167400612916	3.31781671471473e-09	5.37186454821552e-09	0.0917925316253096	7.41322156695829e-06	yes
ENSG00000005801	chr11_3885800_3889600	chr11_3898200_3901000	0.042106618996413	3.15147413215992e-11	6.08029393314565e-11	0.0793309274490336	0.000108393349314283	yes
ENSG00000005801	chr11_3885800_3889600	chr11_3914000_3916800	0.0807273728457864	3.36082972947317e-37	7.17003381700318e-36	0.117422409296231	9.43854165706838e-09	yes
ENSG00000005801	chr11_3885800_3889600	chr11_4078200_4080600	0.0435064527771763	6.87433974624106e-12	1.40852857829264e-11	0.0661316440980372	0.00125809566462769	yes
ENSG00000005801	chr11_3898200_3901000	chr11_3914000_3916800	0.0504245789740081	1.8291657822153e-15	5.21583987622565e-15	0.0298359947564652	0.145976540592088	no
ENSG00000005801	chr11_3898200_3901000	chr11_4078200_4080600	0.0284193219511597	7.46301080862044e-06	9.32253619121279e-06	0.0415357603279131	0.0429252194271332	no
ENSG00000005801	chr11_3914000_3916800	chr11_4078200_4080600	0.0439796299586321	4.06430161665368e-12	8.51420321166566e-12	0.0796127180948784	0.000102420127625936	yes
ENSG00000005810	chr13_77758200_77759400	chr13_77919000_77920600	0.0437480478570079	5.26006812136352e-12	1.08982605465719e-11	0.0536344926339851	6.68117003414233e-10	yes
ENSG00000005810	chr13_77758200_77759400	chr13_78002800_78004600	0.0574743473365232	1.23522090185897e-19	5.22600429179855e-19	0.0589153139682768	1.18273382449044e-11	yes
ENSG00000005810	chr13_77919000_77920600	chr13_78002800_78004600	0.0459529111226154	4.27975569784942e-13	9.80710033790791e-13	0.0575809891804325	3.39253265706971e-11	yes
ENSG00000005844	chr16_29874600_29875000	chr16_30104000_30104800	0.064096891094935	4.85645739729366e-24	3.138699892131e-23	0.1237228937578	4.55237476504075e-07	yes
ENSG00000005844	chr16_29874600_29875000	chr16_30441400_30442200	0.0706367162101532	7.4156896206759e-29	7.44232087433661e-28	0.105176783741541	1.83943650305243e-05	yes
ENSG00000005844	chr16_29874600_29875000	chr16_30469600_30472800	0.0548910896753325	4.80786763023576e-18	1.7530057123273e-17	0.130386275509904	1.04781191043192e-07	yes
ENSG00000005844	chr16_29874600_29875000	chr16_30480600_30483600	0.0643400364235981	3.27759373521096e-24	2.15205417151144e-23	0.122007807124082	6.56457205745903e-07	yes
ENSG00000005844	chr16_29874600_29875000	chr16_31153200_31154200	0.0683152821924575	4.29392508249321e-27	3.66243664481508e-26	0.113371421868971	3.84904543945896e-06	yes
ENSG00000005844	chr16_29874600_29875000	chr16_31276400_31277800	0.0535475773519387	3.02428533474025e-17	1.01850974851972e-16	0.112814612570899	4.29569592721057e-06	yes
ENSG00000005844	chr16_30104000_30104800	chr16_30441400_30442200	0.0547091027277263	6.18405412674264e-18	2.2289650093078e-17	0.0983492644218197	6.22616319361185e-05	yes
ENSG00000005844	chr16_30104000_30104800	chr16_30469600_30472800	0.0508496452651372	1.06147046879607e-15	3.09465058729796e-15	0.110498316685158	6.74521697001694e-06	yes
ENSG00000005844	chr16_30104000_30104800	chr16_30480600_30483600	0.0558111339943359	1.3299140543262e-18	5.10898942871882e-18	0.100205685535108	4.50298370943585e-05	yes
ENSG00000005844	chr16_30104000_30104800	chr16_31153200_31154200	0.0518711487167325	2.81845860778751e-16	8.65749364236957e-16	0.129572928704216	1.25861226103074e-07	yes
ENSG00000005844	chr16_30104000_30104800	chr16_31276400_31277800	0.0593389977575434	7.92924392903756e-21	3.76192840570156e-20	0.142492735746992	5.99451953486918e-09	yes
ENSG00000005844	chr16_30441400_30442200	chr16_30469600_30472800	0.0547764935140616	5.63420573589107e-18	2.03987734650413e-17	0.101805517560636	3.39061556164064e-05	yes
ENSG00000005844	chr16_30441400_30442200	chr16_30480600_30483600	0.0672852691642273	2.49014358898962e-26	1.97991149783461e-25	0.102432577223997	3.03031360666404e-05	yes
ENSG00000005844	chr16_30441400_30442200	chr16_31153200_31154200	0.0706048092241196	7.84830388173509e-29	7.86094344905074e-28	0.125902826416949	2.8385482750506e-07	yes
ENSG00000005844	chr16_30441400_30442200	chr16_31276400_31277800	0.0526477058951066	1.01092935529451e-16	3.23776066601797e-16	0.0920221684763701	0.000180149003457227	yes
ENSG00000005844	chr16_30469600_30472800	chr16_30480600_30483600	0.0687896679103644	1.894099402133e-27	1.66351908864891e-26	0.101727420750899	3.43823621988989e-05	yes
ENSG00000005844	chr16_30469600_30472800	chr16_31153200_31154200	0.0624583853917626	6.61283769755697e-23	3.82370417482382e-22	0.129289793804154	1.34119185799571e-07	yes
ENSG00000005844	chr16_30469600_30472800	chr16_31276400_31277800	0.0474412973022631	7.35500031812031e-14	1.80858653841615e-13	0.0855612693825565	0.000498848102353229	yes
ENSG00000005844	chr16_30480600_30483600	chr16_31153200_31154200	0.0648690866114511	1.38606776288194e-24	9.42426753596188e-24	0.0924223073384734	0.000168764690761286	yes
ENSG00000005844	chr16_30480600_30483600	chr16_31276400_31277800	0.062084140511982	1.18944240203672e-22	6.71543766981162e-22	0.100524612170101	4.25677232273578e-05	yes
ENSG00000005844	chr16_31153200_31154200	chr16_31276400_31277800	0.0645606854480005	2.29105913620877e-24	1.52714004858333e-23	0.144378983056618	3.75309883090288e-09	yes
ENSG00000005955	chr17_34207400_34208000	chr17_34417200_34418800	0.057086488801717	2.16315114206746e-19	8.93646048642724e-19	0.0833658265822315	4.3906381602348e-06	yes
ENSG00000006114	chr17_36187600_36190200	chr17_36641400_36642400	0.0545919649400741	7.26859348444719e-18	2.60271937724586e-17	0.0868204213978601	1.29267406695484e-08	yes
ENSG00000006114	chr17_36187600_36190200	chr17_36781000_36781800	0.031255594257998	8.33493419470196e-07	1.11275708545307e-06	0.0375296908368885	0.0141063746834172	no
ENSG00000006114	chr17_36187600_36190200	chr17_36809600_36811000	0.0231373333281869	0.000265182631792059	0.000300921070657976	0.0208452852787672	0.172880693700842	no
ENSG00000006114	chr17_36187600_36190200	chr17_36856400_36857400	0.0296463712976074	2.96033274174447e-06	3.80178004793951e-06	0.0583496856862605	0.000134463887216522	yes
ENSG00000006114	chr17_36187600_36190200	chr17_36884000_36885200	0.0293807489748152	3.62743341113604e-06	4.6293050072873e-06	0.0575955831486739	0.000164094575045352	yes
ENSG00000006114	chr17_36641400_36642400	chr17_36781000_36781800	0.0402842272111775	2.12917108950717e-10	3.82139446160345e-10	0.098020081520054	1.32744641960862e-10	yes
ENSG00000006114	chr17_36641400_36642400	chr17_36809600_36811000	0.0462991032303026	2.85517357052017e-13	6.64405729038143e-13	0.0745720530641028	1.04858601078732e-06	yes
ENSG00000006114	chr17_36641400_36642400	chr17_36856400_36857400	0.0709065600020431	4.58623905472687e-29	4.68724419066713e-28	0.110126393661804	5.12279353375796e-13	yes
ENSG00000006114	chr17_36641400_36642400	chr17_36884000_36885200	0.0297923653275505	2.64556007489773e-06	3.40850763079537e-06	0.0532870543908885	0.000489629646188921	yes
ENSG00000006114	chr17_36781000_36781800	chr17_36809600_36811000	0.0159077924929994	0.0121635029446218	0.0127606296881512	0.0450039164984536	0.00324175630749637	no
ENSG00000006114	chr17_36781000_36781800	chr17_36856400_36857400	0.0534975149141082	3.23599826778631e-17	1.08721246783126e-16	0.103542643337784	1.13829760220897e-11	yes
ENSG00000006114	chr17_36781000_36781800	chr17_36884000_36885200	0.0095065993173344	0.13404064023931	0.136222362584084	0.0228361043249262	0.13538184375587	no
ENSG00000006114	chr17_36809600_36811000	chr17_36856400_36857400	0.0411253226160343	8.90551820311013e-11	1.65208684841777e-10	0.0429477241470785	0.00496642035966788	no
ENSG00000006114	chr17_36809600_36811000	chr17_36884000_36885200	0.0211064081006812	0.000878103323840009	0.000968550424329085	0.0313522315513685	0.0403349444969087	no
ENSG00000006114	chr17_36856400_36857400	chr17_36884000_36885200	0.0115442488632023	0.0688299096916508	0.0704894457224608	0.0062759062842666	0.68157073587486	no
ENSG00000006125	chr17_33378600_33380800	chr17_33389400_33392200	0.0247121622489329	9.8018028403792e-05	0.000113978253984151	0.029527620444146	0.0630764348671418	no
ENSG00000006125	chr17_33378600_33380800	chr17_33416200_33416600	0.0371382278378222	4.76071376878438e-09	7.60556050594645e-09	0.0332480017343218	0.0363528505688054	no
ENSG00000006125	chr17_33378600_33380800	chr17_34207400_34208000	0.0424112740659053	2.27179291069338e-11	4.44102575808622e-11	0.0478656369428174	0.00257800658862822	no
ENSG00000006125	chr17_33378600_33380800	chr17_34417200_34418800	0.0376535943207552	2.90924479430402e-09	4.73366494430944e-09	0.0514311315385553	0.0012001966143106	yes
ENSG00000006125	chr17_33389400_33392200	chr17_33416200_33416600	0.0703460296684303	1.24188274693096e-28	1.2229325646858e-27	0.0999742900373724	2.83689593858054e-10	yes
ENSG00000006125	chr17_33389400_33392200	chr17_34207400_34208000	0.047492894375145	6.91264337449802e-14	1.70327769026832e-13	0.0426401481745187	0.00726009587142201	no
ENSG00000006125	chr17_33389400_33392200	chr17_34417200_34418800	0.0558258698604676	1.30259745777026e-18	5.00805302597406e-18	0.0679635447988309	1.85164718749031e-05	yes
ENSG00000006125	chr17_33416200_33416600	chr17_34207400_34208000	0.0554909071284969	2.08505112878824e-18	7.86147925449864e-18	0.0915111292206796	7.87385775296586e-09	yes
ENSG00000006125	chr17_33416200_33416600	chr17_34417200_34418800	0.0411773888810276	8.43293914712921e-11	1.56725902903727e-10	0.0674965065260515	2.11327207360663e-05	yes
ENSG00000006125	chr17_34207400_34208000	chr17_34417200_34418800	0.0576663845137096	9.3467534382974e-20	4.0020923888176e-19	0.0996661751067022	3.21783409983169e-10	yes
ENSG00000006453	chr7_98393200_98395000	chr7_98399200_98400800	0.0490801560681047	9.93200957894126e-15	2.64674182591597e-14	0.0496483961750953	0.0113123203874862	no
ENSG00000006453	chr7_98393200_98395000	chr7_98527400_98529600	0.0319518297547609	4.72459856958713e-07	6.42688051676117e-07	0.0353596610666844	0.0713275235861147	no
ENSG00000006453	chr7_98399200_98400800	chr7_98527400_98529600	0.0661380082409051	1.70980103512651e-25	1.26004470568448e-24	0.125024950329714	1.55827690235189e-10	yes
ENSG00000006530	chr7_140602400_140602800	chr7_141257200_141259200	0.0483770035354323	2.36392696147494e-14	6.07927169981092e-14	0.0707673375338552	2.77715533526924e-05	yes
ENSG00000006530	chr7_140602400_140602800	chr7_141284800_141286600	0.0271747126142386	1.83759516377006e-05	2.23436947795908e-05	0.0403978704366867	0.0168284806372399	no
ENSG00000006530	chr7_141257200_141259200	chr7_141284800_141286600	0.0479240320454577	4.10617381321879e-14	1.03333603692939e-13	0.0584767204602499	0.000536674500506514	yes
ENSG00000006576	chr7_76757000_76758600	chr7_76821600_76822600	0.0203100379459279	0.00136776390394536	0.00149443401265211	0.0310578727114502	0.0465372321975992	no
ENSG00000006576	chr7_76757000_76758600	chr7_76831400_76833200	0.0214127507987668	0.000737560059230413	0.000816825779532475	0.026892722166149	0.0848088617097866	no
ENSG00000006576	chr7_76757000_76758600	chr7_76959400_76961200	0.0157861418601681	0.0128395765073609	0.0134585417080024	0.0485546365701837	0.00185237213477925	no
ENSG00000006576	chr7_76757000_76758600	chr7_76980400_76981800	0.0296603061713451	2.92880231824913e-06	3.76227753526522e-06	0.0334824496952834	0.0318760082004557	no
ENSG00000006576	chr7_76757000_76758600	chr7_77190400_77191000	0.0112654983616041	0.0757993966377164	0.077540597855381	0.0315856486897356	0.0429362638436082	no
ENSG00000006576	chr7_76821600_76822600	chr7_76831400_76833200	0.0198668459671965	0.00173917769751004	0.00189083301508071	0.0210923215704226	0.176495796142335	no
ENSG00000006576	chr7_76821600_76822600	chr7_76959400_76961200	0.019962776100134	0.00165169145677454	0.00179756645239079	0.0456420199891618	0.00343351339022345	no
ENSG00000006576	chr7_76821600_76822600	chr7_76980400_76981800	0.0284425120713798	7.3361788267996e-06	9.16852531050033e-06	0.0459055309301704	0.00325142438289808	no
ENSG00000006576	chr7_76821600_76822600	chr7_77190400_77191000	0.00994531024767618	0.116996439699047	0.119088662123446	0.0214232034342625	0.169804689559844	no
ENSG00000006576	chr7_76831400_76833200	chr7_76959400_76961200	0.029795169534655	2.63984044298846e-06	3.40127668413764e-06	0.0821859027971024	1.32814603260775e-07	yes
ENSG00000006576	chr7_76831400_76833200	chr7_76980400_76981800	0.0226124266404598	0.000364730181713354	0.000410532182459923	0.0391551981509903	0.0120799738845086	no
ENSG00000006576	chr7_76831400_76833200	chr7_77190400_77191000	0.0258932996274228	4.47087525592291e-05	5.30525465039247e-05	0.0539895272559436	0.000536457351825017	yes
ENSG00000006576	chr7_76959400_76961200	chr7_76980400_76981800	0.0434204016456701	7.55932549824368e-12	1.54285002857676e-11	0.06246252939412	6.17171952483991e-05	yes
ENSG00000006576	chr7_76959400_76961200	chr7_77190400_77191000	0.0294489979013902	3.44343905655963e-06	4.40250805524207e-06	0.0502799852776993	0.00126551373587819	yes
ENSG00000006576	chr7_76980400_76981800	chr7_77190400_77191000	0.0242950037907479	0.00012831573745361	0.000148200115371634	0.0560608695739049	0.000324539645276056	yes
ENSG00000006607	chr2_241523200_241524200	chr2_241980200_241982000	0.0288987008957691	5.22268520703374e-06	6.59431315390708e-06	0.0651306349310774	7.93539795276185e-05	yes
ENSG00000006607	chr2_241523200_241524200	chr2_242050800_242052600	0.0787147769280856	1.9023648078673e-35	3.47331461553253e-34	0.121197285832623	1.80030582366453e-13	yes
ENSG00000006607	chr2_241523200_241524200	chr2_242065000_242069400	0.0594819289280635	6.40139970970369e-21	3.06514392862945e-20	0.125636032297325	2.26485099086241e-14	yes
ENSG00000006607	chr2_241523200_241524200	chr2_242243800_242246000	0.0611717356775036	4.90432399319137e-22	2.61485628808271e-21	0.0643793125129375	9.59054186358912e-05	yes
ENSG00000006607	chr2_241523200_241524200	chr2_242248600_242249400	0.0604027437430938	1.59267961241638e-21	8.07277508472357e-21	0.0917849001306007	2.58856862183677e-08	yes
ENSG00000006607	chr2_241523200_241524200	chr2_242312600_242314800	0.041970130676683	3.64649837022204e-11	6.99685179249797e-11	0.0604258083663653	0.000251498366359655	yes
ENSG00000006607	chr2_241523200_241524200	chr2_242454400_242455200	0.0406006992712016	1.53694049925136e-10	2.7939848249372e-10	0.0766791006802315	3.35187101095105e-06	yes
ENSG00000006607	chr2_241523200_241524200	chr2_242711200_242712400	0.0468920488469665	1.41768310573717e-13	3.39685985830858e-13	0.080897207818458	9.36688587406485e-07	yes
ENSG00000006607	chr2_241523200_241524200	chr2_242727400_242728600	0.0553622631724312	2.49609284691378e-18	9.34627800316784e-18	0.106966567214813	8.41517901567877e-11	yes
ENSG00000006607	chr2_241523200_241524200	chr2_242801600_242803200	0.0622161708903756	9.6731989657059e-23	5.50743782792573e-22	0.116830587337735	1.286997611452e-12	yes
ENSG00000006607	chr2_241980200_241982000	chr2_242050800_242052600	0.0155316203083229	0.0143625335779684	0.0150254962661298	0.012662444117073	0.443409407310548	no
ENSG00000006607	chr2_241980200_241982000	chr2_242065000_242069400	0.0313370117250224	7.80430283716242e-07	1.04412341631743e-06	0.0102690909714457	0.53422323464952	no
ENSG00000006607	chr2_241980200_241982000	chr2_242243800_242246000	0.0350821667755507	3.18488622787609e-08	4.74349371112097e-08	0.0529592984704999	0.00133795982007722	yes
ENSG00000006607	chr2_241980200_241982000	chr2_242248600_242249400	0.0259702085106123	4.24321899819872e-05	5.0414302172332e-05	0.0472650901776508	0.00420436720070317	no
ENSG00000006607	chr2_241980200_241982000	chr2_242312600_242314800	0.0282070173507966	8.72580102792015e-06	1.08532732012111e-05	0.0298474955236034	0.0707657782141765	no
ENSG00000006607	chr2_241980200_241982000	chr2_242454400_242455200	0.0172743296398918	0.0064733651549011	0.00686506232008127	0.0603650299396454	0.000255144106678419	yes
ENSG00000006607	chr2_241980200_241982000	chr2_242711200_242712400	0.0202029660882305	0.00145010293968048	0.00158249062763651	0.0120003386830342	0.467612652704271	no
ENSG00000006607	chr2_241980200_241982000	chr2_242727400_242728600	0.0126987043779688	0.0453377921237862	0.0466478013957656	0.0091683822101119	0.578932285925671	no
ENSG00000006607	chr2_241980200_241982000	chr2_242801600_242803200	0.0355566419700403	2.07285245564962e-08	3.1340548949888e-08	0.0224681745399439	0.173798408822923	no
ENSG00000006607	chr2_242050800_242052600	chr2_242065000_242069400	0.0618552841832033	1.70022602331412e-22	9.45742805392414e-22	0.132016941172043	1.00932736793671e-15	yes
ENSG00000006607	chr2_242050800_242052600	chr2_242243800_242246000	0.0443315251120695	2.73966360960437e-12	5.82611891863939e-12	0.0987634366708765	2.06645481753798e-09	yes
ENSG00000006607	chr2_242050800_242052600	chr2_242248600_242249400	0.0389020676982105	8.5898499759343e-10	1.46264125544777e-09	0.0386975086898098	0.0191234334245816	no
ENSG00000006607	chr2_242050800_242052600	chr2_242312600_242314800	0.0251597930228567	7.30797162736551e-05	8.56551767947723e-05	0.0205112727495124	0.214379229050592	no
ENSG00000006607	chr2_242050800_242052600	chr2_242454400_242455200	0.0271607111299432	1.8559269259243e-05	2.25598920047636e-05	0.0390340291124831	0.0181028510461359	no
ENSG00000006607	chr2_242050800_242052600	chr2_242711200_242712400	0.0335484863508188	1.22972257151082e-07	1.74955225605104e-07	0.0730003315147683	9.67177844844267e-06	yes
ENSG00000006607	chr2_242050800_242052600	chr2_242727400_242728600	0.028550512333875	6.77216564588303e-06	8.48386334527197e-06	0.0331127986091305	0.0449883637259037	no
ENSG00000006607	chr2_242050800_242052600	chr2_242801600_242803200	0.0454270657828869	7.87012432390949e-13	1.76089260818568e-12	0.0759817518961728	4.11288056944598e-06	yes
ENSG00000006607	chr2_242065000_242069400	chr2_242243800_242246000	0.0585788435902959	2.45416708519378e-20	1.11255223770635e-19	0.113026026382959	6.73766555720613e-12	yes
ENSG00000006607	chr2_242065000_242069400	chr2_242248600_242249400	0.0447355360402515	1.73545642652392e-12	3.76158364497815e-12	0.0705806697944511	1.89122123265768e-05	yes
ENSG00000006607	chr2_242065000_242069400	chr2_242312600_242314800	0.0188293020981513	0.00299817692210004	0.00322474312321567	-0.00133429842447486	0.935632086520375	no
ENSG00000006607	chr2_242065000_242069400	chr2_242454400_242455200	0.0289595154244649	4.98949934245836e-06	6.30898991992208e-06	0.0227667411788674	0.168148389681562	no
ENSG00000006607	chr2_242065000_242069400	chr2_242711200_242712400	0.0261204394580188	3.82986623251684e-05	4.56266794730689e-05	0.0681477757818438	3.63439746206762e-05	yes
ENSG00000006607	chr2_242065000_242069400	chr2_242727400_242728600	0.0338325498999694	9.61621304289201e-08	1.37942633200357e-07	0.0779205200584334	2.31858066371382e-06	yes
ENSG00000006607	chr2_242065000_242069400	chr2_242801600_242803200	0.0417309928477023	4.70342490476896e-11	8.93808536588067e-11	0.0413161086776991	0.0123562908567712	no
ENSG00000006607	chr2_242243800_242246000	chr2_242248600_242249400	0.0368619304303217	6.18284011010319e-09	9.78314176482836e-09	0.0587909934180204	0.000368721697444484	yes
ENSG00000006607	chr2_242243800_242246000	chr2_242312600_242314800	0.053436680074708	3.51302079977766e-17	1.17577028846415e-16	0.0694969345565519	2.53654355302358e-05	yes
ENSG00000006607	chr2_242243800_242246000	chr2_242454400_242455200	0.0219054720697533	0.000554579971829678	0.000618054349336975	0.0189957770456611	0.250202212649809	no
ENSG00000006607	chr2_242243800_242246000	chr2_242711200_242712400	0.0290639288323075	4.61220875212816e-06	5.8456726893051e-06	0.0493416873055378	0.00280518186164106	no
ENSG00000006607	chr2_242243800_242246000	chr2_242727400_242728600	0.0362382505073928	1.10780214543737e-08	1.71412373042857e-08	0.0365036837749279	0.0270919984760005	no
ENSG00000006607	chr2_242243800_242246000	chr2_242801600_242803200	0.0566559840392663	4.0113276847589e-19	1.61699557945002e-18	0.0927211184121656	1.86330244938773e-08	yes
ENSG00000006607	chr2_242248600_242249400	chr2_242312600_242314800	0.0150033894788453	0.018039922530464	0.0187993094902635	-0.0147703965778197	0.371292784707852	no
ENSG00000006607	chr2_242248600_242249400	chr2_242454400_242455200	0.0406052840188467	1.52967283123501e-10	2.78125122943695e-10	0.023580089820174	0.153456822318511	no
ENSG00000006607	chr2_242248600_242249400	chr2_242711200_242712400	0.0171439354028595	0.00688757220973175	0.00729628225251953	0.0566182307844574	0.000604305543036475	yes
ENSG00000006607	chr2_242248600_242249400	chr2_242727400_242728600	0.0383576041230556	1.46912434344167e-09	2.45248390765794e-09	0.0403766358612449	0.0144905292921048	no
ENSG00000006607	chr2_242248600_242249400	chr2_242801600_242803200	0.0478743983496079	4.36093945363077e-14	1.09529809411056e-13	0.104899911431757	1.92970200466655e-10	yes
ENSG00000006607	chr2_242312600_242314800	chr2_242454400_242455200	0.00971180406551814	0.125843346846495	0.127985962226871	0.0258072148585412	0.118219756436538	no
ENSG00000006607	chr2_242312600_242314800	chr2_242711200_242712400	0.0143163614336252	0.0240394204684505	0.0249464459845265	0.0336399326977005	0.0416805460418807	no
ENSG00000006607	chr2_242312600_242314800	chr2_242727400_242728600	0.0297393695909643	2.75591613433411e-06	3.54633153096988e-06	0.0395429993086381	0.0166498627271357	no
ENSG00000006607	chr2_242312600_242314800	chr2_242801600_242803200	0.0274876223323628	1.47019680211878e-05	1.80035855754938e-05	0.0543156151256437	0.00100193806740895	yes
ENSG00000006607	chr2_242454400_242455200	chr2_242711200_242712400	0.0156499777831897	0.0136355569910121	0.0142787383329152	0.0152126740218769	0.357139932404698	no
ENSG00000006607	chr2_242454400_242455200	chr2_242727400_242728600	0.0200310065361802	0.00159195103964841	0.00173385866773416	0.0242263582585684	0.142495659024805	no
ENSG00000006607	chr2_242454400_242455200	chr2_242801600_242803200	0.0187067874374831	0.00319206207163213	0.00342894854140036	0.0359039748004895	0.029715989601311	no
ENSG00000006607	chr2_242711200_242712400	chr2_242727400_242728600	0.00685629664703559	0.279864112527277	0.282495937790677	0.0215662339979403	0.191726692121725	no
ENSG00000006607	chr2_242711200_242712400	chr2_242801600_242803200	0.0268528157727396	2.30594066181559e-05	2.7857128012644e-05	0.0470105654136102	0.00441367422467556	no
ENSG00000006607	chr2_242727400_242728600	chr2_242801600_242803200	0.0415667888136025	5.59710477461091e-11	1.05667381580558e-10	0.0935986288640514	1.36519548033863e-08	yes
ENSG00000006715	chr7_38209400_38210200	chr7_38374800_38375800	0.0488000496303365	1.40504890643089e-14	3.6897765602325e-14	0.0888833122781615	1.39785080848554e-09	yes
ENSG00000006715	chr7_38209400_38210200	chr7_38397800_38398200	0.00641184988736856	0.312220525440666	0.314841015949698	0.0259786929749333	0.0772694738264927	no
ENSG00000006715	chr7_38209400_38210200	chr7_38402000_38403400	0.0472444835849499	9.31272576666103e-14	2.26888157485089e-13	0.0866383744766313	3.58704959118546e-09	yes
ENSG00000006715	chr7_38209400_38210200	chr7_38406600_38408400	0.0530276076743014	6.08865124330512e-17	1.99249816312379e-16	0.0940561232579424	1.45822032897153e-10	yes
ENSG00000006715	chr7_38209400_38210200	chr7_38942800_38946000	0.0222337533899687	0.000457180462978558	0.000511799760530305	0.0449103641223232	0.00224849620663146	no
ENSG00000006715	chr7_38374800_38375800	chr7_38397800_38398200	0.018643161906158	0.00329719827963269	0.00353972918261072	0.0437885395106653	0.00289296042510536	no
ENSG00000006715	chr7_38374800_38375800	chr7_38402000_38403400	0.0578959569562037	6.68942294107632e-20	2.90625567998533e-19	0.106205648054137	4.41843323348347e-13	yes
ENSG00000006715	chr7_38374800_38375800	chr7_38406600_38408400	0.0499154908046869	3.48954134040661e-15	9.69521664344133e-15	0.0874470672870863	2.56135076767604e-09	yes
ENSG00000006715	chr7_38374800_38375800	chr7_38942800_38946000	0.0211717626187332	0.000846185469298362	0.000934132683933214	0.0570174065073564	0.000104400375341762	yes
ENSG00000006715	chr7_38397800_38398200	chr7_38402000_38403400	0.029749760083765	2.73393704556524e-06	3.51890525422071e-06	0.0504265456684921	0.000601355064100221	yes
ENSG00000006715	chr7_38397800_38398200	chr7_38406600_38408400	0.0209559909850212	0.000955851035552705	0.00105234852728839	0.0298172429775182	0.0425690498542202	no
ENSG00000006715	chr7_38397800_38398200	chr7_38942800_38946000	0.0158658261694902	0.0123930800622702	0.0129968560077738	0.0419254097184496	0.00434413184630603	no
ENSG00000006715	chr7_38402000_38403400	chr7_38406600_38408400	0.0502959433616531	2.1547424728706e-15	6.10552073662195e-15	0.098610593003467	1.7980789019451e-11	yes
ENSG00000006715	chr7_38402000_38403400	chr7_38942800_38946000	0.0204837133338937	0.00124332531271996	0.00136134330723652	0.0639899820418669	1.3273464958009e-05	yes
ENSG00000006715	chr7_38406600_38408400	chr7_38942800_38946000	0.0215805991414659	0.000669715050614176	0.000743207502375822	0.0345745030892302	0.0186907467504178	no
ENSG00000006831	chr12_1531000_1533000	chr12_2357800_2359000	0.0322523248097926	3.68461002214134e-07	5.05275845167705e-07	0.0493343902127867	0.00540642597821077	no
ENSG00000006831	chr12_1531000_1533000	chr12_828000_832800	0.0467944893922235	1.5917109233814e-13	3.7947072737249e-13	0.0610341555807448	0.000576192483154465	yes
ENSG00000006831	chr12_1531000_1533000	chr12_852400_852800	0.0211162256472854	0.000873238434390935	0.000963301682649771	0.0336490568346354	0.0578656362334593	no
ENSG00000006831	chr12_2357800_2359000	chr12_828000_832800	0.0574250127379811	1.32674384973811e-19	5.59698417927425e-19	0.0632818019947517	0.000357516885943589	yes
ENSG00000006831	chr12_2357800_2359000	chr12_852400_852800	0.0478460008314843	4.51362592057399e-14	1.13196634719689e-13	0.0821229925620946	3.55918312505282e-06	yes
ENSG00000006831	chr12_828000_832800	chr12_852400_852800	0.0314265844021992	7.25812454662201e-07	9.7349440104882e-07	0.0609390736412288	0.000587745318374398	yes
ENSG00000006837	chr5_133467000_133477200	chr5_133871000_133879400	0.104290681687093	4.93586204368315e-61	5.56156803668078e-59	0.167104359225832	3.90340897705542e-06	yes
ENSG00000006837	chr5_133467000_133477200	chr5_133882600_133892200	0.119939627092272	2.9037476560082e-80	8.10681601425162e-78	0.116421408864761	0.00135276419379354	yes
ENSG00000006837	chr5_133871000_133879400	chr5_133882600_133892200	0.121156283109949	7.12844830888815e-82	2.15850775833383e-79	0.18123910754242	5.35104695078156e-07	yes
ENSG00000007047	chr19_45393600_45394600	chr19_46145800_46146600	0.0334892898826413	1.29406854959383e-07	1.83776014015343e-07	0.0698914020751603	0.0114272065601122	yes
ENSG00000007047	chr19_45393600_45394600	chr19_46209200_46214600	0.0855438536986236	1.41777419630766e-41	4.40879125937103e-40	0.167417482099969	1.09809291460438e-09	yes
ENSG00000007047	chr19_46145800_46146600	chr19_46209200_46214600	0.0354939107316554	2.19465032087034e-08	3.31149879656181e-08	0.0955888750775137	0.000534101238972396	yes
ENSG00000007080	chr19_17377000_17378200	chr19_17886600_17888000	0.0799119802088122	1.7455754278416e-36	3.48768719420433e-35	0.134895194557007	0.000193557246718594	yes
ENSG00000007080	chr19_17377000_17378200	chr19_18262400_18263400	0.0833118741558806	1.62376474539082e-39	4.20779265332343e-38	0.168097193491618	3.21456443685571e-06	yes
ENSG00000007080	chr19_17377000_17378200	chr19_18392200_18392800	0.0953901210049958	2.60251894918777e-51	1.68896158137723e-49	0.168012245387615	3.2520295334321e-06	yes
ENSG00000007080	chr19_17377000_17378200	chr19_18953800_18961800	0.0671416228809009	3.17519285820565e-26	2.49953104605065e-25	0.20335107027529	1.5837121324317e-08	yes
ENSG00000007080	chr19_17886600_17888000	chr19_18262400_18263400	0.0494214681977398	6.49125340290898e-15	1.75864036779986e-14	0.0787320279806119	0.0300935910255161	yes
ENSG00000007080	chr19_17886600_17888000	chr19_18392200_18392800	0.0769602417870214	5.90587846427916e-34	9.45611338057741e-33	0.156076918189873	1.56509237971762e-05	yes
ENSG00000007080	chr19_17886600_17888000	chr19_18953800_18961800	0.059531121974956	5.94607982523306e-21	2.85607227889233e-20	0.0735777624040876	0.0427166010981223	yes
ENSG00000007080	chr19_18262400_18263400	chr19_18392200_18392800	0.0799504535766451	1.61563164296941e-36	3.23825669936968e-35	0.125639328208947	0.00052160396224077	yes
ENSG00000007080	chr19_18262400_18263400	chr19_18953800_18961800	0.0490231388783417	1.06603556478486e-14	2.83226946950024e-14	0.0840863451993159	0.0205112937335999	yes
ENSG00000007080	chr19_18392200_18392800	chr19_18953800_18961800	0.0657206922793716	3.41793993998222e-25	2.45164920819371e-24	0.223910791624495	4.43384009393752e-10	yes
ENSG00000007129	chr19_41769600_41770200	chr19_42378600_42381000	0.055671498771161	1.61851593733333e-18	6.17178381321318e-18	0.125675548138352	0.000357096570968902	yes
ENSG00000007168	chr17_1509400_1511600	chr17_1547800_1548200	0.0420994150955324	3.17587191812788e-11	6.12559591572625e-11	0.0657067969219643	4.72213623178611e-07	yes
ENSG00000007168	chr17_1509400_1511600	chr17_1625000_1627600	0.0625571138343471	5.66078163745325e-23	3.29422075713349e-22	0.110340254235619	2.33570132781288e-17	yes
ENSG00000007168	chr17_1509400_1511600	chr17_1736000_1738400	0.047985499732003	3.81087737438153e-14	9.61751349625609e-14	0.0841578531267133	1.07317948403156e-10	yes
ENSG00000007168	chr17_1509400_1511600	chr17_1971800_1975200	0.0614793941178029	3.04880569575117e-22	1.65524487073787e-21	0.0960768939382276	1.64795309470654e-13	yes
ENSG00000007168	chr17_1509400_1511600	chr17_2039600_2042800	0.0407948959493521	1.25680964671961e-10	2.30218828404637e-10	0.0473960073768306	0.000281638646125589	no
ENSG00000007168	chr17_1509400_1511600	chr17_2124400_2128800	0.0465213205938543	2.19848101341646e-13	5.16642427339273e-13	0.0729720046159331	2.19785762643589e-08	yes
ENSG00000007168	chr17_1509400_1511600	chr17_2142200_2143200	0.0211976065293186	0.000833863339529187	0.000920930521152047	0.0505533148352004	0.000107128940125875	yes
ENSG00000007168	chr17_1509400_1511600	chr17_2169400_2171800	0.0324772533161368	3.05457935246417e-07	4.21599274136548e-07	0.0549699543812271	2.52240357155298e-05	yes
ENSG00000007168	chr17_1509400_1511600	chr17_2905600_2908000	0.0478288335982478	4.60846646175203e-14	1.1547925696562e-13	0.0754990897701216	7.03919348249831e-09	yes
ENSG00000007168	chr17_1509400_1511600	chr17_3461200_3462200	0.0614268783933644	3.30705925775202e-22	1.78932933714883e-21	0.0968140109643367	1.07388370603422e-13	yes
ENSG00000007168	chr17_1547800_1548200	chr17_1625000_1627600	0.0360483860102863	1.32053706816737e-08	2.02980118955025e-08	0.0704599094103585	6.57050027058727e-08	yes
ENSG00000007168	chr17_1547800_1548200	chr17_1736000_1738400	0.0183773825737997	0.00377134415464373	0.00403887497489887	0.038746115415485	0.00299458742034565	no
ENSG00000007168	chr17_1547800_1548200	chr17_1971800_1975200	0.027589927909705	1.36609942661928e-05	1.67620064073127e-05	0.0350298452914425	0.00728756125142462	no
ENSG00000007168	chr17_1547800_1548200	chr17_2039600_2042800	0.0359124788098311	1.49666720162726e-08	2.28990587211491e-08	0.0512368304481526	8.62637952468409e-05	yes
ENSG00000007168	chr17_1547800_1548200	chr17_2124400_2128800	0.0265931103906806	2.76449112302096e-05	3.32359256277455e-05	0.0582171516349243	8.1177235965447e-06	yes
ENSG00000007168	chr17_1547800_1548200	chr17_2142200_2143200	0.0150608850010859	0.0176031748934043	0.0183520153448793	0.0263975529017811	0.043189005790808	no
ENSG00000007168	chr17_1547800_1548200	chr17_2169400_2171800	0.0389290783536795	8.36259771941672e-10	1.42543794157602e-09	0.0595263042867989	5.0530813215499e-06	yes
ENSG00000007168	chr17_1547800_1548200	chr17_2905600_2908000	0.0385818917470137	1.17876152533805e-09	1.98379304087839e-09	0.0635673682965963	1.09961267162666e-06	yes
ENSG00000007168	chr17_1547800_1548200	chr17_3461200_3462200	0.0521239757916353	2.02184010941913e-16	6.29216400221847e-16	0.0820804721220889	3.04734879475025e-10	yes
ENSG00000007168	chr17_1625000_1627600	chr17_1736000_1738400	0.0300051186782397	2.24373397859822e-06	2.90555248584507e-06	0.0427771793261408	0.00104776171230311	no
ENSG00000007168	chr17_1625000_1627600	chr17_1971800_1975200	0.0861637258050501	3.71625213846393e-42	1.21207139798322e-40	0.108389639993509	8.43165791304326e-17	yes
ENSG00000007168	chr17_1625000_1627600	chr17_2039600_2042800	0.0225816577374235	0.000371534087123645	0.00041804215867226	0.0504186165791263	0.000111766565493636	yes
ENSG00000007168	chr17_1625000_1627600	chr17_2124400_2128800	0.0319253958278814	4.82856239527336e-07	6.56337678074451e-07	0.0478687368797919	0.000244558815415782	no
ENSG00000007168	chr17_1625000_1627600	chr17_2142200_2143200	0.0353111654366573	2.59039581427503e-08	3.88594594786084e-08	0.0433427074072942	0.000897771963197732	no
ENSG00000007168	chr17_1625000_1627600	chr17_2169400_2171800	0.049535028241615	5.63114318938271e-15	1.53423166836975e-14	0.0935068455393438	7.15271177323186e-13	yes
ENSG00000007168	chr17_1625000_1627600	chr17_2905600_2908000	0.0425253574518987	2.00856606360009e-11	3.94548314346402e-11	0.0616845731762815	2.26397540580971e-06	yes
ENSG00000007168	chr17_1625000_1627600	chr17_3461200_3462200	0.0588054535440748	1.75501757704988e-20	8.06410618827417e-20	0.0933172681952039	7.95837563559909e-13	yes
ENSG00000007168	chr17_1736000_1738400	chr17_1971800_1975200	0.0447496683261362	1.70783643734573e-12	3.70418558793425e-12	0.0807312512978785	5.92134035436548e-10	yes
ENSG00000007168	chr17_1736000_1738400	chr17_2039600_2042800	0.034814932884424	4.04673810769125e-08	5.97687889310167e-08	0.0768595050218271	3.75537020815365e-09	yes
ENSG00000007168	chr17_1736000_1738400	chr17_2124400_2128800	0.0297408802408111	2.75271014456154e-06	3.54231382431918e-06	0.0577262720825843	9.67246737139491e-06	yes
ENSG00000007168	chr17_1736000_1738400	chr17_2142200_2143200	0.024326497916603	0.000125750917922005	0.000145316654581431	0.0383946241174335	0.00326789606772442	no
ENSG00000007168	chr17_1736000_1738400	chr17_2169400_2171800	0.0182235999787545	0.00407320217206013	0.00435541834069056	0.0522157750994264	6.29648262478849e-05	yes
ENSG00000007168	chr17_1736000_1738400	chr17_2905600_2908000	0.0160916468569183	0.0112015477606892	0.0117671157397967	0.026507426203727	0.0423264557726538	no
ENSG00000007168	chr17_1736000_1738400	chr17_3461200_3462200	0.0363578523164539	9.91312191205411e-09	1.54056520023267e-08	0.0573346565483801	1.11128121676993e-05	yes
ENSG00000007168	chr17_1971800_1975200	chr17_2039600_2042800	0.046904402824023	1.39702541410444e-13	3.34951343403985e-13	0.0745636938366852	1.07753312182152e-08	yes
ENSG00000007168	chr17_1971800_1975200	chr17_2124400_2128800	0.0311760583261283	8.88675269957277e-07	1.18384907812431e-06	0.056252316340908	1.62358151743251e-05	yes
ENSG00000007168	chr17_1971800_1975200	chr17_2142200_2143200	0.0360338307462697	1.33839182515045e-08	2.05622441239178e-08	0.0518905979591018	6.99481257166132e-05	yes
ENSG00000007168	chr17_1971800_1975200	chr17_2169400_2171800	0.0474612559778679	7.18068303570761e-14	1.76743487268142e-13	0.0626574648789601	1.562826610845e-06	yes
ENSG00000007168	chr17_1971800_1975200	chr17_2905600_2908000	0.0490410338673223	1.04262784531035e-14	2.77240150156988e-14	0.0862620011427416	3.63389993278589e-11	yes
ENSG00000007168	chr17_1971800_1975200	chr17_3461200_3462200	0.0404087966013516	1.87335128025594e-10	3.37809761837423e-10	0.0636580332186102	1.06148601130483e-06	yes
ENSG00000007168	chr17_2039600_2042800	chr17_2124400_2128800	0.0261604437740815	3.72641699383265e-05	4.44288749295698e-05	0.024621010289811	0.059326846474689	no
ENSG00000007168	chr17_2039600_2042800	chr17_2142200_2143200	0.0194710395468485	0.00214707576971155	0.00232483670475607	0.0335021953528806	0.0102784174031061	no
ENSG00000007168	chr17_2039600_2042800	chr17_2169400_2171800	0.0262485861286251	3.50776811800924e-05	4.18964059500404e-05	0.0457543030910929	0.00045540561120033	no
ENSG00000007168	chr17_2039600_2042800	chr17_2905600_2908000	0.0325593610995739	2.85161193798179e-07	3.94495112930294e-07	0.0566093690748174	1.43376250515916e-05	yes
ENSG00000007168	chr17_2039600_2042800	chr17_3461200_3462200	0.0400001375577009	2.84691857682171e-10	5.05365589125513e-10	0.0697468861005816	8.90635985286149e-08	yes
ENSG00000007168	chr17_2124400_2128800	chr17_2142200_2143200	0.027312478042961	1.6661871699812e-05	2.03235909247892e-05	0.0325177953840292	0.0127429940480845	no
ENSG00000007168	chr17_2124400_2128800	chr17_2169400_2171800	0.0309361118918379	1.07729259507323e-06	1.42647359766347e-06	0.0532098528227151	4.54833024968196e-05	yes
ENSG00000007168	chr17_2124400_2128800	chr17_2905600_2908000	0.0242708255587723	0.000130318131140983	0.000150467607389439	0.0604968332243843	3.53337806087717e-06	yes
ENSG00000007168	chr17_2124400_2128800	chr17_3461200_3462200	0.0383723178879199	1.44810868959e-09	2.41867436195784e-09	0.0542502597357346	3.21681901541297e-05	yes
ENSG00000007168	chr17_2142200_2143200	chr17_2169400_2171800	0.0238651976466644	0.000168628593089739	0.000193432341392049	0.0431139521114334	0.000955870494246517	no
ENSG00000007168	chr17_2142200_2143200	chr17_2905600_2908000	0.0362512674524255	1.09450564918229e-08	1.69431434905689e-08	0.0555530793831514	2.06684999461563e-05	yes
ENSG00000007168	chr17_2142200_2143200	chr17_3461200_3462200	0.0248836200842807	8.76413928894993e-05	0.000102213649563936	0.04260542900087	0.00109770980075501	no
ENSG00000007168	chr17_2169400_2171800	chr17_2905600_2908000	0.0470074765187246	1.23581376005335e-13	2.97705650583874e-13	0.0744316744800658	1.14380021071986e-08	yes
ENSG00000007168	chr17_2169400_2171800	chr17_3461200_3462200	0.0347818431564829	4.16803903401933e-08	6.14930676313048e-08	0.0300773368323903	0.0212313824383572	no
ENSG00000007168	chr17_2905600_2908000	chr17_3461200_3462200	0.0665650852902577	8.37792643512654e-26	6.35540232305079e-25	0.106892143362861	2.2242309606265e-16	yes
ENSG00000007202	chr17_26134600_26138400	chr17_26904000_26908000	0.0508204371105677	1.10207252751242e-15	3.20793699625142e-15	0.062984854820566	0.000228544203569793	yes
ENSG00000007202	chr17_26134600_26138400	chr17_27065000_27065400	0.0406388859285838	1.47742300171219e-10	2.68921805258357e-10	0.0856708653068192	5.25505042242191e-07	yes
ENSG00000007202	chr17_26134600_26138400	chr17_27067400_27070200	0.0268067780606096	2.38156247910835e-05	2.87482382355162e-05	0.0505546405374936	0.003107976251556	yes
ENSG00000007202	chr17_26134600_26138400	chr17_27073400_27077800	0.032204736789563	3.83313241316424e-07	5.24950715429071e-07	0.0415035088842024	0.015225917318706	no
ENSG00000007202	chr17_26134600_26138400	chr17_27220600_27221000	0.0245559768428643	0.000108470295657878	0.000125811898152393	0.0164569029714568	0.336057214277882	no
ENSG00000007202	chr17_26904000_26908000	chr17_27065000_27065400	0.0331917276544741	1.67009722418401e-07	2.35158496904892e-07	0.0883294238375146	2.30313271190325e-07	yes
ENSG00000007202	chr17_26904000_26908000	chr17_27067400_27070200	0.0320944337204715	4.19993558442686e-07	5.73457697763233e-07	0.0501633176873028	0.00334694418638765	yes
ENSG00000007202	chr17_26904000_26908000	chr17_27073400_27077800	0.0174149041331005	0.00605204102102838	0.00642565631356398	0.0622115402990852	0.000272805060928896	yes
ENSG00000007202	chr17_26904000_26908000	chr17_27220600_27221000	0.0445812357398861	2.06703430247272e-12	4.44813104399613e-12	0.085096422540693	6.26068517256935e-07	yes
ENSG00000007202	chr17_27065000_27065400	chr17_27067400_27070200	0.0249028003001935	8.65474286967702e-05	0.000100967490561028	0.0658920988547574	0.000115427889268738	yes
ENSG00000007202	chr17_27065000_27065400	chr17_27073400_27077800	0.025038349538709	7.91761333776646e-05	9.25962128399777e-05	0.049706725082351	0.0036468387337392	no
ENSG00000007202	chr17_27065000_27065400	chr17_27220600_27221000	0.0314180950051066	7.30826690637768e-07	9.79981457327713e-07	0.0301032448914639	0.0784148234664504	no
ENSG00000007202	chr17_27067400_27070200	chr17_27073400_27077800	0.0284372269429603	7.3649017467315e-06	9.20324377987819e-06	0.0669628453571404	8.91266310344952e-05	yes
ENSG00000007202	chr17_27067400_27070200	chr17_27220600_27221000	0.0206459888483727	0.00113658503292045	0.001246633551764	0.0462205200292243	0.00687017462435146	no
ENSG00000007202	chr17_27073400_27077800	chr17_27220600_27221000	0.0221168764237473	0.000489864292291648	0.000547528386604152	0.0458965577046801	0.00727239340236286	no
ENSG00000007237	chr17_10059800_10061200	chr17_10154000_10155400	0.0494353889449151	6.37923465461941e-15	1.72984315972083e-14	0.106036448404857	6.87740903841693e-10	yes
ENSG00000007237	chr17_10059800_10061200	chr17_9192600_9194000	0.0156442215286023	0.0136701465281501	0.0143142505724633	0.00857936933658585	0.618678934192129	no
ENSG00000007237	chr17_10059800_10061200	chr17_9916400_9917600	0.0213126375775953	0.000781010366322559	0.000863905049841398	0.0788848635525344	4.57288004030192e-06	yes
ENSG00000007237	chr17_10059800_10061200	chr17_9943200_9946400	0.0354949082126524	2.19266035580002e-08	3.30857484338826e-08	0.0431524501008283	0.012260149120911	no
ENSG00000007237	chr17_10059800_10061200	chr17_9955800_9956600	0.0352468008008166	2.74562814529004e-08	4.11035912288674e-08	0.0275083818287504	0.110456679096377	no
ENSG00000007237	chr17_10154000_10155400	chr17_9192600_9194000	0.0401704379314543	2.39247407622349e-10	4.27410630882974e-10	0.0768928079095682	7.91789502452414e-06	yes
ENSG00000007237	chr17_10154000_10155400	chr17_9916400_9917600	0.0329274877395011	2.09093699939492e-07	2.92299897376794e-07	0.0567061192585824	0.00099358343456958	yes
ENSG00000007237	chr17_10154000_10155400	chr17_9943200_9946400	0.0250472762300182	7.87121322811138e-05	9.20705388880758e-05	0.068051175785994	7.73614697378028e-05	yes
ENSG00000007237	chr17_10154000_10155400	chr17_9955800_9956600	0.0261306606932155	3.80317835771719e-05	4.53180982349858e-05	0.0327493811314387	0.0573810037539243	no
ENSG00000007237	chr17_9192600_9194000	chr17_9916400_9917600	0.0285686036251969	6.68183847764746e-06	8.3743438340944e-06	0.0653542868440664	0.000147374951310562	yes
ENSG00000007237	chr17_9192600_9194000	chr17_9943200_9946400	0.0217506383871441	0.000606937189331979	0.000674957479834036	0.0391268774535215	0.0231630683156914	no
ENSG00000007237	chr17_9192600_9194000	chr17_9955800_9956600	0.0244980118418147	0.000112610405356607	0.000130511295757949	0.0724991839745445	2.53756173305125e-05	yes
ENSG00000007237	chr17_9916400_9917600	chr17_9943200_9946400	0.0398505363418865	3.31488989540991e-10	5.84933923853962e-10	0.0435253214923573	0.0115294441375245	no
ENSG00000007237	chr17_9916400_9917600	chr17_9955800_9956600	0.0259775001314002	4.22221551984482e-05	5.01724058606796e-05	0.0128273224355104	0.456766877248683	no
ENSG00000007237	chr17_9943200_9946400	chr17_9955800_9956600	0.042534959430007	1.98782602106917e-11	3.90649688037686e-11	0.0789816480736171	4.45103757731588e-06	yes
ENSG00000007312	chr17_62098000_62099000	chr17_62979800_62983400	0.0609548525205031	6.8470077914696e-22	3.5993671702296e-21	0.126405420791346	1.58534382497534e-06	yes
ENSG00000007923	chr1_6419800_6420800	chr1_6845000_6846000	0.0467146446906083	1.74961655544269e-13	4.15344467873956e-13	0.110354159324523	2.84869907904326e-07	yes
ENSG00000007944	chr6_15255200_15256000	chr6_15299000_15302000	0.0493978315165669	6.68590592118744e-15	1.8094060021005e-14	0.0767407144476688	0.0113003355422789	yes
ENSG00000007944	chr6_15255200_15256000	chr6_15900600_15903600	0.058024014312611	5.54763570039858e-20	2.43286001815482e-19	0.116470810548561	0.00011704219452982	yes
ENSG00000007944	chr6_15255200_15256000	chr6_16419000_16425200	0.0713577398739007	2.04526672901636e-29	2.16639815476058e-28	0.099282200808273	0.00103565143446968	yes
ENSG00000007944	chr6_15299000_15302000	chr6_15900600_15903600	0.068998105223109	1.31962539890859e-27	1.17475549299136e-26	0.129948644980814	1.69544659049606e-05	yes
ENSG00000007944	chr6_15299000_15302000	chr6_16419000_16425200	0.0819136666062978	2.96830629380836e-38	6.90377438534632e-37	0.173009583585878	9.13020467612728e-09	yes
ENSG00000007944	chr6_15900600_15903600	chr6_16419000_16425200	0.0845514650631173	1.18519802766e-40	3.39821049856124e-39	0.0950602025867118	0.00168660810228638	yes
ENSG00000008083	chr6_14875600_14878600	chr6_14910400_14912200	0.0579683715406893	6.01793224794103e-20	2.62765989615332e-19	0.0701590923532723	2.44750208938343e-11	yes
ENSG00000008083	chr6_14875600_14878600	chr6_15022400_15024200	0.0833807768309754	1.40533478392557e-39	3.6694884827284e-38	0.114973588476574	5.69217180100791e-28	yes
ENSG00000008083	chr6_14875600_14878600	chr6_15255200_15256000	0.043825855313101	4.82417714055156e-12	1.00324982056507e-11	0.0509485667501109	1.26268111515984e-06	yes
ENSG00000008083	chr6_14875600_14878600	chr6_15287400_15288600	0.0284412353102721	7.34310777113299e-06	9.17655213351122e-06	0.0281813107362274	0.00738386436468266	no
ENSG00000008083	chr6_14875600_14878600	chr6_15296800_15298000	0.0559223852321378	1.13688831444008e-18	4.39787694390727e-18	0.0808357850164418	1.40819813876989e-14	yes
ENSG00000008083	chr6_14875600_14878600	chr6_15299000_15302000	0.0445502682481064	2.14070475645501e-12	4.60050096160836e-12	0.0639866296185586	1.14450905483844e-09	yes
ENSG00000008083	chr6_14875600_14878600	chr6_15326000_15328400	0.0260862471198116	3.920440981521e-05	4.66702348598674e-05	0.0314068556294842	0.00282844487236173	no
ENSG00000008083	chr6_14875600_14878600	chr6_15362800_15366400	0.0304635758066534	1.56744684446508e-06	2.05232511114318e-06	0.0349950324940577	0.000877510019454531	no
ENSG00000008083	chr6_14875600_14878600	chr6_15386200_15388400	0.022524289351946	0.000384537833462076	0.000432274997852861	0.032139792727103	0.00224680275667695	no
ENSG00000008083	chr6_14875600_14878600	chr6_15403600_15404800	0.0214306852555875	0.000730017520521783	0.000808691471293193	0.0223656518593751	0.0335029954802556	no
ENSG00000008083	chr6_14875600_14878600	chr6_15421600_15424200	0.0485851494609034	1.83107305949795e-14	4.75637375572227e-14	0.0719975963360711	7.2883221368683e-12	yes
ENSG00000008083	chr6_14875600_14878600	chr6_15658600_15659400	0.0240353924333971	0.000151416893883634	0.000174213463024088	0.0358711138246541	0.000648539406246701	no
ENSG00000008083	chr6_14875600_14878600	chr6_15900600_15903600	0.0549067284335724	4.70480447890668e-18	1.71705604492235e-17	0.0780885946600971	1.05952444276943e-13	yes
ENSG00000008083	chr6_14875600_14878600	chr6_16205400_16206200	0.0570642956969786	2.23337575465392e-19	9.21906934851514e-19	0.0765259644003402	3.23891992926076e-13	yes
ENSG00000008083	chr6_14910400_14912200	chr6_15022400_15024200	0.0624627034455603	6.56806346336823e-23	3.79885340924225e-22	0.0772988739319004	1.86880966809324e-13	yes
ENSG00000008083	chr6_14910400_14912200	chr6_15255200_15256000	0.0591427951104322	1.06285839477802e-20	4.98278446510241e-20	0.0906602017915759	5.89538174772355e-18	yes
ENSG00000008083	chr6_14910400_14912200	chr6_15287400_15288600	0.0182835419564693	0.00395302706225926	0.0042295546049223	0.0220034269432747	0.0364776351580287	no
ENSG00000008083	chr6_14910400_14912200	chr6_15296800_15298000	0.021598450603924	0.000662851394658173	0.000735719353377376	0.0271079806029682	0.00996780641247579	no
ENSG00000008083	chr6_14910400_14912200	chr6_15299000_15302000	0.0306453475718465	1.3577549536623e-06	1.78543165107792e-06	0.0652264730564837	5.43358543273287e-10	yes
ENSG00000008083	chr6_14910400_14912200	chr6_15326000_15328400	0.0326067900429248	2.74037023448326e-07	3.79494780586386e-07	0.0414127869772946	8.22470966487832e-05	no
ENSG00000008083	chr6_14910400_14912200	chr6_15362800_15366400	0.0220398095464876	0.000512593812794579	0.000572328458572404	0.0308724780935516	0.00333584484562995	no
ENSG00000008083	chr6_14910400_14912200	chr6_15386200_15388400	0.0267785007984575	2.42917435280339e-05	2.93028957697574e-05	0.0394584038821753	0.000175587556825968	no
ENSG00000008083	chr6_14910400_14912200	chr6_15403600_15404800	0.0138291409720378	0.0292799254137021	0.030299427078325	0.0199873346173554	0.0574488008011832	no
ENSG00000008083	chr6_14910400_14912200	chr6_15421600_15424200	0.0157536442367258	0.0130257190820058	0.0136509510156729	0.0226216998708654	0.0315276647549178	no
ENSG00000008083	chr6_14910400_14912200	chr6_15658600_15659400	0.03127190776158	8.22590305855367e-07	1.09868287791869e-06	0.0405388070616728	0.000115926458219364	no
ENSG00000008083	chr6_14910400_14912200	chr6_15900600_15903600	0.0428531479015346	1.40749488425342e-11	2.80420385899669e-11	0.0530402227717619	4.54127882864548e-07	yes
ENSG00000008083	chr6_14910400_14912200	chr6_16205400_16206200	0.0384804446548257	1.30240868320837e-09	2.18412021879796e-09	0.036787735848978	0.000469351783058337	no
ENSG00000008083	chr6_15022400_15024200	chr6_15255200_15256000	0.0733098918725033	5.85878857115555e-31	7.180524934088e-30	0.100057116602793	1.51580243351885e-21	yes
ENSG00000008083	chr6_15022400_15024200	chr6_15287400_15288600	0.0501989595536857	2.43733564289414e-15	6.87035152980562e-15	0.0704988751703365	1.96104447597843e-11	yes
ENSG00000008083	chr6_15022400_15024200	chr6_15296800_15298000	0.0356123349039009	1.97023875604836e-08	2.98481243653436e-08	0.0506517037592051	1.45536091042582e-06	yes
ENSG00000008083	chr6_15022400_15024200	chr6_15299000_15302000	0.0611560257484056	5.0245088971066e-22	2.67612418375174e-21	0.0635220104081644	1.5077287207899e-09	yes
ENSG00000008083	chr6_15022400_15024200	chr6_15326000_15328400	0.0485523738222901	1.90635474908266e-14	4.94352394299786e-14	0.0640202554829802	1.12182058493191e-09	yes
ENSG00000008083	chr6_15022400_15024200	chr6_15362800_15366400	0.0359943761339439	1.38797787830253e-08	2.12990366757889e-08	0.0478576506461216	5.33344600391217e-06	no
ENSG00000008083	chr6_15022400_15024200	chr6_15386200_15388400	0.0285408195244955	6.82103975478693e-06	8.54340346952335e-06	0.0349855724860711	0.00088034832583279	no
ENSG00000008083	chr6_15022400_15024200	chr6_15403600_15404800	0.0181164392000114	0.00429633557467816	0.00458952487350838	0.0200775279099655	0.0563323695708249	no
ENSG00000008083	chr6_15022400_15024200	chr6_15421600_15424200	0.0299312228992302	2.37615674766211e-06	3.07151747005005e-06	0.0407851579183003	0.00010530673852003	no
ENSG00000008083	chr6_15022400_15024200	chr6_15658600_15659400	0.0396192599334099	4.18967668720719e-10	7.32985438517271e-10	0.0654720259210356	4.68060600846255e-10	yes
ENSG00000008083	chr6_15022400_15024200	chr6_15900600_15903600	0.0591107811060963	1.11480292504231e-20	5.21685992593014e-20	0.0727385515351847	4.43470341558312e-12	yes
ENSG00000008083	chr6_15022400_15024200	chr6_16205400_16206200	0.062772794150155	4.02740728633405e-23	2.3761777903941e-22	0.0868074684472285	1.38297445911639e-16	yes
ENSG00000008083	chr6_15255200_15256000	chr6_15287400_15288600	0.0618003215083547	1.85219514520502e-22	1.02707782715359e-21	0.0915845896425974	2.71000783215357e-18	yes
ENSG00000008083	chr6_15255200_15256000	chr6_15296800_15298000	0.0322442307063178	3.70947361827944e-07	5.08575487189956e-07	0.0420629018792666	6.34423813170818e-05	no
ENSG00000008083	chr6_15255200_15256000	chr6_15299000_15302000	0.0468344933236885	1.51794935259938e-13	3.62683011923869e-13	0.0747849941624546	1.09593441448473e-12	yes
ENSG00000008083	chr6_15255200_15256000	chr6_15326000_15328400	0.0488893024628677	1.25828275065495e-14	3.32071483529061e-14	0.0528005524083446	5.11582680063847e-07	yes
ENSG00000008083	chr6_15255200_15256000	chr6_15362800_15366400	0.0486832903860332	1.62271444159508e-14	4.2387488843741e-14	0.0737517118387091	2.23027943668012e-12	yes
ENSG00000008083	chr6_15255200_15256000	chr6_15386200_15388400	0.0453832129341079	8.27773509047798e-13	1.84860480509277e-12	0.0665063305209323	2.482263870532e-10	yes
ENSG00000008083	chr6_15255200_15256000	chr6_15403600_15404800	0.0226384887985699	0.000359058385192279	0.00040430236752179	0.0286224680757783	0.00650902605304803	no
ENSG00000008083	chr6_15255200_15256000	chr6_15421600_15424200	0.0135872734976707	0.0322279985326049	0.0333099401711218	0.0194788300773592	0.064092520044583	no
ENSG00000008083	chr6_15255200_15256000	chr6_15658600_15659400	0.0302561230176626	1.84482276935661e-06	2.40335196007096e-06	0.039660523043957	0.000162590004943719	no
ENSG00000008083	chr6_15255200_15256000	chr6_15900600_15903600	0.0537029669544815	2.45042333525198e-17	8.32806542114489e-17	0.0739287091398192	1.97605268013902e-12	yes
ENSG00000008083	chr6_15255200_15256000	chr6_16205400_16206200	0.042421581220632	2.24668612411253e-11	4.39384122006741e-11	0.0645403334150129	8.21995988194483e-10	yes
ENSG00000008083	chr6_15287400_15288600	chr6_15296800_15298000	0.0336170849674109	1.15902517720427e-07	1.65234182069346e-07	0.0454715662834787	1.53177264975529e-05	no
ENSG00000008083	chr6_15287400_15288600	chr6_15299000_15302000	0.0326823467859853	2.57176161691037e-07	3.56959657123979e-07	0.0440115951156652	2.85043305807622e-05	no
ENSG00000008083	chr6_15287400_15288600	chr6_15326000_15328400	0.0346364913094944	4.74393245474361e-08	6.97211401141173e-08	0.0555524256153847	1.26361815998988e-07	yes
ENSG00000008083	chr6_15287400_15288600	chr6_15362800_15366400	0.0333687267570534	1.43534333687146e-07	2.03179496058452e-07	0.0524976703889623	5.94270830328134e-07	yes
ENSG00000008083	chr6_15287400_15288600	chr6_15386200_15388400	0.0309020731670821	1.10698838519205e-06	1.46452601024876e-06	0.0315726673290558	0.00268596777605286	no
ENSG00000008083	chr6_15287400_15288600	chr6_15403600_15404800	0.01841720595733	0.0036965627314878	0.00396019269087364	0.031883055009098	0.00243675208700521	no
ENSG00000008083	chr6_15287400_15288600	chr6_15421600_15424200	0.0230110023776671	0.000286495575383757	0.000324502648162183	0.0433913079803331	3.69033879635002e-05	no
ENSG00000008083	chr6_15287400_15288600	chr6_15658600_15659400	0.0239882445516017	0.000156011575571456	0.000179353515150622	0.0361074164217878	0.000597076700415169	no
ENSG00000008083	chr6_15287400_15288600	chr6_15900600_15903600	0.0540680270161467	1.49119933471334e-17	5.17886850959215e-17	0.0780445070843657	1.09379095135927e-13	yes
ENSG00000008083	chr6_15287400_15288600	chr6_16205400_16206200	0.0487108528647543	1.56851757001714e-14	4.10157048122085e-14	0.0614367349025337	5.07302127329138e-09	yes
ENSG00000008083	chr6_15296800_15298000	chr6_15299000_15302000	0.0375608477942052	3.18038596678353e-09	5.15670601994747e-09	0.0585728200563569	2.52089771633314e-08	yes
ENSG00000008083	chr6_15296800_15298000	chr6_15326000_15328400	0.0311214918618852	9.28550207888333e-07	1.2352564597117e-06	0.0458767263268661	1.28503585026169e-05	no
ENSG00000008083	chr6_15296800_15298000	chr6_15362800_15366400	0.0141677557284494	0.0255440962384934	0.0264821185337687	0.0190791826054034	0.069748459672561	no
ENSG00000008083	chr6_15296800_15298000	chr6_15386200_15388400	0.0294464885276964	3.45004274044694e-06	4.41050655097451e-06	0.0327453767612912	0.00185126904307957	no
ENSG00000008083	chr6_15296800_15298000	chr6_15403600_15404800	0.0406606257479671	1.44455182682276e-10	2.63187771552926e-10	0.0488776897083313	3.34609140463169e-06	no
ENSG00000008083	chr6_15296800_15298000	chr6_15421600_15424200	0.0164349914189015	0.00958442919296631	0.0100966884713868	0.0220950408126025	0.0357047906804193	no
ENSG00000008083	chr6_15296800_15298000	chr6_15658600_15659400	0.0209860455100822	0.000939824390991667	0.00103506319255796	0.0203954332548082	0.0525403142962321	no
ENSG00000008083	chr6_15296800_15298000	chr6_15900600_15903600	0.0258458839566097	4.61695127152104e-05	5.47331952592396e-05	0.0361035987911223	0.000597877018062348	no
ENSG00000008083	chr6_15296800_15298000	chr6_16205400_16206200	0.0414260065554366	6.49394188602375e-11	1.21875121347777e-10	0.0590209218172836	1.97106475846349e-08	yes
ENSG00000008083	chr6_15299000_15302000	chr6_15326000_15328400	0.043226852427817	9.35363898592398e-12	1.89313976438139e-11	0.0530626296632318	4.49086443338786e-07	yes
ENSG00000008083	chr6_15299000_15302000	chr6_15362800_15366400	0.0382785751011846	1.58718819958491e-09	2.64185710057378e-09	0.0574286630229126	4.68682291275251e-08	yes
ENSG00000008083	chr6_15299000_15302000	chr6_15386200_15388400	0.0511412168556414	7.28901191036687e-16	2.15753936289081e-15	0.060878243233027	6.97489629964054e-09	yes
ENSG00000008083	chr6_15299000_15302000	chr6_15403600_15404800	0.0259130822852242	4.41123495618903e-05	5.23629598562472e-05	0.037738546448667	0.000333060885208834	no
ENSG00000008083	chr6_15299000_15302000	chr6_15421600_15424200	0.0174159818634279	0.0060489086046972	0.00642238426652233	0.0340039845412178	0.00122568660063023	no
ENSG00000008083	chr6_15299000_15302000	chr6_15658600_15659400	0.0152164367811496	0.0164677017152093	0.0171857500219248	0.0165796957883563	0.115044020057478	no
ENSG00000008083	chr6_15299000_15302000	chr6_15900600_15903600	0.0644941642370098	2.55256944272409e-24	1.69415513431772e-23	0.101101469468074	5.75305244492773e-22	yes
ENSG00000008083	chr6_15299000_15302000	chr6_16205400_16206200	0.0429152250864548	1.31543770794738e-11	2.62752044708769e-11	0.0637052135125189	1.35276686903826e-09	yes
ENSG00000008083	chr6_15326000_15328400	chr6_15362800_15366400	0.0445056928790354	2.25128858796735e-12	4.82801149929463e-12	0.0529355572810638	4.7840903621417e-07	yes
ENSG00000008083	chr6_15326000_15328400	chr6_15386200_15388400	0.0381269479943921	1.84014244838199e-09	3.04499990865005e-09	0.0497951125940275	2.18299647923115e-06	no
ENSG00000008083	chr6_15326000_15328400	chr6_15403600_15404800	0.0100645294437221	0.112671839119156	0.114723541723075	0.0208969082187261	0.0469936083723305	no
ENSG00000008083	chr6_15326000_15328400	chr6_15421600_15424200	0.0264241401617958	3.10805171022607e-05	3.72460095854638e-05	0.0446333496288737	2.1929683483284e-05	no
ENSG00000008083	chr6_15326000_15328400	chr6_15658600_15659400	0.0262900556003272	3.40916449902275e-05	4.07482323406011e-05	0.0379752818667228	0.000305427554093982	no
ENSG00000008083	chr6_15326000_15328400	chr6_15900600_15903600	0.0429033500268974	1.33257924565031e-11	2.66037763705744e-11	0.0404271451085877	0.000121065583095321	no
ENSG00000008083	chr6_15326000_15328400	chr6_16205400_16206200	0.0550694136170522	3.75393437709747e-18	1.38267627637422e-17	0.0827194671044102	3.3925162689686e-15	yes
ENSG00000008083	chr6_15362800_15366400	chr6_15386200_15388400	0.0346651036608144	4.62478812921901e-08	6.8029189944179e-08	0.0448662704734046	1.98607308471515e-05	no
ENSG00000008083	chr6_15362800_15366400	chr6_15403600_15404800	0.0394135184686564	5.15448919887869e-10	8.95041007607553e-10	0.0671252916701285	1.69050822982928e-10	yes
ENSG00000008083	chr6_15362800_15366400	chr6_15421600_15424200	0.0340119171833698	8.22485572789346e-08	1.18618251693219e-07	0.0439324495870113	2.94647068680968e-05	no
ENSG00000008083	chr6_15362800_15366400	chr6_15658600_15659400	0.0171744100062838	0.00678869069022704	0.00719351514717512	0.026636300668421	0.0113385165409166	no
ENSG00000008083	chr6_15362800_15366400	chr6_15900600_15903600	0.0202900497176963	0.00138279983334024	0.00151045919583309	0.0283336824910707	0.00707044874759699	no
ENSG00000008083	chr6_15362800_15366400	chr6_16205400_16206200	0.0310763014196609	9.62872300022515e-07	1.27941288795041e-06	0.0415307273798009	7.84848112632687e-05	no
ENSG00000008083	chr6_15386200_15388400	chr6_15403600_15404800	0.034334165204397	6.19917952167556e-08	9.02525305387585e-08	0.0440933662639137	2.75433844274856e-05	no
ENSG00000008083	chr6_15386200_15388400	chr6_15421600_15424200	0.033385314317238	1.41505648593896e-07	2.00401706271021e-07	0.0492447238069986	2.82303033840337e-06	no
ENSG00000008083	chr6_15386200_15388400	chr6_15658600_15659400	0.0310240564419784	1.00407497591362e-06	1.3324583027641e-06	0.0517769837379822	8.46056167526996e-07	yes
ENSG00000008083	chr6_15386200_15388400	chr6_15900600_15903600	0.034851668391285	3.91608126787377e-08	5.79077965944308e-08	0.0480025434581387	4.99446406004977e-06	no
ENSG00000008083	chr6_15386200_15388400	chr6_16205400_16206200	0.0360757702428976	1.28757031449212e-08	1.98090382917862e-08	0.0521282326620158	7.12649452086102e-07	yes
ENSG00000008083	chr6_15403600_15404800	chr6_15421600_15424200	0.00581715400756906	0.359225548059625	0.361725931446914	0.0116295316290985	0.269002317548321	no
ENSG00000008083	chr6_15403600_15404800	chr6_15658600_15659400	0.0179096190370941	0.00475857682080686	0.00507352792116716	0.0309055422647641	0.00330219200924917	no
ENSG00000008083	chr6_15403600_15404800	chr6_15900600_15903600	0.00955534571235434	0.132056925131422	0.134231089170111	0.00905318294484028	0.389527298512615	no
ENSG00000008083	chr6_15403600_15404800	chr6_16205400_16206200	0.0111159397914222	0.0797698768030109	0.0815463971437048	0.0222971512795507	0.0340490681726121	no
ENSG00000008083	chr6_15421600_15424200	chr6_15658600_15659400	0.0254277401311587	6.11623424481666e-05	7.19936822571456e-05	0.0229921043115324	0.0288472879136881	no
ENSG00000008083	chr6_15421600_15424200	chr6_15900600_15903600	0.0437552041523223	5.21841668871906e-12	1.08160259906318e-11	0.0597680986405873	1.30258400257092e-08	yes
ENSG00000008083	chr6_15421600_15424200	chr6_16205400_16206200	0.00836477457605423	0.187375051284545	0.189847009764062	0.00502210947840609	0.6331285534268	no
ENSG00000008083	chr6_15658600_15659400	chr6_15900600_15903600	0.0383578108402476	1.4688270411178e-09	2.4520198683541e-09	0.0531373880546879	4.32653692715645e-07	yes
ENSG00000008083	chr6_15658600_15659400	chr6_16205400_16206200	0.0279002726410932	1.0916162037375e-05	1.34865778809648e-05	0.0358173007692635	0.000660821766124433	no
ENSG00000008083	chr6_15900600_15903600	chr6_16205400_16206200	0.0684418360035945	3.45356826768942e-27	2.97123496572067e-26	0.0988527625567035	4.57538655451227e-21	yes
ENSG00000008128	chr1_1608800_1610000	chr1_1711800_1713200	0.0488816620364428	1.27023230886632e-14	3.3505780568225e-14	0.0601050022678711	0.0245158126490153	yes
ENSG00000008128	chr1_1608800_1610000	chr1_2232400_2233400	0.0538199254769027	2.09068671725572e-17	7.15413292782863e-17	0.130226805463415	1.01286752486601e-06	yes
ENSG00000008128	chr1_1608800_1610000	chr1_2480000_2480400	0.07656577074328	1.26503229695615e-33	1.96861149759981e-32	0.162686643226814	9.20775391251094e-10	yes
ENSG00000008128	chr1_1608800_1610000	chr1_713000_714400	0.0419765342640578	3.62166018586545e-11	6.95108487264754e-11	0.109400881089959	4.09474541046558e-05	yes
ENSG00000008128	chr1_1711800_1713200	chr1_2232400_2233400	0.0341246332397045	7.45249143132745e-08	1.07842124828432e-07	0.0412216727607908	0.123158341048534	no
ENSG00000008128	chr1_1711800_1713200	chr1_2480000_2480400	0.0591159107479162	1.10631403426503e-20	5.17942755658086e-20	0.0745202674388157	0.00527598323795332	yes
ENSG00000008128	chr1_1711800_1713200	chr1_713000_714400	0.0589062182343417	1.51130057769631e-20	6.98243871288888e-20	0.125287489055487	2.57398318031203e-06	yes
ENSG00000008128	chr1_2232400_2233400	chr1_2480000_2480400	0.0556901738146138	1.57660120033734e-18	6.02059979381893e-18	0.16600531225499	4.12535795489343e-10	yes
ENSG00000008128	chr1_2232400_2233400	chr1_713000_714400	0.0521391124680325	1.98192838961129e-16	6.17173950135098e-16	0.201596159896348	2.64491754307786e-14	yes
ENSG00000008128	chr1_2480000_2480400	chr1_713000_714400	0.0499817613044202	3.20929375634336e-15	8.9461690038737e-15	0.104241089908722	9.32521893561964e-05	yes
ENSG00000008130	chr1_1711800_1713200	chr1_2480000_2480400	0.05919377151263	9.85043757323316e-21	4.63356227445641e-20	0.0439747610446108	0.126622712622299	no
ENSG00000008130	chr1_1711800_1713200	chr1_713000_714400	0.0587547446194822	1.89197680677196e-20	8.66361083417135e-20	0.0749346307930623	0.00917623564764373	yes
ENSG00000008130	chr1_2480000_2480400	chr1_713000_714400	0.0500695687408783	2.87185191642113e-15	8.0419206330894e-15	0.036054341911476	0.210487834424112	no
ENSG00000008256	chr7_5394400_5395200	chr7_5572600_5574000	0.0321314807174368	4.07311567645197e-07	5.56728912375346e-07	0.0612167477130937	0.000484586342656788	yes
ENSG00000008256	chr7_5394400_5395200	chr7_5577800_5579200	0.0506717814953853	1.33364191721728e-15	3.85133346849877e-15	0.0888947887371463	3.93707322285197e-07	yes
ENSG00000008256	chr7_5394400_5395200	chr7_5580800_5582600	0.0206833343451635	0.00111325036165618	0.00122151472714255	0.0252660893293741	0.150163140920932	no
ENSG00000008256	chr7_5394400_5395200	chr7_5735600_5741800	0.0473954949048213	7.77091278557923e-14	1.90624077020471e-13	0.0775841314283744	9.66481303135694e-06	yes
ENSG00000008256	chr7_5394400_5395200	chr7_6065600_6067000	0.030326915456113	1.74525123104111e-06	2.27731986032558e-06	0.0773562213678614	1.02655488301645e-05	yes
ENSG00000008256	chr7_5394400_5395200	chr7_6289200_6291800	0.0274945351529504	1.4629310619977e-05	1.79156490342657e-05	0.0368782673835497	0.0356697665644429	no
ENSG00000008256	chr7_5394400_5395200	chr7_6296400_6301000	0.0401565373014394	2.42674231953002e-10	4.33276347149705e-10	0.0481735580742952	0.00605591771471893	no
ENSG00000008256	chr7_5394400_5395200	chr7_6413800_6414400	0.0308665251921882	1.13884113794565e-06	1.50545787569643e-06	0.0468442526072278	0.00760966453272968	no
ENSG00000008256	chr7_5394400_5395200	chr7_6764800_6765200	0.0320143950424247	4.4870615494611e-07	6.11437858621079e-07	0.0524477743512784	0.00280269641609347	yes
ENSG00000008256	chr7_5572600_5574000	chr7_5577800_5579200	0.0517784678767085	3.18217616593404e-16	9.72645495860453e-16	0.0823801715398236	2.61491264813999e-06	yes
ENSG00000008256	chr7_5572600_5574000	chr7_5580800_5582600	0.0660737571662292	1.90275708321778e-25	1.39705093851952e-24	0.0795708497906019	5.67374669098667e-06	yes
ENSG00000008256	chr7_5572600_5574000	chr7_5735600_5741800	0.0826246716550633	6.81474026403843e-39	1.67308768607722e-37	0.13294593663462	2.86871027939721e-14	yes
ENSG00000008256	chr7_5572600_5574000	chr7_6065600_6067000	0.0404383991349045	1.81712310335771e-10	3.28080825113356e-10	0.0656434166194032	0.000182585976719618	yes
ENSG00000008256	chr7_5572600_5574000	chr7_6289200_6291800	0.055325455365609	2.62776589290476e-18	9.81757913649985e-18	0.0829259415098316	2.24302376380692e-06	yes
ENSG00000008256	chr7_5572600_5574000	chr7_6296400_6301000	0.0509688196306426	9.1053591359794e-16	2.670442290842e-15	0.107330908768642	8.81823462399135e-10	yes
ENSG00000008256	chr7_5572600_5574000	chr7_6413800_6414400	0.0783690705040997	3.76641749261923e-35	6.70963848579854e-34	0.102771960067434	4.41932076146086e-09	yes
ENSG00000008256	chr7_5572600_5574000	chr7_6764800_6765200	0.0439704467182494	4.1061830819915e-12	8.5986741767143e-12	0.104692533719427	2.25983051090943e-09	yes
ENSG00000008256	chr7_5577800_5579200	chr7_5580800_5582600	0.060523249163248	1.32552409329873e-21	6.77303841374076e-21	0.0748537669914383	1.96894512376103e-05	yes
ENSG00000008256	chr7_5577800_5579200	chr7_5735600_5741800	0.0736232612652328	3.28294671610644e-31	4.12192559781582e-30	0.131221202242729	6.16197926002713e-14	yes
ENSG00000008256	chr7_5577800_5579200	chr7_6065600_6067000	0.022197527900337	0.000467086408847568	0.00052260327556639	0.0401091669703208	0.0223213987546442	no
ENSG00000008256	chr7_5577800_5579200	chr7_6289200_6291800	0.0444291153082373	2.45448577890138e-12	5.24480722041825e-12	0.0917855175036227	1.62680648155779e-07	yes
ENSG00000008256	chr7_5577800_5579200	chr7_6296400_6301000	0.058414496571694	3.12729890330797e-20	1.40366123415394e-19	0.0954023019820201	5.18311088730903e-08	yes
ENSG00000008256	chr7_5577800_5579200	chr7_6413800_6414400	0.0713078596964008	2.23682051393721e-29	2.36023258387616e-28	0.124880097696406	9.40100531169677e-13	yes
ENSG00000008256	chr7_5577800_5579200	chr7_6764800_6765200	0.0478393414127152	4.55018591468182e-14	1.14081947620611e-13	0.0683871103040773	9.66989897189843e-05	yes
ENSG00000008256	chr7_5580800_5582600	chr7_5735600_5741800	0.0910496799094755	6.89983707249859e-47	3.24225899531921e-45	0.12116978375174	4.35066940351604e-12	yes
ENSG00000008256	chr7_5580800_5582600	chr7_6065600_6067000	0.0503526081393818	2.00483482265853e-15	5.69793269169549e-15	0.0745590748788112	2.12312809321942e-05	yes
ENSG00000008256	chr7_5580800_5582600	chr7_6289200_6291800	0.0634978640900253	1.27143820905541e-23	7.87081977729671e-23	0.110785695645389	2.48436796022829e-10	yes
ENSG00000008256	chr7_5580800_5582600	chr7_6296400_6301000	0.0502422229837748	2.30702929247652e-15	6.51592872940643e-15	0.0834041038264036	1.95940397087958e-06	yes
ENSG00000008256	chr7_5580800_5582600	chr7_6413800_6414400	0.0762059753882462	2.52556332388241e-33	3.81916950124263e-32	0.123932000102502	1.39667888598408e-12	yes
ENSG00000008256	chr7_5580800_5582600	chr7_6764800_6765200	0.0524088531137097	1.38794446211665e-16	4.38590450028861e-16	0.0878623656122699	5.36326839795704e-07	yes
ENSG00000008256	chr7_5735600_5741800	chr7_6065600_6067000	0.0417160046681348	4.77883526331839e-11	9.07608857683423e-11	0.0655843460655078	0.000185053931870822	yes
ENSG00000008256	chr7_5735600_5741800	chr7_6289200_6291800	0.0658144552677847	2.9264457915322e-25	2.11152117467502e-24	0.109148734170696	4.55011394152621e-10	yes
ENSG00000008256	chr7_5735600_5741800	chr7_6296400_6301000	0.0563199281169472	6.47532645334577e-19	2.56118268055551e-18	0.0836573672956067	1.82347220863071e-06	yes
ENSG00000008256	chr7_5735600_5741800	chr7_6413800_6414400	0.0877571282296965	1.13757068920045e-43	4.16531439023428e-42	0.144042463709333	1.64836263952489e-16	yes
ENSG00000008256	chr7_5735600_5741800	chr7_6764800_6765200	0.0470840238625901	1.12806129705965e-13	2.72841331788825e-13	0.0339181909043153	0.0533647090579808	no
ENSG00000008256	chr7_6065600_6067000	chr7_6289200_6291800	0.0391843171062025	6.48523299511929e-10	1.11641287231213e-09	0.0633746765636076	0.000303407950206757	yes
ENSG00000008256	chr7_6065600_6067000	chr7_6296400_6301000	0.0352958444648508	2.62655522533818e-08	3.93800155585493e-08	0.0852193921957172	1.16505820080328e-06	yes
ENSG00000008256	chr7_6065600_6067000	chr7_6413800_6414400	0.0632284248687125	1.95448684415046e-23	1.18903650858185e-22	0.106717151289316	1.09986548575592e-09	yes
ENSG00000008256	chr7_6065600_6067000	chr7_6764800_6765200	0.0232776367782757	0.000243258317096244	0.000276588750488586	0.0524396011028746	0.00280697686646465	yes
ENSG00000008256	chr7_6289200_6291800	chr7_6296400_6301000	0.0414558614470302	6.29271848790791e-11	1.18242082527633e-10	0.0564206556057989	0.0013029914595004	yes
ENSG00000008256	chr7_6289200_6291800	chr7_6413800_6414400	0.031215307437956	8.61018581016704e-07	1.14819973983785e-06	0.0699857079719211	6.60493561044985e-05	yes
ENSG00000008256	chr7_6289200_6291800	chr7_6764800_6765200	0.0444054646209738	2.52080171539885e-12	5.3794458957414e-12	0.0979291854050599	2.27309157042553e-08	yes
ENSG00000008256	chr7_6296400_6301000	chr7_6413800_6414400	0.0577382765861408	8.41838857231688e-20	3.62255674848776e-19	0.0623839425390726	0.000376845612612102	yes
ENSG00000008256	chr7_6296400_6301000	chr7_6764800_6765200	0.056182446942319	7.87034317770327e-19	3.08868792826232e-18	0.0646683008507421	0.000227571276295236	yes
ENSG00000008256	chr7_6413800_6414400	chr7_6764800_6765200	0.0424254029946366	2.23744601743024e-11	4.37678234347499e-11	0.0957557515330855	4.62444747785568e-08	yes
ENSG00000008282	chr7_104991400_104993600	chr7_105697400_105700400	0.0713117348491746	2.22132168778282e-29	2.34426857274794e-28	0.0873517325948815	0.000806973386627546	yes
ENSG00000008282	chr7_104991400_104993600	chr7_105710000_105713000	0.0544527764340514	8.80331549488797e-18	3.1289552053407e-17	0.0673232060734259	0.00987475207855389	yes
ENSG00000008282	chr7_104991400_104993600	chr7_106065000_106066600	0.0479888386193937	3.79544933282585e-14	9.58067404108366e-14	0.091282888594662	0.000462142242496907	yes
ENSG00000008282	chr7_105697400_105700400	chr7_105710000_105713000	0.064836032249836	1.46293796911638e-24	9.9240117571337e-24	0.0886478880468373	0.000673116534589905	yes
ENSG00000008282	chr7_105697400_105700400	chr7_106065000_106066600	0.0528178225767094	8.05951439599091e-17	2.60679862712729e-16	0.0754970918512272	0.00380005216071305	yes
ENSG00000008282	chr7_105710000_105713000	chr7_106065000_106066600	0.0549160982229379	4.64410328366649e-18	1.69578069421488e-17	0.058810571477223	0.0242384769481696	yes
ENSG00000008838	chr17_37910600_37911000	chr17_37911600_37916200	0.0892869848790575	3.76694797244447e-45	1.55981643947754e-43	0.146840494627909	1.91942315559184e-08	yes
ENSG00000008838	chr17_37910600_37911000	chr17_37917000_37929800	0.0694136066990634	6.39989849362971e-28	5.86818473282341e-27	0.108243636545042	3.59921663371875e-05	yes
ENSG00000008838	chr17_37910600_37911000	chr17_38022800_38023600	0.0774612941400625	2.23170383060567e-34	3.71143258361861e-33	0.153362423958063	4.31575543209446e-09	yes
ENSG00000008838	chr17_37910600_37911000	chr17_38024000_38025400	0.0612858406738047	4.11272864298197e-22	2.20614888317983e-21	0.121292442760161	3.59699246486624e-06	yes
ENSG00000008838	chr17_37910600_37911000	chr17_38076400_38081000	0.0611544424056068	5.0367823442933e-22	2.68243597846563e-21	0.128396516870411	9.2486012170459e-07	yes
ENSG00000008838	chr17_37910600_37911000	chr17_38753800_38756200	0.0698164432017906	3.15998551110506e-28	2.98436803436016e-27	0.129106327998714	8.04209515875863e-07	yes
ENSG00000008838	chr17_37910600_37911000	chr17_38770800_38772400	0.0691722254888973	9.74939167210872e-28	8.78886115537247e-27	0.144313098005749	3.36382529178051e-08	yes
ENSG00000008838	chr17_37911600_37916200	chr17_37917000_37929800	0.0612210051460479	4.54554960057791e-22	2.42979591330829e-21	0.0827216409754738	0.00161202081376806	yes
ENSG00000008838	chr17_37911600_37916200	chr17_38022800_38023600	0.0674967139458495	1.73962577413658e-26	1.40456459506048e-25	0.136173445782563	1.92001617899965e-07	yes
ENSG00000008838	chr17_37911600_37916200	chr17_38024000_38025400	0.0638500972440719	7.22756782653552e-24	4.58655749724337e-23	0.0880302318328843	0.000788285472691275	yes
ENSG00000008838	chr17_37911600_37916200	chr17_38076400_38081000	0.060300326005081	1.86113127134309e-21	9.37578594085302e-21	0.13551306027961	2.20189174352531e-07	yes
ENSG00000008838	chr17_37911600_37916200	chr17_38753800_38756200	0.089190927202402	4.67383292735949e-45	1.91905462403174e-43	0.162647114793526	4.61246474763734e-10	yes
ENSG00000008838	chr17_37911600_37916200	chr17_38770800_38772400	0.0551669359137032	3.27771221351716e-18	1.21435672179231e-17	0.125689877754049	1.56533020698879e-06	yes
ENSG00000008838	chr17_37917000_37929800	chr17_38022800_38023600	0.0563971159662379	5.80230157325018e-19	2.3046088651803e-18	0.13991996362371	8.71883645818247e-08	yes
ENSG00000008838	chr17_37917000_37929800	chr17_38024000_38025400	0.0564626945367425	5.28514546417521e-19	2.10585875768408e-18	0.133703301157701	3.19438019898943e-07	yes
ENSG00000008838	chr17_37917000_37929800	chr17_38076400_38081000	0.0444196290086033	2.48087705607272e-12	5.29825605326169e-12	0.0436109465865486	0.0967965632614139	no
ENSG00000008838	chr17_37917000_37929800	chr17_38753800_38756200	0.0537681449045058	2.2430244064762e-17	7.65232875996562e-17	0.0419643932580245	0.110080004716466	no
ENSG00000008838	chr17_37917000_37929800	chr17_38770800_38772400	0.0492384024472502	8.15743575732607e-15	2.19091535442111e-14	0.0935274287864699	0.000360544073755045	yes
ENSG00000008838	chr17_38022800_38023600	chr17_38024000_38025400	0.384388814675806	0	0	0.473661614568932	5.07625809996512e-82	yes
ENSG00000008838	chr17_38022800_38023600	chr17_38076400_38081000	0.0506821350430462	1.31606712961091e-15	3.80283094202092e-15	0.105773826393332	5.41407141137741e-05	yes
ENSG00000008838	chr17_38022800_38023600	chr17_38753800_38756200	0.0752441930136266	1.57781131082621e-32	2.2242581361085e-31	0.162186208891882	5.17002299789107e-10	yes
ENSG00000008838	chr17_38022800_38023600	chr17_38770800_38772400	0.0581582023636319	4.55770595656734e-20	2.01524494853811e-19	0.129789484272487	7.02485363004056e-07	yes
ENSG00000008838	chr17_38024000_38025400	chr17_38076400_38081000	0.0539399062872488	1.77583379319076e-17	6.12280930151868e-17	0.0951201318403955	0.000285158397335775	yes
ENSG00000008838	chr17_38024000_38025400	chr17_38753800_38756200	0.056755176652264	3.48071782956806e-19	1.41094793414684e-18	0.0998577118540726	0.000138951338360676	yes
ENSG00000008838	chr17_38024000_38025400	chr17_38770800_38772400	0.0457211847148692	5.60232678133121e-13	1.27008363958012e-12	0.0913917538686384	0.000491052211735239	yes
ENSG00000008838	chr17_38076400_38081000	chr17_38753800_38756200	0.0593408579796935	7.90721191665023e-21	3.75287896421174e-20	0.108204571537201	3.62278182303798e-05	yes
ENSG00000008838	chr17_38076400_38081000	chr17_38770800_38772400	0.0501262467997779	2.67285482457698e-15	7.50820933917947e-15	0.0778536357228709	0.00300184071650858	yes
ENSG00000008838	chr17_38753800_38756200	chr17_38770800_38772400	0.0650850260470716	9.73539806698663e-25	6.70522172710961e-24	0.092599415371764	0.000412667993204727	yes
ENSG00000008869	chr2_37617000_37618400	chr2_37782000_37787600	0.0538297948309993	2.06283181397482e-17	7.06262578099256e-17	0.0796286727260206	1.68148300974154e-05	yes
ENSG00000008869	chr2_37617000_37618400	chr2_37796000_37802200	0.0854126643469871	1.87990214108815e-41	5.77507758470746e-40	0.128872341966775	2.89209349709943e-12	yes
ENSG00000008869	chr2_37617000_37618400	chr2_37848600_37852000	0.0628375984448004	3.63499102058283e-23	2.15366512909978e-22	0.0730949349901447	7.83593294911249e-05	yes
ENSG00000008869	chr2_37617000_37618400	chr2_37860400_37864200	0.0849898975584755	4.65271390711178e-41	1.37954761451484e-39	0.120124956522896	7.75340013797453e-11	yes
ENSG00000008869	chr2_37617000_37618400	chr2_37875000_37880200	0.0402756085837399	2.14808118286718e-10	3.85420745736612e-10	0.0807977193012225	1.26051333000757e-05	yes
ENSG00000008869	chr2_37617000_37618400	chr2_37880600_37881200	0.0620057060581188	1.34457572329259e-22	7.55465658372189e-22	0.114311563986893	6.07957313268807e-10	yes
ENSG00000008869	chr2_37617000_37618400	chr2_37882200_37882600	0.0606296128143224	1.12687166181945e-21	5.79955846266757e-21	0.118523727536351	1.38099504332195e-10	yes
ENSG00000008869	chr2_37617000_37618400	chr2_38078400_38080400	0.0489677924178392	1.14175360301945e-14	3.02514037025143e-14	0.0521850584910329	0.00483632690285939	yes
ENSG00000008869	chr2_37617000_37618400	chr2_38119200_38120800	0.0537222507110264	2.38716599918412e-17	8.12047346919286e-17	0.0921233319634808	6.31208304768974e-07	yes
ENSG00000008869	chr2_37782000_37787600	chr2_37796000_37802200	0.0507009798735371	1.28466222650697e-15	3.71631709895219e-15	0.0567367938160017	0.00218479192759867	yes
ENSG00000008869	chr2_37782000_37787600	chr2_37848600_37852000	0.0569793280467245	2.52367710143764e-19	1.03614331942204e-18	0.0966512737534398	1.71927271620846e-07	yes
ENSG00000008869	chr2_37782000_37787600	chr2_37860400_37864200	0.0596746013104738	4.79313406309658e-21	2.32401150732341e-20	0.09812645890045	1.11107672078417e-07	yes
ENSG00000008869	chr2_37782000_37787600	chr2_37875000_37880200	0.0484067449773279	2.27935598243773e-14	5.87189869879806e-14	0.0496406948136201	0.00735824183559283	no
ENSG00000008869	chr2_37782000_37787600	chr2_37880600_37881200	0.037469182503494	3.4724731890322e-09	5.61445856232027e-09	0.0582906325942253	0.0016442475460541	yes
ENSG00000008869	chr2_37782000_37787600	chr2_37882200_37882600	0.0367871175704445	6.63416029278142e-09	1.04689359824173e-08	0.0640028506706467	0.000546162417613108	yes
ENSG00000008869	chr2_37782000_37787600	chr2_38078400_38080400	0.0308403460990926	1.16286086219492e-06	1.53626566110748e-06	0.0642975733794837	0.000514708318679288	yes
ENSG00000008869	chr2_37782000_37787600	chr2_38119200_38120800	0.0381593858949213	1.78292276316591e-09	2.95420645745663e-09	0.079147258327651	1.89119393398007e-05	yes
ENSG00000008869	chr2_37796000_37802200	chr2_37848600_37852000	0.0619727171782529	1.41565844166762e-22	7.93296449486055e-22	0.0838833172663241	5.78234661424935e-06	yes
ENSG00000008869	chr2_37796000_37802200	chr2_37860400_37864200	0.0669440442648342	4.43177477633991e-26	3.44616936119974e-25	0.0937558069911011	3.9765620961187e-07	yes
ENSG00000008869	chr2_37796000_37802200	chr2_37875000_37880200	0.0705252476901948	9.03918670148884e-29	8.99974710480024e-28	0.0924073681683365	5.82772981121335e-07	yes
ENSG00000008869	chr2_37796000_37802200	chr2_37880600_37881200	0.0528771561099583	7.44580314825e-17	2.41667646106695e-16	0.0847334780243548	4.64276505104983e-06	yes
ENSG00000008869	chr2_37796000_37802200	chr2_37882200_37882600	0.0429201343191426	1.30841453886486e-11	2.61415051815597e-11	0.0783749973407799	2.28044549239616e-05	yes
ENSG00000008869	chr2_37796000_37802200	chr2_38078400_38080400	0.0405988895434811	1.53981852860063e-10	2.7988959311988e-10	0.0751797788891967	4.85865545514851e-05	yes
ENSG00000008869	chr2_37796000_37802200	chr2_38119200_38120800	0.0650685115451056	1.00024304734181e-24	6.8839075881988e-24	0.0904057929544902	1.01784514681385e-06	yes
ENSG00000008869	chr2_37848600_37852000	chr2_37860400_37864200	0.0654086213645916	5.72117470513568e-25	4.02060193997814e-24	0.136141144420588	1.5789488208788e-13	yes
ENSG00000008869	chr2_37848600_37852000	chr2_37875000_37880200	0.0482441600889164	2.78092201089123e-14	7.10541926876539e-14	0.0446523425803904	0.015927719989844	no
ENSG00000008869	chr2_37848600_37852000	chr2_37880600_37881200	0.0598870949886176	3.47994876059763e-21	1.70977430605299e-20	0.0960974098350912	2.02218853031655e-07	yes
ENSG00000008869	chr2_37848600_37852000	chr2_37882200_37882600	0.0347923155258755	4.1292728963283e-08	6.09423922770347e-08	0.0381241101157441	0.0396034850985297	no
ENSG00000008869	chr2_37848600_37852000	chr2_38078400_38080400	0.0483420434436378	2.46728932314049e-14	6.33519925492039e-14	0.0796863262361707	1.65790778140986e-05	yes
ENSG00000008869	chr2_37848600_37852000	chr2_38119200_38120800	0.0437728953514534	5.11683188000643e-12	1.06127565013476e-11	0.0796665068845117	1.66597641654798e-05	yes
ENSG00000008869	chr2_37860400_37864200	chr2_37875000_37880200	0.0641230608124753	4.65554942190855e-24	3.01530541301356e-23	0.10759319440579	5.7989030584089e-09	yes
ENSG00000008869	chr2_37860400_37864200	chr2_37880600_37881200	0.0408830327690496	1.14677001327163e-10	2.10737530835047e-10	0.0650732061107495	0.000439809482599721	yes
ENSG00000008869	chr2_37860400_37864200	chr2_37882200_37882600	0.057670683021789	9.28850741358691e-20	3.97822668059084e-19	0.127248256970789	5.41903681313446e-12	yes
ENSG00000008869	chr2_37860400_37864200	chr2_38078400_38080400	0.0547463891739025	5.87359596204774e-18	2.122128414651e-17	0.0873701898670566	2.31953526310653e-06	yes
ENSG00000008869	chr2_37860400_37864200	chr2_38119200_38120800	0.059571637791894	5.59524671549351e-21	2.69418699677985e-20	0.110122327824781	2.52006549278634e-09	yes
ENSG00000008869	chr2_37875000_37880200	chr2_37880600_37881200	0.0476197403608773	5.93331790621204e-14	1.47220733387978e-13	0.0941070283446098	3.59664352281855e-07	yes
ENSG00000008869	chr2_37875000_37880200	chr2_37882200_37882600	0.0621728557360662	1.03524413091032e-22	5.8793896090025e-22	0.138929009794336	4.96133590695125e-14	yes
ENSG00000008869	chr2_37875000_37880200	chr2_38078400_38080400	0.0531936550312582	4.87292380978965e-17	1.60838558610591e-16	0.126478836223362	7.27644294486882e-12	yes
ENSG00000008869	chr2_37875000_37880200	chr2_38119200_38120800	0.0349684029041199	3.52747808369764e-08	5.2348760061181e-08	0.0880939957177374	1.91052582210792e-06	yes
ENSG00000008869	chr2_37880600_37881200	chr2_37882200_37882600	0.0562446201972235	7.20610235350015e-19	2.83713585724741e-18	0.112072593935532	1.30834976222073e-09	yes
ENSG00000008869	chr2_37880600_37881200	chr2_38078400_38080400	0.0361956625174309	1.15241081121443e-08	1.7799998692738e-08	0.0721368605126274	9.72061385122552e-05	yes
ENSG00000008869	chr2_37880600_37881200	chr2_38119200_38120800	0.0402966531141271	2.10219339650028e-10	3.77514062261255e-10	0.0625836501324997	0.000724272512324126	yes
ENSG00000008869	chr2_37882200_37882600	chr2_38078400_38080400	0.0390012285755666	7.7839341586648e-10	1.33034129783315e-09	0.0870026752761908	2.55816047952725e-06	yes
ENSG00000008869	chr2_37882200_37882600	chr2_38119200_38120800	0.0602466665367458	2.01917870404103e-21	1.01421781898136e-20	0.0935412812783065	4.22735389490303e-07	yes
ENSG00000008869	chr2_38078400_38080400	chr2_38119200_38120800	0.0156280821949136	0.0137675419591243	0.0144142126596519	0.0566517809365487	0.00221860934566906	yes
ENSG00000008952	chr3_169649600_169651400	chr3_169657000_169660600	0.0422127152522298	2.812701624959e-11	5.44988860667453e-11	0.0768359555066107	2.78538347863278e-06	yes
ENSG00000008952	chr3_169649600_169651400	chr3_169662200_169664400	0.0224079664162881	0.000412220811699224	0.000462652624319091	0.0682743270878171	3.146575817182e-05	yes
ENSG00000008952	chr3_169649600_169651400	chr3_169671200_169672200	0.0156789383846144	0.0134627020219066	0.0141007558330709	0.0284518063034971	0.0830968412567109	no
ENSG00000008952	chr3_169649600_169651400	chr3_169762200_169763600	0.0234024730454837	0.000225191773321926	0.000256515752672772	0.0379849718241163	0.0206664502875532	no
ENSG00000008952	chr3_169649600_169651400	chr3_169771400_169774000	0.0313134727787695	7.95427626870369e-07	1.06348158208073e-06	0.0792090074103425	1.35699706031482e-06	yes
ENSG00000008952	chr3_169649600_169651400	chr3_169774400_169775200	0.0396539713505569	4.04530417425658e-10	7.0862639007653e-10	0.0463122493217997	0.00477531356804407	no
ENSG00000008952	chr3_169649600_169651400	chr3_169845000_169848600	0.0500161739556418	3.07263264523117e-15	8.58140557645224e-15	0.0646965602276797	8.0137654667612e-05	yes
ENSG00000008952	chr3_169649600_169651400	chr3_169861600_169863800	0.0335828577134551	1.19379340797152e-07	1.70015091812474e-07	0.0209793304982371	0.20134519024181	no
ENSG00000008952	chr3_169649600_169651400	chr3_170073200_170074000	0.062345252296535	7.89986756440419e-23	4.53708658442903e-22	0.0942348280281826	8.84743082974257e-09	yes
ENSG00000008952	chr3_169649600_169651400	chr3_170074600_170075400	0.0628109544649385	3.79152510093309e-23	2.24326597489174e-22	0.119996175824504	2.23425316285275e-13	yes
ENSG00000008952	chr3_169657000_169660600	chr3_169662200_169664400	0.0352918269817441	2.63611775086729e-08	3.9517315947721e-08	0.070325225718475	1.80340461276506e-05	yes
ENSG00000008952	chr3_169657000_169660600	chr3_169671200_169672200	0.00762907653357262	0.229198414167117	0.231798228782862	0.00300234268736254	0.854927139465129	no
ENSG00000008952	chr3_169657000_169660600	chr3_169762200_169763600	0.0362618419692728	1.08381832344659e-08	1.67842550037183e-08	0.0429679811957107	0.00884857746504125	no
ENSG00000008952	chr3_169657000_169660600	chr3_169771400_169774000	0.0452044855896462	1.01642970547421e-12	2.25137050370696e-12	0.0895292412015519	4.67953620465178e-08	yes
ENSG00000008952	chr3_169657000_169660600	chr3_169774400_169775200	0.0414984861651241	6.01595661656288e-11	1.13259705267736e-10	0.0677799879825352	3.5902398888267e-05	yes
ENSG00000008952	chr3_169657000_169660600	chr3_169845000_169848600	0.0199827330395319	0.00163400778133004	0.00177887030639999	0.0243485888941225	0.13807788075766	no
ENSG00000008952	chr3_169657000_169660600	chr3_169861600_169863800	0.0423514163830174	2.42311954234901e-11	4.72338360680302e-11	0.0720578193446721	1.1136057343012e-05	yes
ENSG00000008952	chr3_169657000_169660600	chr3_170073200_170074000	0.0287321816356674	5.91579708837622e-06	7.44323409618045e-06	0.0706725072649009	1.63872479572707e-05	yes
ENSG00000008952	chr3_169657000_169660600	chr3_170074600_170075400	0.0458327726275844	4.92178817607005e-13	1.12177442792856e-12	0.0610590598229456	0.000197796597850592	yes
ENSG00000008952	chr3_169662200_169664400	chr3_169671200_169672200	0.015686653110597	0.0134169835454567	0.0140532186109657	0.0165025951716322	0.3148802465001	no
ENSG00000008952	chr3_169662200_169664400	chr3_169762200_169763600	0.0301461173894375	2.01045868325521e-06	2.61293725649786e-06	0.0502449813139452	0.00220065282563251	yes
ENSG00000008952	chr3_169662200_169664400	chr3_169771400_169774000	0.0448487604208608	1.525922652063e-12	3.3246880623352e-12	0.0999671669579162	1.04070654562369e-09	yes
ENSG00000008952	chr3_169662200_169664400	chr3_169774400_169775200	0.0478015765016909	4.76308823257294e-14	1.19203104075166e-13	0.0841534295974578	2.83892555895858e-07	yes
ENSG00000008952	chr3_169662200_169664400	chr3_169845000_169848600	0.0371734621868519	4.60403037725777e-09	7.36480003636435e-09	0.0936149011072802	1.10702232222639e-08	yes
ENSG00000008952	chr3_169662200_169664400	chr3_169861600_169863800	0.0179425908005283	0.00468199231130016	0.00499313338464038	0.0194546182749068	0.236077206996698	no
ENSG00000008952	chr3_169662200_169664400	chr3_170073200_170074000	0.0206179272925472	0.00115441539348233	0.00126581825485426	0.0618678198339852	0.000162460754240725	yes
ENSG00000008952	chr3_169662200_169664400	chr3_170074600_170075400	0.0367045067553315	7.16975912750654e-09	1.12814358828676e-08	0.0658129519231187	6.01576860861946e-05	yes
ENSG00000008952	chr3_169671200_169672200	chr3_169762200_169763600	0.0177536226401259	0.00513650920515672	0.00546861573811187	0.0215058983172538	0.190261490532473	no
ENSG00000008952	chr3_169671200_169672200	chr3_169771400_169774000	0.0253249225404421	6.54995457922473e-05	7.69796983209877e-05	0.0249933434211113	0.127941746240169	no
ENSG00000008952	chr3_169671200_169672200	chr3_169774400_169775200	0.0254787004217546	5.91148277314557e-05	6.96359004094583e-05	0.0384932744670157	0.0190264918593322	no
ENSG00000008952	chr3_169671200_169672200	chr3_169845000_169848600	0.0284676420498007	7.20106501446474e-06	9.00418779154996e-06	0.056211931221548	0.000612828279870571	yes
ENSG00000008952	chr3_169671200_169672200	chr3_169861600_169863800	0.0069808297397027	0.271221967783825	0.273861854984083	-0.00351097967348758	0.830694925511388	no
ENSG00000008952	chr3_169671200_169672200	chr3_170073200_170074000	0.00687689209464146	0.278422093638033	0.281060483185728	0.0179240028749925	0.275002867832342	no
ENSG00000008952	chr3_169671200_169672200	chr3_170074600_170075400	0.0254438134092731	6.05094002724222e-05	7.12469225929978e-05	0.0389193357739896	0.0177406665398232	no
ENSG00000008952	chr3_169762200_169763600	chr3_169771400_169774000	0.0413608906192306	6.95490401211847e-11	1.30154653907829e-10	0.056778868898074	0.000539212653985771	yes
ENSG00000008952	chr3_169762200_169763600	chr3_169774400_169775200	0.0372791394979756	4.16359493160282e-09	6.68707204608051e-09	0.0747495300558974	5.15363924536303e-06	yes
ENSG00000008952	chr3_169762200_169763600	chr3_169845000_169848600	0.0247546760046557	9.5342027711333e-05	0.000110945835309985	0.0468257934494416	0.00432899984858266	no
ENSG00000008952	chr3_169762200_169763600	chr3_169861600_169863800	0.040525127077818	1.66171295177301e-10	3.01114272513781e-10	0.0807411140194662	8.43730876615158e-07	yes
ENSG00000008952	chr3_169762200_169763600	chr3_170073200_170074000	0.0201025569069623	0.00153144549422391	0.00166920625442784	0.0241153719689451	0.141892914214001	no
ENSG00000008952	chr3_169762200_169763600	chr3_170074600_170075400	0.0428891894195051	1.35330607973534e-11	2.69993011228011e-11	0.0615740240854843	0.000174547639329874	yes
ENSG00000008952	chr3_169771400_169774000	chr3_169774400_169775200	0.034466175412027	5.51716286333872e-08	8.06601047594244e-08	0.0438393663976296	0.00756279152426315	no
ENSG00000008952	chr3_169771400_169774000	chr3_169845000_169848600	0.0263499072603975	3.27148341488226e-05	3.91498006772092e-05	0.0245437677334521	0.134946241852765	no
ENSG00000008952	chr3_169771400_169774000	chr3_169861600_169863800	0.040121039289189	2.51644293043334e-10	4.48628812011072e-10	0.0617868009226274	0.000165712851536332	yes
ENSG00000008952	chr3_169771400_169774000	chr3_170073200_170074000	0.0265815793743363	2.78673908850733e-05	3.34961001113439e-05	0.051972253748334	0.00153957615603173	yes
ENSG00000008952	chr3_169771400_169774000	chr3_170074600_170075400	0.0492178880997594	8.36855499570885e-15	2.24509863512976e-14	0.0889037814563374	5.80330274872487e-08	yes
ENSG00000008952	chr3_169774400_169775200	chr3_169845000_169848600	0.040906024852866	1.11964926205171e-10	2.05968450279906e-10	0.0894636709026536	4.786647777614e-08	yes
ENSG00000008952	chr3_169774400_169775200	chr3_169861600_169863800	0.0306305577888755	1.37375446499563e-06	1.80587187475372e-06	0.0532949717016077	0.00116286127544923	yes
ENSG00000008952	chr3_169774400_169775200	chr3_170073200_170074000	0.0399939003686144	2.86507098704857e-10	5.08466941405512e-10	0.0671347579856671	4.25912417998499e-05	yes
ENSG00000008952	chr3_169774400_169775200	chr3_170074600_170075400	0.0539897586099743	1.65921725551489e-17	5.73616529268362e-17	0.07321049007659	8.0321946451694e-06	yes
ENSG00000008952	chr3_169845000_169848600	chr3_169861600_169863800	0.0214657927910951	0.000715459621260455	0.000792841568226314	0.024813530321502	0.130708588878764	no
ENSG00000008952	chr3_169845000_169848600	chr3_170073200_170074000	0.0329175691756867	2.10858048926273e-07	2.9467543563404e-07	0.0812286551425846	7.24019630908498e-07	yes
ENSG00000008952	chr3_169845000_169848600	chr3_170074600_170075400	0.0526705634165191	9.80654157749912e-17	3.14540185080297e-16	0.0992388571572358	1.37521956282804e-09	yes
ENSG00000008952	chr3_169861600_169863800	chr3_170073200_170074000	0.0312437741594108	8.41480181589599e-07	1.12304167210854e-06	0.0534515126256374	0.00112441937882743	yes
ENSG00000008952	chr3_169861600_169863800	chr3_170074600_170075400	0.0405876047824767	1.55788396945416e-10	2.83023283847426e-10	0.0825754659313697	4.72292629766816e-07	yes
ENSG00000008952	chr3_170073200_170074000	chr3_170074600_170075400	0.0479497544639257	3.97995926724721e-14	1.00272717755416e-13	0.0755614742474254	4.06384506673401e-06	yes
ENSG00000008988	chr8_56828800_56835400	chr8_56836000_56838400	0.0561622790217156	8.09853370062109e-19	3.17372467871073e-18	0.0619402282745415	0.00303651749051257	yes
ENSG00000008988	chr8_56828800_56835400	chr8_56839400_56843600	0.0645903694414388	2.18310224182135e-24	1.45777589603795e-23	0.100971732767324	1.30154190234296e-06	yes
ENSG00000008988	chr8_56828800_56835400	chr8_56852400_56854800	0.0377874564284921	2.55719839133205e-09	4.1801993029848e-09	0.0901817096774209	1.55949210310192e-05	yes
ENSG00000008988	chr8_56828800_56835400	chr8_56882000_56888800	0.0799145186205088	1.73669074502311e-36	3.4710286954011e-35	0.10466631869555	5.2332080742071e-07	yes
ENSG00000008988	chr8_56828800_56835400	chr8_56891800_56898000	0.0289908419890454	4.87330561923862e-06	6.16680075337895e-06	0.0350555909209816	0.093657030328034	no
ENSG00000008988	chr8_56828800_56835400	chr8_56900200_56907200	0.0860139366275784	5.14053944575062e-42	1.65785663863794e-40	0.152358707026176	2.36048176608911e-13	yes
ENSG00000008988	chr8_56828800_56835400	chr8_56917400_56919800	0.0366883920784045	7.27903099467841e-09	1.14458490744222e-08	0.100937177683044	1.3124874839029e-06	yes
ENSG00000008988	chr8_56828800_56835400	chr8_56987000_56987600	0.0537457294164002	2.3123194003641e-17	7.87896365252571e-17	0.0623580732877563	0.00284459625092722	yes
ENSG00000008988	chr8_56836000_56838400	chr8_56839400_56843600	0.0749509841907965	2.7455248865536e-32	3.79079034124063e-31	0.103945835879133	6.26605839776664e-07	yes
ENSG00000008988	chr8_56836000_56838400	chr8_56852400_56854800	0.059968428849413	3.07767334916018e-21	1.51977864983205e-20	0.0745990868957738	0.000355175388943963	yes
ENSG00000008988	chr8_56836000_56838400	chr8_56882000_56888800	0.0581427538594631	4.66212069682083e-20	2.05926020501478e-19	0.12049504127869	7.4006268720184e-09	yes
ENSG00000008988	chr8_56836000_56838400	chr8_56891800_56898000	0.00719404312933418	0.256853947943363	0.259515085180463	0.0133092114984113	0.524580660878157	no
ENSG00000008988	chr8_56836000_56838400	chr8_56900200_56907200	0.0850170493094552	4.39024306644006e-41	1.3063032336105e-39	0.1180311836073	1.49175970110577e-08	yes
ENSG00000008988	chr8_56836000_56838400	chr8_56917400_56919800	0.045209453447741	1.0106563803155e-12	2.23952105624125e-12	0.0736479256832829	0.000422416347124956	yes
ENSG00000008988	chr8_56836000_56838400	chr8_56987000_56987600	0.0575076813442521	1.17694257369855e-19	4.99125621203429e-19	0.0519976352433648	0.0128634054724037	yes
ENSG00000008988	chr8_56839400_56843600	chr8_56852400_56854800	0.062901043367961	3.28754014038207e-23	1.95621127366492e-22	0.104251777514151	5.80550227693015e-07	yes
ENSG00000008988	chr8_56839400_56843600	chr8_56882000_56888800	0.0766086144463187	1.16480593451044e-33	1.81753275286038e-32	0.102844793224838	8.232746810263e-07	yes
ENSG00000008988	chr8_56839400_56843600	chr8_56891800_56898000	0.0491026826851287	9.65794630787128e-15	2.57646771350293e-14	0.0976179578888227	2.89703050735669e-06	yes
ENSG00000008988	chr8_56839400_56843600	chr8_56900200_56907200	0.0967259217459941	1.02853284630651e-52	7.27596750613728e-51	0.143903739479069	4.65838428475396e-12	yes
ENSG00000008988	chr8_56839400_56843600	chr8_56917400_56919800	0.0635901403752341	1.09688662941733e-23	6.8325998733648e-23	0.124879981914177	2.05244726153861e-09	yes
ENSG00000008988	chr8_56839400_56843600	chr8_56987000_56987600	0.0777268220142914	1.32906906701909e-34	2.25886548973851e-33	0.0735146072503198	0.000432738788937925	yes
ENSG00000008988	chr8_56852400_56854800	chr8_56882000_56888800	0.0617683947186099	1.94656525823268e-22	1.07662781823316e-21	0.0830343768900255	6.99414874311016e-05	yes
ENSG00000008988	chr8_56852400_56854800	chr8_56891800_56898000	0.0253190621140146	6.5755327315121e-05	7.72731528188237e-05	0.0435670093505	0.0371789808369015	no
ENSG00000008988	chr8_56852400_56854800	chr8_56900200_56907200	0.0779388444551636	8.7753136368812e-35	1.51436227198812e-33	0.13525353618444	8.25262500895581e-11	yes
ENSG00000008988	chr8_56852400_56854800	chr8_56917400_56919800	0.0590399276985501	1.23886010013935e-20	5.77545972239867e-20	0.0992312579752427	1.97779010160488e-06	yes
ENSG00000008988	chr8_56852400_56854800	chr8_56987000_56987600	0.0323935581627219	3.27579682138678e-07	4.50944985533149e-07	0.0462309185366194	0.0270123408039162	no
ENSG00000008988	chr8_56882000_56888800	chr8_56891800_56898000	0.0532098053671672	4.76831993062477e-17	1.57545787207835e-16	0.102317599001324	9.3730864246259e-07	yes
ENSG00000008988	chr8_56882000_56888800	chr8_56900200_56907200	0.100218165280281	1.78085045903602e-56	1.57452000794241e-54	0.142815028404515	6.75476293705897e-12	yes
ENSG00000008988	chr8_56882000_56888800	chr8_56917400_56919800	0.0577421757543354	8.37072967111719e-20	3.60290381074506e-19	0.0909752912191221	1.31084389866537e-05	yes
ENSG00000008988	chr8_56882000_56888800	chr8_56987000_56987600	0.0844299306056048	1.53456528122632e-40	4.35952609696167e-39	0.0993574299916269	1.91914267051717e-06	yes
ENSG00000008988	chr8_56891800_56898000	chr8_56900200_56907200	0.0436597299084344	5.80171252894907e-12	1.19681073653402e-11	0.0844856366973432	5.20485650720206e-05	yes
ENSG00000008988	chr8_56891800_56898000	chr8_56917400_56919800	0.0192384230369608	0.00242598722534215	0.0026199307402671	0.0255304524775283	0.222187942801106	no
ENSG00000008988	chr8_56891800_56898000	chr8_56987000_56987600	0.0287596366258488	5.79575670675435e-06	7.29617928036228e-06	0.0440012679975982	0.0353275636274293	no
ENSG00000008988	chr8_56900200_56907200	chr8_56917400_56919800	0.0735785911044157	3.56604035348449e-31	4.46059157850726e-30	0.167298531864501	7.95727862353078e-16	yes
ENSG00000008988	chr8_56900200_56907200	chr8_56987000_56987600	0.0999691597563401	3.33662181399523e-56	2.89952435636185e-54	0.181234773335945	2.39982002356241e-18	yes
ENSG00000008988	chr8_56917400_56919800	chr8_56987000_56987600	0.044644662837419	1.92382151207298e-12	4.15220009735212e-12	0.0720950001495597	0.000558244200998828	yes
ENSG00000009307	chr1_114325800_114327400	chr1_114400200_114401400	0.0242768483928075	0.000129816596053611	0.000149895933482703	0.0400147807530501	0.000260509049938157	no
ENSG00000009307	chr1_114325800_114327400	chr1_114482600_114484200	0.0211420456699167	0.000860562858794478	0.000949624284815748	0.0289124529058494	0.00833939695503614	no
ENSG00000009307	chr1_114400200_114401400	chr1_114482600_114484200	0.0204854831116277	0.00124211287980666	0.00136003926292225	0.0260575679308285	0.0174335725654187	no
ENSG00000009413	chr6_110938200_110938800	chr6_111659000_111660800	0.0330795635154284	1.83763819847088e-07	2.58021811413008e-07	0.0537670950806152	3.82079017261739e-06	yes
ENSG00000009413	chr6_110938200_110938800	chr6_111726800_111728800	0.0262604098522938	3.47938178160394e-05	4.15667540003595e-05	0.0228981267585485	0.0492102262276126	no
ENSG00000009413	chr6_110938200_110938800	chr6_111885800_111888200	0.0247277507127838	9.70286936496284e-05	0.000112865065994049	0.0220534238860148	0.0581991953202179	no
ENSG00000009413	chr6_110938200_110938800	chr6_112059200_112064200	0.0469974760549556	1.25061769183371e-13	3.01117525778476e-13	0.0471380660101112	5.11076280639823e-05	no
ENSG00000009413	chr6_110938200_110938800	chr6_112066200_112075800	0.0439697508488623	4.10937388131997e-12	8.60507190774876e-12	0.0768411628687058	3.87060717043466e-11	yes
ENSG00000009413	chr6_110938200_110938800	chr6_112080200_112090800	0.0285636809799653	6.70630173702278e-06	8.40384140196184e-06	0.0417491757784469	0.000334486887516299	no
ENSG00000009413	chr6_110938200_110938800	chr6_112115200_112118000	0.0139336955384728	0.028079195372339	0.0290732505848905	0.0162388096291469	0.163108497004559	no
ENSG00000009413	chr6_110938200_110938800	chr6_112125200_112127400	0.02602179683024	4.09672344436746e-05	4.87175639966892e-05	0.0300597165379588	0.0098191480764527	no
ENSG00000009413	chr6_110938200_110938800	chr6_112144200_112147000	0.0334774457918739	1.30732837204072e-07	1.85588466174677e-07	0.0463638506230799	6.77923464062163e-05	no
ENSG00000009413	chr6_110938200_110938800	chr6_112158600_112160200	0.0399410072150248	3.02362053626341e-10	5.35421549684407e-10	0.031095276010523	0.00755961547641134	no
ENSG00000009413	chr6_110938200_110938800	chr6_112163200_112166200	0.0333285746598896	1.48562134421918e-07	2.10045826007917e-07	0.0589685243512132	4.00603339904762e-07	yes
ENSG00000009413	chr6_110938200_110938800	chr6_112166800_112168400	0.0283520359920827	7.84298918418321e-06	9.78466827688192e-06	0.0450561873072688	0.00010820125627978	no
ENSG00000009413	chr6_110938200_110938800	chr6_112310400_112312000	0.0412258858117859	8.01486501509018e-11	1.49216115502223e-10	0.0692766055440507	2.57409539797987e-09	yes
ENSG00000009413	chr6_110938200_110938800	chr6_112313600_112315000	0.02403596109028	0.000151362262315513	0.000174155344376193	0.0443066479513528	0.000140687331054287	no
ENSG00000009413	chr6_111659000_111660800	chr6_111726800_111728800	0.00748901667240736	0.237860770104621	0.240487913953953	0.00431041069439878	0.711246185288432	no
ENSG00000009413	chr6_111659000_111660800	chr6_111885800_111888200	0.02778341765481	1.18813615678909e-05	1.46428343474272e-05	0.0394575346767758	0.000699023112076254	no
ENSG00000009413	chr6_111659000_111660800	chr6_112059200_112064200	0.0385906146176146	1.16868079348616e-09	1.96729742593556e-09	0.0570952475881454	9.22988212971792e-07	yes
ENSG00000009413	chr6_111659000_111660800	chr6_112066200_112075800	0.0346264570007234	4.78641666455078e-08	7.03259751361554e-08	0.0528486406292169	5.57616927432372e-06	yes
ENSG00000009413	chr6_111659000_111660800	chr6_112080200_112090800	0.0394211233406907	5.11524848778524e-10	8.88550727801778e-10	0.0493250977534238	2.24862450989823e-05	no
ENSG00000009413	chr6_111659000_111660800	chr6_112115200_112118000	0.0159883944970503	0.0117331158956648	0.012317058275731	0.0193100918042972	0.0972126686284197	no
ENSG00000009413	chr6_111659000_111660800	chr6_112125200_112127400	0.0279019332005334	1.09030012553083e-05	1.34712364028785e-05	0.0423959908263307	0.000269859884528632	no
ENSG00000009413	chr6_111659000_111660800	chr6_112144200_112147000	0.00621222745612978	0.327525386843091	0.330119528828383	0.0163600923524577	0.159988355400911	no
ENSG00000009413	chr6_111659000_111660800	chr6_112158600_112160200	0.0117799238501812	0.063356294289	0.0649430937161487	0.0261908051416266	0.0244698137883764	no
ENSG00000009413	chr6_111659000_111660800	chr6_112163200_112166200	0.027869149003169	1.11656569522609e-05	1.37834124050006e-05	0.0312218319814481	0.00731818048482941	no
ENSG00000009413	chr6_111659000_111660800	chr6_112166800_112168400	0.0304803275283645	1.5468892811179e-06	2.02628649093563e-06	0.038119885688559	0.00105679213777883	no
ENSG00000009413	chr6_111659000_111660800	chr6_112310400_112312000	0.0188152665107794	0.00301983073643402	0.00324748266531895	0.0399658973880372	0.000595463662451831	no
ENSG00000009413	chr6_111659000_111660800	chr6_112313600_112315000	0.0226000119399553	0.000367461294832488	0.000413536556623118	0.033909690405439	0.00357943993846742	no
ENSG00000009413	chr6_111726800_111728800	chr6_111885800_111888200	0.0297477436813021	2.73818916057908e-06	3.52412797410514e-06	0.0306236740596761	0.00852341765914911	no
ENSG00000009413	chr6_111726800_111728800	chr6_112059200_112064200	0.0568603549841291	2.99374901574658e-19	1.2212755622772e-18	0.075504469487899	8.37815147618752e-11	yes
ENSG00000009413	chr6_111726800_111728800	chr6_112066200_112075800	0.0445989980287902	2.02590680771337e-12	4.36342173283971e-12	0.0608401437404684	1.69655960984509e-07	yes
ENSG00000009413	chr6_111726800_111728800	chr6_112080200_112090800	0.0614909418889214	2.99475214994007e-22	1.6266640306169e-21	0.0852216772192598	2.26334826177936e-13	yes
ENSG00000009413	chr6_111726800_111728800	chr6_112115200_112118000	0.0334888925704713	1.29451123618774e-07	1.83836824020689e-07	0.0473431784625597	4.73883064009364e-05	no
ENSG00000009413	chr6_111726800_111728800	chr6_112125200_112127400	0.0438626154717467	4.63075442968751e-12	9.64495341889803e-12	0.0691502494816695	2.75123577075601e-09	yes
ENSG00000009413	chr6_111726800_111728800	chr6_112144200_112147000	0.0298598544846212	2.51115196502383e-06	3.24047126608726e-06	0.051429841814303	9.88118034499479e-06	yes
ENSG00000009413	chr6_111726800_111728800	chr6_112158600_112160200	0.0573963092108483	1.38304378578091e-19	5.82152137473184e-19	0.0844438532226493	3.72821836729293e-13	yes
ENSG00000009413	chr6_111726800_111728800	chr6_112163200_112166200	0.0410141120083435	1.00032803099106e-10	1.84776546317968e-10	0.0486978857562731	2.85552034942079e-05	no
ENSG00000009413	chr6_111726800_111728800	chr6_112166800_112168400	0.0447522550417319	1.70282788435327e-12	3.69395385219432e-12	0.0621441985655056	9.18491703262388e-08	yes
ENSG00000009413	chr6_111726800_111728800	chr6_112310400_112312000	0.0446983914229221	1.81015782832726e-12	3.91612624762157e-12	0.0625462189832981	7.58298901698716e-08	yes
ENSG00000009413	chr6_111726800_111728800	chr6_112313600_112315000	0.0239105501323681	0.000163870492621113	0.000188129149979289	0.0310030013975472	0.00774012617568697	no
ENSG00000009413	chr6_111885800_111888200	chr6_112059200_112064200	0.0517412246056842	3.3410310320612e-16	1.0190397652757e-15	0.0803956921207709	4.65766156118236e-12	yes
ENSG00000009413	chr6_111885800_111888200	chr6_112066200_112075800	0.0247802643048562	9.37648020150893e-05	0.000109163447197908	0.0311899391737565	0.00737836251273814	no
ENSG00000009413	chr6_111885800_111888200	chr6_112080200_112090800	0.0487604080188063	1.47551875583778e-14	3.86843069510389e-14	0.04615334496686	7.315132450854e-05	no
ENSG00000009413	chr6_111885800_111888200	chr6_112115200_112118000	0.0305338102706315	1.4829760732022e-06	1.94507277531207e-06	0.0394766281823436	0.000694848662022554	no
ENSG00000009413	chr6_111885800_111888200	chr6_112125200_112127400	0.0397738249686762	3.58317727255194e-10	6.30486142816386e-10	0.0601180347871169	2.37049376628966e-07	yes
ENSG00000009413	chr6_111885800_111888200	chr6_112144200_112147000	0.0289856144203102	4.8925134322051e-06	6.19042762456085e-06	0.0548194714751062	2.45925256425451e-06	yes
ENSG00000009413	chr6_111885800_111888200	chr6_112158600_112160200	0.0382682610081152	1.60326296911576e-09	2.66735360534478e-09	0.05200605634419	7.84603885833706e-06	yes
ENSG00000009413	chr6_111885800_111888200	chr6_112163200_112166200	0.0504142777576607	1.85334690330101e-15	5.28289227161115e-15	0.0739548441886443	2.01745418018665e-10	yes
ENSG00000009413	chr6_111885800_111888200	chr6_112166800_112168400	0.0289967993248165	4.85150444583126e-06	6.14019287612868e-06	0.0478217904320888	3.96823547533815e-05	no
ENSG00000009413	chr6_111885800_111888200	chr6_112310400_112312000	0.00238913590119282	0.706508702885177	0.70822800096277	0.0061553677672352	0.597060415271708	no
ENSG00000009413	chr6_111885800_111888200	chr6_112313600_112315000	0.0266142383291605	2.72416430306634e-05	3.27632068580782e-05	0.033909690405439	0.00357943993846742	no
ENSG00000009413	chr6_112059200_112064200	chr6_112066200_112075800	0.0546659476760875	6.56363738863939e-18	2.35994822468964e-17	0.0801469031720605	5.4181415356817e-12	yes
ENSG00000009413	chr6_112059200_112064200	chr6_112080200_112090800	0.0941186176443757	5.40415394302597e-50	3.20545407838933e-48	0.138674623761703	5.26910397798361e-33	yes
ENSG00000009413	chr6_112059200_112064200	chr6_112115200_112118000	0.0443050567183058	2.82245412675164e-12	5.99504528355802e-12	0.059393742584596	3.30296130855109e-07	yes
ENSG00000009413	chr6_112059200_112064200	chr6_112125200_112127400	0.0901053132280475	5.93979865065429e-46	2.61124744976823e-44	0.113183345404822	1.8155299704463e-22	yes
ENSG00000009413	chr6_112059200_112064200	chr6_112144200_112147000	0.0716516610105662	1.20528980265273e-29	1.30711974033475e-28	0.0808051768132452	3.62767452551666e-12	yes
ENSG00000009413	chr6_112059200_112064200	chr6_112158600_112160200	0.0501511892055358	2.58964419363707e-15	7.28268907067516e-15	0.0667200157079078	9.67351880651049e-09	yes
ENSG00000009413	chr6_112059200_112064200	chr6_112163200_112166200	0.0654750494205852	5.12804614187105e-25	3.61794876385335e-24	0.0755048300826876	8.37642117774605e-11	yes
ENSG00000009413	chr6_112059200_112064200	chr6_112166800_112168400	0.0541756050233305	1.28735170249227e-17	4.49961320978551e-17	0.0804308943877475	4.55888043718797e-12	yes
ENSG00000009413	chr6_112059200_112064200	chr6_112310400_112312000	0.0399180116620885	3.09519329703459e-10	5.47591201673267e-10	0.0572883891949714	8.47872935821951e-07	yes
ENSG00000009413	chr6_112059200_112064200	chr6_112313600_112315000	0.0382028371676804	1.70898521769544e-09	2.83651169542381e-09	0.0626183386385729	7.32579670169225e-08	yes
ENSG00000009413	chr6_112066200_112075800	chr6_112080200_112090800	0.0777377302502787	1.30102049476888e-34	2.21297324377674e-33	0.110529112190372	1.70687369770473e-21	yes
ENSG00000009413	chr6_112066200_112075800	chr6_112115200_112118000	0.0302644685019178	1.83280681349555e-06	2.38811497818094e-06	0.0424339173347032	0.000266459689596959	no
ENSG00000009413	chr6_112066200_112075800	chr6_112125200_112127400	0.0616559915745178	2.3182744472304e-22	1.27278874991523e-21	0.0798705194438652	6.40597719718249e-12	yes
ENSG00000009413	chr6_112066200_112075800	chr6_112144200_112147000	0.0367242192928797	7.03825826813896e-09	1.10818066457168e-08	0.0519974228923977	7.87333507388055e-06	yes
ENSG00000009413	chr6_112066200_112075800	chr6_112158600_112160200	0.0394354139639461	5.04229675633324e-10	8.7632716728723e-10	0.0519357817808829	8.07087884516753e-06	yes
ENSG00000009413	chr6_112066200_112075800	chr6_112163200_112166200	0.0547241867605226	6.05655599108308e-18	2.18505839227877e-17	0.0837738734128289	5.71003187941039e-13	yes
ENSG00000009413	chr6_112066200_112075800	chr6_112166800_112168400	0.0337115842682761	1.06804300148789e-07	1.52652856627134e-07	0.0507451996287668	1.29561494238504e-05	yes
ENSG00000009413	chr6_112066200_112075800	chr6_112310400_112312000	0.0312576882531619	8.32086153764769e-07	1.11090169179269e-06	0.043134281089397	0.000210451606617594	no
ENSG00000009413	chr6_112066200_112075800	chr6_112313600_112315000	0.0248554065303994	8.92743489678557e-05	0.000104072199413306	0.034425617867273	0.00310271763763838	no
ENSG00000009413	chr6_112080200_112090800	chr6_112115200_112118000	0.0466913735766059	1.79846769603952e-13	4.26398801164797e-13	0.0684802401722609	3.90789037484693e-09	yes
ENSG00000009413	chr6_112080200_112090800	chr6_112125200_112127400	0.0746615391317461	4.73356893485426e-32	6.40194888648011e-31	0.104227863577156	2.81761265067524e-19	yes
ENSG00000009413	chr6_112080200_112090800	chr6_112144200_112147000	0.0592453752237445	9.12012418627308e-21	4.30215138313954e-20	0.0822418989879465	1.49468623364595e-12	yes
ENSG00000009413	chr6_112080200_112090800	chr6_112158600_112160200	0.0680794632314035	6.43638591087927e-27	5.40622327743725e-26	0.0862092995823063	1.19324938401739e-13	yes
ENSG00000009413	chr6_112080200_112090800	chr6_112163200_112166200	0.0660417610331833	2.00674421692488e-25	1.47101725085583e-24	0.0926317113070422	1.55591392426943e-15	yes
ENSG00000009413	chr6_112080200_112090800	chr6_112166800_112168400	0.0674433046556914	1.90479182537887e-26	1.53109831508565e-25	0.0981362552994073	2.95291394736201e-17	yes
ENSG00000009413	chr6_112080200_112090800	chr6_112310400_112312000	0.0297809211792155	2.66902580652168e-06	3.4379376248922e-06	0.051986767231319	7.90715003002677e-06	yes
ENSG00000009413	chr6_112080200_112090800	chr6_112313600_112315000	0.036044203091446	1.3256443691095e-08	2.03728140518434e-08	0.0536916390673663	3.94221784097745e-06	yes
ENSG00000009413	chr6_112115200_112118000	chr6_112125200_112127400	0.0664980721834663	9.37302476053609e-26	7.07600347178541e-25	0.0962579586957794	1.17170200998346e-16	yes
ENSG00000009413	chr6_112115200_112118000	chr6_112144200_112147000	0.0380424208792684	1.99778195803552e-09	3.29592588252472e-09	0.0639513076058471	3.84530277413146e-08	yes
ENSG00000009413	chr6_112115200_112118000	chr6_112158600_112160200	0.0402311191101846	2.24833471096384e-10	4.02692403855085e-10	0.0731712489697532	3.12521920403505e-10	yes
ENSG00000009413	chr6_112115200_112118000	chr6_112163200_112166200	0.0332693848572245	1.56285645333186e-07	2.20533243237862e-07	0.0493092859617808	2.26228769496124e-05	no
ENSG00000009413	chr6_112115200_112118000	chr6_112166800_112168400	0.0498513153892096	3.78384154592673e-15	1.04759549665672e-14	0.0741144468086814	1.84437415980115e-10	yes
ENSG00000009413	chr6_112115200_112118000	chr6_112310400_112312000	0.00881892720623178	0.164539015618327	0.166908310087386	0.0205205657870625	0.0779837139896417	no
ENSG00000009413	chr6_112115200_112118000	chr6_112313600_112315000	0.0451557519802738	1.07480851882986e-12	2.37508065867839e-12	0.0731071528743114	3.23848397727617e-10	yes
ENSG00000009413	chr6_112125200_112127400	chr6_112144200_112147000	0.0396824319306656	3.93056359245165e-10	6.89355034114417e-10	0.062436300382442	7.99187428162528e-08	yes
ENSG00000009413	chr6_112125200_112127400	chr6_112158600_112160200	0.0430546603946113	1.12963049587073e-11	2.26988817759111e-11	0.076171556784339	5.70811752518586e-11	yes
ENSG00000009413	chr6_112125200_112127400	chr6_112163200_112166200	0.0441802857247773	3.2469548586221e-12	6.85950031192254e-12	0.0928782351436645	1.30912317259785e-15	yes
ENSG00000009413	chr6_112125200_112127400	chr6_112166800_112168400	0.0631824428858988	2.10291914800596e-23	1.27517929543616e-22	0.0838668004194525	5.38326830576793e-13	yes
ENSG00000009413	chr6_112125200_112127400	chr6_112310400_112312000	0.0456031186454908	6.42295095064673e-13	1.44861783857566e-12	0.0516335243258506	9.11007921452075e-06	yes
ENSG00000009413	chr6_112125200_112127400	chr6_112313600_112315000	0.05030751947141	2.12324656337153e-15	6.02111722130531e-15	0.0620807636434453	9.46591108426908e-08	yes
ENSG00000009413	chr6_112144200_112147000	chr6_112158600_112160200	0.0418062584831324	4.34199414522117e-11	8.27715671520984e-11	0.0548484180540739	2.42935576509089e-06	yes
ENSG00000009413	chr6_112144200_112147000	chr6_112163200_112166200	0.0229753434470556	0.000292795814003565	0.000331475930952255	0.0437572929156872	0.00017011109729137	no
ENSG00000009413	chr6_112144200_112147000	chr6_112166800_112168400	0.0609521030565168	6.87598241563774e-22	3.61399972244759e-21	0.0886893125319687	2.31596830792964e-14	yes
ENSG00000009413	chr6_112144200_112147000	chr6_112310400_112312000	0.0284836127505708	7.11643724496885e-06	8.90179101449479e-06	0.0350675774427606	0.00259057888795451	no
ENSG00000009413	chr6_112144200_112147000	chr6_112313600_112315000	0.0333505200704527	1.45793420619853e-07	2.06241575770708e-07	0.0398561711498403	0.000616526836118268	no
ENSG00000009413	chr6_112158600_112160200	chr6_112163200_112166200	0.0370778459126095	5.04137084749963e-09	8.03511029616557e-09	0.0378585422175399	0.00114400546969044	no
ENSG00000009413	chr6_112158600_112160200	chr6_112166800_112168400	0.0580119775217256	5.64618970654105e-20	2.47385665927993e-19	0.0894991137575156	1.34258827838259e-14	yes
ENSG00000009413	chr6_112158600_112160200	chr6_112310400_112312000	0.0294394969567553	3.46850591380279e-06	4.43330565576111e-06	0.058185972674627	5.69476132519827e-07	yes
ENSG00000009413	chr6_112158600_112160200	chr6_112313600_112315000	0.0360013126424281	1.37913273495735e-08	2.11681692009411e-08	0.0594071203765606	3.28289888747224e-07	yes
ENSG00000009413	chr6_112163200_112166200	chr6_112166800_112168400	0.0480100000447727	3.69908680600505e-14	9.347100964451e-14	0.0720376120836307	5.83991841586834e-10	yes
ENSG00000009413	chr6_112163200_112166200	chr6_112310400_112312000	0.0344019934435383	5.83913929774296e-08	8.52024104958988e-08	0.0456281033562879	8.83226307127435e-05	no
ENSG00000009413	chr6_112163200_112166200	chr6_112313600_112315000	0.0361889159095458	1.15963583003035e-08	1.79074532983533e-08	0.0535473234910549	4.18483470715398e-06	yes
ENSG00000009413	chr6_112166800_112168400	chr6_112310400_112312000	0.0262793270129495	3.43441879684101e-05	4.104467233383e-05	0.0436343268121576	0.000177446643921418	no
ENSG00000009413	chr6_112166800_112168400	chr6_112313600_112315000	0.0180672427056301	0.00440243894005418	0.00470100860221211	0.00648142898881679	0.577776351760162	no
ENSG00000009413	chr6_112310400_112312000	chr6_112313600_112315000	0.00900367773179471	0.155873759221373	0.158191635623345	0.0217359822119635	0.0619123987127036	no
ENSG00000009780	chr1_28524200_28528200	chr1_28974800_28975800	0.0644857504204	2.58768516248463e-24	1.7168329619049e-23	0.0615730795635604	0.173139972975961	no
ENSG00000009790	chr1_209924800_209926000	chr1_210857600_210859200	0.0538817123289358	1.9222221787347e-17	6.60473978889063e-17	0.0909267652652843	4.34123633153511e-06	yes
ENSG00000009844	chr6_143141600_143144400	chr6_143164200_143166600	0.053016880722019	6.17674883524068e-17	2.01950478475023e-16	0.0646732175945551	0.00105533238021066	yes
ENSG00000009844	chr6_143141600_143144400	chr6_143172600_143177400	0.0255820510494296	5.51599527539622e-05	6.50937927459837e-05	0.0360838721438299	0.0678303882170282	no
ENSG00000009844	chr6_143141600_143144400	chr6_143207200_143209400	0.0159702810698579	0.0118286409648249	0.0124158992808253	0.0156940729768676	0.42717469565698	no
ENSG00000009844	chr6_143141600_143144400	chr6_143223600_143224200	0.031369595455057	7.60118997037668e-07	1.01788313504836e-06	0.0394211745924296	0.0460263118919024	no
ENSG00000009844	chr6_143141600_143144400	chr6_143233600_143235000	0.0455211456043499	7.06097953797358e-13	1.58636973703935e-12	0.0652583062234606	0.000949631995033904	yes
ENSG00000009844	chr6_143141600_143144400	chr6_143254800_143258400	0.0411314937641879	8.84818109603379e-11	1.64183666112726e-10	0.0645310867920812	0.0010826017507302	yes
ENSG00000009844	chr6_143164200_143166600	chr6_143172600_143177400	0.0520954464684018	2.09923066107245e-16	6.52181279428243e-16	0.091494362083309	3.50829941542251e-06	yes
ENSG00000009844	chr6_143164200_143166600	chr6_143207200_143209400	0.0571010273139678	2.11833499450969e-19	8.7584447009523e-19	0.106807816312602	5.99081331919775e-08	yes
ENSG00000009844	chr6_143164200_143166600	chr6_143223600_143224200	0.0649485171149386	1.21732255913704e-24	8.32461501471206e-24	0.098310155745913	6.17252335147633e-07	yes
ENSG00000009844	chr6_143164200_143166600	chr6_143233600_143235000	0.0826368322776843	6.64463393635282e-39	1.6334649991103e-37	0.123412396261693	3.66676460059372e-10	yes
ENSG00000009844	chr6_143164200_143166600	chr6_143254800_143258400	0.0528047001020237	8.20183901837372e-17	2.65080528738829e-16	0.089854668337985	5.23609209078264e-06	yes
ENSG00000009844	chr6_143172600_143177400	chr6_143207200_143209400	0.0160741155966707	0.0112902672387075	0.011858645498032	0.0043575422948296	0.825516304832988	no
ENSG00000009844	chr6_143172600_143177400	chr6_143223600_143224200	0.0295489690055639	3.1899947579621e-06	4.0877426009664e-06	0.0805974242088649	4.42307876609726e-05	yes
ENSG00000009844	chr6_143172600_143177400	chr6_143233600_143235000	0.0377558067246221	2.6364870046844e-09	4.3047635574587e-09	0.0555046598326871	0.00495060259554739	yes
ENSG00000009844	chr6_143172600_143177400	chr6_143254800_143258400	0.043476330845241	7.1068984934488e-12	1.45430015557462e-11	0.0620149939608419	0.00168685848307967	yes
ENSG00000009844	chr6_143207200_143209400	chr6_143223600_143224200	0.0163869879554195	0.00979722504160061	0.0103164034055228	0.0462616256097084	0.0191961982981264	no
ENSG00000009844	chr6_143207200_143209400	chr6_143233600_143235000	0.0533757029767162	3.8141405306949e-17	1.2723897394073e-16	0.097221133473188	8.2126170207217e-07	yes
ENSG00000009844	chr6_143207200_143209400	chr6_143254800_143258400	0.0285715911743413	6.6670333947912e-06	8.35653156822796e-06	0.0215262018602986	0.27607933390644	no
ENSG00000009844	chr6_143223600_143224200	chr6_143233600_143235000	0.061292228897881	4.07235714416449e-22	2.18562438014905e-21	0.0869785368786212	1.03977667375509e-05	yes
ENSG00000009844	chr6_143223600_143224200	chr6_143254800_143258400	0.0461368566299927	3.45283619826111e-13	7.97705298705647e-13	0.112367985537087	1.17762179891103e-08	yes
ENSG00000009844	chr6_143233600_143235000	chr6_143254800_143258400	0.06095030940844	6.89494973668604e-22	3.62366866696618e-21	0.0906565308335774	4.30852076075987e-06	yes
ENSG00000009954	chr7_72147800_72149200	chr7_72298800_72300000	0.0591574557710855	1.03987672705292e-20	4.88045425472985e-20	0.0917159538466041	5.85593018039637e-12	yes
ENSG00000009954	chr7_72147800_72149200	chr7_72349600_72350000	0.0323498785057554	3.39731072575658e-07	4.67125162311446e-07	0.0575520966798193	1.60583023283664e-05	yes
ENSG00000009954	chr7_72147800_72149200	chr7_73506600_73507000	0.0250483633755388	7.86557993870653e-05	9.20080386811466e-05	0.0634276883046315	1.98561901238521e-06	yes
ENSG00000009954	chr7_72147800_72149200	chr7_73513600_73516200	0.0156203175470561	0.0138146169238186	0.0144627826813922	0.0180471998099256	0.1764830152141	no
ENSG00000009954	chr7_72147800_72149200	chr7_73629000_73634600	0.0610842864096363	5.61143602423706e-22	2.97536498720768e-21	0.0960192765249374	5.697428124526e-13	yes
ENSG00000009954	chr7_72147800_72149200	chr7_73643200_73646400	0.0466524363101922	1.88321888827022e-13	4.45618100694535e-13	0.0450023550621169	0.000746431475054046	no
ENSG00000009954	chr7_72147800_72149200	chr7_73684200_73689200	0.0562649879209631	7.00078365536264e-19	2.75998205671021e-18	0.0902855012438152	1.24136112697907e-11	yes
ENSG00000009954	chr7_72147800_72149200	chr7_73697600_73702400	0.0333307073553475	1.48290850709264e-07	2.09678625560155e-07	0.0601395147216006	6.54650780348096e-06	yes
ENSG00000009954	chr7_72298800_72300000	chr7_72349600_72350000	0.0461704599650269	3.31973369453049e-13	7.68016434346313e-13	0.0981035935865933	1.77491629792786e-13	yes
ENSG00000009954	chr7_72298800_72300000	chr7_73506600_73507000	0.0357509844468532	1.73573637098321e-08	2.64182411415832e-08	0.0640675085604431	1.56348737823074e-06	yes
ENSG00000009954	chr7_72298800_72300000	chr7_73513600_73516200	0.0533796138492219	3.79408610671556e-17	1.26599921285388e-16	0.100912701826769	3.54479516985018e-14	yes
ENSG00000009954	chr7_72298800_72300000	chr7_73629000_73634600	0.0828685625139396	4.1016863626208e-39	1.02764090752597e-37	0.115184510064543	4.93005006838568e-18	yes
ENSG00000009954	chr7_72298800_72300000	chr7_73643200_73646400	0.0863713984192318	2.36779746800189e-42	7.83955991532546e-41	0.140760734184919	3.16548062892929e-26	yes
ENSG00000009954	chr7_72298800_72300000	chr7_73684200_73689200	0.104712269258177	1.62584978011999e-61	1.87867090166615e-59	0.158428144405335	7.30904270979727e-33	yes
ENSG00000009954	chr7_72298800_72300000	chr7_73697600_73702400	0.0613779117782263	3.56731040144599e-22	1.92488810391298e-21	0.105533155372035	2.27213646297337e-15	yes
ENSG00000009954	chr7_72349600_72350000	chr7_73506600_73507000	0.0401860280150788	2.35460309207858e-10	4.20923621575238e-10	0.0578978928388625	1.42736510238978e-05	yes
ENSG00000009954	chr7_72349600_72350000	chr7_73513600_73516200	0.0330116127040923	1.94692042822395e-07	2.72792470911635e-07	0.0450397413655285	0.000738867705922102	no
ENSG00000009954	chr7_72349600_72350000	chr7_73629000_73634600	0.0534350491844649	3.52076062316871e-17	1.17832964020129e-16	0.0917068858061908	5.88410221573699e-12	yes
ENSG00000009954	chr7_72349600_72350000	chr7_73643200_73646400	0.0444198899309591	2.48014745126871e-12	5.29696536877815e-12	0.0713610683384422	8.74466487186609e-08	yes
ENSG00000009954	chr7_72349600_72350000	chr7_73684200_73689200	0.0509343465114943	9.51877353586318e-16	2.78692221717152e-15	0.0881069097029914	3.81270898814105e-11	yes
ENSG00000009954	chr7_72349600_72350000	chr7_73697600_73702400	0.0373708864516634	3.81469315844967e-09	6.1468608123899e-09	0.0546390843248145	4.22212768454796e-05	yes
ENSG00000009954	chr7_73506600_73507000	chr7_73513600_73516200	0.030627199901595	1.37741218339505e-06	1.81049254966137e-06	0.0397257407736658	0.00291813721638407	no
ENSG00000009954	chr7_73506600_73507000	chr7_73629000_73634600	0.0288060440521167	5.59813397731423e-06	7.05425485660988e-06	0.0444195627713592	0.000874027618955015	no
ENSG00000009954	chr7_73506600_73507000	chr7_73643200_73646400	0.0292784777387864	3.92089631327283e-06	4.99272156779286e-06	0.0567537947066815	2.10252231939915e-05	yes
ENSG00000009954	chr7_73506600_73507000	chr7_73684200_73689200	0.0609699339517228	6.69021108403402e-22	3.52073433603937e-21	0.0734017967580328	3.70257958727074e-08	yes
ENSG00000009954	chr7_73506600_73507000	chr7_73697600_73702400	0.019245461757901	0.00241708278240954	0.0026105366464811	0.0179037669108639	0.179946711076988	no
ENSG00000009954	chr7_73513600_73516200	chr7_73629000_73634600	0.0590209091599181	1.27442186720101e-20	5.9342679920454e-20	0.0694502446650294	1.91493171798785e-07	yes
ENSG00000009954	chr7_73513600_73516200	chr7_73643200_73646400	0.0504725942958012	1.72049182969917e-15	4.91723014059408e-15	0.0866298690812526	8.03595589025404e-11	yes
ENSG00000009954	chr7_73513600_73516200	chr7_73684200_73689200	0.0574123840511432	1.35122952137746e-19	5.69459871434127e-19	0.0920393846408202	4.93312820910045e-12	yes
ENSG00000009954	chr7_73513600_73516200	chr7_73697600_73702400	0.0460975957555089	3.61499619952581e-13	8.33922485533624e-13	0.0621682982882135	3.15768960664275e-06	yes
ENSG00000009954	chr7_73629000_73634600	chr7_73643200_73646400	0.0743175399366158	9.01886744805193e-32	1.19082088521609e-30	0.101523234995913	2.48292024839918e-14	yes
ENSG00000009954	chr7_73629000_73634600	chr7_73684200_73689200	0.111567848508768	1.23293256492443e-69	2.12248420952812e-67	0.156595394797293	3.88996956669403e-32	yes
ENSG00000009954	chr7_73629000_73634600	chr7_73697600_73702400	0.0635830429270666	1.10942476071916e-23	6.90629297343029e-23	0.104754316000858	3.6413788278427e-15	yes
ENSG00000009954	chr7_73643200_73646400	chr7_73684200_73689200	0.0741454080774501	1.24381955526186e-31	1.62254125287161e-30	0.110790604965069	8.59591213411253e-17	yes
ENSG00000009954	chr7_73643200_73646400	chr7_73697600_73702400	0.0611533772983032	5.04505532068424e-22	2.68639085389051e-21	0.0822211715764408	6.91669812141455e-10	yes
ENSG00000009954	chr7_73684200_73689200	chr7_73697600_73702400	0.0788562265295552	1.43729567272491e-35	2.65398706420172e-34	0.116150552179089	2.59078068997135e-18	yes
ENSG00000010017	chr6_13260000_13263400	chr6_13302600_13303400	0.0392425174801341	6.11859418011775e-10	1.05548827705479e-09	0.059149324992958	0.000816642726185179	yes
ENSG00000010017	chr6_13260000_13263400	chr6_13304000_13306200	0.0415729061225702	5.56101464577083e-11	1.05011039496268e-10	0.0506373388681816	0.0041733678701429	yes
ENSG00000010017	chr6_13260000_13263400	chr6_13354600_13355800	0.00931527103697937	0.142050028813429	0.14429045791708	0.0393135541217696	0.0261784998572172	no
ENSG00000010017	chr6_13260000_13263400	chr6_13356400_13358000	0.036599830674072	7.90907878033072e-09	1.23953907302379e-08	0.0702331101173765	7.01662518114807e-05	yes
ENSG00000010017	chr6_13260000_13263400	chr6_13375200_13382400	0.0485002474187515	2.03239893992527e-14	5.25748446568688e-14	0.0585509161915186	0.000922446720294777	yes
ENSG00000010017	chr6_13260000_13263400	chr6_13383400_13385400	0.0240430539659403	0.00015068239822073	0.000173398262104949	0.0238414462370005	0.177616662428319	no
ENSG00000010017	chr6_13260000_13263400	chr6_13423000_13428000	0.0407466952282236	1.32128629978771e-10	2.41551697405282e-10	0.0456337525302687	0.00984097558954688	no
ENSG00000010017	chr6_13260000_13263400	chr6_13428400_13434600	0.0560083621046318	1.00691602427485e-18	3.9118626063788e-18	0.0936307994001708	1.12476566230604e-07	yes
ENSG00000010017	chr6_13260000_13263400	chr6_13454000_13456400	0.0441326621522069	3.42497953403245e-12	7.22212560498659e-12	0.0761563614070737	1.61813220643457e-05	yes
ENSG00000010017	chr6_13260000_13263400	chr6_14091200_14096000	0.0426669577501532	1.72310201027702e-11	3.40529984036958e-11	0.0639174332358604	0.0002975342746961	yes
ENSG00000010017	chr6_13260000_13263400	chr6_14108000_14110000	0.0602845722822422	1.90621792509438e-21	9.59453695514835e-21	0.112901254341586	1.51706616307193e-10	yes
ENSG00000010017	chr6_13302600_13303400	chr6_13304000_13306200	0.141943010445359	5.77000261642932e-112	2.90501314268593e-109	0.162787706302922	1.94179299962491e-20	yes
ENSG00000010017	chr6_13302600_13303400	chr6_13354600_13355800	0.0279998410684037	1.01532536940238e-05	1.25719407522137e-05	0.0751088279661124	2.11415887693254e-05	yes
ENSG00000010017	chr6_13302600_13303400	chr6_13356400_13358000	0.0456215811985016	6.2872545618758e-13	1.41909792617714e-12	0.093922066641008	1.02691663293495e-07	yes
ENSG00000010017	chr6_13302600_13303400	chr6_13375200_13382400	0.0589118748315163	1.49865825996225e-20	6.92756104763546e-20	0.129424685981366	2.00764929026418e-13	yes
ENSG00000010017	chr6_13302600_13303400	chr6_13383400_13385400	0.0419580783883642	3.69369958882727e-11	7.08409961200355e-11	0.0534036342172834	0.00251551108528205	yes
ENSG00000010017	chr6_13302600_13303400	chr6_13423000_13428000	0.0697951284161379	3.28054554269798e-28	3.09293256434765e-27	0.126796635545374	6.11713979881223e-13	yes
ENSG00000010017	chr6_13302600_13303400	chr6_13428400_13434600	0.0817191263827853	4.4299565709147e-38	1.01470718537323e-36	0.134581660182703	2.11033081265283e-14	yes
ENSG00000010017	chr6_13302600_13303400	chr6_13454000_13456400	0.0531864937052467	4.92002813242073e-17	1.6231730225258e-16	0.0927675505912686	1.4706891639683e-07	yes
ENSG00000010017	chr6_13302600_13303400	chr6_14091200_14096000	0.0619898279337828	1.37833680866715e-22	7.73407210043059e-22	0.134069405478818	2.65000174391487e-14	yes
ENSG00000010017	chr6_13302600_13303400	chr6_14108000_14110000	0.0670652199266894	3.61257507009685e-26	2.82927067557696e-25	0.11633681634932	4.1164474630967e-11	yes
ENSG00000010017	chr6_13304000_13306200	chr6_13354600_13355800	0.0235811405972824	0.000201515062065051	0.000230146925775869	0.0527822352554232	0.00282410133147581	yes
ENSG00000010017	chr6_13304000_13306200	chr6_13356400_13358000	0.0406152574511874	1.51397889464108e-10	2.7538609952358e-10	0.042136842051223	0.0171547391418488	no
ENSG00000010017	chr6_13304000_13306200	chr6_13375200_13382400	0.0460138692737305	3.98619884010546e-13	9.15773352478072e-13	0.0762644115214778	1.57380752903483e-05	yes
ENSG00000010017	chr6_13304000_13306200	chr6_13383400_13385400	0.0365756533053431	8.0900991844411e-09	1.26687638105009e-08	0.0765271902413504	1.47078696493784e-05	yes
ENSG00000010017	chr6_13304000_13306200	chr6_13423000_13428000	0.0526889773167889	9.5691633727065e-17	3.07221527847757e-16	0.101029105683435	1.02463487670851e-08	yes
ENSG00000010017	chr6_13304000_13306200	chr6_13428400_13434600	0.0659201762902191	2.45585884278632e-25	1.78548297988466e-24	0.116483608775062	3.8899672885709e-11	yes
ENSG00000010017	chr6_13304000_13306200	chr6_13454000_13456400	0.0657898043814965	3.04842768040288e-25	2.19566399956534e-24	0.111350205295444	2.69951825243608e-10	yes
ENSG00000010017	chr6_13304000_13306200	chr6_14091200_14096000	0.0529041965065921	7.18162842698253e-17	2.33415802091654e-16	0.0591785299700477	0.000811779006094091	yes
ENSG00000010017	chr6_13304000_13306200	chr6_14108000_14110000	0.0458771491316867	4.6743170174404e-13	1.06765315367299e-12	0.0925441017964627	1.57578840013855e-07	yes
ENSG00000010017	chr6_13354600_13355800	chr6_13356400_13358000	0.290982501274401	0	0	0.277792608994115	8.95782724942685e-58	yes
ENSG00000010017	chr6_13354600_13355800	chr6_13375200_13382400	0.038080780130347	1.92467745107007e-09	3.17957717352948e-09	0.0664955593172585	0.000167441071713285	yes
ENSG00000010017	chr6_13354600_13355800	chr6_13383400_13385400	0.0279079631270298	1.08553382701733e-05	1.3414436424369e-05	0.0529767254233215	0.00272398961442498	yes
ENSG00000010017	chr6_13354600_13355800	chr6_13423000_13428000	0.0273032236376018	1.67720689515846e-05	2.04548593800247e-05	0.0378246360532258	0.0324130314195158	no
ENSG00000010017	chr6_13354600_13355800	chr6_13428400_13434600	0.0422186431415968	2.79486332596119e-11	5.41615227765389e-11	0.0663168870252141	0.000174361734933433	yes
ENSG00000010017	chr6_13354600_13355800	chr6_13454000_13456400	0.0538593938916967	1.9814697193011e-17	6.79745265970711e-17	0.0931057012673817	1.32441661292541e-07	yes
ENSG00000010017	chr6_13354600_13355800	chr6_14091200_14096000	0.060772024677047	9.06300192992156e-22	4.70790741425183e-21	0.0921028548808193	1.80505778484449e-07	yes
ENSG00000010017	chr6_13354600_13355800	chr6_14108000_14110000	0.0409279523255594	1.09436887652297e-10	2.01472744848766e-10	0.06972635965863	7.914806425123e-05	yes
ENSG00000010017	chr6_13356400_13358000	chr6_13375200_13382400	0.0535531504401403	3.00157930045658e-17	1.01123867379943e-16	0.0633305903761743	0.000338167863316114	yes
ENSG00000010017	chr6_13356400_13358000	chr6_13383400_13385400	0.0266519390799656	2.65359074640594e-05	3.19356180265511e-05	0.0375194150504051	0.0338373401121797	no
ENSG00000010017	chr6_13356400_13358000	chr6_13423000_13428000	0.0346058129379493	4.87498440574031e-08	7.15792071999324e-08	0.0361903018033519	0.040679374681683	no
ENSG00000010017	chr6_13356400_13358000	chr6_13428400_13434600	0.0450942669506519	1.15317401739234e-12	2.5401982791228e-12	0.0525874831760784	0.00292770209168884	yes
ENSG00000010017	chr6_13356400_13358000	chr6_13454000_13456400	0.0394463285448765	4.98726408619773e-10	8.67095326653672e-10	0.0776991986217706	1.08461467626744e-05	yes
ENSG00000010017	chr6_13356400_13358000	chr6_14091200_14096000	0.0539883963456686	1.66230113610937e-17	5.74635699260913e-17	0.0890198205417671	4.58334461681274e-07	yes
ENSG00000010017	chr6_13356400_13358000	chr6_14108000_14110000	0.0426830692344003	1.69325537779879e-11	3.34902774569105e-11	0.0446617992443689	0.0115260683606598	no
ENSG00000010017	chr6_13375200_13382400	chr6_13383400_13385400	0.0411233738264971	8.92370006520573e-11	1.65536299740173e-10	0.086793459142233	8.81622121256863e-07	yes
ENSG00000010017	chr6_13375200_13382400	chr6_13423000_13428000	0.0526429686097713	1.01731832058159e-16	3.25748289138805e-16	0.0880396053964435	6.12498550584729e-07	yes
ENSG00000010017	chr6_13375200_13382400	chr6_13428400_13434600	0.0880920425300463	5.42225976849426e-44	2.03714476123169e-42	0.129768864525388	1.73214986507675e-13	yes
ENSG00000010017	chr6_13375200_13382400	chr6_13454000_13456400	0.0477544186238969	5.04273560025879e-14	1.25888795511242e-13	0.0519776005668906	0.00327496349137279	yes
ENSG00000010017	chr6_13375200_13382400	chr6_14091200_14096000	0.0607415288374445	9.49617033347205e-22	4.92364983608064e-21	0.0978303105259536	2.94973264495471e-08	yes
ENSG00000010017	chr6_13375200_13382400	chr6_14108000_14110000	0.069827969018816	3.0966350674756e-28	2.92846211650939e-27	0.10884367546847	6.73870585366982e-10	yes
ENSG00000010017	chr6_13383400_13385400	chr6_13423000_13428000	0.0464040448783946	2.52402392495986e-13	5.8999762598404e-13	0.0990613311272182	1.97127163724175e-08	yes
ENSG00000010017	chr6_13383400_13385400	chr6_13428400_13434600	0.0550174219952575	4.03510112031087e-18	1.48146372526065e-17	0.0888121217151656	4.875001962748e-07	yes
ENSG00000010017	chr6_13383400_13385400	chr6_13454000_13456400	0.0370280279132813	5.28498825633068e-09	8.41061161047738e-09	0.0559594765333503	0.00154393847009911	yes
ENSG00000010017	chr6_13383400_13385400	chr6_14091200_14096000	0.0458899970395202	4.60497847734111e-13	1.05228925351064e-12	0.0881465006329542	5.93522356064573e-07	yes
ENSG00000010017	chr6_13383400_13385400	chr6_14108000_14110000	0.0406734096145989	1.42555712999308e-10	2.59850203021007e-10	0.0895003379544418	3.97164168905181e-07	yes
ENSG00000010017	chr6_13423000_13428000	chr6_13428400_13434600	0.0947305366660626	1.26176842036331e-50	7.80144281506699e-49	0.1740859413941	3.4687500303994e-23	yes
ENSG00000010017	chr6_13423000_13428000	chr6_13454000_13456400	0.0393831226411714	5.31428427224888e-10	9.21779048420015e-10	0.072635562531446	3.92123067038414e-05	yes
ENSG00000010017	chr6_13423000_13428000	chr6_14091200_14096000	0.0677202095744619	1.18927532517936e-26	9.74540577451438e-26	0.107430950920984	1.1184070793927e-09	yes
ENSG00000010017	chr6_13423000_13428000	chr6_14108000_14110000	0.0607182698452477	9.84025722880895e-22	5.09414393523709e-21	0.124066697909316	1.89971409731016e-12	yes
ENSG00000010017	chr6_13428400_13434600	chr6_13454000_13456400	0.0658537196314207	2.74206416187157e-25	1.98480516016256e-24	0.103825311926659	3.95782218678877e-09	yes
ENSG00000010017	chr6_13428400_13434600	chr6_14091200_14096000	0.0883254001723813	3.23022720393899e-44	1.23517735464905e-42	0.1357280657761	1.2637247926383e-14	yes
ENSG00000010017	chr6_13428400_13434600	chr6_14108000_14110000	0.105134597688116	5.32071830202248e-62	6.2447808866864e-60	0.193064432332007	3.08710553940341e-28	yes
ENSG00000010017	chr6_13454000_13456400	chr6_14091200_14096000	0.0504756011195997	1.71390211391343e-15	4.89861718406516e-15	0.0967692763921774	4.1587013583171e-08	yes
ENSG00000010017	chr6_13454000_13456400	chr6_14108000_14110000	0.0713776984641312	1.97326230979727e-29	2.09274999827149e-28	0.147464393716576	5.15293826622189e-17	yes
ENSG00000010017	chr6_14091200_14096000	chr6_14108000_14110000	0.0794976396742432	4.00617232923056e-36	7.77876078638648e-35	0.160844826244286	5.51503311916857e-20	yes
ENSG00000010165	chr1_172150800_172152400	chr1_172308000_172315600	0.0639683329489388	5.97515587334776e-24	3.82662120173199e-23	0.0825980843882027	0.00228292593284377	yes
ENSG00000010165	chr1_172150800_172152400	chr1_172322000_172331000	0.0577954363087544	7.7458206870738e-20	3.3443704401967e-19	0.0505081917827415	0.0623923530341076	no
ENSG00000010165	chr1_172150800_172152400	chr1_172360600_172364200	0.0442164682468418	3.11779481618434e-12	6.59751320960975e-12	0.0343180799478424	0.205610317470349	no
ENSG00000010165	chr1_172308000_172315600	chr1_172322000_172331000	0.0708840290779533	4.77432735045284e-29	4.86927659374079e-28	0.0892041101780413	0.00098193483836963	yes
ENSG00000010165	chr1_172308000_172315600	chr1_172360600_172364200	0.0477513888515577	5.06124406382238e-14	1.26325991374213e-13	0.0650078113936391	0.0164189457765462	yes
ENSG00000010165	chr1_172322000_172331000	chr1_172360600_172364200	0.0577403589168886	8.39290331165119e-20	3.61195758204414e-19	0.124021539547268	4.42013923868837e-06	yes
ENSG00000010244	chr17_29818200_29820600	chr17_29821200_29822800	0.0386002733384391	1.15761657550723e-09	1.94926732850551e-09	0.0601476281358521	9.53387646009486e-07	yes
ENSG00000010244	chr17_29818200_29820600	chr17_30829800_30832200	0.061395415752454	3.47203087469124e-22	1.87547021966781e-21	0.0910237710037862	1.12257597811457e-13	yes
ENSG00000010244	chr17_29818200_29820600	chr17_30842000_30845400	0.0388965491552925	8.63701529278201e-10	1.47029743493415e-09	0.0444430918005062	0.000294743546787887	no
ENSG00000010244	chr17_29818200_29820600	chr17_30849200_30850800	0.0625538508363697	5.68996186587234e-23	3.31074625898045e-22	0.098454454168935	9.3846436198698e-16	yes
ENSG00000010244	chr17_29818200_29820600	chr17_30851200_30852400	0.0472406276725756	9.35579534011598e-14	2.27889334763353e-13	0.0776348379450856	2.45535277944173e-10	yes
ENSG00000010244	chr17_29818200_29820600	chr17_30884400_30887000	0.0399164041176767	3.10025811813747e-10	5.48456661480484e-10	0.0508384870435739	3.4517474779816e-05	yes
ENSG00000010244	chr17_29818200_29820600	chr17_30895600_30898200	0.0479705927057634	3.88051411316619e-14	9.78566440598361e-14	0.0677823092942611	3.3047190088409e-08	yes
ENSG00000010244	chr17_29818200_29820600	chr17_31155200_31155600	0.0251392650658431	7.40780315385187e-05	8.67948115936466e-05	0.0326896792085004	0.00776869981934449	no
ENSG00000010244	chr17_29821200_29822800	chr17_30829800_30832200	0.0412642892285212	7.69824545891988e-11	1.43521548551129e-10	0.0401656463586723	0.00107098388611321	no
ENSG00000010244	chr17_29821200_29822800	chr17_30842000_30845400	0.0258423877785413	4.62789940271058e-05	5.48578577466297e-05	0.038882085321656	0.00154249865242871	no
ENSG00000010244	chr17_29821200_29822800	chr17_30849200_30850800	0.0187139484666663	0.00318042233522726	0.0034167053629096	0.0344564210933189	0.00501744354867283	no
ENSG00000010244	chr17_29821200_29822800	chr17_30851200_30852400	0.0175138707921384	0.00577041263713277	0.00613172191262486	0.0238126817121285	0.0525193087279468	no
ENSG00000010244	chr17_29821200_29822800	chr17_30884400_30887000	0.0245190493892937	0.000111090875990781	0.000128787863673742	0.0570614759284402	3.33334936722077e-06	yes
ENSG00000010244	chr17_29821200_29822800	chr17_30895600_30898200	0.0185005183600391	0.00354445899093411	0.003800514595404	0.0320761552846571	0.0090020965381898	no
ENSG00000010244	chr17_29821200_29822800	chr17_31155200_31155600	0.0348093738202793	4.066874611543e-08	6.00543127206912e-08	0.0817376573469417	2.63993483992689e-11	yes
ENSG00000010244	chr17_30829800_30832200	chr17_30842000_30845400	0.0409722119674823	1.04502962722347e-10	1.92702588402347e-10	0.0431899952208028	0.000435278716993414	no
ENSG00000010244	chr17_30829800_30832200	chr17_30849200_30850800	0.0496442130910766	4.91035364090249e-15	1.34573855755792e-14	0.0479152831323868	9.50080922800902e-05	no
ENSG00000010244	chr17_30829800_30832200	chr17_30851200_30852400	0.0429537151921014	1.26134874167885e-11	2.52389105700889e-11	0.052677093870666	1.77555605405457e-05	yes
ENSG00000010244	chr17_30829800_30832200	chr17_30884400_30887000	0.0392032936071102	6.363394417912e-10	1.09621217311595e-09	0.0488880664329333	6.82422983086324e-05	no
ENSG00000010244	chr17_30829800_30832200	chr17_30895600_30898200	0.0238235765261782	0.000173109300331038	0.000198448320022771	0.0190978938366417	0.119972030880514	no
ENSG00000010244	chr17_30829800_30832200	chr17_31155200_31155600	0.0421762192885789	2.92500638542615e-11	5.65902071036868e-11	0.0767484928550065	3.91740541897102e-10	yes
ENSG00000010244	chr17_30842000_30845400	chr17_30849200_30850800	0.018813235078124	0.00302297657880297	0.00325078299805097	0.0310546145701048	0.0114469783405353	no
ENSG00000010244	chr17_30842000_30845400	chr17_30851200_30852400	0.0330341799547014	1.90994779639321e-07	2.67783579454087e-07	0.0443352904379718	0.000304915693826309	no
ENSG00000010244	chr17_30842000_30845400	chr17_30884400_30887000	0.0399392541140782	3.02901960444629e-10	5.36347671097134e-10	0.0626477096509474	3.30565377509954e-07	yes
ENSG00000010244	chr17_30842000_30845400	chr17_30895600_30898200	0.0158798680516481	0.0123158401696171	0.0129169207711003	0.0186435933851525	0.129040425421417	no
ENSG00000010244	chr17_30842000_30845400	chr17_31155200_31155600	0.0130610989151965	0.0395296461584318	0.0407422080513483	0.0258509287242226	0.0353033353909436	no
ENSG00000010244	chr17_30849200_30850800	chr17_30851200_30852400	0.100570729727265	7.30076801382827e-57	6.62099814858076e-55	0.0938615429204735	1.88662514365051e-14	yes
ENSG00000010244	chr17_30849200_30850800	chr17_30884400_30887000	0.0414268578105652	6.488118187049e-11	1.21771228825984e-10	0.0617646148068506	4.82789110924355e-07	yes
ENSG00000010244	chr17_30849200_30850800	chr17_30895600_30898200	0.0192349278279582	0.00243042003972439	0.00262467325014463	0.0290030036404129	0.0181954982126529	no
ENSG00000010244	chr17_30849200_30850800	chr17_31155200_31155600	0.0384450917709212	1.34839945024737e-09	2.25861892494039e-09	0.064766942761573	1.3047056127853e-07	yes
ENSG00000010244	chr17_30851200_30852400	chr17_30884400_30887000	0.0213022623567253	0.000785646681548523	0.000868897096138246	0.0341091352632939	0.00547595553792768	no
ENSG00000010244	chr17_30851200_30852400	chr17_30895600_30898200	0.032019899297007	4.46672427051174e-07	6.0876463616305e-07	0.0501797823279816	4.35700952954192e-05	yes
ENSG00000010244	chr17_30851200_30852400	chr17_31155200_31155600	0.0409521892028171	1.06707498032767e-10	1.9664483718113e-10	0.0509481264853227	3.31960340391342e-05	yes
ENSG00000010244	chr17_30884400_30887000	chr17_30895600_30898200	0.0157334169377154	0.0131427801711318	0.0137714696770137	0.0179489334067312	0.143924717369488	no
ENSG00000010244	chr17_30884400_30887000	chr17_31155200_31155600	0.0392566452701036	6.03269184941397e-10	1.04130681156218e-09	0.0609508378070186	6.81395495540374e-07	yes
ENSG00000010244	chr17_30895600_30898200	chr17_31155200_31155600	0.0166733265767338	0.00858774401410747	0.00906389233789376	0.0148098965806316	0.227920924006596	no
ENSG00000010270	chr7_37375400_37376200	chr7_37825600_37827800	0.0551111086429336	3.54250196831059e-18	1.30837038521029e-17	0.100282740886217	2.42947440601563e-06	yes
ENSG00000010270	chr7_37375400_37376200	chr7_38374800_38375800	0.0518927222662799	2.73986022437344e-16	8.42524118633888e-16	0.136526197364505	1.26268548997143e-10	yes
ENSG00000010270	chr7_37375400_37376200	chr7_38402000_38403400	0.0486144049307081	1.76635195617856e-14	4.59813981058309e-14	0.0658318597142999	0.00200097551261648	yes
ENSG00000010270	chr7_37375400_37376200	chr7_38406600_38408400	0.0371353838451749	4.77358459642347e-09	7.62545039391911e-09	0.0985245447644374	3.64069642705639e-06	yes
ENSG00000010270	chr7_37825600_37827800	chr7_38374800_38375800	0.0491172879781803	9.48424635118543e-15	2.53236583025086e-14	0.0632739011490843	0.00298019712354275	yes
ENSG00000010270	chr7_37825600_37827800	chr7_38402000_38403400	0.0464113070758016	2.50255767641267e-13	5.85184678088358e-13	0.08527985381425	6.17778408111496e-05	yes
ENSG00000010270	chr7_37825600_37827800	chr7_38406600_38408400	0.0518338254045121	2.95971919649021e-16	9.07141957568544e-16	0.0462562766129375	0.0300043087305882	no
ENSG00000010270	chr7_38374800_38375800	chr7_38402000_38403400	0.0584346276817271	3.03592433694054e-20	1.36433785890123e-19	0.117437940539042	3.28400281790744e-08	yes
ENSG00000010270	chr7_38374800_38375800	chr7_38406600_38408400	0.0506212103180699	1.42286232695482e-15	4.09547028902801e-15	0.127731173519072	1.81304676380296e-09	yes
ENSG00000010270	chr7_38402000_38403400	chr7_38406600_38408400	0.0512894076701907	6.01662906523213e-16	1.79410030088902e-15	0.0786268822404082	0.000222158571510796	yes
ENSG00000010292	chr12_6431600_6433400	chr12_6534800_6541000	0.0473173273939431	8.53474203667384e-14	2.08566823772941e-13	0.0627663375285864	5.29281043637406e-05	yes
ENSG00000010292	chr12_6431600_6433400	chr12_6569000_6576000	0.0413540637665119	7.0050461362412e-11	1.3106595243909e-10	0.0647233022990146	3.06476037187391e-05	yes
ENSG00000010292	chr12_6431600_6433400	chr12_6645200_6648200	0.0303454372392198	1.72006468352503e-06	2.24543401678744e-06	0.0489548906152963	0.001623809356366	no
ENSG00000010292	chr12_6431600_6433400	chr12_7052400_7053200	0.0268407821036933	2.32548362995283e-05	2.80873349580309e-05	0.0428650892418068	0.00579496544200464	no
ENSG00000010292	chr12_6431600_6433400	chr12_7065200_7067000	0.0117598041560901	0.0638090874269466	0.065404056860611	0.0151708618981145	0.32899834111643	no
ENSG00000010292	chr12_6431600_6433400	chr12_7070400_7071800	0.0407773543206762	1.27991047872673e-10	2.3429476991152e-10	0.0558982012341329	0.000319141724551123	yes
ENSG00000010292	chr12_6431600_6433400	chr12_7073800_7074800	0.0162652054394377	0.0103560825365963	0.0108941166070917	0.0230783747530926	0.137534264432477	no
ENSG00000010292	chr12_6534800_6541000	chr12_6569000_6576000	0.0811434858305211	1.44049862217663e-37	3.17019639531722e-36	0.13247103031505	1.12088171297938e-17	yes
ENSG00000010292	chr12_6534800_6541000	chr12_6645200_6648200	0.0557992386941965	1.35237694443399e-18	5.19157254003383e-18	0.101887416703494	4.94978270594435e-11	yes
ENSG00000010292	chr12_6534800_6541000	chr12_7052400_7053200	0.0689000562551587	1.56437089113068e-27	1.38331469501891e-26	0.0903192562383162	5.78179657663846e-09	yes
ENSG00000010292	chr12_6534800_6541000	chr12_7065200_7067000	0.0444316604718254	2.44745200062787e-12	5.23030580147317e-12	0.0730815761210144	2.49805739373896e-06	yes
ENSG00000010292	chr12_6534800_6541000	chr12_7070400_7071800	0.0627195347642392	4.38108942107912e-23	2.57535649248397e-22	0.119689139573608	1.08847877895197e-14	yes
ENSG00000010292	chr12_6534800_6541000	chr12_7073800_7074800	0.0480203189476331	3.65297439368051e-14	9.23554736113467e-14	0.0888205437260461	1.02862790822048e-08	yes
ENSG00000010292	chr12_6569000_6576000	chr12_6645200_6648200	0.0492530945522891	8.00946491671832e-15	2.15281412588971e-14	0.113591067824402	2.26622908151768e-13	yes
ENSG00000010292	chr12_6569000_6576000	chr12_7052400_7053200	0.0535581445970242	2.98137488767955e-17	1.00472523772698e-16	0.110482713823767	1.00238972327299e-12	yes
ENSG00000010292	chr12_6569000_6576000	chr12_7065200_7067000	0.0371641129510746	4.64510937509985e-09	7.42807671863396e-09	0.0383953626746312	0.0134649801767127	no
ENSG00000010292	chr12_6569000_6576000	chr12_7070400_7071800	0.0538817377531471	1.92215569335386e-17	6.60469021337281e-17	0.110911962656044	8.1831273128563e-13	yes
ENSG00000010292	chr12_6569000_6576000	chr12_7073800_7074800	0.038752523566544	9.96127025828669e-10	1.68663081560597e-09	0.0800766915221449	2.46504338989642e-07	yes
ENSG00000010292	chr12_6645200_6648200	chr12_7052400_7053200	0.0353950104874994	2.4009065234857e-08	3.61129358933876e-08	0.0783130416994385	4.50377635258835e-07	yes
ENSG00000010292	chr12_6645200_6648200	chr12_7065200_7067000	0.0367215620804058	7.05584658931376e-09	1.11083967857819e-08	0.0599367442429806	0.000113509062925371	yes
ENSG00000010292	chr12_6645200_6648200	chr12_7070400_7071800	0.0499481115686854	3.34870628299424e-15	9.31841384718628e-15	0.0761695989535623	9.21025288925768e-07	yes
ENSG00000010292	chr12_6645200_6648200	chr12_7073800_7074800	0.0167243005262415	0.00838700824367506	0.0088561524382082	0.0318160333443448	0.0406062326214394	no
ENSG00000010292	chr12_7052400_7053200	chr12_7065200_7067000	0.0243183623396806	0.000126408794559622	0.00014606547724005	0.0328828974868318	0.0343258261851659	no
ENSG00000010292	chr12_7052400_7053200	chr12_7070400_7071800	0.0505626952182633	1.5334516830446e-15	4.40000788915124e-15	0.0893295796434522	8.46704675423529e-09	yes
ENSG00000010292	chr12_7052400_7053200	chr12_7073800_7074800	0.0429933524488677	1.20792542014439e-11	2.42081175470958e-11	0.059540277722381	0.000125993910514481	yes
ENSG00000010292	chr12_7065200_7067000	chr12_7070400_7071800	0.0426475579458206	1.75972438891845e-11	3.47486065772734e-11	0.0449105722684012	0.00384070021607393	no
ENSG00000010292	chr12_7065200_7067000	chr12_7073800_7074800	0.0185819790214085	0.00340126328218508	0.00364947251608059	0.0337372642046054	0.0299131802039664	no
ENSG00000010292	chr12_7070400_7071800	chr12_7073800_7074800	0.0345114611293754	5.30040526420967e-08	7.76002328053702e-08	0.0744129367944957	1.63245713094669e-06	yes
ENSG00000010310	chr19_45393600_45394600	chr19_46209200_46214600	0.0856901985757818	1.03443010670624e-41	3.25259691098507e-40	0.128957914490091	0.000374971093809646	yes
ENSG00000010322	chr3_51719600_51721600	chr3_52286600_52289000	0.042500821417335	2.06253043533739e-11	4.04622464479761e-11	0.0384016637500116	0.196279829178704	no
ENSG00000010322	chr3_51719600_51721600	chr3_53205000_53216000	0.0577587266312299	8.17138165446664e-20	3.52068419882773e-19	0.0937795330344297	0.00156956346981136	yes
ENSG00000010322	chr3_52286600_52289000	chr3_53205000_53216000	0.0560013539733735	1.01693666105157e-18	3.94987974695414e-18	0.101403239901178	0.000626676621574591	yes
ENSG00000010803	chr1_40778200_40779400	chr1_40851400_40851800	0.0452352918353138	9.81143715777362e-13	2.17720380927918e-12	0.0874741941466392	9.23447599465853e-10	yes
ENSG00000010803	chr1_40778200_40779400	chr1_40854600_40861000	0.0381096571312532	1.87137014104976e-09	3.09465622996725e-09	0.0820328464563241	9.47042284804116e-09	yes
ENSG00000010803	chr1_40778200_40779400	chr1_41468400_41469800	0.0392813065169162	5.88555338280361e-10	1.01692521059804e-09	0.0618454617532366	1.53047134866457e-05	yes
ENSG00000010803	chr1_40778200_40779400	chr1_42088400_42089800	0.0271890619743264	1.81898697075655e-05	2.21242189707576e-05	0.0645228176575691	6.42673360323976e-06	yes
ENSG00000010803	chr1_40778200_40779400	chr1_42164400_42165200	0.0278134610197028	1.16257090087572e-05	1.43375118323538e-05	0.0611788561779699	1.88953685507027e-05	yes
ENSG00000010803	chr1_40778200_40779400	chr1_42192000_42194400	0.0277562431638122	1.21172153887711e-05	1.49233581373457e-05	0.051015268440135	0.00036259192338506	yes
ENSG00000010803	chr1_40778200_40779400	chr1_42204200_42206800	0.0258865630324412	4.49135855187206e-05	5.32886289590042e-05	0.0258235124493922	0.0712060000085831	no
ENSG00000010803	chr1_40778200_40779400	chr1_42216400_42218800	0.0444924145927848	2.28529941152185e-12	4.89763817397380e-12	0.043743555328715	0.00223489597247974	no
ENSG00000010803	chr1_40778200_40779400	chr1_42268400_42270400	0.0160577137375472	0.0113738355473842	0.011945333029029	0.016616432989269	0.245725368376426	no
ENSG00000010803	chr1_40778200_40779400	chr1_42420400_42422400	0.0205542542820096	0.00119583626482477	0.00131022850560358	0.0501398601175679	0.000457216607799322	yes
ENSG00000010803	chr1_40851400_40851800	chr1_40854600_40861000	0.0465607316208142	2.09863211952417e-13	4.94166499382917e-13	0.0636823477123501	8.46985777100378e-06	yes
ENSG00000010803	chr1_40851400_40851800	chr1_41468400_41469800	0.0551335918362694	3.43341567470028e-18	1.26952228109441e-17	0.0804124832590445	1.84223626352721e-08	yes
ENSG00000010803	chr1_40851400_40851800	chr1_42088400_42089800	0.0381703869212062	1.76391378554057e-09	2.92374056263945e-09	0.0508649097700153	0.000377419906355675	yes
ENSG00000010803	chr1_40851400_40851800	chr1_42164400_42165200	0.0579286024587638	6.37800192094833e-20	2.77723381171156e-19	0.0879049018208962	7.63334281483809e-10	yes
ENSG00000010803	chr1_40851400_40851800	chr1_42192000_42194400	0.0586572361759022	2.18570034046304e-20	9.9618689153252e-20	0.107092252219186	6.26869481788486e-14	yes
ENSG00000010803	chr1_40851400_40851800	chr1_42204200_42206800	0.0402091016819456	2.29962553042295e-10	4.11489746060704e-10	0.0568311867431807	7.09540439917719e-05	yes
ENSG00000010803	chr1_40851400_40851800	chr1_42216400_42218800	0.0645698398017438	2.25721382088407e-24	1.5052917020281e-23	0.113303715072817	2.0180352314452e-15	yes
ENSG00000010803	chr1_40851400_40851800	chr1_42268400_42270400	0.0360579230807179	1.30896377855864e-08	2.01262143633779e-08	0.037603934226402	0.00859661445584461	no
ENSG00000010803	chr1_40851400_40851800	chr1_42420400_42422400	0.0508192327100775	1.10377919813718e-15	3.21283109994624e-15	0.0864364891366994	1.45559681492987e-09	yes
ENSG00000010803	chr1_40854600_40861000	chr1_41468400_41469800	0.0252372511978215	6.94261820425186e-05	8.14768189555218e-05	0.047611308290031	0.000875661889664697	no
ENSG00000010803	chr1_40854600_40861000	chr1_42088400_42089800	0.0185204114076501	0.0035089926503247	0.00376302676480484	0.0435423226528735	0.00234214246875704	no
ENSG00000010803	chr1_40854600_40861000	chr1_42164400_42165200	0.0292122309547319	4.1229896473582e-06	5.24248292279015e-06	0.0691406012544233	1.32815091294008e-06	yes
ENSG00000010803	chr1_40854600_40861000	chr1_42192000_42194400	0.0221166921063491	0.000489917514293074	0.000547583049592729	0.0114912792197767	0.422129864680271	no
ENSG00000010803	chr1_40854600_40861000	chr1_42204200_42206800	0.0471210931984019	1.07925332220021e-13	2.61509875672408e-13	0.0558697894985918	9.39349547444607e-05	yes
ENSG00000010803	chr1_40854600_40861000	chr1_42216400_42218800	0.0364287781150288	9.2795110230546e-09	1.44556834332674e-08	0.0649140077894156	5.64538109611196e-06	yes
ENSG00000010803	chr1_40854600_40861000	chr1_42268400_42270400	0.0204868242261539	0.00124119484113206	0.00135906925238447	0.0265452321516641	0.0636530844893956	no
ENSG00000010803	chr1_40854600_40861000	chr1_42420400_42422400	0.0275997512901813	1.35648256629934e-05	1.66486770352667e-05	0.0487649832369548	0.000653381965155427	no
ENSG00000010803	chr1_41468400_41469800	chr1_42088400_42089800	0.0257609230047442	4.89008208563268e-05	5.78899792422122e-05	0.0390572645613628	0.00634641638185196	no
ENSG00000010803	chr1_41468400_41469800	chr1_42164400_42165200	0.0316665473387611	5.97031221307022e-07	8.0600707788024e-07	0.0660369569527059	3.87552865847016e-06	yes
ENSG00000010803	chr1_41468400_41469800	chr1_42192000_42194400	0.0407933255241148	1.25886104381256e-10	2.30574623673901e-10	0.0528776314606529	0.000218790987689332	yes
ENSG00000010803	chr1_41468400_41469800	chr1_42204200_42206800	0.031612450424634	6.23983377899443e-07	8.41198098273703e-07	0.0555367588536096	0.000103418276404659	yes
ENSG00000010803	chr1_41468400_41469800	chr1_42216400_42218800	0.0502071534424039	2.4121120888603e-15	6.8027276582582e-15	0.0756867759283371	1.19293312290432e-07	yes
ENSG00000010803	chr1_41468400_41469800	chr1_42268400_42270400	0.031720302301155	5.7136276740688e-07	7.72504819445865e-07	0.0678475851036694	2.086571224944e-06	yes
ENSG00000010803	chr1_41468400_41469800	chr1_42420400_42422400	0.0405963593780675	1.54385110738808e-10	2.80566312485684e-10	0.0590003683903389	3.70781606613838e-05	yes
ENSG00000010803	chr1_42088400_42089800	chr1_42164400_42165200	0.0346403846143641	4.72754722905184e-08	6.94859623654684e-08	0.0815559441697214	1.15343856061601e-08	yes
ENSG00000010803	chr1_42088400_42089800	chr1_42192000_42194400	0.0274651634297021	1.49404052683708e-05	1.82871304961116e-05	0.0324728671170943	0.023272029506096	no
ENSG00000010803	chr1_42088400_42089800	chr1_42204200_42206800	0.0386436453064453	1.10917932769641e-09	1.87075957170789e-09	0.05432210817003	0.00014622832758785	yes
ENSG00000010803	chr1_42088400_42089800	chr1_42216400_42218800	0.0300647943996212	2.14199470559664e-06	2.77765958644169e-06	0.0370998504166846	0.00952967507846516	no
ENSG00000010803	chr1_42088400_42089800	chr1_42268400_42270400	0.0354187483267067	2.34974951220453e-08	3.53719797360572e-08	0.042346330143831	0.00308275422983226	no
ENSG00000010803	chr1_42088400_42089800	chr1_42420400_42422400	0.0433352882436757	8.30248359655496e-12	1.68774022051386e-11	0.0588966836603792	3.82657038614297e-05	yes
ENSG00000010803	chr1_42164400_42165200	chr1_42192000_42194400	0.0310406510106967	9.90807261638699e-07	1.31545677688985e-06	0.034895953941265	0.0147547154658378	no
ENSG00000010803	chr1_42164400_42165200	chr1_42204200_42206800	0.0401105099498806	2.54366682643202e-10	4.53354851988784e-10	0.0475962439125786	0.000878980690587207	no
ENSG00000010803	chr1_42164400_42165200	chr1_42216400_42218800	0.0419699110608233	3.64735316418474e-11	6.99838611909282e-11	0.0666166328192858	3.18406220674102e-06	yes
ENSG00000010803	chr1_42164400_42165200	chr1_42268400_42270400	0.0208505521638919	0.00101409975384966	0.00111493940302708	0.024081111828461	0.0924928663910898	no
ENSG00000010803	chr1_42164400_42165200	chr1_42420400_42422400	0.0393165473828034	5.68135307976365e-10	9.83056012549688e-10	0.0512635259453904	0.000339295460032508	yes
ENSG00000010803	chr1_42192000_42194400	chr1_42204200_42206800	0.0526983008937573	9.45114066596563e-17	3.03586009634342e-16	0.0555367588536096	0.000103418276404659	yes
ENSG00000010803	chr1_42192000_42194400	chr1_42216400_42218800	0.0507292857723927	1.23887262594825e-15	3.58876491037395e-15	0.0682326885158208	1.82543019608813e-06	yes
ENSG00000010803	chr1_42192000_42194400	chr1_42268400_42270400	0.0352172287120369	2.81993995846094e-08	4.2175273460147e-08	0.0627659381692993	1.14007800308561e-05	yes
ENSG00000010803	chr1_42192000_42194400	chr1_42420400_42422400	0.0106602239622863	0.0929200240207272	0.0948159850053141	0.0369439870145605	0.00983591674796364	no
ENSG00000010803	chr1_42204200_42206800	chr1_42216400_42218800	0.0629023070656576	3.28096466494836e-23	1.95248175844586e-22	0.0905947364732161	2.27693744151525e-10	yes
ENSG00000010803	chr1_42204200_42206800	chr1_42268400_42270400	0.00794835085473026	0.210297076934624	0.212852161841577	0.0137308594108652	0.337461688513412	no
ENSG00000010803	chr1_42204200_42206800	chr1_42420400_42422400	0.0309875287050477	1.0338848518779e-06	1.37061258356136e-06	0.0390234912545887	0.00639202239330387	no
ENSG00000010803	chr1_42216400_42218800	chr1_42268400_42270400	0.0399524195198378	2.98870276382427e-10	5.29467409214908e-10	0.0710109013813107	6.81282731705764e-07	yes
ENSG00000010803	chr1_42216400_42218800	chr1_42420400_42422400	0.0451702678403056	1.05708398331784e-12	2.33782724340168e-12	0.0954363360664205	2.36009211049368e-11	yes
ENSG00000010803	chr1_42268400_42270400	chr1_42420400_42422400	0.024334919243014	0.000125073334285445	0.000144556581832962	0.0486313295322367	0.000676139926085476	no
ENSG00000010810	chr6_111726800_111728800	chr6_111885800_111888200	0.0298367927326758	2.5563260462476e-06	3.29688753028328e-06	0.0361451531253121	0.000368989946857619	no
ENSG00000010810	chr6_111726800_111728800	chr6_112059200_112064200	0.0569373894228811	2.68040601024445e-19	1.09807501499436e-18	0.0754726621835861	9.73943536215112e-14	yes
ENSG00000010810	chr6_111726800_111728800	chr6_112066200_112075800	0.0444438727757506	2.41397628850227e-12	5.16154890923769e-12	0.0472188630755725	3.26389049313763e-06	no
ENSG00000010810	chr6_111726800_111728800	chr6_112080200_112090800	0.0613391208689051	3.78777996316744e-22	2.03908178482224e-21	0.0806351872168248	1.78820785802428e-15	yes
ENSG00000010810	chr6_111726800_111728800	chr6_112125200_112127400	0.0449812809423169	1.31206169060564e-12	2.87725585823251e-12	0.0686479981726892	1.29180896103087e-11	yes
ENSG00000010810	chr6_111726800_111728800	chr6_112144200_112147000	0.0294335316716981	3.48433376135391e-06	4.45290814224862e-06	0.0407856131682793	5.8470534806466e-05	no
ENSG00000010810	chr6_111726800_111728800	chr6_112158600_112160200	0.0582214385037509	4.1538646520283e-20	1.84387874837813e-19	0.0792847296106911	5.21733352355257e-15	yes
ENSG00000010810	chr6_111726800_111728800	chr6_112163200_112166200	0.0411717295611457	8.48309387225339e-11	1.57604927800304e-10	0.0448927367102291	9.68927266571474e-06	no
ENSG00000010810	chr6_111726800_111728800	chr6_112166800_112168400	0.0452471825480585	9.67847883609027e-13	2.14897765851161e-12	0.0523469564018105	2.47592630792396e-07	yes
ENSG00000010810	chr6_111726800_111728800	chr6_112313600_112315000	0.024507621864417	0.000111913862946779	0.000129719433281043	0.0325492049948842	0.00134209819298702	no
ENSG00000010810	chr6_111885800_111888200	chr6_112059200_112064200	0.051084562388272	7.84257287962831e-16	2.31442731561677e-15	0.061311541676587	1.49743667544068e-09	yes
ENSG00000010810	chr6_111885800_111888200	chr6_112066200_112075800	0.0241025060530441	0.000145095786143712	0.000167092208285202	0.0236124117812727	0.0200155131865518	no
ENSG00000010810	chr6_111885800_111888200	chr6_112080200_112090800	0.047924166822748	4.10550234135277e-14	1.03318755143666e-13	0.062757974627582	6.11176583749448e-10	yes
ENSG00000010810	chr6_111885800_111888200	chr6_112125200_112127400	0.0400233501359622	2.78034331651582e-10	4.94024533555022e-10	0.0462924687725584	5.06499172654921e-06	no
ENSG00000010810	chr6_111885800_111888200	chr6_112144200_112147000	0.0283233730948434	8.01041112483557e-06	9.98754791812327e-06	0.0393576382864542	0.000105284084143547	no
ENSG00000010810	chr6_111885800_111888200	chr6_112158600_112160200	0.0384552236546381	1.33505942382112e-09	2.23701223388952e-09	0.0578264613074779	1.19487075363961e-08	yes
ENSG00000010810	chr6_111885800_111888200	chr6_112163200_112166200	0.0500811472258591	2.83004841678284e-15	7.93133712157686e-15	0.0560594919099747	3.27628799994556e-08	yes
ENSG00000010810	chr6_111885800_111888200	chr6_112166800_112168400	0.02891134542583	5.17335812414276e-06	6.53378697992662e-06	0.0522162820559386	2.65227581883579e-07	yes
ENSG00000010810	chr6_111885800_111888200	chr6_112313600_112315000	0.0267117229563027	2.5452315701868e-05	3.06646893147605e-05	0.0472161801298052	3.26808500890005e-06	no
ENSG00000010810	chr6_112059200_112064200	chr6_112066200_112075800	0.0530027272645494	6.29491348682462e-17	2.05644322096812e-16	0.0699925121900871	5.11089427721303e-12	yes
ENSG00000010810	chr6_112059200_112064200	chr6_112080200_112090800	0.0920503769924963	6.87738958594055e-48	3.48606442799289e-46	0.122543314952407	8.71776954217345e-34	yes
ENSG00000010810	chr6_112059200_112064200	chr6_112125200_112127400	0.0904865455895386	2.49763571855095e-46	1.12971491677516e-44	0.103369353328734	1.81007649305942e-24	yes
ENSG00000010810	chr6_112059200_112064200	chr6_112144200_112147000	0.0701237813909526	1.83937030438123e-28	1.78130118310102e-27	0.0920629454430324	1.01666875342803e-19	yes
ENSG00000010810	chr6_112059200_112064200	chr6_112158600_112160200	0.0504368229733274	1.80082805585164e-15	5.13757552523208e-15	0.0612167313415421	1.5869171052001e-09	yes
ENSG00000010810	chr6_112059200_112064200	chr6_112163200_112166200	0.0645960033673431	2.16318885316252e-24	1.44509489551465e-23	0.085342013881221	3.72552723305084e-17	yes
ENSG00000010810	chr6_112059200_112064200	chr6_112166800_112168400	0.0538468474902274	2.01556333225318e-17	6.90792323702085e-17	0.0647935680634167	1.67374925013195e-10	yes
ENSG00000010810	chr6_112059200_112064200	chr6_112313600_112315000	0.0383097023740291	1.53962197454893e-09	2.56534241774143e-09	0.0513766856709256	4.11084205379089e-07	yes
ENSG00000010810	chr6_112066200_112075800	chr6_112080200_112090800	0.0758197082136014	5.28609202683474e-33	7.76595229055849e-32	0.0995031709529315	8.78099072314084e-23	yes
ENSG00000010810	chr6_112066200_112075800	chr6_112125200_112127400	0.0616389376468919	2.38049858086798e-22	1.30508761969166e-21	0.0832228224418595	2.18663946242923e-16	yes
ENSG00000010810	chr6_112066200_112075800	chr6_112144200_112147000	0.0353690667545833	2.4580536525263e-08	3.69453512664813e-08	0.0534702657258935	1.36135759167955e-07	yes
ENSG00000010810	chr6_112066200_112075800	chr6_112158600_112160200	0.039421236448721	5.11466706252708e-10	8.88466645980258e-10	0.0442171878145765	1.31643218071742e-05	no
ENSG00000010810	chr6_112066200_112075800	chr6_112163200_112166200	0.0538292097533745	2.06447285702667e-17	7.06786284741633e-17	0.0680565466532585	1.93172906004297e-11	yes
ENSG00000010810	chr6_112066200_112075800	chr6_112166800_112168400	0.0332211961609844	1.62859050446519e-07	2.29492415993066e-07	0.0510257044618325	4.92752344931652e-07	yes
ENSG00000010810	chr6_112066200_112075800	chr6_112313600_112315000	0.0247533061266705	9.54271675160838e-05	0.000111039817044395	0.0424335732246327	2.89683096635535e-05	no
ENSG00000010810	chr6_112080200_112090800	chr6_112125200_112127400	0.0747056674097655	4.35694083876842e-32	5.91590873264024e-31	0.099880726346346	6.04986056742959e-23	yes
ENSG00000010810	chr6_112080200_112090800	chr6_112144200_112147000	0.0575242474709635	1.14899902358136e-19	4.87650037190946e-19	0.082858334783267	2.95153329803058e-16	yes
ENSG00000010810	chr6_112080200_112090800	chr6_112158600_112160200	0.0681209288379232	5.99481660606659e-27	5.0473579008434e-26	0.0879564468057109	3.95068013112855e-18	yes
ENSG00000010810	chr6_112080200_112090800	chr6_112163200_112166200	0.064913517310692	1.2890106905073e-24	8.79399593200103e-24	0.0901810112960304	5.55326383922911e-19	yes
ENSG00000010810	chr6_112080200_112090800	chr6_112166800_112168400	0.0668694036160254	5.02542147705035e-26	3.88919924654926e-25	0.0903760502422751	4.66478617261871e-19	yes
ENSG00000010810	chr6_112080200_112090800	chr6_112313600_112315000	0.0359459456509566	1.45128826552337e-08	2.2235059038052e-08	0.0535233436030325	1.3230287193142e-07	yes
ENSG00000010810	chr6_112125200_112127400	chr6_112144200_112147000	0.0391973428546606	6.40135885922524e-10	1.10252769861173e-09	0.0535995067024621	1.26984759803835e-07	yes
ENSG00000010810	chr6_112125200_112127400	chr6_112158600_112160200	0.0444484899314692	2.4014373192174e-12	5.13577679626445e-12	0.0589889290879732	6.05437153347277e-09	yes
ENSG00000010810	chr6_112125200_112127400	chr6_112163200_112166200	0.0445861589826699	2.05555350586308e-12	4.42447569732072e-12	0.0690661651693492	9.69981684113707e-12	yes
ENSG00000010810	chr6_112125200_112127400	chr6_112166800_112168400	0.0640610817750385	5.1453500807148e-24	3.31679273519261e-23	0.0780636223759678	1.35298982203995e-14	yes
ENSG00000010810	chr6_112125200_112127400	chr6_112313600_112315000	0.0512812142109886	6.0808723979015e-16	1.81266060009246e-15	0.0660094544815626	7.5764015158346e-11	yes
ENSG00000010810	chr6_112144200_112147000	chr6_112158600_112160200	0.0414399056665766	6.39949032726439e-11	1.20184279316924e-10	0.0506714901439199	5.90932977805566e-07	yes
ENSG00000010810	chr6_112144200_112147000	chr6_112163200_112166200	0.0220543314769355	0.000508237042000355	0.000567548884097637	0.0249056668445451	0.0141475935615741	no
ENSG00000010810	chr6_112144200_112147000	chr6_112166800_112168400	0.0603023941394791	1.85529122297182e-21	9.3478503086981e-21	0.072254343471192	1.03258102305561e-12	yes
ENSG00000010810	chr6_112144200_112147000	chr6_112313600_112315000	0.0330134559762873	1.94387477840153e-07	2.72371746073812e-07	0.0464144350633236	4.78248038562578e-06	no
ENSG00000010810	chr6_112158600_112160200	chr6_112163200_112166200	0.0373821142151636	3.7740015374264e-09	6.08330056865542e-09	0.0447469429727336	1.03555911446175e-05	no
ENSG00000010810	chr6_112158600_112160200	chr6_112166800_112168400	0.0586744379155612	2.13079381289635e-20	9.71895075558713e-20	0.0833194224579578	2.01909672550958e-16	yes
ENSG00000010810	chr6_112158600_112160200	chr6_112313600_112315000	0.0367442472754812	6.90705610472045e-09	1.08815744630189e-08	0.0578042054497425	1.2103722480236e-08	yes
ENSG00000010810	chr6_112163200_112166200	chr6_112166800_112168400	0.0479251195874324	4.1007586654744e-14	1.03203470319838e-13	0.0644037288685293	2.15154085887676e-10	yes
ENSG00000010810	chr6_112163200_112166200	chr6_112313600_112315000	0.0363537230577452	9.95127795227278e-09	1.54616110980791e-08	0.0413718132798735	4.56771200987372e-05	no
ENSG00000010810	chr6_112166800_112168400	chr6_112313600_112315000	0.0185276008987963	0.00349625450483136	0.00374949320862156	0.0103799475219789	0.306585539348863	no
ENSG00000010818	chr6_143104800_143106000	chr6_143141600_143144400	0.0287035682710313	6.04343266724365e-06	7.59809814519166e-06	0.0493099418860231	1.10351633678776e-05	no
ENSG00000010818	chr6_143104800_143106000	chr6_143159600_143161000	0.0319398773702791	4.77133671700328e-07	6.4887888119481e-07	0.0343508411424302	0.00220370210187551	no
ENSG00000010818	chr6_143104800_143106000	chr6_143164200_143166600	0.029610920244073	3.04202264688537e-06	3.90325223807579e-06	0.0391550668535752	0.00048344225495586	no
ENSG00000010818	chr6_143104800_143106000	chr6_143167200_143172200	0.0327830019285655	2.36264325719181e-07	3.28905616332324e-07	0.0369456188101087	0.000992277851544967	no
ENSG00000010818	chr6_143104800_143106000	chr6_143172600_143177400	0.0292412695335085	4.03320488386938e-06	5.13166228525055e-06	0.0458230644710402	4.41445009451468e-05	no
ENSG00000010818	chr6_143104800_143106000	chr6_143207200_143209400	0.0169965360000112	0.00738434271844602	0.00781372369151574	0.0346559662363392	0.00201156486008946	no
ENSG00000010818	chr6_143104800_143106000	chr6_143223600_143224200	0.0191074647307871	0.00259722922919822	0.00280100014641881	0.0144486602249295	0.197976992322614	no
ENSG00000010818	chr6_143104800_143106000	chr6_143233600_143235000	0.053777588012178	2.21444917008826e-17	7.55969390571177e-17	0.0806684631938955	6.07890321339671e-13	yes
ENSG00000010818	chr6_143104800_143106000	chr6_143254800_143258400	0.0223725751500678	0.000421005818518369	0.00047223669188135	0.0389831382871182	0.000511936776052023	no
ENSG00000010818	chr6_143104800_143106000	chr6_143887600_143889000	0.0270901912862801	1.95093564195769e-05	2.36782552075591e-05	0.0428246819671395	0.000135021029370978	no
ENSG00000010818	chr6_143104800_143106000	chr6_144222600_144224200	0.0218298501309616	0.000579602500335787	0.000645209721842916	0.020582075187526	0.0666679730378435	no
ENSG00000010818	chr6_143141600_143144400	chr6_143159600_143161000	0.019027431126808	0.00270725068445543	0.00291776863183485	0.0181255727123703	0.106313306979182	no
ENSG00000010818	chr6_143141600_143144400	chr6_143164200_143166600	0.0529807921669421	6.48246435366664e-17	2.11542524861005e-16	0.0719875954108479	1.3458546834237e-10	yes
ENSG00000010818	chr6_143141600_143144400	chr6_143167200_143172200	0.025933070166883	4.35174281242396e-05	5.16703025205631e-05	0.0178626885223246	0.111483333991485	no
ENSG00000010818	chr6_143141600_143144400	chr6_143172600_143177400	0.0260151597822499	4.11529804919059e-05	4.89311120923853e-05	0.0414991740075193	0.000216566027803537	no
ENSG00000010818	chr6_143141600_143144400	chr6_143207200_143209400	0.01487015457472	0.0190886499371338	0.0198747158295358	0.0252633655499356	0.0243767091425056	no
ENSG00000010818	chr6_143141600_143144400	chr6_143223600_143224200	0.0310935577945619	9.49624378491941e-07	1.26245762452755e-06	0.042111026681289	0.000174418859536784	no
ENSG00000010818	chr6_143141600_143144400	chr6_143233600_143235000	0.0428347396281132	1.43598604019586e-11	2.85926164666441e-11	0.0547184709272186	1.06804372242005e-06	yes
ENSG00000010818	chr6_143141600_143144400	chr6_143254800_143258400	0.0403003438944657	2.09424491617346e-10	3.76134581184569e-10	0.050914493671175	5.65079755200166e-06	yes
ENSG00000010818	chr6_143141600_143144400	chr6_143887600_143889000	0.0265320326054277	2.88428640107275e-05	3.4634476598999e-05	0.0396024721121822	0.000416072443861421	no
ENSG00000010818	chr6_143141600_143144400	chr6_144222600_144224200	0.024258556792892	0.000131345432390305	0.000151620631701856	0.0402560053319604	0.00033326460159467	no
ENSG00000010818	chr6_143159600_143161000	chr6_143164200_143166600	0.030493818283719	1.53052220690781e-06	2.00550967703818e-06	0.0348453575210551	0.00190016606591545	no
ENSG00000010818	chr6_143159600_143161000	chr6_143167200_143172200	0.0162684843088553	0.0103406718540938	0.0108781758701239	0.0159357151158959	0.155652748492596	no
ENSG00000010818	chr6_143159600_143161000	chr6_143172600_143177400	0.0145429814759507	0.0218928645664443	0.0227510918272316	0.0143996784949971	0.199501883959051	no
ENSG00000010818	chr6_143159600_143161000	chr6_143207200_143209400	0.0338355167647166	9.59144656998715e-08	1.37599809145452e-07	0.0615275744215869	4.09156932158945e-08	yes
ENSG00000010818	chr6_143159600_143161000	chr6_143223600_143224200	0.03619161771692	1.15673716550299e-08	1.78642132528363e-08	0.0628174019614499	2.11768293941078e-08	yes
ENSG00000010818	chr6_143159600_143161000	chr6_143233600_143235000	0.0305765318355591	1.43375438571105e-06	1.88248237038532e-06	0.0507949943200535	5.94365622205038e-06	yes
ENSG00000010818	chr6_143159600_143161000	chr6_143254800_143258400	0.020309217506493	0.00136837809113286	0.00149506645483143	0.0129295976067975	0.249329192060283	no
ENSG00000010818	chr6_143159600_143161000	chr6_143887600_143889000	0.017444559356186	0.00596637929108813	0.00633640318233387	0.0302610618579681	0.00700396516629307	no
ENSG00000010818	chr6_143159600_143161000	chr6_144222600_144224200	0.0248448790934304	8.9890990543743e-05	0.000104776612869635	0.0416549959895585	0.000205006990777865	no
ENSG00000010818	chr6_143164200_143166600	chr6_143167200_143172200	0.0395281879335884	4.59279272208369e-10	8.00882354959793e-10	0.0394710023028114	0.000434899251362821	no
ENSG00000010818	chr6_143164200_143166600	chr6_143172600_143177400	0.0529164440470409	7.06503673869368e-17	2.29732295654575e-16	0.0699817463382961	4.30595301662974e-10	yes
ENSG00000010818	chr6_143164200_143166600	chr6_143207200_143209400	0.0552605602222708	2.87682608828479e-18	1.07058467464009e-17	0.0730054293140203	7.36945290008724e-11	yes
ENSG00000010818	chr6_143164200_143166600	chr6_143223600_143224200	0.0645248251855405	2.4285517048411e-24	1.61539304288565e-23	0.0890275854679974	1.90331630342143e-15	yes
ENSG00000010818	chr6_143164200_143166600	chr6_143233600_143235000	0.0780157183899972	7.54700609328872e-35	1.30951702828216e-33	0.102088711876394	7.56900626966625e-20	yes
ENSG00000010818	chr6_143164200_143166600	chr6_143254800_143258400	0.05138851936697	5.29053432235081e-16	1.5852361903583e-15	0.0659568052132009	4.03694200253671e-09	yes
ENSG00000010818	chr6_143164200_143166600	chr6_143887600_143889000	0.0514296548447136	5.01518543371403e-16	1.50559991651373e-15	0.0714483483019015	1.8455870051015e-10	yes
ENSG00000010818	chr6_143164200_143166600	chr6_144222600_144224200	0.0609923221783374	6.46397754831761e-22	3.40634111756624e-21	0.0723602414798306	1.08055744991902e-10	yes
ENSG00000010818	chr6_143167200_143172200	chr6_143172600_143177400	0.0325165140495646	2.95584647024325e-07	4.08456297586035e-07	0.0499148340969999	8.59428948967666e-06	no
ENSG00000010818	chr6_143167200_143172200	chr6_143207200_143209400	0.0334394454745308	1.35076414797418e-07	1.91561707644586e-07	0.0427030786698254	0.000141080332293011	no
ENSG00000010818	chr6_143167200_143172200	chr6_143223600_143224200	0.0158428621704465	0.0125203224457414	0.0131282356877412	0.0163867285985981	0.144280434779831	no
ENSG00000010818	chr6_143167200_143172200	chr6_143233600_143235000	0.0359623190222291	1.42957669250809e-08	2.19145911055726e-08	0.0474538851755975	2.3350921446862e-05	no
ENSG00000010818	chr6_143167200_143172200	chr6_143254800_143258400	0.026377468779178	3.20987325699183e-05	3.84353520397502e-05	0.0550100558204585	9.35676520938979e-07	yes
ENSG00000010818	chr6_143167200_143172200	chr6_143887600_143889000	0.0170714228123603	0.00712807649481989	0.0075472141503136	0.0247376701671716	0.0275045288998556	no
ENSG00000010818	chr6_143167200_143172200	chr6_144222600_144224200	0.0269719628893078	2.12069374948037e-05	2.56771800404226e-05	0.0294765551058321	0.00862134886440191	no
ENSG00000010818	chr6_143172600_143177400	chr6_143207200_143209400	0.0154043841908301	0.0151819705936944	0.015868364861717	0.0181032299371599	0.106745187574334	no
ENSG00000010818	chr6_143172600_143177400	chr6_143223600_143224200	0.0297101042214828	2.81873647071443e-06	3.62470602946822e-06	0.043601237372601	0.000101742716339337	no
ENSG00000010818	chr6_143172600_143177400	chr6_143233600_143235000	0.0355847649593833	2.02040405236817e-08	3.05832709435143e-08	0.0542627736374285	1.31166250745168e-06	yes
ENSG00000010818	chr6_143172600_143177400	chr6_143254800_143258400	0.0430411452398921	1.14645145974122e-11	2.30281303437413e-11	0.0564514139850558	4.81806343401727e-07	yes
ENSG00000010818	chr6_143172600_143177400	chr6_143887600_143889000	0.0482685632765043	2.69924392917221e-14	6.90479297101448e-14	0.0738055899877758	4.5636721727593e-11	yes
ENSG00000010818	chr6_143172600_143177400	chr6_144222600_144224200	0.0312783024347352	8.18354016570999e-07	1.09330750297912e-06	0.0456806285910045	4.6624442125119e-05	no
ENSG00000010818	chr6_143207200_143209400	chr6_143223600_143224200	0.0151876042836757	0.0166731789619669	0.0173970385922167	0.0318905239242125	0.00448407697744507	no
ENSG00000010818	chr6_143207200_143209400	chr6_143233600_143235000	0.0497704429116816	4.18970836141593e-15	1.15514931144204e-14	0.0744697506390903	3.05419905014937e-11	yes
ENSG00000010818	chr6_143207200_143209400	chr6_143254800_143258400	0.0269373881330869	2.1729372506139e-05	2.62921760065602e-05	0.0491806386845984	1.16366617387633e-05	no
ENSG00000010818	chr6_143207200_143209400	chr6_143887600_143889000	0.0204313217897868	0.00127971635668693	0.00140028230304698	0.0410417523123036	0.000254131940817055	no
ENSG00000010818	chr6_143207200_143209400	chr6_144222600_144224200	0.0407416385354803	1.32823495983318e-10	2.42780041338493e-10	0.0502469852909377	7.48298301973421e-06	yes
ENSG00000010818	chr6_143223600_143224200	chr6_143233600_143235000	0.0586632075617801	2.16648347794704e-20	9.87641208656005e-20	0.0827029998364376	1.57251886748086e-13	yes
ENSG00000010818	chr6_143223600_143224200	chr6_143254800_143258400	0.0452036423369081	1.01741288733796e-12	2.25343020910421e-12	0.0833815762431797	9.94380884674779e-14	yes
ENSG00000010818	chr6_143223600_143224200	chr6_143887600_143889000	0.0302098666215912	1.91280803787549e-06	2.48954275658496e-06	0.017945648859348	0.109830794340776	no
ENSG00000010818	chr6_143223600_143224200	chr6_144222600_144224200	0.0383474269051782	1.4838340428183e-09	2.47619245999538e-09	0.0500457817051422	8.1385339996278e-06	yes
ENSG00000010818	chr6_143233600_143235000	chr6_143254800_143258400	0.0578085920138225	7.59870578587958e-20	3.28364508813926e-19	0.0715658940250328	1.72316280706058e-10	yes
ENSG00000010818	chr6_143233600_143235000	chr6_143887600_143889000	0.0583114804756781	3.63917857591028e-20	1.62496354839178e-19	0.0628121670850461	2.12340688691111e-08	yes
ENSG00000010818	chr6_143233600_143235000	chr6_144222600_144224200	0.0347457046316878	4.30454353803533e-08	6.34472224688005e-08	0.0420061247587055	0.000181049184812266	no
ENSG00000010818	chr6_143254800_143258400	chr6_143887600_143889000	0.0332983883183628	1.52453762010623e-07	2.15332070907485e-07	0.0267651987552397	0.0170786719959971	no
ENSG00000010818	chr6_143254800_143258400	chr6_144222600_144224200	0.0311969864750272	8.73823613008791e-07	1.1648471996814e-06	0.0433455035093617	0.000111736599538972	no
ENSG00000010818	chr6_143887600_143889000	chr6_144222600_144224200	0.0382455441235932	1.63922931520013e-09	2.72504690954797e-09	0.0600696588568914	8.48014995125686e-08	yes
ENSG00000011007	chr1_23903800_23904200	chr1_24044600_24050600	0.0532617354350362	4.44675864854021e-17	1.47362689506305e-16	0.107495318123136	6.48706481754233e-07	yes
ENSG00000011007	chr1_23903800_23904200	chr1_24053200_24056000	0.0399874578270974	2.88393969908742e-10	5.11636671162717e-10	0.118151539671617	4.43131302021297e-08	yes
ENSG00000011007	chr1_23903800_23904200	chr1_24230800_24235600	0.0504352149056046	1.80452498648648e-15	5.14742801239907e-15	0.102539761107959	2.08017027637875e-06	yes
ENSG00000011007	chr1_23903800_23904200	chr1_24515400_24518600	0.0296080824063065	3.04865453822324e-06	3.91148478447658e-06	0.0398150701338346	0.0659907176320147	no
ENSG00000011007	chr1_23903800_23904200	chr1_24718600_24719800	0.0249051501467285	8.64142932890301e-05	0.000100818662094149	0.0719177211424639	0.000887886334685197	yes
ENSG00000011007	chr1_24044600_24050600	chr1_24053200_24056000	0.0452516774901613	9.62867967298735e-13	2.13833205816663e-12	0.0720691761805186	0.000865802138150254	yes
ENSG00000011007	chr1_24044600_24050600	chr1_24230800_24235600	0.0740372902332328	1.52152810189428e-31	1.9698199632626e-30	0.167799799188224	6.16320188472469e-15	yes
ENSG00000011007	chr1_24044600_24050600	chr1_24515400_24518600	0.0630272265555701	2.69130621944199e-23	1.6136899115571e-22	0.105184970995957	1.12409244363363e-06	yes
ENSG00000011007	chr1_24044600_24050600	chr1_24718600_24719800	0.0430176663016826	1.17625854266126e-11	2.35988276762132e-11	0.071144200819163	0.00100904008325064	yes
ENSG00000011007	chr1_24053200_24056000	chr1_24230800_24235600	0.0634629120211858	1.34450821578996e-23	8.30330682292326e-23	0.111469234794716	2.45352136475704e-07	yes
ENSG00000011007	chr1_24053200_24056000	chr1_24515400_24518600	0.041146566149796	8.70965418763192e-11	1.61679631104243e-10	0.102041922437619	2.3317562300553e-06	yes
ENSG00000011007	chr1_24053200_24056000	chr1_24718600_24719800	0.0579589980251363	6.10094678347851e-20	2.66207491215412e-19	0.0449751180917536	0.0378031467457855	no
ENSG00000011007	chr1_24230800_24235600	chr1_24515400_24518600	0.0610806178952849	5.643208312105e-22	2.99096169851287e-21	0.151254501693624	2.18808102364231e-12	yes
ENSG00000011007	chr1_24230800_24235600	chr1_24718600_24719800	0.0658719702030606	2.66032678506478e-25	1.92773031314358e-24	0.1144988217095	1.14285510384795e-07	yes
ENSG00000011007	chr1_24515400_24518600	chr1_24718600_24719800	0.0588779977595533	1.57596497092494e-20	7.26981456228661e-20	0.124001626531394	9.15018066468817e-09	yes
ENSG00000011021	chr1_11024400_11027000	chr1_11044400_11047200	0.0467257381167604	1.72679022330296e-13	4.10186633448802e-13	0.11015127830072	2.3553919078096e-05	yes
ENSG00000011021	chr1_11024400_11027000	chr1_11967400_11968600	0.081288315390463	1.07153879306638e-37	2.37841869894164e-36	0.231496587359286	2.67423778297601e-19	yes
ENSG00000011021	chr1_11024400_11027000	chr1_11969400_11970200	0.0628561652695264	3.52971052227947e-23	2.09373272618489e-22	0.0874812072328571	0.000795856286455044	yes
ENSG00000011021	chr1_11024400_11027000	chr1_12099400_12102000	0.0900749424984765	6.36320876270633e-46	2.79254842116777e-44	0.188335710743076	3.52755810885464e-13	yes
ENSG00000011021	chr1_11024400_11027000	chr1_12106400_12109400	0.0606749507508875	1.05143106604191e-21	5.4284717617401e-21	0.125392130979856	1.45273012000117e-06	yes
ENSG00000011021	chr1_11024400_11027000	chr1_12111200_12120600	0.0933672616017344	3.18259616995801e-49	1.77880487430508e-47	0.162194202697473	4.14700658050704e-10	yes
ENSG00000011021	chr1_11024400_11027000	chr1_12206800_12214000	0.0673409621132747	2.26591270285312e-26	1.80774324505934e-25	0.125519720517339	1.41719021776727e-06	yes
ENSG00000011021	chr1_11024400_11027000	chr1_12255600_12265000	0.0713850965625465	1.94721611638073e-29	2.06616289662699e-28	0.12683912914611	1.09540762271912e-06	yes
ENSG00000011021	chr1_11044400_11047200	chr1_11967400_11968600	0.0495558992968497	5.48574868396079e-15	1.49616116503569e-14	0.0932405916038803	0.000348895820037324	yes
ENSG00000011021	chr1_11044400_11047200	chr1_11969400_11970200	0.0332390996139374	1.60386224452533e-07	2.2613090603299e-07	0.0521229662564374	0.0459296151065861	no
ENSG00000011021	chr1_11044400_11047200	chr1_12099400_12102000	0.0466546106986107	1.87838435970501e-13	4.44540453745968e-13	0.100271064363118	0.000119597029225189	yes
ENSG00000011021	chr1_11044400_11047200	chr1_12106400_12109400	0.043571156650328	6.39971570635437e-12	1.31555011427091e-11	0.0965024098595124	0.000214183070816887	yes
ENSG00000011021	chr1_11044400_11047200	chr1_12111200_12120600	0.0559087448371412	1.1589783998202e-18	4.47991425216428e-18	0.166022496607758	1.57498291925053e-10	yes
ENSG00000011021	chr1_11044400_11047200	chr1_12206800_12214000	0.0455294822798925	6.99334996916657e-13	1.57187146170397e-12	0.0751332613046803	0.00398522098638986	yes
ENSG00000011021	chr1_11044400_11047200	chr1_12255600_12265000	0.0582419693088505	4.03051812644645e-20	1.79131942682162e-19	0.0975962463881285	0.000181235993587079	yes
ENSG00000011021	chr1_11967400_11968600	chr1_11969400_11970200	0.080482756821996	5.51894362986142e-37	1.15603509013544e-35	0.136510533085175	1.53192359531729e-07	yes
ENSG00000011021	chr1_11967400_11968600	chr1_12099400_12102000	0.0752393868662439	1.59223050186272e-32	2.2433387306311e-31	0.181924869387153	2.2074534873065e-12	yes
ENSG00000011021	chr1_11967400_11968600	chr1_12106400_12109400	0.0547699768705532	5.68519559394734e-18	2.05710559487359e-17	0.0908211343534475	0.000496172184043332	yes
ENSG00000011021	chr1_11967400_11968600	chr1_12111200_12120600	0.102911492418217	1.80850825041425e-59	1.89473720696166e-57	0.228852965400452	6.93228375260822e-19	yes
ENSG00000011021	chr1_11967400_11968600	chr1_12206800_12214000	0.0834369637819283	1.24904193935819e-39	3.28029283821426e-38	0.170438589343435	5.01097160846196e-11	yes
ENSG00000011021	chr1_11967400_11968600	chr1_12255600_12265000	0.0717663691353923	9.79959617450987e-30	1.07145291713613e-28	0.158350259864283	1.07144109198148e-09	yes
ENSG00000011021	chr1_11969400_11970200	chr1_12099400_12102000	0.0504115991001343	1.85968619825442e-15	5.3001286411333e-15	0.071133313582498	0.00641771772414629	yes
ENSG00000011021	chr1_11969400_11970200	chr1_12106400_12109400	0.0653498986779528	6.30180610471664e-25	4.41171631479236e-24	0.0665911198471991	0.0107354712709499	yes
ENSG00000011021	chr1_11969400_11970200	chr1_12111200_12120600	0.074319806545015	8.98072807943479e-32	1.18607376972461e-30	0.0871518718793666	0.000833101841980615	yes
ENSG00000011021	chr1_11969400_11970200	chr1_12206800_12214000	0.0706977602524511	6.65288285856838e-29	6.70594947007233e-28	0.0717467679379638	0.00597399585754329	yes
ENSG00000011021	chr1_11969400_11970200	chr1_12255600_12265000	0.0530671985601635	5.7740982147234e-17	1.89332162637897e-16	0.10727669787313	3.83444357295296e-05	yes
ENSG00000011021	chr1_12099400_12102000	chr1_12106400_12109400	0.0719319367156085	7.26473773039835e-30	8.0329992575088e-29	0.0786634992411128	0.00256954137809212	yes
ENSG00000011021	chr1_12099400_12102000	chr1_12111200_12120600	0.0855027018441414	1.54903910948956e-41	4.7969926282006e-40	0.163866585867233	2.72443534285182e-10	yes
ENSG00000011021	chr1_12099400_12102000	chr1_12206800_12214000	0.0750070758606507	2.46988131415462e-32	3.42062789926922e-31	0.120434393820884	3.73291996688997e-06	yes
ENSG00000011021	chr1_12099400_12102000	chr1_12255600_12265000	0.0551777422027305	3.2287628908753e-18	1.19692056396468e-17	0.118313391254762	5.52813468479812e-06	yes
ENSG00000011021	chr1_12106400_12109400	chr1_12111200_12120600	0.080345679369893	7.28250173293134e-37	1.51196223999989e-35	0.11061627650693	2.17438970280119e-05	yes
ENSG00000011021	chr1_12106400_12109400	chr1_12206800_12214000	0.0660451213142681	1.9955638800049e-25	1.46324436058338e-24	0.150736277825361	6.56564624635343e-09	yes
ENSG00000011021	chr1_12106400_12109400	chr1_12255600_12265000	0.0489779666228225	1.12744836303781e-14	2.98848602553137e-14	0.0912715899715178	0.00046497758281126	yes
ENSG00000011021	chr1_12111200_12120600	chr1_12206800_12214000	0.106576701111767	1.13382028247847e-63	1.44720638349269e-61	0.190088132686572	2.11249093515237e-13	yes
ENSG00000011021	chr1_12111200_12120600	chr1_12255600_12265000	0.0834815083316101	1.13752069135306e-39	2.99671512032243e-38	0.155364635863568	2.20449142991432e-09	yes
ENSG00000011021	chr1_12206800_12214000	chr1_12255600_12265000	0.0668715077397752	5.00765370406382e-26	3.87592152299532e-25	0.167572971958596	1.05722039455075e-10	yes
ENSG00000011114	chr14_93034600_93036200	chr14_93043800_93044600	0.0445801115028686	2.06966478393835e-12	4.4535650649988e-12	0.0935400754174276	1.21631052970313e-07	yes
ENSG00000011114	chr14_93034600_93036200	chr14_93047800_93049600	0.0798499306908261	1.97737164770347e-36	3.93224216976066e-35	0.115027785473025	7.32602526410175e-11	yes
ENSG00000011114	chr14_93034600_93036200	chr14_93116800_93118400	0.0544555548519457	8.76975750869024e-18	3.11737704291596e-17	0.0957281265094585	6.11662171841067e-08	yes
ENSG00000011114	chr14_93034600_93036200	chr14_93170400_93171400	0.0286970426727716	6.07290822706995e-06	7.63318960175622e-06	0.052050518861481	0.00328491759902404	yes
ENSG00000011114	chr14_93034600_93036200	chr14_93548000_93548800	0.0374153469683697	3.65601986343887e-09	5.89972227152288e-09	0.0537622529831293	0.00239302212507084	yes
ENSG00000011114	chr14_93034600_93036200	chr14_93551200_93553800	0.0369954339570703	5.45053538063847e-09	8.66504474398393e-09	0.0714508201480167	5.39404761444794e-05	yes
ENSG00000011114	chr14_93034600_93036200	chr14_93569800_93571800	0.0515942163104795	4.04803536891671e-16	1.22516803291016e-15	0.0792012302138724	7.56389487464429e-06	yes
ENSG00000011114	chr14_93034600_93036200	chr14_93841600_93843000	0.0446528511256862	1.90605756326444e-12	4.11547024866174e-12	0.0772462890170389	1.26355219715442e-05	yes
ENSG00000011114	chr14_93034600_93036200	chr14_94425000_94427000	0.0708539782111555	5.03715222619856e-29	5.12511641249246e-28	0.135571718478669	1.5037365537602e-14	yes
ENSG00000011114	chr14_93034600_93036200	chr14_94427800_94430600	0.0506228513161406	1.41987698306355e-15	4.08724838001599e-15	0.102944499339102	5.68755445346846e-09	yes
ENSG00000011114	chr14_93034600_93036200	chr14_94433000_94435400	0.0466064114234778	1.98846650845061e-13	4.69262117840041e-13	0.0783263381752639	9.53050534648512e-06	yes
ENSG00000011114	chr14_93043800_93044600	chr14_93047800_93049600	0.0413039983710209	7.38372769174321e-11	1.37866529383698e-10	0.0815272125068666	4.04437455690856e-06	yes
ENSG00000011114	chr14_93043800_93044600	chr14_93116800_93118400	0.0400043983362369	2.83458282984374e-10	5.03267369092632e-10	0.0882346760918421	6.04669137100988e-07	yes
ENSG00000011114	chr14_93043800_93044600	chr14_93170400_93171400	0.0380650561810731	1.95432317405889e-09	3.22694407275699e-09	0.0919900429052403	1.96124045019407e-07	yes
ENSG00000011114	chr14_93043800_93044600	chr14_93548000_93548800	0.0227924268023597	0.000327204888366748	0.000369369371272102	0.0468130639796343	0.00820320528204484	no
ENSG00000011114	chr14_93043800_93044600	chr14_93551200_93553800	0.0372291643585253	4.36651263091147e-09	6.99950628612551e-09	0.052312012163458	0.00313150590963535	yes
ENSG00000011114	chr14_93043800_93044600	chr14_93569800_93571800	0.0239508128496127	0.000159752497762624	0.000183544376436548	0.0578817101633459	0.00107700210345854	yes
ENSG00000011114	chr14_93043800_93044600	chr14_93841600_93843000	0.0414746954079771	6.16892731844801e-11	1.16005348323048e-10	0.0693432921230254	8.9113232639629e-05	yes
ENSG00000011114	chr14_93043800_93044600	chr14_94425000_94427000	0.0538866121037163	1.90945088758227e-17	6.56316839811208e-17	0.109443228414657	5.80561621403205e-10	yes
ENSG00000011114	chr14_93043800_93044600	chr14_94427800_94430600	0.0246485473386687	0.000102154989288391	0.000118665935222854	0.0486850976042505	0.00596992525076726	no
ENSG00000011114	chr14_93043800_93044600	chr14_94433000_94435400	0.0305269658862914	1.49101131675426e-06	1.95515060161079e-06	0.0497004461764517	0.00500301719779998	no
ENSG00000011114	chr14_93047800_93049600	chr14_93116800_93118400	0.0424382316707394	2.20670065813214e-11	4.31843748920066e-11	0.0886545661321641	5.34324855060349e-07	yes
ENSG00000011114	chr14_93047800_93049600	chr14_93170400_93171400	0.0300426653638209	2.17919392934143e-06	2.82442589223889e-06	0.0572227943559252	0.00122790958162907	yes
ENSG00000011114	chr14_93047800_93049600	chr14_93548000_93548800	0.0273878210097467	1.57900457083824e-05	1.92924399727016e-05	0.0451148342178867	0.0108470204807145	no
ENSG00000011114	chr14_93047800_93049600	chr14_93551200_93553800	0.0248786198905876	8.79287236200142e-05	0.000102539329392309	0.0546499545330966	0.00202348822678869	yes
ENSG00000011114	chr14_93047800_93049600	chr14_93569800_93571800	0.037591766332663	3.08737094639706e-09	5.01218284415018e-09	0.0793366683807444	7.2965044821455e-06	yes
ENSG00000011114	chr14_93047800_93049600	chr14_93841600_93843000	0.0390358475571803	7.52033285856977e-10	1.28686705748028e-09	0.0426222507734988	0.0160972345362438	no
ENSG00000011114	chr14_93047800_93049600	chr14_94425000_94427000	0.0564014601473578	5.7665488962648e-19	2.29112555871575e-18	0.0834092536799352	2.40695554045538e-06	yes
ENSG00000011114	chr14_93047800_93049600	chr14_94427800_94430600	0.0413804596976977	6.81310941744768e-11	1.2759520034087e-10	0.0899299061851225	3.65746744708303e-07	yes
ENSG00000011114	chr14_93047800_93049600	chr14_94433000_94435400	0.0488916247295844	1.25467271396546e-14	3.31160146538184e-14	0.102806569569991	5.96102778619648e-09	yes
ENSG00000011114	chr14_93116800_93118400	chr14_93170400_93171400	0.0495236250927377	5.71217670618484e-15	1.55540779375133e-14	0.0786068398560612	8.85215100635978e-06	yes
ENSG00000011114	chr14_93116800_93118400	chr14_93548000_93548800	0.0347723385787194	4.20352792820701e-08	6.20051158400382e-08	0.114137521863355	1.025938324734e-10	yes
ENSG00000011114	chr14_93116800_93118400	chr14_93551200_93553800	0.033797671719881	9.91204664795242e-08	1.42032143662027e-07	0.0560510915964536	0.00154537096252824	yes
ENSG00000011114	chr14_93116800_93118400	chr14_93569800_93571800	0.0271847026164868	1.82462110072356e-05	2.21906191918484e-05	0.0554944870622006	0.00172125315284708	yes
ENSG00000011114	chr14_93116800_93118400	chr14_93841600_93843000	0.0465460256705529	2.13535787570439e-13	5.02450658609271e-13	0.0892972040721412	4.41703347359733e-07	yes
ENSG00000011114	chr14_93116800_93118400	chr14_94425000_94427000	0.0532019147802437	4.8191466782233e-17	1.59162935221373e-16	0.110222378030514	4.37578399970591e-10	yes
ENSG00000011114	chr14_93116800_93118400	chr14_94427800_94430600	0.0283744753192442	7.71425945631346e-06	9.62766655446457e-06	0.0394070043110672	0.0260809174821367	no
ENSG00000011114	chr14_93116800_93118400	chr14_94433000_94435400	0.0310411227318643	9.90432588149393e-07	1.3149868584017e-06	0.0531653570681299	0.00267517925400571	yes
ENSG00000011114	chr14_93170400_93171400	chr14_93548000_93548800	0.0376673224937385	2.8710734391532e-09	4.67419347267612e-09	0.103058132017337	5.47145545828005e-09	yes
ENSG00000011114	chr14_93170400_93171400	chr14_93551200_93553800	0.0273498493044476	1.62238508701795e-05	1.98039682820831e-05	0.0517171662264323	0.00349040153930038	yes
ENSG00000011114	chr14_93170400_93171400	chr14_93569800_93571800	0.039171628200666	6.56796861612382e-10	1.13014952423861e-09	0.0881880612138092	6.13007629840623e-07	yes
ENSG00000011114	chr14_93170400_93171400	chr14_93841600_93843000	0.0221226315146986	0.000488205208534231	0.000545722080911103	0.00958000309406171	0.588707467346917	no
ENSG00000011114	chr14_93170400_93171400	chr14_94425000_94427000	0.0415012957612603	5.998138168357e-11	1.12935976191993e-10	0.100121803977655	1.46906649894726e-08	yes
ENSG00000011114	chr14_93170400_93171400	chr14_94427800_94430600	0.0363758399785966	9.74856089934069e-09	1.51591973960406e-08	0.0775060043979437	1.18109728750098e-05	yes
ENSG00000011114	chr14_93170400_93171400	chr14_94433000_94435400	0.0319205416583837	4.84789196646291e-07	6.58880403373306e-07	0.0639397778661463	0.000303290973241176	yes
ENSG00000011114	chr14_93548000_93548800	chr14_93551200_93553800	0.0212733300248675	0.000798710792194926	0.000883022246853773	0.0664262265501735	0.000174551391585186	yes
ENSG00000011114	chr14_93548000_93548800	chr14_93569800_93571800	0.0123504786596065	0.0515806653155661	0.0529979942764242	0.0436065114290515	0.0138036459528327	no
ENSG00000011114	chr14_93548000_93548800	chr14_93841600_93843000	0.0118573979029579	0.061637469245884	0.0631970476964538	0.0213843556958938	0.227402852629691	no
ENSG00000011114	chr14_93548000_93548800	chr14_94425000_94427000	0.0231375589441179	0.000265145934420393	0.000300884809878474	0.0726241934946424	4.05458774724247e-05	yes
ENSG00000011114	chr14_93548000_93548800	chr14_94427800_94430600	0.0206061037816546	0.00116200519323045	0.00127400835539164	0.0636009313842584	0.000326529276843751	yes
ENSG00000011114	chr14_93548000_93548800	chr14_94433000_94435400	0.0218647046621403	0.00056794168090224	0.000632500902556009	0.0515007644424024	0.00362998306236259	yes
ENSG00000011114	chr14_93551200_93553800	chr14_93569800_93571800	0.044521755664148	2.21080860694563e-12	4.74529066482186e-12	0.0991932654893111	1.99612554665805e-08	yes
ENSG00000011114	chr14_93551200_93553800	chr14_93841600_93843000	0.0251039695991336	7.58247356902135e-05	8.87815160482858e-05	0.0197121224186214	0.265852372308359	no
ENSG00000011114	chr14_93551200_93553800	chr14_94425000_94427000	0.0383261290946046	1.51508292927382e-09	2.5262134201846e-09	0.0453200080082733	0.010491735704983	no
ENSG00000011114	chr14_93551200_93553800	chr14_94427800_94430600	0.0326571533325848	2.62683673065826e-07	3.64344979792437e-07	0.0730771811819398	3.62738250361182e-05	yes
ENSG00000011114	chr14_93551200_93553800	chr14_94433000_94435400	0.0330822503475458	1.83344128213842e-07	2.5743822265879e-07	0.0517171662264323	0.00349040153930038	yes
ENSG00000011114	chr14_93569800_93571800	chr14_93841600_93843000	0.00808009571908462	0.202835668954028	0.20535743770048	0.0146316523246787	0.408884597497187	no
ENSG00000011114	chr14_93569800_93571800	chr14_94425000_94427000	0.0459847396310565	4.12392507680838e-13	9.46129130024749e-13	0.0798875635864826	6.2991336554045e-06	yes
ENSG00000011114	chr14_93569800_93571800	chr14_94427800_94430600	0.0328047587478853	2.31965153783999e-07	3.23126338616503e-07	0.0947098678524914	8.43845673233278e-08	yes
ENSG00000011114	chr14_93569800_93571800	chr14_94433000_94435400	0.0314770978490193	6.96655198183962e-07	9.35613756900519e-07	0.0493152749810754	0.00535177807650582	no
ENSG00000011114	chr14_93841600_93843000	chr14_94425000_94427000	0.0507370823749157	1.22654522755772e-15	3.55467813059432e-15	0.0659243276691666	0.000195441624426679	yes
ENSG00000011114	chr14_93841600_93843000	chr14_94427800_94430600	0.0325669027774211	2.83363638134519e-07	3.92072481075281e-07	0.0754426321424824	2.00729827300409e-05	yes
ENSG00000011114	chr14_93841600_93843000	chr14_94433000_94435400	0.0390931443796613	7.10306643636052e-10	1.21802785728335e-09	0.0681518795453168	0.000117643281224717	yes
ENSG00000011114	chr14_94425000_94427000	chr14_94427800_94430600	0.0592078250640723	9.64600379666482e-21	4.54076538178262e-20	0.11944269548507	1.32752356090099e-11	yes
ENSG00000011114	chr14_94425000_94427000	chr14_94433000_94435400	0.0645052577242149	2.50699044706217e-24	1.66503641302709e-23	0.121207040539999	6.58968767230261e-12	yes
ENSG00000011114	chr14_94427800_94430600	chr14_94433000_94435400	0.0310771562246443	9.62211888887208e-07	1.27854875936738e-06	0.0555412234905734	0.00170580598065703	yes
ENSG00000011243	chr19_15576000_15578600	chr19_16221600_16222600	0.0669674607611901	4.2602744742467e-26	3.31585831326652e-25	0.101749148089855	2.10755137997322e-06	yes
ENSG00000011243	chr19_15576000_15578600	chr19_16229000_16232600	0.0606557806289011	1.08269949433834e-21	5.58195845603976e-21	0.101725495654683	2.11911581944486e-06	yes
ENSG00000011243	chr19_15576000_15578600	chr19_16250800_16254200	0.0622630457117816	8.98778210687643e-23	5.13332073029549e-22	0.0926704746398562	1.57646844021286e-05	yes
ENSG00000011243	chr19_16221600_16222600	chr19_16229000_16232600	0.08346113791065	1.18723492860425e-39	3.12443983264334e-38	0.11432361011621	9.68070131162769e-08	yes
ENSG00000011243	chr19_16221600_16222600	chr19_16250800_16254200	0.0891813892128488	4.77496177733916e-45	1.95867604441684e-43	0.120698858007434	1.78002949918394e-08	yes
ENSG00000011243	chr19_16229000_16232600	chr19_16250800_16254200	0.0815788767721848	5.90888243916367e-38	1.33895972599831e-36	0.0903639565951954	2.55585448467158e-05	yes
ENSG00000011275	chr7_5257200_5260400	chr7_5268800_5271800	0.0822774621978668	1.40028533184863e-38	3.3501753949267e-37	0.0988478988939297	5.50524198781682e-13	yes
ENSG00000011275	chr7_5257200_5260400	chr7_5273800_5275600	0.0621466228008693	1.07865466835704e-22	6.11470588414866e-22	0.118442181024432	5.09815178614035e-18	yes
ENSG00000011275	chr7_5257200_5260400	chr7_5394400_5395200	0.0332688597362007	1.56355874513336e-07	2.20627435360511e-07	0.0619490299626905	6.38481136913056e-06	yes
ENSG00000011275	chr7_5257200_5260400	chr7_5572600_5574000	0.049548244517302	5.53864011181013e-15	1.51000155907299e-14	0.0847736519746027	6.35805385486934e-10	yes
ENSG00000011275	chr7_5257200_5260400	chr7_5577800_5579200	0.0611497133462371	5.07361704404554e-22	2.7006926320379e-21	0.10431736274357	2.66964991801057e-14	yes
ENSG00000011275	chr7_5257200_5260400	chr7_5580800_5582600	0.0617508425005185	2.00045791589853e-22	1.10513845520208e-21	0.0729323828069665	1.06432260876159e-07	yes
ENSG00000011275	chr7_5257200_5260400	chr7_5717200_5718200	0.0431903758013591	9.73572295915452e-12	1.96708302500202e-11	0.0643484851844509	2.75356489137082e-06	yes
ENSG00000011275	chr7_5257200_5260400	chr7_5735600_5741800	0.0732534582726204	6.50120562818327e-31	7.93643762984821e-30	0.0866802486131285	2.60165435492067e-10	yes
ENSG00000011275	chr7_5257200_5260400	chr7_6289200_6291800	0.0554568698760075	2.18680350193241e-18	8.22605869023282e-18	0.094839559522168	4.56793116738427e-12	yes
ENSG00000011275	chr7_5257200_5260400	chr7_6296400_6301000	0.0597193518148197	4.48102400300535e-21	2.1783418497157e-20	0.0694252615026144	4.21134011882704e-07	yes
ENSG00000011275	chr7_5257200_5260400	chr7_6413800_6414400	0.0737606722586572	2.54463658643123e-31	3.22751396847822e-30	0.104236998246037	2.79429438387994e-14	yes
ENSG00000011275	chr7_5257200_5260400	chr7_6432400_6436400	0.0510892135517425	7.79560818833417e-16	2.30126339209081e-15	0.0651198355238692	2.08801374182574e-06	yes
ENSG00000011275	chr7_5257200_5260400	chr7_6764800_6765200	0.0413856936891767	6.77566640950766e-11	1.26925822031903e-10	0.0345680143020772	0.0118443528140517	no
ENSG00000011275	chr7_5268800_5271800	chr7_5273800_5275600	0.069558957924844	4.96351695269668e-28	4.60505484355714e-27	0.106205209982355	9.04816137848816e-15	yes
ENSG00000011275	chr7_5268800_5271800	chr7_5394400_5395200	0.0239510266701659	0.000159730890846345	0.000183521213518788	0.0376979853567776	0.00605509194633611	no
ENSG00000011275	chr7_5268800_5271800	chr7_5572600_5574000	0.0455680542564788	6.68862882070544e-13	1.50591477320802e-12	0.055503761124464	5.27945342600426e-05	yes
ENSG00000011275	chr7_5268800_5271800	chr7_5577800_5579200	0.0681529723427862	5.67427753645005e-27	4.78955683693409e-26	0.0953091427301912	3.58092249708612e-12	yes
ENSG00000011275	chr7_5268800_5271800	chr7_5580800_5582600	0.0765368816779258	1.33740293438091e-33	2.07714114208157e-32	0.124855596261222	7.29386091798223e-20	yes
ENSG00000011275	chr7_5268800_5271800	chr7_5717200_5718200	0.0290854051054339	4.53806958611338e-06	5.7547530301704e-06	0.0608994386941627	9.13830858351197e-06	yes
ENSG00000011275	chr7_5268800_5271800	chr7_5735600_5741800	0.0729886772874353	1.05813159558646e-30	1.26769960395124e-29	0.0876961076273974	1.60347102402909e-10	yes
ENSG00000011275	chr7_5268800_5271800	chr7_6289200_6291800	0.0512656180637246	6.20503203724952e-16	1.84797829791318e-15	0.0994973556736173	3.87582042660488e-13	yes
ENSG00000011275	chr7_5268800_5271800	chr7_6296400_6301000	0.0533348297813675	4.03009138058668e-17	1.34083446221365e-16	0.0761360495682649	2.86427648076847e-08	yes
ENSG00000011275	chr7_5268800_5271800	chr7_6413800_6414400	0.0617000364047078	2.16491846343678e-22	1.19251450149819e-21	0.0687902958563265	5.36530171443535e-07	yes
ENSG00000011275	chr7_5268800_5271800	chr7_6432400_6436400	0.020134758828587	0.00150491166508379	0.00164086353445146	0.0292906809109439	0.0329782274016481	no
ENSG00000011275	chr7_5268800_5271800	chr7_6764800_6765200	0.0493409463224487	7.17822614766987e-15	1.9375912514953e-14	0.0462791719434448	0.000751175812234813	no
ENSG00000011275	chr7_5273800_5275600	chr7_5394400_5395200	0.0195618756573992	0.00204638416769288	0.00221785285859878	0.0292541963687334	0.033197127195577	no
ENSG00000011275	chr7_5273800_5275600	chr7_5572600_5574000	0.0505319296732363	1.59494874889379e-15	4.57077899275277e-15	0.0872356323982525	1.99816499624101e-10	yes
ENSG00000011275	chr7_5273800_5275600	chr7_5577800_5579200	0.0507643488249592	1.18437626122463e-15	3.43725675976425e-15	0.073299530457443	9.1817785648957e-08	yes
ENSG00000011275	chr7_5273800_5275600	chr7_5580800_5582600	0.0473448735117414	8.25750331223773e-14	2.02076120233474e-13	0.0743134466427783	6.08400292688236e-08	yes
ENSG00000011275	chr7_5273800_5275600	chr7_5717200_5718200	0.0272307080031737	1.76599167059148e-05	2.15002521028887e-05	0.0624585017861485	5.35394414401887e-06	yes
ENSG00000011275	chr7_5273800_5275600	chr7_5735600_5741800	0.0813227815596098	9.98602878071408e-38	2.22197021312578e-36	0.124336178593815	1.03748553982073e-19	yes
ENSG00000011275	chr7_5273800_5275600	chr7_6289200_6291800	0.0612969784468227	4.04259594643835e-22	2.17036356680949e-21	0.07531157834979	4.03600540098839e-08	yes
ENSG00000011275	chr7_5273800_5275600	chr7_6296400_6301000	0.0459241740937924	4.42540809044696e-13	1.01284247509221e-12	0.0580481952153588	2.35211364609408e-05	yes
ENSG00000011275	chr7_5273800_5275600	chr7_6413800_6414400	0.0731906201636708	7.29906516340169e-31	8.87032177721672e-30	0.113535910185095	1.12861005624246e-16	yes
ENSG00000011275	chr7_5273800_5275600	chr7_6432400_6436400	0.0424075594777497	2.28090828749573e-11	4.45829545628922e-11	0.0600960184385192	1.19783649890122e-05	yes
ENSG00000011275	chr7_5273800_5275600	chr7_6764800_6765200	0.0398712033380785	3.24602993230343e-10	5.73253530846949e-10	0.0697156872224239	3.76713633115285e-07	yes
ENSG00000011275	chr7_5394400_5395200	chr7_5572600_5574000	0.0318398199149272	5.18048151467272e-07	7.0262270745907e-07	0.0526829432922429	0.00012447745076711	yes
ENSG00000011275	chr7_5394400_5395200	chr7_5577800_5579200	0.0502482185821801	2.28952091371507e-15	6.46820629287416e-15	0.0943967906186553	5.74034886678588e-12	yes
ENSG00000011275	chr7_5394400_5395200	chr7_5580800_5582600	0.02033503690196	0.00134917095573492	0.00147456360285922	0.040996736685548	0.00283431477635719	no
ENSG00000011275	chr7_5394400_5395200	chr7_5717200_5718200	0.0361462106263098	1.20640108020064e-08	1.86071956441698e-08	0.0645707794340145	2.54333254715036e-06	yes
ENSG00000011275	chr7_5394400_5395200	chr7_5735600_5741800	0.047202467473041	9.79273075875291e-14	2.38139060871718e-13	0.0777908194543429	1.42368652174498e-08	yes
ENSG00000011275	chr7_5394400_5395200	chr7_6289200_6291800	0.0278985012312169	1.09302180844371e-05	1.35032862299643e-05	0.031504874853171	0.0218124608570843	no
ENSG00000011275	chr7_5394400_5395200	chr7_6296400_6301000	0.0399307440838461	3.05536219806557e-10	5.40823448968806e-10	0.0608230723290951	9.37776661328355e-06	yes
ENSG00000011275	chr7_5394400_5395200	chr7_6413800_6414400	0.0295502115271388	3.18696025663445e-06	4.08401910591519e-06	0.0468910928992728	0.000638297490950985	no
ENSG00000011275	chr7_5394400_5395200	chr7_6432400_6436400	0.0211247068969991	0.0008690558500649	0.00095877108155627	0.0119923798980481	0.382726368995414	no
ENSG00000011275	chr7_5394400_5395200	chr7_6764800_6765200	0.0310812913903419	9.5902326591215e-07	1.27448536544818e-06	0.0619031264715099	6.48649176653679e-06	yes
ENSG00000011275	chr7_5572600_5574000	chr7_5577800_5579200	0.0496211885902548	5.05437100129744e-15	1.38362411033856e-14	0.0852285289353673	5.14631836212054e-10	yes
ENSG00000011275	chr7_5572600_5574000	chr7_5580800_5582600	0.0631907027975465	2.07545699156684e-23	1.25924886589858e-22	0.0972027278858962	1.3257606613425e-12	yes
ENSG00000011275	chr7_5572600_5574000	chr7_5717200_5718200	0.0229694571398498	0.000293848206246501	0.000332637112683425	0.0377479019820709	0.00598832423106084	no
ENSG00000011275	chr7_5572600_5574000	chr7_5735600_5741800	0.0796674474863344	2.85164047242354e-36	5.60581086610264e-35	0.102967218050353	5.71996497760067e-14	yes
ENSG00000011275	chr7_5572600_5574000	chr7_6289200_6291800	0.0545037703564216	8.20711092367178e-18	2.92573473259324e-17	0.0958681409937059	2.67590909463256e-12	yes
ENSG00000011275	chr7_5572600_5574000	chr7_6296400_6301000	0.0490173308792084	1.07374334952115e-14	2.85191160875788e-14	0.0840827791722771	8.74748852095449e-10	yes
ENSG00000011275	chr7_5572600_5574000	chr7_6413800_6414400	0.0742785018692043	9.70156136595641e-32	1.27763742655631e-30	0.114538926465719	6.05592911233674e-17	yes
ENSG00000011275	chr7_5572600_5574000	chr7_6432400_6436400	0.0312078330454339	8.66220669660185e-07	1.15494268674366e-06	0.0529682477776474	0.000114344212914718	yes
ENSG00000011275	chr7_5572600_5574000	chr7_6764800_6765200	0.0410976674382506	9.16695982005174e-11	1.69904731744298e-10	0.0607857347211748	9.49701428245432e-06	yes
ENSG00000011275	chr7_5577800_5579200	chr7_5580800_5582600	0.0578479969041975	7.17438091032236e-20	3.10822060309455e-19	0.0738736795191354	7.27780244515407e-08	yes
ENSG00000011275	chr7_5577800_5579200	chr7_5717200_5718200	0.028754623482768	5.81750006701501e-06	7.32275238111854e-06	0.0769599447986335	2.02598079017501e-08	yes
ENSG00000011275	chr7_5577800_5579200	chr7_5735600_5741800	0.070835708213157	5.20390633402747e-29	5.28954023572666e-28	0.121094597617627	9.0459915745088e-19	yes
ENSG00000011275	chr7_5577800_5579200	chr7_6289200_6291800	0.0435072054835038	6.86862497291799e-12	1.40742582902225e-11	0.0906367739515497	3.82999283968248e-11	yes
ENSG00000011275	chr7_5577800_5579200	chr7_6296400_6301000	0.0566232709457479	4.20326307246539e-19	1.69135680005066e-18	0.114296548266307	7.04257667391529e-17	yes
ENSG00000011275	chr7_5577800_5579200	chr7_6413800_6414400	0.0677539039576442	1.12288098400155e-26	9.22159375779744e-26	0.0965850387164162	1.8371573960409e-12	yes
ENSG00000011275	chr7_5577800_5579200	chr7_6432400_6436400	0.0371936643780167	4.51646886893494e-09	7.23029375893974e-09	0.0441510296995714	0.00130420429255354	no
ENSG00000011275	chr7_5577800_5579200	chr7_6764800_6765200	0.045366517313534	8.43830614972916e-13	1.88287311720144e-12	0.0808448975683592	3.77281172996936e-09	yes
ENSG00000011275	chr7_5580800_5582600	chr7_5717200_5718200	0.0184333346558377	0.00366666128094241	0.00392875587668514	0.0378843578972585	0.00580917410047427	no
ENSG00000011275	chr7_5580800_5582600	chr7_5735600_5741800	0.0873734614896657	2.64914191404877e-43	9.38322811845404e-42	0.123150242290304	2.30652339582562e-19	yes
ENSG00000011275	chr7_5580800_5582600	chr7_6289200_6291800	0.0625257070113711	5.94790632229594e-23	3.4538636401436e-22	0.109202350569772	1.56093462197708e-15	yes
ENSG00000011275	chr7_5580800_5582600	chr7_6296400_6301000	0.0478055172609725	4.74042201770102e-14	1.18666279240337e-13	0.0785905230805236	1.01030794397496e-08	yes
ENSG00000011275	chr7_5580800_5582600	chr7_6413800_6414400	0.0710036342213057	3.85644151467334e-29	3.97499521271156e-28	0.0977871531405668	9.71844332514004e-13	yes
ENSG00000011275	chr7_5580800_5582600	chr7_6432400_6436400	0.0347011741094839	4.47871563034663e-08	6.59409057227436e-08	0.0622555618587342	5.74388550691114e-06	yes
ENSG00000011275	chr7_5580800_5582600	chr7_6764800_6765200	0.0488190569563641	1.37244505501883e-14	3.60848811336564e-14	0.0747727435681033	5.04026809642227e-08	yes
ENSG00000011275	chr7_5717200_5718200	chr7_5735600_5741800	0.0310806750638464	9.59497868891402e-07	1.27508937298609e-06	0.0473481630129561	0.000564505112004458	no
ENSG00000011275	chr7_5717200_5718200	chr7_6289200_6291800	0.0241340184794472	0.000142214284073162	0.000163836330495763	0.0479161910423053	0.000483865526183862	no
ENSG00000011275	chr7_5717200_5718200	chr7_6296400_6301000	0.0403507498514493	1.98858478083892e-10	3.5788715191307e-10	0.0762464666154423	2.73496061493148e-08	yes
ENSG00000011275	chr7_5717200_5718200	chr7_6413800_6414400	0.0428462527251047	1.41810135558511e-11	2.82467017377081e-11	0.0824632740509153	1.82974306808157e-09	yes
ENSG00000011275	chr7_5717200_5718200	chr7_6432400_6436400	0.0529107805596088	7.11871700762959e-17	2.31424424533271e-16	0.101330866881082	1.42158424141107e-13	yes
ENSG00000011275	chr7_5717200_5718200	chr7_6764800_6765200	0.0398752992619822	3.23254959070652e-10	5.70960305120768e-10	0.0639438660315854	3.17975014289379e-06	yes
ENSG00000011275	chr7_5735600_5741800	chr7_6289200_6291800	0.0649164941314489	1.28275409151584e-24	8.75366515743226e-24	0.0883975671218407	1.14428935376054e-10	yes
ENSG00000011275	chr7_5735600_5741800	chr7_6296400_6301000	0.0537966453787387	2.15787016283516e-17	7.37408406387664e-17	0.102835210817264	6.15915779232941e-14	yes
ENSG00000011275	chr7_5735600_5741800	chr7_6413800_6414400	0.082206339411533	1.6222630054871e-38	3.85797556810066e-37	0.123633925229701	1.66666688781374e-19	yes
ENSG00000011275	chr7_5735600_5741800	chr7_6432400_6436400	0.0350115083104139	3.39365982039599e-08	5.04259710084699e-08	0.0625214313970905	5.23826485309999e-06	yes
ENSG00000011275	chr7_5735600_5741800	chr7_6764800_6765200	0.0431932158256299	9.70543350484444e-12	1.96118172630263e-11	0.0670691698509119	1.02352540600692e-06	yes
ENSG00000011275	chr7_6289200_6291800	chr7_6296400_6301000	0.0407676127023843	1.29291804212822e-10	2.36576889551149e-10	0.0517401062567875	0.000164315609909867	yes
ENSG00000011275	chr7_6289200_6291800	chr7_6413800_6414400	0.0289725260348962	4.94092300650242e-06	6.24924899839489e-06	0.0398972980727981	0.00367207764093096	no
ENSG00000011275	chr7_6289200_6291800	chr7_6432400_6436400	0.0285267595659079	6.89253439568059e-06	8.63022470509217e-06	0.0474401499800792	0.000550648988383294	no
ENSG00000011275	chr7_6289200_6291800	chr7_6764800_6765200	0.0428714660034511	1.37969308177064e-11	2.7509300360914e-11	0.0571678761370601	3.12297977563417e-05	yes
ENSG00000011275	chr7_6296400_6301000	chr7_6413800_6414400	0.0542437032882719	1.17279563985635e-17	4.11622102993539e-17	0.0657955598623207	1.63444000437374e-06	yes
ENSG00000011275	chr7_6296400_6301000	chr7_6432400_6436400	0.0299083728462216	2.41860132773466e-06	3.12472760358652e-06	0.0534518657789822	9.89224099890521e-05	yes
ENSG00000011275	chr7_6296400_6301000	chr7_6764800_6765200	0.0538012144191679	2.14451861842376e-17	7.33043228692772e-17	0.099891275077985	3.12925347744813e-13	yes
ENSG00000011275	chr7_6413800_6414400	chr7_6432400_6436400	0.0448240376561606	1.5694444533627e-12	3.41570082983291e-12	0.0551969010926121	5.8071713792321e-05	yes
ENSG00000011275	chr7_6413800_6414400	chr7_6764800_6765200	0.0380557419714107	1.97209336958326e-09	3.25502646319023e-09	0.0527358184186193	0.000122537768301423	yes
ENSG00000011275	chr7_6432400_6436400	chr7_6764800_6765200	0.0233183416726613	0.000237223142118275	0.000269886287835383	0.0411715672210133	0.00271847371289904	no
ENSG00000011295	chr17_16188800_16190600	chr17_16876000_16879400	0.064704058734796	1.81426537033239e-24	1.22028894977231e-23	0.117197379441618	5.00543209596789e-08	yes
ENSG00000011295	chr17_16188800_16190600	chr17_16879800_16884200	0.0355066481465087	2.16937051570835e-08	3.27471730550014e-08	0.0182636830860365	0.397202890622663	no
ENSG00000011295	chr17_16188800_16190600	chr17_16889800_16891800	0.0737816583574789	2.44743105129329e-31	3.11044142243599e-30	0.141246075811757	4.70324381287486e-11	yes
ENSG00000011295	chr17_16876000_16879400	chr17_16879800_16884200	0.0240911511543928	0.000146147487357822	0.000168283489685858	0.0619450932605524	0.00405265363333692	yes
ENSG00000011295	chr17_16876000_16879400	chr17_16889800_16891800	0.0592793144352405	8.66926437276186e-21	4.09876746051719e-20	0.0949608493345404	1.02614583476546e-05	yes
ENSG00000011295	chr17_16879800_16884200	chr17_16889800_16891800	0.0417856354766008	4.43823166511085e-11	8.45121800236044e-11	0.070105385176728	0.00113983756133657	yes
ENSG00000011304	chr19_1021200_1022000	chr19_1037400_1039600	0.0431656849833648	1.00029878056561e-11	2.0191861563566e-11	0.0985628049910481	8.46220355063007e-11	yes
ENSG00000011304	chr19_1021200_1022000	chr19_1074200_1077600	0.0621152273310078	1.13298215819751e-22	6.41064881323422e-22	0.0974121276036253	1.39911846950302e-10	yes
ENSG00000011304	chr19_1021200_1022000	chr19_1086200_1089600	0.0300677736395446	2.13703338141497e-06	2.77139588107942e-06	0.0450408495898098	0.00306609407319254	no
ENSG00000011304	chr19_1021200_1022000	chr19_1100000_1103400	0.0602683985531944	1.95363063969592e-21	9.82538287472867e-21	0.0986653511940161	8.08911767647185e-11	yes
ENSG00000011304	chr19_1021200_1022000	chr19_1133600_1134200	0.0418097808303367	4.32576247642466e-11	8.24708163181316e-11	0.0797009878588797	1.56017206192355e-07	yes
ENSG00000011304	chr19_1021200_1022000	chr19_1174200_1175800	0.048528901986719	1.96212943201535e-14	5.08202938772105e-14	0.0814938065979713	8.15377348440633e-08	yes
ENSG00000011304	chr19_1021200_1022000	chr19_1260800_1261200	0.0505418597700779	1.57483866718286e-15	4.51518758610138e-15	0.101702331486506	2.08415372480475e-11	yes
ENSG00000011304	chr19_1021200_1022000	chr19_1269000_1269400	0.0542736991477159	1.12558474695224e-17	3.95842150906598e-17	0.104889859511827	4.80772268350055e-12	yes
ENSG00000011304	chr19_1021200_1022000	chr19_947800_952800	0.0541129751828326	1.40241928341707e-17	4.88283600889839e-17	0.0948989023443051	4.1125343855756e-10	yes
ENSG00000011304	chr19_1021200_1022000	chr19_954600_955600	0.0537110827405073	2.42360173129928e-17	8.24044073581307e-17	0.0974460426476731	1.37864998356605e-10	yes
ENSG00000011304	chr19_1037400_1039600	chr19_1074200_1077600	0.0548793506107387	4.88669216071514e-18	1.78046689219049e-17	0.106785276355646	1.9678799723527e-12	yes
ENSG00000011304	chr19_1037400_1039600	chr19_1086200_1089600	0.0189803763124862	0.00277390790030636	0.00298811155590954	0.0345839878275	0.023019325338579	no
ENSG00000011304	chr19_1037400_1039600	chr19_1100000_1103400	0.061684914404701	2.2164037118625e-22	1.21960361078563e-21	0.0758036275135853	6.09890270069852e-07	yes
ENSG00000011304	chr19_1037400_1039600	chr19_1133600_1134200	0.0353280339454711	2.55114271792134e-08	3.82932482926415e-08	0.0450928678925049	0.00303218705343678	no
ENSG00000011304	chr19_1037400_1039600	chr19_1174200_1175800	0.0415019747491023	5.9938397805495e-11	1.12858393683393e-10	0.0704542284704219	3.56687745647141e-06	yes
ENSG00000011304	chr19_1037400_1039600	chr19_1260800_1261200	0.0145966832828969	0.021409344959695	0.0222546330131199	0.0266021129701453	0.0804168245604493	no
ENSG00000011304	chr19_1037400_1039600	chr19_1269000_1269400	0.050935447206859	9.50529223419407e-16	2.78310358838996e-15	0.0786527994684665	2.26555889918527e-07	yes
ENSG00000011304	chr19_1037400_1039600	chr19_947800_952800	0.0601009526994647	2.51849784250772e-21	1.25404982445182e-20	0.106386933983643	2.37736926072398e-12	yes
ENSG00000011304	chr19_1037400_1039600	chr19_954600_955600	0.0456697896829113	5.94605945198263e-13	1.34500587799897e-12	0.0543017197440063	0.000356062644495848	yes
ENSG00000011304	chr19_1074200_1077600	chr19_1086200_1089600	0.0409365102710119	1.08465446149601e-10	1.99762589307211e-10	0.0638524842360054	2.67050507892975e-05	yes
ENSG00000011304	chr19_1074200_1077600	chr19_1100000_1103400	0.0443217067629308	2.77009278686701e-12	5.88806567777924e-12	0.0491182908652735	0.00124050919331387	no
ENSG00000011304	chr19_1074200_1077600	chr19_1133600_1134200	0.0534854273526564	3.28926883776074e-17	1.10437888885905e-16	0.0738785634089121	1.1677471694562e-06	yes
ENSG00000011304	chr19_1074200_1077600	chr19_1174200_1175800	0.0498743555021989	3.675473563224e-15	1.01886246768793e-14	0.0741674645715656	1.06034998055072e-06	yes
ENSG00000011304	chr19_1074200_1077600	chr19_1260800_1261200	0.0378266799348603	2.46215332873455e-09	4.03075150232087e-09	0.0541810613482809	0.000367019301618035	yes
ENSG00000011304	chr19_1074200_1077600	chr19_1269000_1269400	0.045059903561566	1.19938626904489e-12	2.6383752947292e-12	0.0852990011830276	1.96521781235397e-08	yes
ENSG00000011304	chr19_1074200_1077600	chr19_947800_952800	0.0583855050821466	3.2636862686502e-20	1.46301427993049e-19	0.089313958611038	4.09355111926179e-09	yes
ENSG00000011304	chr19_1074200_1077600	chr19_954600_955600	0.0381101974825803	1.87038648504217e-09	3.09306988833879e-09	0.0670824287424123	1.02041184555655e-05	yes
ENSG00000011304	chr19_1086200_1089600	chr19_1100000_1103400	0.0372854501462511	4.13863330830755e-09	6.64832821420881e-09	0.0752156561331344	7.44967765617934e-07	yes
ENSG00000011304	chr19_1086200_1089600	chr19_1133600_1134200	0.0381636009161017	1.77561604156447e-09	2.94256076565068e-09	0.0452282150941598	0.00294555988016211	no
ENSG00000011304	chr19_1086200_1089600	chr19_1174200_1175800	0.0174849425386189	0.00585148580379376	0.00621599720239236	0.0417438285696902	0.00606795565439951	no
ENSG00000011304	chr19_1086200_1089600	chr19_1260800_1261200	0.0288932494715128	5.24409018284589e-06	6.62061493465734e-06	0.0318813144776879	0.0361372240264377	no
ENSG00000011304	chr19_1086200_1089600	chr19_1269000_1269400	0.0463562365459661	2.66992378817744e-13	6.22908572297723e-13	0.0832556809598354	4.25196344626228e-08	yes
ENSG00000011304	chr19_1086200_1089600	chr19_947800_952800	0.0391410319814818	6.77172320869956e-10	1.16367265584385e-09	0.0714241157756846	2.61290699637448e-06	yes
ENSG00000011304	chr19_1086200_1089600	chr19_954600_955600	0.0315649814925515	6.48596078611192e-07	8.73121751949287e-07	0.0405358205309	0.00770776278377404	no
ENSG00000011304	chr19_1100000_1103400	chr19_1133600_1134200	0.0628558018728133	3.53174185300664e-23	2.09483971883293e-22	0.139317020712617	3.6098670541355e-20	yes
ENSG00000011304	chr19_1100000_1103400	chr19_1174200_1175800	0.0378304449640642	2.45321314418562e-09	4.01673761686205e-09	0.0734815954887632	1.33251067143541e-06	yes
ENSG00000011304	chr19_1100000_1103400	chr19_1260800_1261200	0.0481125446675356	3.26516571814376e-14	8.29125872358064e-14	0.0676174129706159	8.66433087266463e-06	yes
ENSG00000011304	chr19_1100000_1103400	chr19_1269000_1269400	0.0705758969801711	8.26188839983957e-29	8.25954478639387e-28	0.118998140953746	4.26147707621985e-15	yes
ENSG00000011304	chr19_1100000_1103400	chr19_947800_952800	0.061045214009934	5.95913012891798e-22	3.15063831302388e-21	0.0926164006749644	1.06920554226542e-09	yes
ENSG00000011304	chr19_1100000_1103400	chr19_954600_955600	0.0271361262025754	1.88853751699524e-05	2.29464000125698e-05	0.0702298872791855	3.83095282362427e-06	yes
ENSG00000011304	chr19_1133600_1134200	chr19_1174200_1175800	0.0441434682231278	3.38376370552215e-12	7.13782523151028e-12	0.0656248784315872	1.58370231054293e-05	yes
ENSG00000011304	chr19_1133600_1134200	chr19_1260800_1261200	0.0343065654907795	6.35175834646143e-08	9.24081493038422e-08	0.036639530642536	0.0160266811594421	no
ENSG00000011304	chr19_1133600_1134200	chr19_1269000_1269400	0.0504155160224453	1.85042363058276e-15	5.27479661423917e-15	0.0640273500203959	2.53781154195867e-05	yes
ENSG00000011304	chr19_1133600_1134200	chr19_947800_952800	0.0476208255328803	5.92555835614948e-14	1.47056115843137e-13	0.0968785634494239	1.76304371855227e-10	yes
ENSG00000011304	chr19_1133600_1134200	chr19_954600_955600	0.0392708430404617	5.94754981862392e-10	1.02726725616436e-09	0.049719559716935	0.00107936318165884	no
ENSG00000011304	chr19_1174200_1175800	chr19_1260800_1261200	0.0490262007946888	1.06199404475262e-14	2.82188641270721e-14	0.0891975426176535	4.28824769136939e-09	yes
ENSG00000011304	chr19_1174200_1175800	chr19_1269000_1269400	0.0428391038015249	1.4291807961243e-11	2.84611339393305e-11	0.0834233371120556	3.99374950203861e-08	yes
ENSG00000011304	chr19_1174200_1175800	chr19_947800_952800	0.0383768836286946	1.44164721977752e-09	2.40848464456307e-09	0.0673394378746705	9.43436184271977e-06	yes
ENSG00000011304	chr19_1174200_1175800	chr19_954600_955600	0.0360921671190108	1.26821499031643e-08	1.95235707918955e-08	0.075772602031258	6.1638541402159e-07	yes
ENSG00000011304	chr19_1260800_1261200	chr19_1269000_1269400	0.0484289075763281	2.21827769684869e-14	5.72047733714061e-14	0.0879670272290224	6.98274487819826e-09	yes
ENSG00000011304	chr19_1260800_1261200	chr19_947800_952800	0.0542545621385854	1.15548329642178e-17	4.05893980149003e-17	0.0860029694468906	1.50013590298863e-08	yes
ENSG00000011304	chr19_1260800_1261200	chr19_954600_955600	0.0360905316516226	1.27013277769659e-08	1.95521452623154e-08	0.0360705593694105	0.0177455762261229	no
ENSG00000011304	chr19_1269000_1269400	chr19_947800_952800	0.0629831297715885	2.88638391147106e-23	1.7262518732157e-22	0.103379735179266	9.68560883370446e-12	yes
ENSG00000011304	chr19_1269000_1269400	chr19_954600_955600	0.0566132077712232	4.26411041286353e-19	1.71459051285661e-18	0.101962538117124	1.85205499091695e-11	yes
ENSG00000011304	chr19_947800_952800	chr19_954600_955600	0.0597140565474953	4.51688049479299e-21	2.19493161705299e-20	0.0736270292085722	1.26970799925881e-06	yes
ENSG00000011376	chr3_44480800_44482400	chr3_45595000_45595800	0.00350512784173548	0.580646716880437	0.582787256799321	0.022339148240498	0.25695424485078	no
ENSG00000011376	chr3_44480800_44482400	chr3_45608600_45611000	0.0392709771302648	5.94675131647552e-10	1.02714332111703e-09	0.0505393013037628	0.0102884682567228	yes
ENSG00000011376	chr3_44480800_44482400	chr3_45651600_45658200	0.0522265862846917	1.76604151235444e-16	5.52509618874728e-16	0.0694335092221212	0.000419850733675073	yes
ENSG00000011376	chr3_44480800_44482400	chr3_45957000_45958000	0.0549125853996324	4.66676961371624e-18	1.70381205712248e-17	0.0703407462017307	0.000352263746918608	yes
ENSG00000011376	chr3_44480800_44482400	chr3_46133000_46141000	0.0530447725596279	5.95025193078568e-17	1.94896673155157e-16	0.0810727131768127	3.7825573660402e-05	yes
ENSG00000011376	chr3_44480800_44482400	chr3_46150400_46154000	0.0497224337065631	4.45061242733405e-15	1.2246616663173e-14	0.0954336612574491	1.21399500881717e-06	yes
ENSG00000011376	chr3_45595000_45595800	chr3_45608600_45611000	0.0111198820816656	0.0796630891719256	0.0814405122726634	0.00508423045694386	0.7964276383411	no
ENSG00000011376	chr3_45595000_45595800	chr3_45651600_45658200	0.0188256308860981	0.003003827071246	0.00323071069001784	0.0613385220110104	0.00183806909391537	yes
ENSG00000011376	chr3_45595000_45595800	chr3_45957000_45958000	0.031467990768239	7.01827204983569e-07	9.42390220930767e-07	0.0613005689438222	0.00185013998502712	yes
ENSG00000011376	chr3_45595000_45595800	chr3_46133000_46141000	0.0225637108857984	0.000375557259559946	0.000422441567733889	0.0397247060147863	0.043757239723668	no
ENSG00000011376	chr3_45595000_45595800	chr3_46150400_46154000	0.0232258850734507	0.000251139414403889	0.000285345113178516	0.0498214183202121	0.0114229644841811	no
ENSG00000011376	chr3_45608600_45611000	chr3_45651600_45658200	0.0349235092314715	3.67228469549457e-08	5.44226149041803e-08	0.0967353399524581	8.66117070375278e-07	yes
ENSG00000011376	chr3_45608600_45611000	chr3_45957000_45958000	0.0469508560837466	1.3219622808026e-13	3.1761441175327e-13	0.073797822834457	0.000177130691864278	yes
ENSG00000011376	chr3_45608600_45611000	chr3_46133000_46141000	0.0375902215088019	3.09195485044352e-09	5.019303440493e-09	0.063169725391341	0.00133472551240747	yes
ENSG00000011376	chr3_45608600_45611000	chr3_46150400_46154000	0.0502004025070977	2.43287498105877e-15	6.85838733384105e-15	0.0895727262345024	5.26267225642214e-06	yes
ENSG00000011376	chr3_45651600_45658200	chr3_45957000_45958000	0.0589537326887668	1.40830122319954e-20	6.52819910092139e-20	0.100224382770452	3.42936361821078e-07	yes
ENSG00000011376	chr3_45651600_45658200	chr3_46133000_46141000	0.0640758673397826	5.02405997431984e-24	3.24256071412074e-23	0.101598390112	2.36064935108438e-07	yes
ENSG00000011376	chr3_45651600_45658200	chr3_46150400_46154000	0.0675891605407708	1.48661771959833e-26	1.20743317685371e-25	0.0971325495173259	7.80645415130469e-07	yes
ENSG00000011376	chr3_45957000_45958000	chr3_46133000_46141000	0.0615016382790208	2.94553041982701e-22	1.60109346851091e-21	0.102251256654767	1.9734667783564e-07	yes
ENSG00000011376	chr3_45957000_45958000	chr3_46150400_46154000	0.0549776288784066	4.26425228504289e-18	1.56229495932005e-17	0.08785878787383	7.94899721630574e-06	yes
ENSG00000011376	chr3_46133000_46141000	chr3_46150400_46154000	0.0635024803952538	1.2620862650315e-23	7.81559609476799e-23	0.0893884651871815	5.50321970344396e-06	yes
ENSG00000011426	chr7_35763400_35768000	chr7_35768800_35769200	0.0966273213985546	1.30757171677757e-52	9.18078882094286e-51	0.16184489501273	1.33198230596502e-10	yes
ENSG00000011426	chr7_35763400_35768000	chr7_35769600_35771000	0.0792156402803893	7.03412776322513e-36	1.33660015850146e-34	0.159295775820472	2.59909194101043e-10	yes
ENSG00000011426	chr7_35763400_35768000	chr7_36990800_36992200	0.0615290162942764	2.82316198879529e-22	1.53727834406186e-21	0.0745894916246501	0.00323002660366159	yes
ENSG00000011426	chr7_35763400_35768000	chr7_37375400_37376200	0.0621754646294345	1.03102263097125e-22	5.85672555548898e-22	0.0976615424692723	0.000113505051548764	yes
ENSG00000011426	chr7_35768800_35769200	chr7_35769600_35771000	0.0824590961790882	9.61091627578874e-39	2.33194758381033e-37	0.162204769755234	1.21098055745114e-10	yes
ENSG00000011426	chr7_35768800_35769200	chr7_36990800_36992200	0.0481533569299	3.10675403542112e-14	7.90340086800512e-14	0.102932710340294	4.71838072991216e-05	yes
ENSG00000011426	chr7_35768800_35769200	chr7_37375400_37376200	0.0570642581664827	2.23349639793801e-19	9.21925182273898e-19	0.0990787397623775	9.00187002468255e-05	yes
ENSG00000011426	chr7_35769600_35771000	chr7_36990800_36992200	0.0655595495205599	4.46085315052095e-25	3.16571362914865e-24	0.137770025715479	4.81733152896702e-08	yes
ENSG00000011426	chr7_35769600_35771000	chr7_37375400_37376200	0.0764293191541341	1.64489995282578e-33	2.53332163892714e-32	0.163264482654873	9.13697893243492e-11	yes
ENSG00000011426	chr7_36990800_36992200	chr7_37375400_37376200	0.0357077600812186	1.80577168703366e-08	2.74440264276552e-08	0.0485242865480404	0.0555815829544041	no
[truncated: 124,831 more rows]
