# Supplementary material for: Multimodal single cell analysis infers widespread enhancer co-activity in a lymphoblastoid cell line
Source: Commun Biol. 2023 May 26;6:563. doi: 10.1038/s42003-023-04954-4 (PMC10219981; doi:10.1038/s42003-023-04954-4)
Supplement: Supplementary file 7 — Supplementary Data 5 [file 42003_2023_4954_MOESM7_ESM.xlsx]

## Sheet: corr0.05_FDR0.05
List of enhancer-enhancer associations derived from the SHARE-seq LCL dataset passing correlation threshold of 0.05 and Benjamini-Hochberg FDR < 5% (the main associations used in the manuscript)
gene	enh1	enh2	oneOne	oneZero	zeroOne	zerozero	corr	pval	totalCells	fdr
ENSG00000156170	chr8_95971400_95972600	chr8_95973000_95974200	46	33	58	2281	0.488496	3.08947e-145	2418	1.78108e-141
ENSG00000002834	chr17_38022800_38023600	chr17_38024000_38025400	89	98	69	2046	0.47901	2.29532e-132	2302	1.0397e-128
ENSG00000008838	chr17_38022800_38023600	chr17_38024000_38025400	62	63	53	1273	0.473662	5.07626e-82	1451	8.70029e-79
ENSG00000164074	chr4_128777000_128778000	chr4_128778400_128779000	56	52	64	2610	0.47026	4.28448e-153	2782	3.19648e-149
ENSG00000138709	chr4_128777000_128778000	chr4_128778400_128779000	48	57	50	2164	0.449102	1.69962e-115	2319	5.13244e-112
ENSG00000188895	chr17_38022800_38023600	chr17_38024000_38025400	63	78	65	1486	0.423194	1.73135e-74	1692	2.61413e-71
ENSG00000086598	chr12_125029200_125030400	chr12_125030800_125031600	62	134	32	1635	0.4165	4.51154e-79	1863	7.52894e-76
ENSG00000134910	chr11_126058200_126058800	chr11_126059200_126060600	87	123	91	3052	0.416424	8.70657e-141	3353	4.42997e-137
ENSG00000126353	chr17_38022800_38023600	chr17_38024000_38025400	126	180	125	3496	0.413402	5.66157e-162	3927	5.12898e-158
ENSG00000164944	chr8_95971400_95972600	chr8_95973000_95974200	47	51	73	2991	0.413361	9.13725e-131	3162	3.62149e-127
ENSG00000094804	chr17_38022800_38023600	chr17_38024000_38025400	37	48	38	790	0.412068	9.83144e-39	913	5.35159e-36
ENSG00000108298	chr17_38022800_38023600	chr17_38024000_38025400	151	249	142	4593	0.401524	3.0412e-198	5135	4.28572e-194
ENSG00000122218	chr1_159808200_159808600	chr1_159808800_159810200	56	70	90	6675	0.401117	9.22986e-265	6891	2.92656e-260
ENSG00000171475	chr17_38022800_38023600	chr17_38024000_38025400	66	89	74	1594	0.399564	7.74986e-71	1823	1.06839e-67
ENSG00000111335	chr12_114399400_114400000	chr12_114400400_114401400	66	56	145	6432	0.397294	3.70822e-252	6699	9.40626e-248
ENSG00000108306	chr17_38022800_38023600	chr17_38024000_38025400	67	93	77	1808	0.396663	5.01559e-78	2045	8.15548e-75
ENSG00000163946	chr3_56951000_56952000	chr3_56952400_56953400	52	82	64	3336	0.395805	7.06652e-133	3534	3.31943e-129
ENSG00000125686	chr17_38022800_38023600	chr17_38024000_38025400	87	135	88	2247	0.394988	3.11077e-96	2557	6.16467e-93
ENSG00000167258	chr17_38022800_38023600	chr17_38024000_38025400	153	240	164	4953	0.394869	4.92847e-205	5510	7.81347e-201
ENSG00000163565	chr1_159808200_159808600	chr1_159808800_159810200	64	84	106	9011	0.393109	0	9265	0
ENSG00000131747	chr17_38022800_38023600	chr17_38024000_38025400	130	207	141	3995	0.389065	1.36115e-161	4473	1.1509e-157
ENSG00000164070	chr4_128777000_128778000	chr4_128778400_128779000	40	52	62	2233	0.38811	1.17967e-86	2387	2.1073e-83
ENSG00000108344	chr17_38022800_38023600	chr17_38024000_38025400	66	107	70	1848	0.385418	5.10118e-75	2091	7.89003e-72
ENSG00000165632	chr10_6968200_6969800	chr10_6970200_6971200	57	101	65	2971	0.383916	1.09949e-112	3194	3.16928e-109
ENSG00000110063	chr11_126058200_126058800	chr11_126059200_126060600	39	57	51	1412	0.382786	1.4229e-55	1559	1.4672e-52
ENSG00000161405	chr17_38022800_38023600	chr17_38024000_38025400	211	357	243	8066	0.380198	2.88553e-303	8877	1.21991e-298
ENSG00000108349	chr17_38022800_38023600	chr17_38024000_38025400	76	126	80	1974	0.379583	3.12911e-78	2256	5.1541e-75
ENSG00000163947	chr3_56951000_56952000	chr3_56952400_56953400	56	104	67	3434	0.375381	7.37828e-123	3661	2.52915e-119
ENSG00000134909	chr11_128627000_128627400	chr11_128627800_128628800	54	62	83	1182	0.371074	2.50395e-46	1381	2.00997e-43
ENSG00000168374	chr3_56951000_56952000	chr3_56952400_56953400	36	63	48	2101	0.369236	1.49016e-73	2248	2.19765e-70
ENSG00000149557	chr11_126058200_126058800	chr11_126059200_126060600	53	87	68	1887	0.368013	3.41908e-68	2095	4.56466e-65
ENSG00000134954	chr11_128627000_128627400	chr11_128627800_128628800	214	229	375	5393	0.367237	1.31962e-197	6211	1.67367e-193
ENSG00000188897	chr16_11057400_11059000	chr16_11059400_11061200	30	43	32	415	0.363798	1.02266e-17	520	3.98845e-16
ENSG00000078081	chr3_183244200_183245400	chr3_183245800_183246400	57	108	78	4927	0.363597	2.27398e-161	5170	1.80256e-157
ENSG00000173598	chr12_94655400_94656400	chr12_94656800_94658400	49	47	113	2177	0.360161	5.38757e-74	2386	8.03889e-71
ENSG00000151702	chr11_128627000_128627400	chr11_128627800_128628800	151	173	265	3750	0.357166	1.01517e-130	4339	3.90164e-127
ENSG00000198879	chr10_6968200_6969800	chr10_6970200_6971200	114	231	151	8070	0.35435	7.34735e-252	8566	1.55311e-247
ENSG00000172057	chr17_38022800_38023600	chr17_38024000_38025400	50	84	66	1503	0.353806	2.17956e-51	1703	2.0326e-48
ENSG00000164941	chr8_95971400_95972600	chr8_95973000_95974200	30	40	60	1977	0.353728	3.88147e-63	2107	4.77949e-60
ENSG00000120798	chr12_94655400_94656400	chr12_94656800_94658400	34	33	82	1520	0.352194	6.34802e-50	1669	5.59111e-47
ENSG00000073060	chr12_125029200_125030400	chr12_125030800_125031600	94	276	68	4120	0.350801	4.07935e-132	4558	1.78408e-128
ENSG00000163681	chr3_56951000_56952000	chr3_56952400_56953400	60	121	84	4689	0.35056	3.22177e-143	4954	1.77659e-139
ENSG00000100403	chr22_42256000_42258400	chr22_42258800_42262000	34	39	76	1835	0.350432	2.07345e-58	1984	2.26703e-55
ENSG00000173588	chr12_94655400_94656400	chr12_94656800_94658400	73	79	171	3898	0.349867	8.34866e-122	4221	2.64715e-118
ENSG00000169372	chr12_94655400_94656400	chr12_94656800_94658400	39	45	84	1708	0.348762	8.80953e-55	1876	8.86756e-52
ENSG00000148400	chr9_139792800_139796600	chr9_139797000_139798000	59	127	62	1723	0.344009	7.31853e-56	1971	7.60827e-53
ENSG00000160613	chr11_117685000_117685800	chr11_117686200_117689800	72	48	209	1932	0.341387	8.04284e-63	2261	9.62333e-60
ENSG00000112149	chr6_13354600_13355800	chr6_13356400_13358000	46	67	97	3639	0.340157	7.1599e-105	3849	1.68165e-101
ENSG00000165629	chr10_6968200_6969800	chr10_6970200_6971200	62	128	89	3773	0.338483	3.58378e-109	4052	9.67087e-106
ENSG00000145979	chr6_13354600_13355800	chr6_13356400_13358000	17	23	36	896	0.338026	2.0861e-27	972	4.40806e-25
ENSG00000095139	chr11_117685000_117685800	chr11_117686200_117689800	104	64	342	3434	0.336991	2.45269e-105	3944	5.86934e-102
ENSG00000184992	chr12_125029200_125030400	chr12_125030800_125031600	57	164	46	2071	0.336713	4.45455e-63	2338	5.43241e-60
ENSG00000196498	chr12_125029200_125030400	chr12_125030800_125031600	105	322	87	5088	0.334138	3.4761e-146	5602	2.0994e-142
ENSG00000161203	chr3_183244200_183245400	chr3_183245800_183246400	34	64	59	2608	0.333122	1.21709e-72	2765	1.77429e-69
ENSG00000057704	chr12_94655400_94656400	chr12_94656800_94658400	78	86	205	4355	0.332199	4.38316e-122	4724	1.42543e-118
ENSG00000198015	chr12_94655400_94656400	chr12_94656800_94658400	33	43	73	1511	0.331801	5.97522e-44	1660	4.4318e-41
ENSG00000166598	chr12_104997400_104998000	chr12_104998400_104999000	95	141	230	12993	0.329313	0	13459	0
ENSG00000028203	chr12_94655400_94656400	chr12_94656800_94658400	64	75	166	3779	0.329044	1.01079e-103	4084	2.2491e-100
ENSG00000112137	chr6_13354600_13355800	chr6_13356400_13358000	21	30	48	1291	0.32538	1.22157e-35	1390	5.55309e-33
ENSG00000113318	chr5_79420400_79421400	chr5_79421800_79423400	69	71	197	3563	0.325038	1.20732e-96	3900	2.46975e-93
ENSG00000160584	chr11_117685000_117685800	chr11_117686200_117689800	169	114	585	6272	0.324945	3.14736e-175	7140	3.07061e-171
ENSG00000182934	chr11_126058200_126058800	chr11_126059200_126060600	55	108	86	2432	0.324656	7.60313e-67	2681	9.94129e-64
ENSG00000125755	chr19_45518400_45520000	chr19_45520400_45521200	48	116	63	2353	0.320568	9.68036e-63	2580	1.14744e-59
ENSG00000136040	chr12_94655400_94656400	chr12_94656800_94658400	77	94	211	4957	0.319147	1.09418e-126	5339	3.96501e-123
ENSG00000064886	chr1_112048000_112050400	chr1_112050800_112051400	47	132	47	1759	0.319	3.43304e-48	1985	2.90275e-45
ENSG00000163683	chr4_40623400_40624000	chr4_40624400_40625400	65	76	155	2044	0.318398	2.78402e-56	2340	2.91816e-53
ENSG00000118058	chr11_117685000_117685800	chr11_117686200_117689800	138	100	492	5047	0.313072	1.45823e-131	5777	6.16489e-128
ENSG00000125753	chr19_45518400_45520000	chr19_45520400_45521200	62	152	90	3703	0.313063	7.88216e-92	4007	1.51469e-88
ENSG00000078177	chr4_40623400_40624000	chr4_40624400_40625400	56	73	123	1609	0.312785	1.61558e-43	1861	1.16423e-40
ENSG00000168092	chr11_117685000_117685800	chr11_117686200_117689800	69	50	230	1955	0.31254	2.20575e-53	2304	2.16865e-50
ENSG00000110367	chr11_117685000_117685800	chr11_117686200_117689800	119	88	430	4243	0.307982	1.01519e-107	4880	2.62768e-104
ENSG00000170365	chr4_147018600_147019800	chr4_147020400_147021400	30	66	56	2655	0.307777	1.17926e-62	2807	1.38486e-59
ENSG00000145990	chr6_13354600_13355800	chr6_13356400_13358000	43	68	111	3852	0.306776	1.63336e-89	4074	3.09192e-86
ENSG00000198911	chr22_42256000_42258400	chr22_42258800_42262000	74	112	196	6093	0.306398	8.7321e-141	6475	4.42997e-137
ENSG00000149554	chr11_126058200_126058800	chr11_126059200_126060600	44	90	73	1665	0.304966	1.38128e-41	1872	8.89278e-39
ENSG00000111843	chr6_11492200_11497200	chr6_11710000_11715600	34	55	52	584	0.304736	4.79974e-17	725	1.61558e-15
ENSG00000178913	chr5_140886400_140888800	chr5_140889200_140890000	42	157	31	1560	0.30447	1.04316e-39	1790	6.01385e-37
ENSG00000100439	chr14_22851600_22854600	chr14_23016200_23026400	37	14	114	311	0.303884	1.25819e-11	476	1.16283e-10
ENSG00000166803	chr15_63765000_63766600	chr15_63767000_63768400	38	97	36	715	0.303364	2.56779e-20	886	1.71136e-18
ENSG00000148700	chr10_112114600_112116000	chr10_112116400_112116800	148	150	419	4133	0.302389	4.24407e-103	4850	9.2806e-100
ENSG00000165688	chr9_139792800_139796600	chr9_139797000_139798000	51	145	56	1731	0.302318	3.47321e-43	1983	2.39406e-40
ENSG00000182022	chr10_124913400_124913800	chr10_125153200_125163600	37	48	51	341	0.301099	1.87659e-11	477	1.65975e-10
ENSG00000114867	chr3_183244200_183245400	chr3_183245800_183246400	59	144	110	6978	0.300808	2.36218e-152	7291	1.66442e-148
ENSG00000119537	chr18_60828200_60828600	chr18_60829000_60831400	62	43	184	964	0.30009	1.72526e-27	1253	3.6714e-25
ENSG00000175166	chr3_183244200_183245400	chr3_183245800_183246400	39	92	75	3845	0.297981	7.37435e-84	4051	1.28122e-80
ENSG00000173486	chr11_64546000_64546800	chr11_64618400_64628200	78	69	132	555	0.297138	1.83545e-18	834	8.45896e-17
ENSG00000198690	chr15_31639600_31645600	chr15_31646000_31654600	41	90	57	1033	0.296934	2.81965e-26	1221	5.00863e-24
ENSG00000146007	chr5_140886400_140888800	chr5_140889200_140890000	29	98	27	1036	0.295903	1.78352e-25	1190	2.83464e-23
ENSG00000152904	chr1_235140400_235153800	chr1_236320000_236325400	131	136	101	391	0.295781	8.63201e-17	759	2.74661e-15
ENSG00000146776	chr7_104536000_104539200	chr7_104583200_104586400	38	35	68	308	0.295153	1.77772e-10	449	1.23673e-09
ENSG00000171940	chr20_52538800_52542800	chr20_52543200_52544400	61	90	182	4967	0.293216	1.40983e-105	5300	3.50606e-102
ENSG00000130713	chr9_132717000_132725000	chr9_132772600_132785600	26	30	67	611	0.291665	7.35677e-16	734	1.86761e-14
ENSG00000162885	chr1_235140400_235153800	chr1_236320000_236325400	200	218	179	738	0.291354	1.56496e-27	1335	3.34711e-25
ENSG00000119953	chr10_112114600_112116000	chr10_112116400_112116800	56	53	164	1235	0.290894	8.55749e-31	1508	2.57802e-28
ENSG00000165782	chr14_20811000_20811600	chr14_21737600_21738600	40	52	50	290	0.290051	8.06207e-10	432	4.74876e-09
ENSG00000164329	chr5_79420400_79421400	chr5_79421800_79423400	96	130	300	6239	0.290036	3.01784e-131	6765	1.23468e-127
ENSG00000197563	chr18_60828200_60828600	chr18_60829000_60831400	128	106	390	2438	0.289905	2.30545e-60	3062	2.58761e-57
ENSG00000198339	chr6_27114400_27115000	chr6_27775400_27776200	24	45	28	283	0.28916	9.39471e-09	380	4.27328e-08
ENSG00000130559	chr9_139792800_139796600	chr9_139797000_139798000	36	103	44	1210	0.288432	4.27718e-28	1393	9.75674e-26
ENSG00000163444	chr1_203256600_203259000	chr1_203259600_203260800	33	70	39	495	0.28762	1.34243e-13	637	1.99906e-12
ENSG00000196419	chr22_42256000_42258400	chr22_42258800_42262000	58	93	177	5750	0.285993	9.29453e-115	6078	2.74146e-111
ENSG00000134255	chr1_112048000_112050400	chr1_112050800_112051400	92	335	101	5124	0.285403	2.13125e-106	5652	5.40613e-103
ENSG00000137221	chr6_43346400_43353000	chr6_43681800_43683600	30	56	43	470	0.284071	1.39627e-12	599	1.62795e-11
ENSG00000152904	chr1_235140400_235153800	chr1_236159800_236164200	96	171	59	433	0.283856	1.56274e-15	759	3.67807e-14
ENSG00000143119	chr1_112048000_112050400	chr1_112050800_112051400	121	451	135	7324	0.283213	5.31771e-148	8031	3.37223e-144
ENSG00000107223	chr9_139792800_139796600	chr9_139797000_139798000	57	174	69	2040	0.282851	2.68657e-44	2340	2.00434e-41
ENSG00000167283	chr11_117685000_117685800	chr11_117686200_117689800	39	38	134	1221	0.282107	1.31492e-27	1432	2.82664e-25
ENSG00000134444	chr18_60828200_60828600	chr18_60829000_60831400	157	135	506	3264	0.281983	3.98564e-75	4062	6.24072e-72
ENSG00000120519	chr4_147018600_147019800	chr4_147020400_147021400	45	118	92	5221	0.281557	2.55061e-100	5476	5.48295e-97
ENSG00000188229	chr9_139792800_139796600	chr9_139797000_139798000	42	130	48	1339	0.281526	8.60796e-30	1559	2.32782e-27
ENSG00000099860	chr19_2085800_2089800	chr19_2151400_2152200	37	58	75	769	0.27969	2.45746e-18	939	1.09785e-16
ENSG00000119541	chr18_60828200_60828600	chr18_60829000_60831400	114	100	364	2256	0.277849	2.10192e-51	2834	1.97472e-48
ENSG00000010017	chr6_13354600_13355800	chr6_13356400_13358000	32	61	89	3017	0.277793	8.95783e-58	3199	9.62815e-55
ENSG00000139083	chr12_11715800_11721400	chr12_11721800_11723400	130	123	606	11540	0.277585	3.62024e-218	12399	6.55936e-214
ENSG00000169926	chr15_31639600_31645600	chr15_31646000_31654600	75	198	115	2756	0.277315	1.29421e-56	3144	1.36787e-53
ENSG00000081913	chr18_60828200_60828600	chr18_60829000_60831400	88	72	286	1608	0.277095	1.59574e-37	2054	8.12801e-35
ENSG00000108039	chr10_112562000_112563200	chr10_112563600_112564200	34	139	35	1988	0.276774	6.56913e-40	2196	3.89328e-37
ENSG00000171490	chr16_11057400_11059000	chr16_11059400_11061200	120	249	219	3473	0.276281	4.68069e-72	4061	6.67024e-69
ENSG00000100439	chr14_22851600_22854600	chr14_23388400_23388800	23	28	53	372	0.275503	9.73688e-10	476	5.62734e-09
ENSG00000171877	chr15_45011000_45017000	chr15_45020400_45021200	64	84	110	681	0.275123	9.0359e-18	939	3.56905e-16
ENSG00000123643	chr5_151041200_151044000	chr5_151098600_151103000	24	32	51	384	0.275095	5.63987e-10	491	3.45441e-09
ENSG00000197852	chr1_112048000_112050400	chr1_112142200_112143800	22	40	36	374	0.274751	1.27501e-09	472	7.15625e-09
ENSG00000170017	chr3_105554400_105555600	chr3_105556000_105557400	76	119	256	7080	0.274526	2.63379e-130	7531	9.8248e-127
ENSG00000152904	chr1_236159800_236164200	chr1_236320000_236325400	86	69	146	458	0.273994	1.54675e-14	759	2.89087e-13
ENSG00000167468	chr19_1269000_1269400	chr19_2053800_2055800	23	58	32	564	0.273531	4.40566e-13	677	5.79697e-12
ENSG00000162777	chr1_112048000_112050400	chr1_112050800_112051400	68	235	85	3219	0.273479	6.80254e-63	3607	8.21682e-60
ENSG00000221887	chr18_60828200_60828600	chr18_60829000_60831400	104	85	343	1868	0.273377	2.11917e-42	2400	1.42209e-39
ENSG00000131504	chr5_140886400_140888800	chr5_140889200_140890000	93	396	92	5072	0.272336	1.06646e-96	5653	2.21735e-93
ENSG00000143079	chr1_112048000_112050400	chr1_112050800_112051400	52	193	61	2580	0.271803	4.70084e-50	2886	4.19865e-47
ENSG00000149485	chr11_62323800_62328600	chr11_62389400_62390200	41	71	66	597	0.271658	1.40833e-14	775	2.65525e-13
ENSG00000137054	chr9_36987600_36997200	chr9_37409000_37410200	84	97	143	702	0.270766	1.0675e-18	1026	5.16169e-17
ENSG00000130347	chr6_106093200_106095000	chr6_106588600_106591000	30	66	40	487	0.270484	6.59782e-12	623	6.50448e-11
ENSG00000166669	chr16_11057400_11059000	chr16_11059400_11061200	113	252	197	3174	0.270323	1.42897e-63	3736	1.77683e-60
ENSG00000163697	chr4_40623400_40624000	chr4_40624400_40625400	122	195	345	5282	0.270194	5.88706e-100	5944	1.24443e-96
ENSG00000131653	chr16_1358800_1360000	chr16_2273000_2273600	36	65	62	628	0.270044	1.102e-14	791	2.13222e-13
ENSG00000147669	chr8_101474600_101477000	chr8_102149200_102150200	20	49	33	619	0.269686	1.76082e-13	721	2.54967e-12
ENSG00000163486	chr1_206735600_206736600	chr1_206976200_206977400	17	30	38	487	0.269515	5.62422e-11	572	4.42671e-10
ENSG00000122299	chr16_11057400_11059000	chr16_11059400_11061200	148	331	267	4366	0.268187	6.21721e-85	5112	1.09518e-81
ENSG00000156171	chr1_112048000_112050400	chr1_112050800_112051400	39	126	53	1609	0.268011	1.99634e-31	1827	6.3299e-29
ENSG00000103342	chr16_11057400_11059000	chr16_11059400_11061200	104	228	194	3132	0.26771	4.49183e-61	3658	5.13242e-58
ENSG00000118193	chr1_200595800_200597000	chr1_200597400_200598000	28	19	157	1674	0.26733	4.26408e-32	1878	1.48761e-29
ENSG00000169118	chr15_63765000_63766600	chr15_63767000_63768400	42	106	59	959	0.267267	1.6029e-20	1166	1.11456e-18
ENSG00000115539	chr2_101010600_101012400	chr2_101178800_101179400	43	44	111	601	0.267196	1.57869e-14	799	2.94405e-13
ENSG00000170632	chr7_102066200_102068200	chr7_102080200_102085400	50	80	71	497	0.26699	7.4046e-13	698	9.23064e-12
ENSG00000108469	chr17_73293000_73295400	chr17_74477800_74480000	23	37	52	533	0.266802	5.65724e-12	645	5.66976e-11
ENSG00000130309	chr19_17377000_17378200	chr19_18392200_18392800	34	42	67	382	0.266145	5.80264e-10	525	3.5423e-09
ENSG00000124535	chr6_2856800_2859000	chr6_2859400_2864400	37	80	56	676	0.264594	4.56319e-15	849	9.65243e-14
ENSG00000141664	chr18_60828200_60828600	chr18_60829000_60831400	78	71	244	1305	0.264135	1.68917e-28	1698	4.0346e-26
ENSG00000181090	chr9_139792800_139796600	chr9_139797000_139798000	119	394	173	5785	0.264125	9.80316e-104	6471	2.22024e-100
ENSG00000054967	chr11_72861800_72868600	chr11_73032200_73039400	58	103	86	709	0.263732	1.12357e-16	956	3.47483e-15
ENSG00000161542	chr17_74257800_74261600	chr17_74268200_74269600	49	120	52	630	0.263595	5.41272e-15	851	1.12633e-13
ENSG00000116473	chr1_112048000_112050400	chr1_112050800_112051400	105	428	130	6908	0.263347	2.57169e-120	7571	7.9553e-117
ENSG00000121335	chr12_11867600_11884200	chr12_11911800_11933400	40	40	73	287	0.2624	2.31438e-08	440	9.57288e-08
ENSG00000155329	chr5_131799800_131804000	chr5_131995600_132000800	59	66	119	576	0.262249	2.30786e-14	820	4.12495e-13
ENSG00000130347	chr6_106588600_106591000	chr6_107978200_107979200	28	42	61	492	0.261447	3.39746e-11	623	2.82316e-10
ENSG00000151612	chr4_147018600_147019800	chr4_147020400_147021400	50	145	113	6576	0.26135	6.8792e-108	6884	1.81768e-104
ENSG00000166912	chr15_31639600_31645600	chr15_31646000_31654600	41	122	61	1438	0.261267	2.43014e-27	1662	5.0527e-25
ENSG00000159917	chr19_44266600_44272800	chr19_45393600_45394600	79	96	160	862	0.260614	4.90595e-20	1197	3.1018e-18
ENSG00000117153	chr1_203256600_203259000	chr1_203259600_203260800	42	90	68	809	0.260368	4.25473e-17	1009	1.44828e-15
ENSG00000116957	chr1_235140400_235153800	chr1_236320000_236325400	216	284	183	792	0.260335	2.82236e-24	1475	3.77994e-22
ENSG00000143924	chr2_43022400_43022800	chr2_43023200_43024800	58	121	174	5831	0.260314	2.48333e-96	6184	4.99937e-93
ENSG00000217128	chr5_130715400_130720400	chr5_131799800_131804000	57	99	93	758	0.260257	4.71408e-17	1007	1.59097e-15
ENSG00000142186	chr11_64546000_64546800	chr11_64618400_64628200	87	95	156	665	0.259063	7.61605e-17	1003	2.46037e-15
ENSG00000163428	chr3_119356200_119359200	chr3_119813200_119814200	156	98	394	1041	0.259047	2.66223e-27	1689	5.50816e-25
ENSG00000070731	chr17_73659600_73661000	chr17_75434800_75443600	28	22	92	395	0.258862	1.13773e-09	537	6.46326e-09
ENSG00000156973	chr2_231812800_231821800	chr2_231837800_231848200	95	177	121	947	0.258116	7.76851e-22	1340	7.09345e-20
ENSG00000163694	chr4_40623400_40624000	chr4_40624400_40625400	183	313	585	10715	0.258023	1.0216e-178	11796	1.07975e-174
ENSG00000113552	chr5_140886400_140888800	chr5_140998600_140999200	30	45	54	360	0.25753	7.55888e-09	489	3.51956e-08
ENSG00000163541	chr2_85151000_85151400	chr2_85151800_85152200	38	69	123	2764	0.257204	1.92029e-46	2994	1.56122e-43
ENSG00000168421	chr4_40623400_40624000	chr4_40624400_40625400	143	254	442	8114	0.257014	4.85698e-135	8953	2.36927e-131
ENSG00000172661	chr10_45468200_45470000	chr10_45470400_45472200	30	68	54	761	0.256887	3.1681e-15	913	6.96016e-14
ENSG00000135698	chr16_81819400_81832400	chr16_81834000_81843000	30	51	51	398	0.256785	1.991e-09	530	1.06593e-08
ENSG00000142186	chr11_64618400_64628200	chr11_65206400_65212200	63	180	52	708	0.256637	1.50284e-16	1003	4.49434e-15
ENSG00000126804	chr14_65769600_65770000	chr14_65770400_65772800	61	162	115	2505	0.256213	7.52696e-44	2843	5.55026e-41
ENSG00000116977	chr1_236159800_236164200	chr1_236320000_236325400	116	116	207	767	0.255883	1.75375e-19	1206	9.88569e-18
ENSG00000189067	chr16_11057400_11059000	chr16_11059400_11061200	98	222	183	2620	0.255371	1.10103e-47	3123	9.24793e-45
ENSG00000198837	chr1_153713600_153717000	chr1_153762000_153764800	19	27	56	532	0.255266	6.88646e-11	634	5.30561e-10
ENSG00000187951	chr15_31639600_31645600	chr15_31646000_31654600	87	247	153	3535	0.255113	8.82354e-61	4022	9.99187e-58
ENSG00000115970	chr2_43022400_43022800	chr2_43023200_43024800	50	114	139	4228	0.255081	3.15675e-68	4531	4.25927e-65
ENSG00000180902	chr2_242049800_242050400	chr2_242050800_242052600	10	19	25	347	0.254772	2.32268e-07	401	7.5006e-07
ENSG00000175550	chr11_65272200_65275400	chr11_65355600_65357200	59	124	89	904	0.254397	7.93581e-19	1176	3.93163e-17
ENSG00000121892	chr4_40623400_40624000	chr4_40624400_40625400	123	205	400	6406	0.254097	1.59833e-105	7134	3.89839e-102
ENSG00000121211	chr4_153472200_153473600	chr4_153474000_153476200	26	52	66	1038	0.253491	8.68855e-19	1182	4.27479e-17
ENSG00000126391	chr11_64546000_64546800	chr11_65355600_65357200	53	119	69	715	0.253418	1.78475e-15	956	4.14271e-14
ENSG00000119965	chr10_124913400_124913800	chr10_125153200_125163600	38	60	73	528	0.252963	1.14733e-11	699	1.07005e-10
ENSG00000100060	chr22_37557200_37561600	chr22_38028400_38031600	30	62	41	375	0.252702	7.66921e-09	508	3.56413e-08
ENSG00000242372	chr20_34204200_34204800	chr20_34359400_34360200	48	113	59	632	0.251338	9.66678e-14	852	1.48737e-12
ENSG00000149792	chr11_65057800_65060800	chr11_65355600_65357200	18	22	54	375	0.251137	3.53154e-08	469	1.39517e-07
ENSG00000170632	chr7_101946600_101952000	chr7_102080200_102085400	51	90	70	487	0.250335	1.95919e-11	698	1.72667e-10
ENSG00000217128	chr5_131819000_131824000	chr5_131995600_132000800	44	34	169	760	0.250167	7.80501e-16	1007	1.96606e-14
ENSG00000108469	chr17_73293000_73295400	chr17_74511200_74512400	18	42	36	549	0.250081	1.18229e-10	645	8.58086e-10
ENSG00000104518	chr8_144106600_144108400	chr8_145007600_145009600	35	79	47	482	0.249798	1.32724e-10	643	9.51093e-10
ENSG00000114423	chr3_105554400_105555600	chr3_105556000_105557400	57	103	212	5699	0.2494	9.55167e-87	6071	1.73063e-83
ENSG00000104164	chr15_45011000_45017000	chr15_45020400_45021200	61	77	119	599	0.249321	1.35139e-13	856	2.01194e-12
ENSG00000197959	chr1_172150000_172150400	chr1_172150800_172152400	31	58	101	1997	0.249045	2.83646e-32	2187	1.00208e-29
ENSG00000146670	chr11_64618400_64628200	chr11_65272200_65275400	66	145	61	513	0.24863	1.59195e-12	785	1.82986e-11
ENSG00000138166	chr10_112114600_112116000	chr10_112116400_112116800	70	84	245	1935	0.248596	3.28225e-34	2334	1.34721e-31
ENSG00000203710	chr1_206912200_206917200	chr1_207103800_207106000	33	91	46	692	0.247882	1.5506e-13	862	2.27522e-12
ENSG00000070495	chr17_74487600_74490600	chr17_75434800_75443600	41	51	100	564	0.247643	4.99787e-12	756	5.07857e-11
ENSG00000100601	chr14_77423400_77426400	chr14_77428200_77428600	34	47	92	673	0.247518	2.8225e-13	846	3.88262e-12
ENSG00000111269	chr12_11867600_11884200	chr12_11911800_11933400	66	77	134	605	0.246644	1.08896e-13	882	1.65365e-12
ENSG00000214413	chr10_112116400_112116800	chr10_112617000_112618600	41	104	62	820	0.246291	1.17642e-15	1027	2.84755e-14
ENSG00000050393	chr6_13428400_13434600	chr6_14108000_14110000	71	151	88	759	0.24615	3.22694e-16	1069	8.92441e-15
ENSG00000100714	chr14_65769600_65770000	chr14_65770400_65772800	67	213	118	3112	0.245848	1.75992e-49	3510	1.52884e-46
ENSG00000108055	chr10_112562000_112563200	chr10_112563600_112564200	58	331	53	3928	0.245761	3.96788e-61	4370	4.61694e-58
ENSG00000128944	chr15_40336800_40342600	chr15_40834000_40837000	22	47	40	433	0.245337	7.15908e-09	542	3.35484e-08
ENSG00000059691	chr4_153472200_153473600	chr4_153474000_153476200	23	50	58	945	0.245188	3.39858e-16	1076	9.35218e-15
ENSG00000133703	chr12_25104200_25104600	chr12_25105000_25107600	31	33	163	2181	0.245163	2.71308e-34	2408	1.12451e-31
ENSG00000153048	chr16_8983400_8986000	chr16_9185000_9185600	37	56	71	445	0.245093	8.80509e-10	609	5.14015e-09
ENSG00000164144	chr4_153472200_153473600	chr4_153474000_153476200	54	120	143	2654	0.244625	9.81586e-42	2971	6.38434e-39
ENSG00000161040	chr7_101946600_101952000	chr7_102080200_102085400	72	134	102	742	0.244214	1.00825e-15	1050	2.47678e-14
ENSG00000170445	chr5_140886400_140888800	chr5_140889200_140890000	50	217	62	2448	0.243591	8.53506e-39	2777	4.70653e-36
ENSG00000173486	chr11_64618400_64628200	chr11_64633000_64638800	50	160	40	584	0.243403	1.03226e-12	834	1.24096e-11
ENSG00000153066	chr16_11057400_11059000	chr16_11059400_11061200	105	276	210	3792	0.243381	4.01979e-60	4383	4.4722e-57
ENSG00000057935	chr2_43022400_43022800	chr2_43023200_43024800	51	121	156	4953	0.243286	5.17813e-72	5281	7.29713e-69
ENSG00000142186	chr11_65272200_65275400	chr11_65657800_65658200	38	110	52	803	0.243151	5.78671e-15	1003	1.19591e-13
ENSG00000176340	chr11_64618400_64628200	chr11_64633000_64638800	56	192	45	744	0.24281	2.21623e-15	1037	5.04369e-14
ENSG00000168496	chr11_62323800_62328600	chr11_62389400_62390200	55	102	108	934	0.242789	1.51399e-17	1199	5.6962e-16
ENSG00000126432	chr11_64546000_64546800	chr11_64618400_64628200	112	128	212	869	0.242465	3.96699e-19	1321	2.08682e-17
ENSG00000135925	chr2_219750400_219753600	chr2_220143000_220144200	32	43	77	458	0.242362	1.32556e-09	610	7.40817e-09
ENSG00000108055	chr10_112114600_112116000	chr10_112116400_112116800	116	158	406	3690	0.242362	1.89752e-59	4370	2.09272e-56
ENSG00000103642	chr15_63765000_63766600	chr15_63767000_63768400	54	176	76	1535	0.242139	5.67557e-26	1841	9.74062e-24
ENSG00000142186	chr11_65272200_65275400	chr11_65355600_65357200	50	98	88	767	0.241866	8.1019e-15	1003	1.6177e-13
ENSG00000198339	chr6_26520600_26521600	chr6_27782200_27782800	20	34	39	287	0.24174	1.86297e-06	380	4.85895e-06
ENSG00000173039	chr11_64618400_64628200	chr11_64633000_64638800	47	165	35	585	0.241579	1.63438e-12	832	1.87286e-11
ENSG00000014138	chr11_64618400_64628200	chr11_65272200_65275400	113	250	120	1003	0.241575	3.56168e-21	1486	2.82683e-19
ENSG00000110237	chr11_72861800_72868600	chr11_73032200_73039400	51	103	82	708	0.241476	5.43659e-14	944	8.89478e-13
ENSG00000119720	chr14_89849200_89853400	chr14_89897000_89898200	48	77	120	974	0.241407	1.2676e-17	1219	4.85124e-16
ENSG00000100836	chr14_23016200_23026400	chr14_23388400_23388800	43	112	33	330	0.241381	2.65261e-08	518	1.08146e-07
ENSG00000249141	chr6_166585400_166590600	chr6_167566400_167566800	21	56	32	442	0.241321	9.65104e-09	551	4.3772e-08
ENSG00000188897	chr16_11317600_11320400	chr16_11419200_11420200	16	44	27	433	0.241248	2.53935e-08	520	1.04013e-07
ENSG00000065491	chr6_37516800_37522000	chr6_37526800_37533800	41	69	107	986	0.241166	2.22376e-17	1203	8.08833e-16
ENSG00000122512	chr7_5577800_5579200	chr7_6413800_6414400	29	43	86	723	0.241081	4.08349e-13	881	5.42086e-12
ENSG00000146670	chr11_64546000_64546800	chr11_64618400_64628200	74	78	137	496	0.24102	7.74257e-12	785	7.50642e-11
ENSG00000149792	chr11_64618400_64628200	chr11_65355600_65357200	36	83	36	314	0.241016	1.26605e-07	469	4.36944e-07
ENSG00000151729	chr4_185200600_185204800	chr4_185434600_185437200	35	115	20	282	0.240697	2.22537e-07	452	7.22092e-07
ENSG00000130772	chr1_27955200_27959600	chr1_28974800_28975800	40	80	51	385	0.240583	9.20897e-09	556	4.19742e-08
ENSG00000168795	chr9_36987600_36997200	chr9_37409000_37410200	88	119	162	810	0.24056	5.54453e-17	1179	1.84232e-15
ENSG00000198954	chr10_70803400_70808200	chr10_70824600_70826600	37	94	64	875	0.240236	1.63787e-15	1070	3.83198e-14
ENSG00000146670	chr11_64546000_64546800	chr11_65272200_65275400	52	100	75	558	0.239951	9.6272e-12	785	9.13115e-11
ENSG00000038532	chr16_11057400_11059000	chr16_11059400_11061200	179	461	364	6014	0.239866	2.08394e-92	7018	4.06625e-89
ENSG00000241945	chr21_44772000_44773000	chr21_45664000_45666600	43	86	75	657	0.239602	1.04526e-12	861	1.25469e-11
ENSG00000182004	chr1_203256600_203259000	chr1_203259600_203260800	30	73	46	524	0.239518	3.09525e-10	673	2.02221e-09
ENSG00000160991	chr7_101946600_101952000	chr7_102080200_102085400	77	152	106	800	0.23926	3.06594e-16	1135	8.52387e-15
ENSG00000113141	chr5_140886400_140888800	chr5_140889200_140890000	45	205	55	2241	0.239044	2.0581e-34	2546	8.64333e-32
ENSG00000108061	chr10_112114600_112116000	chr10_112116400_112116800	144	203	524	5068	0.238505	1.35531e-77	5939	2.17588e-74
ENSG00000138613	chr15_63775400_63779800	chr15_64301200_64303400	29	54	65	600	0.238451	3.9442e-11	748	3.22613e-10
ENSG00000152904	chr1_235116200_235124200	chr1_235268600_235269200	21	66	33	639	0.23827	2.94076e-11	759	2.48271e-10
ENSG00000168067	chr11_64633000_64638800	chr11_65272200_65275400	43	65	121	956	0.238202	9.48263e-17	1185	2.98432e-15
ENSG00000196331	chr6_27114400_27115000	chr6_27775400_27776200	51	118	76	765	0.238	1.79106e-14	1010	3.30079e-13
ENSG00000119715	chr14_77428200_77428600	chr14_77505600_77507000	39	78	69	600	0.237998	1.3877e-11	786	1.26885e-10
ENSG00000179195	chr12_123911000_123915800	chr12_125256800_125261200	58	78	134	741	0.237774	1.84346e-14	1011	3.38701e-13
ENSG00000150593	chr10_112114600_112116000	chr10_112116400_112116800	196	285	757	8529	0.237697	1.61511e-125	9767	5.69013e-122
ENSG00000184348	chr6_27114400_27115000	chr6_27835200_27839200	21	49	31	314	0.237696	9.68115e-07	415	2.70061e-06
ENSG00000155090	chr8_103251000_103251600	chr8_103565800_103571000	49	136	50	577	0.237307	7.39146e-12	812	7.20291e-11
ENSG00000149806	chr11_64618400_64628200	chr11_64633000_64638800	78	298	64	1240	0.237288	6.21668e-23	1680	6.8206e-21
ENSG00000197136	chr11_64546000_64546800	chr11_64618400_64628200	68	68	128	426	0.237252	2.77027e-10	690	1.83436e-09
ENSG00000088298	chr20_34204200_34204800	chr20_34359400_34360200	59	140	84	854	0.237132	5.36136e-16	1137	1.41048e-14
ENSG00000117523	chr1_172150000_172150400	chr1_172150800_172152400	101	196	399	10948	0.237124	1.56594e-148	11644	1.04531e-144
ENSG00000168538	chr4_185337600_185342600	chr4_185343000_185345000	45	229	46	2061	0.237019	9.28018e-32	2381	3.05716e-29
ENSG00000165527	chr14_50503800_50508400	chr14_50549800_50555000	106	183	167	1070	0.236946	6.44881e-21	1526	4.84827e-19
ENSG00000249141	chr6_166585400_166590600	chr6_167364400_167365400	31	46	67	407	0.236878	1.82326e-08	551	7.73418e-08
ENSG00000171791	chr18_60828200_60828600	chr18_60829000_60831400	334	405	1403	12295	0.236779	3.92294e-183	14437	4.52315e-179
ENSG00000174915	chr11_326200_331600	chr11_616000_616800	28	52	44	314	0.236748	5.38536e-07	438	1.59239e-06
ENSG00000163975	chr3_195918200_195920200	chr3_196729800_196730400	21	39	54	555	0.236674	5.70417e-10	669	3.48992e-09
ENSG00000253320	chr8_103251000_103251600	chr8_103565800_103571000	50	131	53	558	0.23656	1.55364e-11	792	1.40348e-10
ENSG00000087266	chr4_2263800_2264400	chr4_2787600_2790200	41	126	47	676	0.236092	9.71446e-13	890	1.17633e-11
ENSG00000204856	chr12_110888200_110888600	chr12_111872600_111888800	32	26	121	483	0.235679	8.29932e-10	662	4.87293e-09
ENSG00000197037	chr7_99679400_99680800	chr7_99962400_99965200	26	64	40	446	0.235494	1.06387e-08	576	4.77631e-08
ENSG00000164303	chr4_185189200_185191800	chr4_185200600_185204800	36	29	92	271	0.235477	8.35942e-07	428	2.36663e-06
ENSG00000135916	chr2_231524600_231530400	chr2_232537000_232538400	44	101	67	656	0.235435	2.13557e-12	868	2.37654e-11
ENSG00000203710	chr1_206912200_206917200	chr1_207997200_207999400	49	75	103	635	0.235364	2.58211e-12	862	2.81687e-11
ENSG00000106245	chr7_99679400_99680800	chr7_99962400_99965200	53	150	66	841	0.235304	1.98159e-15	1110	4.55299e-14
ENSG00000217128	chr5_130715400_130720400	chr5_131995600_132000800	68	88	145	706	0.235238	3.97045e-14	1007	6.72954e-13
ENSG00000181192	chr10_11287600_11293400	chr10_12163000_12166200	63	147	107	1142	0.234491	1.12671e-19	1459	6.64036e-18
ENSG00000119537	chr18_60816200_60823400	chr18_60829000_60831400	67	82	179	925	0.234301	4.36443e-17	1253	1.48204e-15
ENSG00000132432	chr7_55141200_55142200	chr7_55376200_55378000	53	78	124	765	0.234203	3.55617e-14	1020	6.0884e-13
ENSG00000185088	chr15_63765000_63766600	chr15_63767000_63768400	56	164	92	1490	0.234174	7.18725e-24	1802	9.09739e-22
ENSG00000106638	chr7_72298800_72300000	chr7_73684200_73689200	37	57	62	338	0.23398	1.4367e-07	494	4.89305e-07
ENSG00000198901	chr15_91136600_91138000	chr15_91138400_91141200	27	44	111	1736	0.233945	2.95285e-25	1918	4.46909e-23
ENSG00000172977	chr11_64546000_64546800	chr11_65272200_65275400	37	69	54	366	0.233825	5.78438e-08	526	2.16936e-07
ENSG00000196646	chr19_11691600_11695400	chr19_13266800_13269600	24	37	73	612	0.233718	1.02956e-10	746	7.57815e-10
ENSG00000146729	chr7_55572000_55590800	chr7_55601800_55603200	69	85	188	988	0.233547	6.19779e-18	1330	2.53569e-16
ENSG00000072958	chr19_16250800_16254200	chr19_16551800_16557200	45	108	87	1069	0.233514	1.13779e-17	1309	4.39691e-16
ENSG00000162298	chr11_64618400_64628200	chr11_65355600_65357200	49	138	49	555	0.233299	3.07408e-11	791	2.58185e-10
ENSG00000142185	chr21_44772000_44773000	chr21_45573800_45576800	44	80	96	783	0.233295	7.27658e-14	1003	1.153e-12
ENSG00000189339	chr1_1608800_1610000	chr1_2480000_2480400	24	50	54	577	0.233284	3.61416e-10	705	2.32316e-09
ENSG00000131591	chr1_1440200_1441600	chr1_1608800_1610000	20	30	74	757	0.233037	2.49179e-12	881	2.72702e-11
ENSG00000155034	chr7_5257200_5260400	chr7_5735600_5741800	38	53	98	591	0.232969	4.49144e-11	780	3.6205e-10
ENSG00000161048	chr7_101946600_101952000	chr7_102080200_102085400	88	155	126	773	0.232822	1.59946e-15	1142	3.75093e-14
ENSG00000135926	chr2_219193800_219195800	chr2_220143000_220144200	36	45	89	442	0.232698	5.71074e-09	612	2.7369e-08
ENSG00000173726	chr1_235116200_235124200	chr1_235140400_235153800	125	69	488	1225	0.232659	7.42434e-25	1907	1.06882e-22
ENSG00000011523	chr2_64552800_64554000	chr2_65141400_65147800	34	39	102	516	0.232477	6.21149e-10	691	3.76291e-09
ENSG00000104472	chr8_142098600_142101200	chr8_142188000_142193200	16	45	20	245	0.232471	2.24044e-05	326	4.56254e-05
ENSG00000171720	chr5_140893400_140895000	chr5_140998600_140999200	32	44	106	783	0.232225	2.779e-13	965	3.82984e-12
ENSG00000177105	chr11_3885800_3889600	chr11_3914000_3916800	50	84	140	1227	0.232156	8.11614e-20	1501	4.90878e-18
ENSG00000085872	chr19_16551800_16557200	chr19_17377000_17378200	41	67	116	974	0.231869	4.35982e-16	1198	1.17052e-14
ENSG00000213445	chr11_64618400_64628200	chr11_65355600_65357200	59	181	55	696	0.231744	1.50278e-13	991	2.21265e-12
ENSG00000186470	chr6_26446000_26447000	chr6_27114400_27115000	23	25	97	641	0.231507	5.04596e-11	786	4.01744e-10
ENSG00000122512	chr7_5735600_5741800	chr7_6413800_6414400	46	107	69	659	0.231499	3.49549e-12	881	3.70401e-11
ENSG00000011021	chr1_11024400_11027000	chr1_11967400_11968600	58	73	187	1149	0.231497	2.67424e-19	1467	1.46322e-17
ENSG00000204856	chr12_111107400_111111400	chr12_111872600_111888800	29	22	124	487	0.231315	1.72057e-09	662	9.35965e-09
ENSG00000117395	chr1_43396000_43411000	chr1_44296600_44303000	76	204	108	1283	0.231207	1.0264e-21	1671	9.16748e-20
ENSG00000176142	chr3_119356200_119359200	chr3_119813200_119814200	188	144	485	1309	0.230948	3.8982e-27	2126	7.84775e-25
ENSG00000182180	chr10_74079400_74081800	chr10_74092000_74097200	50	112	70	604	0.230854	1.41549e-11	836	1.291e-10
ENSG00000167380	chr19_44266600_44272800	chr19_45393600_45394600	48	74	92	522	0.230815	2.34324e-10	736	1.58124e-09
ENSG00000001461	chr1_25346600_25349600	chr1_25352000_25357600	46	96	86	772	0.230689	1.51592e-13	1000	2.22966e-12
ENSG00000179583	chr16_11057400_11059000	chr16_11059400_11061200	51	119	107	1287	0.230575	2.5572e-20	1564	1.7079e-18
ENSG00000123643	chr5_150159800_150160200	chr5_151041200_151044000	17	35	39	400	0.230477	2.42137e-07	491	7.78696e-07
ENSG00000130349	chr6_106588600_106591000	chr6_107978200_107979200	18	28	47	331	0.23045	1.61908e-06	424	4.28415e-06
ENSG00000119965	chr10_124913400_124913800	chr10_125151200_125152400	36	62	75	526	0.230415	7.08986e-10	699	4.23336e-09
ENSG00000160223	chr21_44772000_44773000	chr21_45573800_45576800	56	97	117	829	0.230345	1.0612e-14	1099	2.06368e-13
ENSG00000182022	chr10_124913400_124913800	chr10_125973600_125974800	20	65	24	368	0.2302	3.71769e-07	477	1.14309e-06
ENSG00000137040	chr9_5580200_5589400	chr9_6412800_6413200	52	87	102	658	0.230191	2.82198e-12	899	3.05177e-11
ENSG00000221823	chr2_68606800_68615000	chr2_68650000_68656000	42	94	70	655	0.230134	8.20553e-12	861	7.90932e-11
ENSG00000178163	chr4_10095400_10099400	chr4_9971600_9973400	24	59	53	741	0.230041	5.36958e-12	877	5.41656e-11
ENSG00000185122	chr8_144629400_144632400	chr8_145007600_145009600	29	68	62	760	0.229957	1.70807e-12	919	1.9485e-11
ENSG00000129484	chr14_20929600_20930200	chr14_21737600_21738600	75	126	121	711	0.229898	7.40604e-14	1033	1.17062e-12
ENSG00000121775	chr1_32403600_32406000	chr1_33457800_33460200	29	51	56	385	0.22979	1.13543e-07	521	3.96678e-07
ENSG00000253320	chr8_103672600_103675600	chr8_103823000_103824400	29	40	92	631	0.229705	6.07314e-11	792	4.74208e-10
ENSG00000135916	chr2_231524600_231530400	chr2_231837800_231848200	49	96	84	639	0.229638	7.51368e-12	868	7.3119e-11
ENSG00000165406	chr10_45468200_45470000	chr10_45470400_45472200	67	158	171	2573	0.229483	8.85329e-37	2969	4.3187e-34
ENSG00000162298	chr11_64618400_64628200	chr11_65206400_65212200	54	133	60	544	0.229164	6.939e-11	791	5.34134e-10
ENSG00000160214	chr21_44772000_44773000	chr21_45627200_45627800	29	105	40	829	0.229036	2.09841e-13	1003	2.97964e-12
ENSG00000214753	chr11_62323800_62328600	chr11_62389400_62390200	74	156	132	1149	0.228948	2.01986e-19	1511	1.12606e-17
ENSG00000174130	chr4_38073400_38082000	chr4_38129200_38136600	69	57	302	1325	0.228901	2.83878e-22	1753	2.79754e-20
ENSG00000011021	chr1_11967400_11968600	chr1_12111200_12120600	91	154	168	1054	0.228853	6.93228e-19	1467	3.4833e-17
ENSG00000135698	chr16_81513200_81516400	chr16_81834000_81843000	24	40	57	409	0.228819	1.0029e-07	530	3.55261e-07
ENSG00000106683	chr7_73629000_73634600	chr7_73684200_73689200	81	134	166	1065	0.228674	1.30835e-18	1446	6.20562e-17
ENSG00000099860	chr19_2151400_2152200	chr19_2783400_2785000	31	81	58	769	0.228664	1.32362e-12	939	1.55181e-11
ENSG00000147439	chr8_22562600_22563800	chr8_22571200_22574200	57	107	123	998	0.228659	1.05068e-16	1285	3.27174e-15
ENSG00000253320	chr8_103251000_103251600	chr8_103823000_103824400	55	126	66	545	0.228573	7.57509e-11	792	5.77022e-10
ENSG00000172977	chr11_64546000_64546800	chr11_64618400_64628200	52	54	98	322	0.228541	1.16221e-07	526	4.04852e-07
ENSG00000035664	chr15_63765000_63766600	chr15_63767000_63768400	61	192	103	1839	0.228415	2.25105e-27	2195	4.70348e-25
ENSG00000159873	chr22_29562800_29564200	chr22_29598800_29600200	36	101	60	831	0.228273	1.28108e-13	1028	1.91647e-12
ENSG00000124120	chr20_42378600_42382000	chr20_43269200_43276800	48	87	86	586	0.228257	5.34388e-11	807	4.22889e-10
ENSG00000162885	chr1_235116200_235124200	chr1_236320000_236325400	81	57	298	899	0.228221	3.10598e-17	1335	1.09122e-15
ENSG00000168564	chr4_185189200_185191800	chr4_185200600_185204800	35	31	87	267	0.228102	2.32185e-06	420	5.92099e-06
ENSG00000107371	chr9_36987600_36997200	chr9_37409000_37410200	39	57	77	401	0.227846	3.3965e-08	574	1.34744e-07
ENSG00000115282	chr2_74406000_74409800	chr2_75655400_75661000	30	58	50	361	0.22775	2.7106e-07	499	8.60668e-07
ENSG00000173039	chr11_64633000_64638800	chr11_65272200_65275400	32	50	90	660	0.227711	3.01534e-11	832	2.53739e-10
ENSG00000048462	chr16_11274200_11277800	chr16_11390800_11394400	40	73	104	927	0.227665	6.46768e-15	1144	1.32033e-13
ENSG00000104635	chr8_22562600_22563800	chr8_22571200_22574200	59	117	116	957	0.227661	3.79456e-16	1249	1.03165e-14
ENSG00000173327	chr11_64546000_64546800	chr11_65201400_65203800	11	112	3	550	0.227579	2.16646e-09	676	1.14986e-08
ENSG00000160991	chr7_102066200_102068200	chr7_102080200_102085400	63	114	120	838	0.227572	8.46329e-15	1135	1.68297e-13
ENSG00000181192	chr10_11719000_11722400	chr10_12163000_12166200	55	120	115	1169	0.22756	1.36412e-18	1459	6.45565e-17
ENSG00000175550	chr11_65272200_65275400	chr11_65657800_65658200	44	139	61	932	0.227552	2.81225e-15	1176	6.25092e-14
ENSG00000123836	chr1_206912200_206917200	chr1_207103800_207106000	21	59	31	393	0.227513	2.43235e-07	504	7.81951e-07
ENSG00000182022	chr10_124913400_124913800	chr10_125151200_125152400	29	56	48	344	0.2275	5.12365e-07	477	1.52301e-06
ENSG00000162222	chr11_61601200_61603400	chr11_61738400_61741200	26	69	60	1005	0.227477	4.42495e-15	1160	9.39275e-14
ENSG00000066427	chr14_91693200_91697200	chr14_92724200_92727000	70	192	102	1227	0.227449	4.08236e-20	1591	2.61366e-18
ENSG00000096093	chr6_52361200_52362800	chr6_52363400_52365000	31	70	65	703	0.227272	1.21035e-11	869	1.1228e-10
ENSG00000162885	chr1_235116200_235124200	chr1_236159800_236164200	56	82	158	1039	0.227201	4.32373e-17	1335	1.4694e-15
ENSG00000103415	chr16_4463000_4464600	chr16_5147800_5148200	55	72	147	781	0.227159	8.18051e-14	1055	1.27892e-12
ENSG00000118707	chr20_34359400_34360200	chr20_35233800_35234200	30	55	68	541	0.227148	1.42659e-09	694	7.91689e-09
ENSG00000115694	chr2_241523200_241524200	chr2_242065000_242069400	23	73	33	517	0.227019	5.37175e-09	646	2.59132e-08
ENSG00000100490	chr14_50503800_50508400	chr14_50549800_50555000	84	166	135	981	0.226622	2.27731e-17	1366	8.26885e-16
ENSG00000141279	chr17_45281000_45282600	chr17_45283000_45283600	35	105	98	3282	0.226513	3.42493e-42	3520	2.27426e-39
ENSG00000144843	chr3_119356200_119359200	chr3_119813200_119814200	81	58	193	450	0.226436	1.50025e-10	782	1.0611e-09
ENSG00000136819	chr9_132749600_132762000	chr9_132772600_132785600	48	124	73	799	0.226387	1.33808e-13	1044	1.99331e-12
ENSG00000162298	chr11_65272200_65275400	chr11_65355600_65357200	37	88	61	605	0.226314	1.20526e-10	791	8.72604e-10
ENSG00000100814	chr14_20811000_20811600	chr14_21737600_21738600	81	134	143	831	0.226309	2.83366e-15	1189	6.2941e-14
ENSG00000162298	chr11_64546000_64546800	chr11_64618400_64628200	64	82	123	522	0.226136	1.24715e-10	791	9.00105e-10
ENSG00000137275	chr6_2856800_2859000	chr6_2859400_2864400	41	112	76	1049	0.225606	3.27404e-16	1278	9.04053e-15
ENSG00000166401	chr18_60828200_60828600	chr18_60829000_60831400	37	41	131	675	0.225434	1.1967e-11	884	1.11086e-10
ENSG00000155090	chr8_103251000_103251600	chr8_103300000_103305200	47	138	50	577	0.225425	8.16517e-11	812	6.16385e-10
ENSG00000257949	chr17_73288600_73292600	chr17_74257800_74261600	16	18	41	169	0.22536	0.000388312	244	0.000612078
ENSG00000131351	chr19_16551800_16557200	chr19_17377000_17378200	26	47	66	549	0.225172	2.33879e-09	688	1.23169e-08
ENSG00000022567	chr8_142098600_142101200	chr8_142128200_142131200	30	82	44	515	0.225168	3.68584e-09	671	1.8544e-08
ENSG00000106397	chr7_99942400_99942800	chr7_99966000_99968200	20	46	44	499	0.225027	1.97761e-08	609	8.31633e-08
ENSG00000151748	chr14_50465600_50466400	chr14_50549800_50555000	38	35	181	976	0.224886	1.44594e-15	1230	3.43167e-14
ENSG00000100221	chr22_38577800_38578400	chr22_39494000_39496800	32	57	84	699	0.224881	1.85048e-11	872	1.6394e-10
ENSG00000155090	chr8_103543400_103550000	chr8_103823000_103824400	49	109	71	583	0.224847	9.14614e-11	812	6.81754e-10
ENSG00000113621	chr5_133467000_133477200	chr5_133882600_133892200	74	171	119	1091	0.224722	4.10954e-18	1455	1.75611e-16
ENSG00000146729	chr7_55141200_55142200	chr7_55601800_55603200	69	90	188	983	0.224664	1.11513e-16	1330	3.45293e-15
ENSG00000111843	chr6_11275000_11280400	chr6_11458400_11460400	34	79	58	554	0.224608	9.61707e-10	725	5.56702e-09
ENSG00000120071	chr17_45281000_45282600	chr17_45283000_45283600	66	231	174	8622	0.224475	3.19843e-104	9093	7.37558e-101
ENSG00000129460	chr14_23004000_23009200	chr14_24640800_24641200	33	53	105	876	0.224453	1.18898e-13	1067	1.7918e-12
ENSG00000070501	chr8_41570800_41574400	chr8_42149200_42152600	94	185	147	1029	0.224417	4.56994e-18	1455	1.93137e-16
ENSG00000092931	chr17_74257800_74261600	chr17_75434800_75443600	90	147	161	910	0.224402	2.15779e-16	1308	6.22975e-15
ENSG00000127526	chr19_16221600_16222600	chr19_17377000_17378200	46	108	67	598	0.224277	8.50131e-11	819	6.38681e-10
ENSG00000149806	chr11_64633000_64638800	chr11_65272200_65275400	59	83	195	1343	0.224182	1.39797e-20	1680	9.83389e-19
ENSG00000100764	chr14_89897000_89898200	chr14_91693200_91697200	38	60	77	440	0.224178	1.91172e-08	615	8.06975e-08
ENSG00000125952	chr14_65769600_65770000	chr14_65770400_65772800	32	87	76	1316	0.224076	1.19376e-18	1511	5.70906e-17
ENSG00000007080	chr19_18392200_18392800	chr19_18953800_18961800	26	99	31	603	0.223911	4.43384e-10	759	2.78747e-09
ENSG00000133884	chr11_64618400_64628200	chr11_65206400_65212200	77	214	86	905	0.223596	5.45848e-16	1282	1.43244e-14
ENSG00000168067	chr11_63606000_63606600	chr11_64618400_64628200	69	69	213	834	0.223388	7.2371e-15	1185	1.4609e-13
ENSG00000118640	chr2_85166600_85167000	chr2_85167400_85170400	32	89	50	614	0.223319	2.49954e-10	785	1.67327e-09
ENSG00000144843	chr3_119281600_119282800	chr3_119813200_119814200	77	54	197	454	0.223219	2.75513e-10	782	1.82499e-09
ENSG00000129460	chr14_23016200_23026400	chr14_24640800_24641200	78	242	60	687	0.22316	1.65392e-13	1067	2.41138e-12
ENSG00000070731	chr17_73659600_73661000	chr17_74257800_74261600	24	26	84	403	0.222934	1.79023e-07	537	5.95805e-07
ENSG00000137106	chr9_36987600_36997200	chr9_37409000_37410200	127	190	262	1384	0.222899	1.59625e-23	1963	1.91899e-21
ENSG00000150593	chr10_112562000_112563200	chr10_112563600_112564200	89	588	99	8991	0.222885	3.25684e-110	9767	9.17924e-107
ENSG00000087266	chr4_2263800_2264400	chr4_3046600_3050800	60	107	101	622	0.222718	1.82293e-11	890	1.61736e-10
ENSG00000100823	chr14_20811000_20811600	chr14_21737600_21738600	124	229	209	1355	0.222664	5.79832e-23	1917	6.42272e-21
ENSG00000135776	chr1_230245000_230246400	chr1_230259200_230261000	39	104	72	907	0.222471	4.76062e-14	1122	7.903e-13
ENSG00000118046	chr19_2085800_2089800	chr19_2151400_2152200	30	58	72	621	0.222405	3.2925e-10	781	2.13698e-09
ENSG00000184056	chr15_90601000_90603800	chr15_90733400_90735800	22	67	37	563	0.22237	3.62694e-09	689	1.82773e-08
ENSG00000070018	chr12_11973400_11993400	chr12_12160000_12163800	103	194	178	1198	0.222257	3.60166e-20	1673	2.32764e-18
ENSG00000134248	chr1_111175600_111179600	chr1_111755200_111765000	39	18	159	312	0.222191	2.49517e-07	528	7.99671e-07
ENSG00000182022	chr10_125153200_125163600	chr10_125973600_125974800	20	68	24	365	0.221944	9.79048e-07	477	2.72757e-06
ENSG00000112130	chr6_37516800_37522000	chr6_37526800_37533800	43	80	109	914	0.221799	3.0757e-14	1146	5.34151e-13
ENSG00000060762	chr6_167364400_167365400	chr6_167526600_167528400	106	214	193	1477	0.221737	1.37474e-23	1990	1.6717e-21
ENSG00000070731	chr17_74257800_74261600	chr17_75434800_75443600	44	64	76	353	0.221556	2.13924e-07	537	6.97284e-07
ENSG00000163820	chr3_45651600_45658200	chr3_45957000_45958000	22	46	64	766	0.221536	1.90633e-11	898	1.6837e-10
ENSG00000120963	chr8_101449400_101453000	chr8_101507400_101515800	84	49	365	954	0.221475	1.36203e-17	1452	5.17671e-16
ENSG00000135900	chr2_224759800_224762600	chr2_225383600_225385200	40	136	64	1160	0.221222	5.57175e-17	1400	1.84894e-15
ENSG00000213445	chr11_64618400_64628200	chr11_64633000_64638800	51	189	45	706	0.220992	1.98935e-12	991	2.23105e-11
ENSG00000116957	chr1_236159800_236164200	chr1_236320000_236325400	114	114	285	962	0.220902	9.24575e-18	1475	3.63834e-16
ENSG00000100368	chr22_37701800_37707800	chr22_38028400_38031600	28	51	70	553	0.220734	3.39957e-09	702	1.72307e-08
ENSG00000162885	chr1_235112600_235115800	chr1_235116200_235124200	44	107	94	1090	0.220552	3.59479e-16	1335	9.85362e-15
ENSG00000133884	chr11_64618400_64628200	chr11_65272200_65275400	89	202	113	878	0.220536	1.38106e-15	1282	3.2863e-14
ENSG00000171320	chr8_27219600_27234000	chr8_27631200_27632000	85	315	47	683	0.220517	6.52645e-14	1130	1.0458e-12
ENSG00000070731	chr17_74242200_74243400	chr17_74257800_74261600	27	33	81	396	0.220214	2.54181e-07	537	8.12916e-07
ENSG00000155849	chr7_38397800_38398200	chr7_38398600_38399200	41	110	157	7633	0.220182	8.66724e-88	7941	1.59314e-84
ENSG00000122512	chr7_5268800_5271800	chr7_5735600_5741800	39	55	114	673	0.220073	4.00221e-11	881	3.26978e-10
ENSG00000136319	chr14_20811000_20811600	chr14_20929600_20930200	45	74	74	394	0.220032	7.21548e-08	587	2.64292e-07
ENSG00000185130	chr6_27782200_27782800	chr6_27835200_27839200	25	45	61	460	0.219985	6.55544e-08	591	2.42398e-07
ENSG00000138495	chr3_119281600_119282800	chr3_119356200_119359200	66	124	147	1113	0.219907	2.44409e-17	1450	8.81137e-16
ENSG00000125648	chr19_6592600_6594800	chr19_7401200_7403600	23	46	84	1238	0.219835	1.10171e-16	1391	3.41638e-15
ENSG00000106399	chr7_8153200_8156000	chr7_8164600_8171400	28	48	56	345	0.219807	1.25038e-06	477	3.39818e-06
ENSG00000136816	chr9_132650800_132667000	chr9_132749600_132762000	50	108	64	460	0.219726	6.68492e-09	682	3.15373e-08
ENSG00000135916	chr2_231308400_231315200	chr2_231837800_231848200	36	59	97	676	0.219682	6.02918e-11	868	4.71298e-10
ENSG00000186635	chr11_72861800_72868600	chr11_73032200_73039400	87	196	153	1342	0.219559	7.53238e-21	1778	5.5672e-19
ENSG00000136819	chr9_132650800_132667000	chr9_132749600_132762000	68	139	104	733	0.219526	7.37673e-13	1044	9.19862e-12
ENSG00000129103	chr7_55141200_55142200	chr7_55597200_55601400	56	112	132	1150	0.21949	2.8146e-17	1450	1.00106e-15
ENSG00000154813	chr3_15402000_15403400	chr3_16411400_16423400	19	20	46	161	0.219481	0.000525777	246	0.000808392
ENSG00000171720	chr5_140886400_140888800	chr5_140998600_140999200	40	73	98	754	0.219477	5.45029e-12	965	5.48663e-11
ENSG00000103671	chr15_63765000_63766600	chr15_63767000_63768400	52	173	83	1396	0.219339	5.22281e-20	1704	3.28413e-18
ENSG00000173039	chr11_65272200_65275400	chr11_65657800_65658200	31	91	50	660	0.219179	1.6541e-10	832	1.1588e-09
ENSG00000152904	chr1_234859200_234863600	chr1_236159800_236164200	35	39	120	565	0.219123	1.05293e-09	759	6.0375e-09
ENSG00000114861	chr3_72030800_72036400	chr3_72212600_72214400	35	55	84	502	0.219027	8.70598e-09	676	3.9911e-08
ENSG00000129484	chr14_20811000_20811600	chr14_20929600_20930200	81	145	120	687	0.219001	1.1045e-12	1033	1.31831e-11
ENSG00000138495	chr3_119356200_119359200	chr3_119813200_119814200	119	94	336	901	0.218993	3.32881e-17	1450	1.16242e-15
ENSG00000184939	chr16_67600200_67600800	chr16_68809600_68811600	12	17	58	633	0.218906	2.92418e-09	720	1.50535e-08
ENSG00000121380	chr12_11728800_11732200	chr12_11867600_11884200	24	33	75	443	0.218679	1.18002e-07	575	4.10475e-07
ENSG00000126391	chr11_64618400_64628200	chr11_65272200_65275400	69	168	78	641	0.218644	8.23932e-12	956	7.9369e-11
ENSG00000253320	chr8_103543400_103550000	chr8_103823000_103824400	46	98	75	573	0.21838	5.25877e-10	792	3.2437e-09
ENSG00000151729	chr4_185337600_185342600	chr4_186260400_186267800	21	52	35	344	0.218169	2.8408e-06	452	7.09362e-06
ENSG00000146729	chr7_55141200_55142200	chr7_55376200_55378000	62	97	162	1009	0.21811	8.70657e-16	1330	2.17159e-14
ENSG00000173442	chr11_64546000_64546800	chr11_64618400_64628200	129	175	252	1092	0.217894	3.66905e-19	1648	1.94705e-17
ENSG00000028528	chr15_63765000_63766600	chr15_63767000_63768400	93	347	156	3457	0.217887	9.3806e-45	4053	7.16712e-42
ENSG00000164323	chr4_185247400_185252800	chr4_185337600_185342600	57	111	138	1149	0.217691	4.56153e-17	1455	1.54318e-15
ENSG00000103335	chr16_89033800_89037200	chr16_89556600_89557200	33	48	110	743	0.217625	1.78312e-11	934	1.58548e-10
ENSG00000206579	chr8_56900200_56907200	chr8_56987000_56987600	113	406	121	1850	0.217625	4.46533e-28	2490	1.01676e-25
ENSG00000168067	chr11_65272200_65275400	chr11_65355600_65357200	49	115	95	926	0.217438	3.79399e-14	1185	6.45982e-13
ENSG00000099624	chr19_1269000_1269400	chr19_947800_952800	21	44	48	432	0.217422	2.96655e-07	545	9.33757e-07
ENSG00000186106	chr8_101503600_101507000	chr8_101507400_101515800	110	88	329	912	0.217297	7.71128e-17	1439	2.487e-15
ENSG00000129103	chr7_55597200_55601400	chr7_55601800_55603200	79	109	206	1056	0.217231	6.0183e-17	1450	1.98538e-15
ENSG00000174132	chr5_100161200_100163200	chr5_100187200_100191600	11	14	56	517	0.217185	8.13555e-08	598	2.94473e-07
ENSG00000143486	chr1_206288400_206295000	chr1_206912200_206917200	92	204	159	1315	0.217094	2.52584e-20	1770	1.6923e-18
ENSG00000136935	chr9_126959800_126966000	chr9_126978400_126981800	113	239	176	1289	0.217085	8.05115e-21	1817	5.92301e-19
ENSG00000112137	chr6_13302600_13303400	chr6_13304000_13306200	27	74	70	1219	0.217032	2.79198e-16	1390	7.82557e-15
ENSG00000054267	chr1_235140400_235153800	chr1_236320000_236325400	667	1161	802	4107	0.21699	1.30484e-72	6737	1.8806e-69
ENSG00000133884	chr11_64546000_64546800	chr11_65272200_65275400	76	158	126	922	0.216878	4.11459e-15	1282	8.81062e-14
ENSG00000184939	chr16_68107600_68109800	chr16_68789400_68793000	24	35	83	578	0.21684	4.14269e-09	720	2.05828e-08
ENSG00000164305	chr4_185337600_185342600	chr4_185343000_185345000	44	248	51	2279	0.216825	2.86595e-29	2622	7.41814e-27
ENSG00000166803	chr15_63765000_63766600	chr15_64183400_64189800	40	95	72	679	0.216749	7.01869e-11	886	5.39667e-10
ENSG00000115594	chr2_102982400_102987000	chr2_103050800_103054000	28	144	34	1221	0.216721	1.25079e-16	1427	3.8255e-15
ENSG00000115459	chr2_85124600_85126200	chr2_86262400_86266200	24	57	57	659	0.216687	6.35653e-10	797	3.84032e-09
ENSG00000162222	chr11_62323800_62328600	chr11_62389400_62390200	55	113	111	881	0.216562	8.88262e-14	1160	1.37859e-12
ENSG00000178252	chr3_49377400_49377800	chr3_49977200_49977600	44	95	94	839	0.216461	7.83155e-13	1072	9.7047e-12
ENSG00000198805	chr14_20929600_20930200	chr14_21737600_21738600	49	92	78	481	0.216453	7.23843e-09	700	3.38851e-08
ENSG00000186106	chr8_101449400_101453000	chr8_101507400_101515800	83	52	356	948	0.216449	1.02113e-16	1439	3.18912e-15
ENSG00000133884	chr11_64546000_64546800	chr11_64618400_64628200	98	136	193	855	0.216378	4.76991e-15	1282	1.00426e-13
ENSG00000064703	chr1_111755200_111765000	chr1_112048000_112050400	65	268	37	623	0.216367	5.52746e-12	993	5.55374e-11
ENSG00000117139	chr1_203256600_203259000	chr1_203259600_203260800	53	160	87	1183	0.216291	3.6952e-17	1483	1.2784e-15
ENSG00000123933	chr4_2263800_2264400	chr4_2744800_2750800	38	71	56	333	0.21626	1.10649e-06	498	3.04324e-06
ENSG00000133962	chr14_91693200_91697200	chr14_91833600_91839000	28	82	39	457	0.216228	7.63158e-08	606	2.77873e-07
ENSG00000164615	chr5_133435000_133437800	chr5_133467000_133477200	42	59	117	636	0.216079	1.76132e-10	854	1.22667e-09
ENSG00000064886	chr1_111755200_111765000	chr1_112142200_112143800	127	550	68	1240	0.215988	2.20234e-22	1985	2.19766e-20
ENSG00000181904	chr5_133467000_133477200	chr5_134181000_134181800	26	67	39	380	0.215971	8.08646e-07	512	2.29678e-06
ENSG00000106683	chr7_73643200_73646400	chr7_73684200_73689200	62	90	185	1109	0.215902	1.03274e-16	1446	3.22141e-15
ENSG00000224531	chr6_11710000_11715600	chr6_12045000_12052800	27	71	51	587	0.21586	3.29744e-09	736	1.67708e-08
ENSG00000196569	chr6_130069000_130069800	chr6_130070200_130072800	15	46	37	775	0.215788	1.17362e-10	873	8.5257e-10
ENSG00000118707	chr20_35233800_35234200	chr20_35471200_35475200	30	68	59	537	0.215727	9.43576e-09	694	4.28908e-08
ENSG00000204856	chr12_111107400_111111400	chr12_111843200_111843800	22	29	83	528	0.215717	2.07169e-08	662	8.6674e-08
ENSG00000184402	chr20_61425600_61426000	chr20_61641800_61642400	24	82	42	765	0.215699	4.50911e-11	913	3.63289e-10
ENSG00000162885	chr1_235140400_235153800	chr1_236159800_236164200	116	302	98	819	0.215699	1.61616e-15	1335	3.78328e-14
ENSG00000155090	chr8_102914200_102916400	chr8_103251000_103251600	34	29	151	598	0.215631	5.35764e-10	812	3.29843e-09
ENSG00000126001	chr20_34204200_34204800	chr20_34359400_34360200	79	207	126	1297	0.215625	1.99295e-19	1709	1.11302e-17
ENSG00000119185	chr2_8654200_8657000	chr2_9795400_9797400	38	120	52	686	0.215592	6.97419e-11	896	5.36538e-10
ENSG00000149806	chr11_64618400_64628200	chr11_65355600_65357200	90	286	99	1205	0.215588	4.06493e-19	1680	2.13127e-17
ENSG00000143669	chr1_235140400_235153800	chr1_236320000_236325400	543	831	649	2778	0.215329	1.78762e-51	4801	1.69196e-48
ENSG00000176340	chr11_64102400_64103000	chr11_64618400_64628200	37	24	211	765	0.215328	2.4157e-12	1037	2.65404e-11
ENSG00000162885	chr1_235098000_235101400	chr1_235140400_235153800	86	57	332	860	0.215312	1.81933e-15	1335	4.21531e-14
ENSG00000100348	chr22_37557200_37561600	chr22_37595400_37597200	46	111	78	719	0.215152	1.87466e-11	954	1.65816e-10
ENSG00000120963	chr8_101464400_101465200	chr8_101507400_101515800	67	32	382	971	0.215112	1.16123e-16	1452	3.57735e-15
ENSG00000155090	chr8_103251000_103251600	chr8_103543400_103550000	65	120	93	534	0.215107	5.91088e-10	812	3.59989e-09
ENSG00000129562	chr14_23016200_23026400	chr14_23028600_23034600	65	317	41	938	0.21508	1.04529e-15	1361	2.56132e-14
ENSG00000149792	chr11_65057800_65060800	chr11_65272200_65275400	17	23	60	369	0.214995	2.61887e-06	469	6.59643e-06
ENSG00000243646	chr21_35347200_35348200	chr21_35389000_35395800	26	53	65	581	0.214902	5.0701e-09	725	2.46225e-08
ENSG00000100483	chr14_50503800_50508400	chr14_50549800_50555000	48	96	87	614	0.214713	2.86515e-10	845	1.89028e-09
ENSG00000197256	chr19_10870600_10871400	chr19_11707600_11708200	20	40	58	572	0.214697	1.22684e-08	690	5.42405e-08
ENSG00000106868	chr9_114678200_114680400	chr9_114745000_114751000	31	39	149	1164	0.214588	7.19399e-16	1383	1.83069e-14
ENSG00000164961	chr8_126648000_126649200	chr8_126649800_126650800	31	58	132	1958	0.214542	4.18573e-24	2179	5.47003e-22
ENSG00000162236	chr11_62323800_62328600	chr11_62389400_62390200	47	109	100	985	0.214535	2.18767e-14	1241	3.94011e-13
ENSG00000168894	chr2_85151000_85151400	chr2_85166600_85167000	16	17	74	413	0.214524	7.90335e-07	520	2.24981e-06
ENSG00000126581	chr17_40854800_40859000	chr17_41445000_41447800	40	97	92	1044	0.214472	1.03533e-14	1273	2.01893e-13
ENSG00000178163	chr4_10674800_10676400	chr4_9971600_9973400	22	56	55	744	0.214461	1.39133e-10	877	9.91865e-10
ENSG00000071539	chr5_1495800_1502200	chr5_398400_400800	28	90	34	433	0.214424	1.63952e-07	585	5.50659e-07
ENSG00000173113	chr11_64546000_64546800	chr11_64618400_64628200	47	55	96	342	0.21433	4.96742e-07	540	1.48116e-06
ENSG00000142185	chr21_44772000_44773000	chr21_45664000_45666600	38	86	83	796	0.214273	7.01234e-12	1003	6.86829e-11
ENSG00000168067	chr11_64633000_64638800	chr11_65355600_65357200	37	71	107	970	0.214266	9.00011e-14	1185	1.3946e-12
ENSG00000217128	chr5_131761200_131761600	chr5_131799800_131804000	34	51	116	806	0.214084	6.65369e-12	1007	6.55294e-11
ENSG00000117322	chr1_206912200_206917200	chr1_207997200_207999400	93	156	225	1421	0.214075	4.41347e-21	1895	3.43411e-19
ENSG00000152904	chr1_234908000_234909600	chr1_236159800_236164200	38	47	117	557	0.213925	2.63326e-09	759	1.36982e-08
ENSG00000116957	chr1_234908000_234909600	chr1_235140400_235153800	103	62	397	913	0.213871	1.01394e-16	1475	3.16899e-15
ENSG00000168772	chr4_105978200_105982200	chr4_105982600_105983400	49	272	41	1318	0.213847	7.90923e-19	1680	3.92e-17
ENSG00000135926	chr2_219193800_219195800	chr2_219760000_219761600	27	54	60	471	0.213817	9.26372e-08	612	3.30851e-07
ENSG00000113845	chr3_119356200_119359200	chr3_119813200_119814200	282	261	751	2257	0.213694	5.93693e-38	3551	3.11149e-35
ENSG00000233276	chr3_49066800_49067200	chr3_49977200_49977600	19	33	66	600	0.213636	7.40832e-09	718	3.45605e-08
ENSG00000096092	chr6_52361200_52362800	chr6_52399400_52403200	28	44	63	345	0.2136	2.33368e-06	480	5.94804e-06
ENSG00000168522	chr8_42149200_42152600	chr8_43014800_43018800	32	112	45	714	0.213588	8.90844e-11	903	6.65719e-10
ENSG00000104660	chr8_29498600_29500600	chr8_29630600_29633200	33	45	121	768	0.213564	1.94516e-11	967	1.71537e-10
ENSG00000184270	chr1_149223800_149224600	chr1_150132400_150132800	42	155	39	572	0.213551	8.69242e-10	808	5.0821e-09
ENSG00000165304	chr9_36987600_36997200	chr9_37409000_37410200	165	264	338	1806	0.213321	7.29402e-28	2573	1.62298e-25
ENSG00000204856	chr12_111843200_111843800	chr12_111872600_111888800	46	59	107	450	0.213178	3.05306e-08	662	1.22538e-07
ENSG00000151748	chr14_50530400_50532800	chr14_50549800_50555000	44	52	175	959	0.213175	4.16493e-14	1230	7.01512e-13
ENSG00000077157	chr1_203256600_203259000	chr1_203259600_203260800	72	221	131	1902	0.213143	2.64881e-25	2326	4.0721e-23
ENSG00000138777	chr4_105978200_105982200	chr4_105982600_105983400	99	584	88	3342	0.213096	1.89582e-43	4113	1.35082e-40
ENSG00000168264	chr1_235112600_235115800	chr1_235140400_235153800	77	47	306	724	0.213004	2.63015e-13	1154	3.65169e-12
ENSG00000121380	chr12_11911800_11933400	chr12_11973400_11993400	49	85	71	370	0.21293	2.54983e-07	575	8.15178e-07
ENSG00000164303	chr4_185200600_185204800	chr4_185434600_185437200	30	98	24	276	0.212868	8.91371e-06	428	1.98578e-05
ENSG00000155465	chr14_23016200_23026400	chr14_23388400_23388800	85	271	70	778	0.212862	8.39033e-14	1204	1.30779e-12
ENSG00000196642	chr9_139792800_139796600	chr9_139797000_139798000	31	128	49	1198	0.212829	7.27103e-16	1406	1.8477e-14
ENSG00000100055	chr22_37557200_37561600	chr22_38577800_38578400	35	94	55	569	0.212755	3.72176e-09	753	1.87054e-08
ENSG00000149806	chr11_64618400_64628200	chr11_65206400_65212200	91	285	103	1201	0.212618	1.26094e-18	1680	6.00319e-17
ENSG00000181234	chr12_129293200_129295000	chr12_129313600_129316200	11	15	27	126	0.212488	0.00429462	179	0.0056096
ENSG00000155090	chr8_103251000_103251600	chr8_103823000_103824400	53	132	67	560	0.212301	9.95709e-10	812	5.74392e-09
ENSG00000100461	chr14_23016200_23026400	chr14_23028600_23034600	73	329	46	880	0.212192	5.51717e-15	1328	1.14562e-13
ENSG00000012779	chr10_45468200_45470000	chr10_45470400_45472200	77	206	191	2744	0.212181	4.45638e-34	3218	1.81155e-31
ENSG00000104228	chr8_27245000_27251200	chr8_27631200_27632000	29	67	73	794	0.212115	2.93784e-11	963	2.48056e-10
ENSG00000155463	chr14_23016200_23026400	chr14_23028600_23034600	81	347	51	890	0.212107	2.17054e-15	1369	4.94948e-14
ENSG00000164930	chr8_103543400_103550000	chr8_103823000_103824400	80	194	114	951	0.211958	4.5767e-15	1339	9.67653e-14
ENSG00000166803	chr15_63765000_63766600	chr15_65186000_65186400	43	92	84	667	0.211952	1.85938e-10	886	1.28634e-09
ENSG00000071462	chr7_72298800_72300000	chr7_73684200_73689200	104	192	200	1258	0.211922	2.9321e-19	1754	1.58719e-17
ENSG00000111863	chr6_11275000_11280400	chr6_11729600_11733200	28	65	55	500	0.211897	5.16432e-08	648	1.958e-07
ENSG00000160991	chr7_101624400_101627200	chr7_102080200_102085400	42	61	141	891	0.211791	5.62635e-13	1135	7.23722e-12
ENSG00000156171	chr1_111755200_111765000	chr1_112142200_112143800	110	490	63	1164	0.211711	5.85727e-20	1827	3.63977e-18
ENSG00000176340	chr11_64546000_64546800	chr11_64633000_64638800	45	154	56	782	0.211582	5.84708e-12	1037	5.84154e-11
ENSG00000198556	chr7_98399200_98400800	chr7_99679400_99680800	52	93	129	891	0.211552	2.97175e-13	1165	4.06457e-12
ENSG00000171867	chr20_3887600_3888000	chr20_5623000_5633000	18	27	58	371	0.211547	3.38042e-06	474	8.29459e-06
ENSG00000181035	chr19_18280800_18284200	chr19_18392200_18392800	34	45	110	584	0.211525	2.87106e-09	773	1.48065e-08
ENSG00000184270	chr1_149223800_149224600	chr1_150536800_150540000	53	144	60	551	0.211496	1.26853e-09	808	7.12524e-09
ENSG00000185900	chr8_42149200_42152600	chr8_42608600_42609400	20	140	15	787	0.211394	3.51755e-11	962	2.91265e-10
ENSG00000113621	chr5_133467000_133477200	chr5_133871000_133879400	70	175	117	1093	0.21135	3.72687e-16	1455	1.01717e-14
ENSG00000064932	chr19_1021200_1022000	chr19_1100000_1103400	25	65	64	884	0.211334	6.05366e-12	1038	6.02657e-11
ENSG00000147419	chr8_27202200_27215400	chr8_27631200_27632000	29	64	82	905	0.211317	2.2846e-12	1080	2.52137e-11
ENSG00000163389	chr3_119356200_119359200	chr3_119813200_119814200	208	181	598	1707	0.211299	1.44182e-28	2694	3.45683e-26
ENSG00000137054	chr9_37369800_37378600	chr9_37409000_37410200	87	138	140	661	0.211214	8.23329e-12	1026	7.93185e-11
ENSG00000123836	chr1_207103800_207106000	chr1_207997200_207999400	22	30	70	382	0.211204	1.71994e-06	504	4.52198e-06
ENSG00000160999	chr7_102066200_102068200	chr7_102080200_102085400	53	102	100	658	0.211099	1.17483e-10	913	8.53257e-10
ENSG00000081721	chr1_161675400_161676600	chr1_161708400_161710800	18	40	47	485	0.211098	2.27774e-07	590	7.37048e-07
ENSG00000124635	chr6_27114400_27115000	chr6_27775400_27776200	60	171	92	1021	0.210943	5.53175e-15	1344	1.14808e-13
ENSG00000112799	chr6_6684800_6686400	chr6_7153800_7156600	44	94	118	1158	0.210918	1.10601e-15	1414	2.6945e-14
ENSG00000152904	chr1_234908000_234909600	chr1_235140400_235153800	54	31	213	461	0.210843	4.4857e-09	759	2.20975e-08
ENSG00000197153	chr6_27114400_27115000	chr6_27775400_27776200	64	164	105	1007	0.210842	6.25358e-15	1340	1.28071e-13
ENSG00000111196	chr12_9800600_9801000	chr12_9916400_9918400	22	63	44	582	0.210785	1.39118e-08	711	6.06962e-08
ENSG00000166128	chr15_63765000_63766600	chr15_63767000_63768400	111	422	206	4681	0.210775	1.76013e-55	5420	1.8003e-52
ENSG00000164615	chr5_133467000_133477200	chr5_134181000_134181800	40	119	56	639	0.210721	5.00622e-10	854	3.10349e-09
ENSG00000106635	chr7_73629000_73634600	chr7_73684200_73689200	35	56	70	362	0.210651	1.17074e-06	523	3.2017e-06
ENSG00000135916	chr2_231837800_231848200	chr2_232537000_232538400	39	94	72	663	0.210622	3.68527e-10	868	2.36385e-09
ENSG00000111269	chr12_11911800_11933400	chr12_12734200_12736800	49	151	56	626	0.210617	2.66492e-10	882	1.77126e-09
ENSG00000160213	chr21_44772000_44773000	chr21_45573800_45576800	47	102	96	789	0.210546	7.9795e-12	1034	7.71489e-11
ENSG00000189067	chr16_11274200_11277800	chr16_11421400_11421800	72	249	140	2662	0.210466	1.32863e-32	3123	4.82837e-30
ENSG00000164615	chr5_133467000_133477200	chr5_133882600_133892200	53	106	91	604	0.21042	5.30494e-10	854	3.269e-09
ENSG00000141219	chr17_70415600_70418600	chr17_70419000_70421600	44	87	95	695	0.210396	1.12791e-10	921	8.22285e-10
ENSG00000109929	chr11_121436400_121448400	chr11_121458800_121464800	58	144	99	915	0.210327	1.2643e-13	1216	1.89496e-12
ENSG00000167770	chr11_64618400_64628200	chr11_64633000_64638800	74	297	65	1055	0.210294	2.30027e-16	1491	6.58563e-15
ENSG00000154723	chr21_26827200_26834200	chr21_26834600_26836800	37	120	72	1188	0.21029	1.25855e-15	1417	3.02428e-14
ENSG00000111364	chr12_124962000_124970000	chr12_125029200_125030400	33	78	89	1053	0.210256	5.50428e-14	1253	8.99161e-13
ENSG00000069966	chr15_52297000_52301800	chr15_52755000_52759400	33	59	85	594	0.210252	3.75647e-09	771	1.88619e-08
ENSG00000214413	chr10_112116400_112116800	chr10_112170200_112176200	58	87	142	740	0.210161	1.02523e-11	1027	9.65757e-11
ENSG00000217128	chr5_131761200_131761600	chr5_131995600_132000800	42	43	171	751	0.210108	1.64554e-11	1007	1.47776e-10
ENSG00000130348	chr6_106610800_106616600	chr6_107978200_107979200	85	210	137	1219	0.210102	6.30088e-18	1651	2.57124e-16
ENSG00000145979	chr6_13423000_13428000	chr6_13428400_13434600	37	37	162	736	0.21006	3.72734e-11	972	3.06734e-10
ENSG00000152904	chr1_235112600_235115800	chr1_235140400_235153800	52	29	215	463	0.21005	5.13781e-09	759	2.49065e-08
ENSG00000224531	chr6_10533800_10535400	chr6_11275000_11280400	28	51	77	580	0.209971	8.87678e-09	736	4.0606e-08
ENSG00000111269	chr12_11973400_11993400	chr12_12160000_12163800	59	109	103	611	0.20985	3.10188e-10	882	2.02602e-09
ENSG00000168769	chr4_105978200_105982200	chr4_105982600_105983400	158	1010	146	6615	0.209823	1.34328e-79	7929	2.27158e-76
ENSG00000001461	chr1_24230800_24235600	chr1_25346600_25349600	39	73	103	785	0.209814	2.06553e-11	1000	1.81044e-10
ENSG00000034510	chr2_85151000_85151400	chr2_85151800_85152200	47	103	211	4915	0.20975	1.55234e-53	5276	1.53815e-50
ENSG00000169371	chr15_75135400_75135800	chr15_75337800_75342600	25	37	89	596	0.209664	7.24161e-09	747	3.38975e-08
ENSG00000122741	chr9_36987600_36997200	chr9_37369800_37378600	35	56	72	374	0.209613	9.55241e-07	537	2.66763e-06
ENSG00000143437	chr1_149858000_149858800	chr1_151253400_151254000	68	217	114	1609	0.209604	2.26051e-21	2008	1.86533e-19
ENSG00000129103	chr7_55376200_55378000	chr7_55572000_55590800	63	166	109	1112	0.209595	7.38488e-16	1450	1.87392e-14
ENSG00000129103	chr7_55141200_55142200	chr7_55376200_55378000	62	106	167	1115	0.209568	7.44854e-16	1450	1.88751e-14
ENSG00000162819	chr1_221926600_221928200	chr1_221948000_221953000	42	58	146	857	0.209557	2.06514e-12	1103	2.30606e-11
ENSG00000100490	chr14_50465600_50466400	chr14_50549800_50555000	35	37	184	1110	0.209451	5.2401e-15	1366	1.09508e-13
ENSG00000184270	chr1_149858000_149858800	chr1_150536800_150540000	43	103	70	592	0.209426	1.84878e-09	808	9.97451e-09
ENSG00000162885	chr1_236159800_236164200	chr1_236320000_236325400	107	107	272	849	0.209412	1.0745e-14	1335	2.08632e-13
ENSG00000166199	chr11_44581200_44581800	chr11_44617400_44619600	23	50	70	789	0.209396	1.0772e-10	932	7.8899e-10
ENSG00000203710	chr1_207103800_207106000	chr1_207584400_207588800	24	55	65	718	0.209352	5.41744e-10	862	3.33088e-09
ENSG00000070018	chr12_11867600_11884200	chr12_11911800_11933400	105	142	259	1167	0.209335	5.06503e-18	1673	2.11594e-16
ENSG00000112357	chr6_137414400_137429800	chr6_137486200_137490000	39	155	36	576	0.209271	1.99076e-09	806	1.06587e-08
ENSG00000014216	chr11_64618400_64628200	chr11_64633000_64638800	102	414	92	1517	0.209158	1.95676e-22	2125	1.96653e-20
ENSG00000167703	chr17_1100400_1106200	chr17_1625000_1627600	22	59	51	657	0.209044	3.06295e-09	789	1.57023e-08
ENSG00000144837	chr3_119345800_119349000	chr3_119416000_119420600	32	77	73	757	0.209003	9.96146e-11	939	7.35997e-10
ENSG00000151748	chr14_50503800_50508400	chr14_50549800_50555000	80	153	139	858	0.208885	1.35959e-13	1230	2.022e-12
ENSG00000107551	chr10_45468200_45470000	chr10_45470400_45472200	52	149	110	1486	0.208861	3.66824e-19	1797	1.94705e-17
ENSG00000205726	chr21_34752200_34755800	chr21_35319600_35321400	35	77	59	442	0.208846	1.80995e-07	613	6.01594e-07
ENSG00000142186	chr11_65355600_65357200	chr11_65657800_65658200	33	105	57	808	0.208797	2.41982e-11	1003	2.08439e-10
ENSG00000183207	chr19_49998800_49999600	chr19_50409200_50418200	33	114	51	787	0.208758	3.67748e-11	985	3.03121e-10
ENSG00000104635	chr8_22571200_22574200	chr8_22831000_22833400	52	123	105	969	0.208755	9.15836e-14	1249	1.41601e-12
ENSG00000048462	chr16_11274200_11277800	chr16_11421400_11421800	30	83	70	961	0.208731	9.97256e-13	1144	1.20333e-11
ENSG00000159147	chr21_35319600_35321400	chr21_35347200_35348200	23	51	44	354	0.208633	4.85305e-06	472	1.14811e-05
ENSG00000168067	chr11_64618400_64628200	chr11_64633000_64638800	56	226	52	851	0.208619	4.05069e-13	1185	5.38127e-12
ENSG00000167987	chr11_61124600_61125000	chr11_61738400_61741200	16	46	34	462	0.208529	6.7105e-07	558	1.94228e-06
ENSG00000249141	chr6_166585400_166590600	chr6_167000400_167003800	25	52	54	420	0.208507	7.9083e-07	551	2.25107e-06
ENSG00000121380	chr12_11728800_11732200	chr12_12734200_12736800	20	37	58	460	0.208501	4.551e-07	575	1.36983e-06
ENSG00000203710	chr1_206747200_206755800	chr1_206942000_206943800	26	61	66	709	0.208475	6.41278e-10	862	3.87043e-09
ENSG00000170632	chr7_101946600_101952000	chr7_102066200_102068200	49	92	81	476	0.208424	2.73214e-08	698	1.10978e-07
ENSG00000123992	chr2_219750400_219753600	chr2_219760000_219761600	27	53	72	588	0.208345	1.05949e-08	740	4.75851e-08
ENSG00000099624	chr19_1269000_1269400	chr19_2151400_2152200	22	43	55	425	0.208315	9.29898e-07	545	2.60391e-06
ENSG00000100439	chr14_23016200_23026400	chr14_23388400_23388800	41	110	35	290	0.208156	4.65535e-06	476	1.10546e-05
ENSG00000168894	chr2_85166600_85167000	chr2_86667600_86668000	24	66	38	392	0.208145	1.68841e-06	520	4.44654e-06
ENSG00000106153	chr7_55376200_55378000	chr7_55572000_55590800	57	137	110	1008	0.208132	2.63215e-14	1312	4.64499e-13
ENSG00000173486	chr11_63606000_63606600	chr11_64618400_64628200	50	51	160	573	0.208031	1.31794e-09	834	7.37177e-09
ENSG00000160991	chr7_101624400_101627200	chr7_101946600_101952000	48	55	181	851	0.208027	1.46005e-12	1135	1.69329e-11
ENSG00000165501	chr14_50503800_50508400	chr14_50549800_50555000	41	83	68	444	0.207982	1.2048e-07	636	4.18209e-07
ENSG00000100814	chr14_20811000_20811600	chr14_20929600_20930200	76	139	141	833	0.207974	4.38437e-13	1189	5.77255e-12
ENSG00000243811	chr22_39494000_39496800	chr22_40306200_40306800	27	115	40	917	0.207966	3.33764e-12	1099	3.54711e-11
ENSG00000137409	chr6_37516800_37522000	chr6_37526800_37533800	32	65	94	880	0.207894	6.38306e-12	1071	6.3178e-11
ENSG00000188895	chr17_37911600_37916200	chr17_38753800_38756200	55	147	117	1373	0.20789	5.64327e-18	1692	2.33063e-16
ENSG00000152700	chr5_133467000_133477200	chr5_133871000_133879400	75	177	137	1179	0.207848	9.19246e-17	1568	2.9034e-15
ENSG00000164306	chr4_185247400_185252800	chr4_185337600_185342600	51	126	107	1078	0.207739	9.61308e-15	1362	1.88852e-13
ENSG00000214022	chr7_150146000_150148000	chr7_151047000_151050000	31	34	139	717	0.207647	1.98404e-10	921	1.36455e-09
ENSG00000132570	chr5_133435000_133437800	chr5_134181000_134181800	50	114	120	1156	0.207569	1.76761e-15	1440	4.10446e-14
ENSG00000117751	chr1_28210400_28214600	chr1_28499200_28500200	30	112	52	1006	0.207535	3.84462e-13	1200	5.13223e-12
ENSG00000196177	chr10_124913400_124913800	chr10_125153200_125163600	79	157	177	1297	0.207521	4.33194e-18	1710	1.83937e-16
ENSG00000050393	chr6_14091200_14096000	chr6_14108000_14110000	43	78	116	832	0.207468	7.38503e-12	1069	7.19719e-11
ENSG00000130713	chr9_132650800_132667000	chr9_132772600_132785600	38	104	55	537	0.207457	1.40513e-08	734	6.12603e-08
ENSG00000142784	chr1_27164400_27167000	chr1_28210400_28214600	32	58	113	1032	0.207411	1.81465e-13	1235	2.61834e-12
ENSG00000155034	chr7_5273800_5275600	chr7_5735600_5741800	28	36	108	608	0.20735	5.05571e-09	780	2.4563e-08
ENSG00000090020	chr1_27955200_27959600	chr1_28210400_28214600	41	126	49	537	0.207325	9.34348e-09	753	4.25231e-08
ENSG00000011478	chr19_45393600_45394600	chr19_45518400_45520000	22	85	25	400	0.207322	1.41303e-06	532	3.79049e-06
ENSG00000143157	chr1_167643400_167651200	chr1_167675800_167678800	38	109	78	1009	0.207289	1.91865e-13	1234	2.74924e-12
ENSG00000121380	chr12_12160000_12163800	chr12_12734200_12736800	30	75	48	422	0.207138	5.42545e-07	575	1.60313e-06
ENSG00000135916	chr2_231524600_231530400	chr2_232526200_232528400	49	96	95	628	0.207107	7.2809e-10	868	4.33599e-09
ENSG00000179583	chr16_11274200_11277800	chr16_11421400_11421800	42	146	76	1300	0.207069	1.31365e-16	1564	4.00023e-15
ENSG00000243646	chr21_34752200_34755800	chr21_35321800_35323000	24	116	24	561	0.207021	1.84815e-08	725	7.82981e-08
ENSG00000166803	chr15_64301200_64303400	chr15_65587800_65589000	32	96	56	702	0.207018	4.94411e-10	886	3.07037e-09
ENSG00000014216	chr11_64633000_64638800	chr11_65272200_65275400	73	121	237	1694	0.206892	5.62967e-22	2125	5.24237e-20
ENSG00000241468	chr7_99679400_99680800	chr7_99962400_99965200	42	137	64	860	0.206884	3.96823e-12	1103	4.14572e-11
ENSG00000111843	chr6_10533800_10535400	chr6_11275000_11280400	28	46	85	566	0.206828	1.90628e-08	725	8.04893e-08
ENSG00000113615	chr5_133467000_133477200	chr5_133882600_133892200	148	349	298	2675	0.206775	8.07437e-35	3470	3.53128e-32
ENSG00000217128	chr5_131799800_131804000	chr5_131995600_132000800	62	88	151	706	0.206745	3.49008e-11	1007	2.89274e-10
ENSG00000137714	chr11_110243200_110244800	chr11_111278400_111290600	45	33	196	575	0.20674	1.19561e-09	849	6.76265e-09
ENSG00000171766	chr15_45011000_45017000	chr15_45020400_45021200	38	69	83	519	0.206729	2.77633e-08	709	1.12589e-07
ENSG00000129667	chr17_73659600_73661000	chr17_74257800_74261600	42	48	187	1006	0.206705	7.56596e-14	1283	1.19278e-12
ENSG00000092931	chr17_74268200_74269600	chr17_75434800_75443600	65	93	186	964	0.206605	4.46951e-14	1308	7.47551e-13
ENSG00000151729	chr4_185189200_185191800	chr4_185434600_185437200	19	48	36	349	0.206594	9.51361e-06	452	2.10475e-05
ENSG00000169118	chr15_65186000_65186400	chr15_65587800_65589000	35	101	73	957	0.206473	1.08181e-12	1166	1.29513e-11
ENSG00000164919	chr8_101503600_101507000	chr8_101507400_101515800	173	140	562	1517	0.206419	1.9765e-24	2392	2.70421e-22
ENSG00000173726	chr1_235140400_235153800	chr1_236159800_236164200	160	453	132	1162	0.206216	9.2571e-20	1907	5.55382e-18
ENSG00000149089	chr11_35057200_35058600	chr11_35412400_35412800	21	53	61	840	0.206188	8.03658e-11	975	6.07824e-10
ENSG00000222011	chr7_101946600_101952000	chr7_102080200_102085400	42	85	70	451	0.206141	1.1946e-07	648	4.15018e-07
ENSG00000134909	chr11_128420000_128422200	chr11_128627800_128628800	46	131	91	1113	0.206095	1.03305e-14	1381	2.01479e-13
ENSG00000224531	chr6_11275000_11280400	chr6_11710000_11715600	32	73	66	565	0.206052	1.68883e-08	736	7.22726e-08
ENSG00000115275	chr2_74406000_74409800	chr2_74410800_74414000	24	74	35	412	0.205917	1.24585e-06	545	3.38658e-06
ENSG00000214078	chr20_34359400_34360200	chr20_35233800_35234200	61	135	152	1403	0.205908	3.21873e-18	1751	1.40575e-16
ENSG00000196652	chr7_99679400_99680800	chr7_99962400_99965200	38	107	67	744	0.205869	1.31065e-10	956	9.40902e-10
ENSG00000137054	chr9_36987600_36997200	chr9_37369800_37378600	73	108	152	693	0.20583	2.80733e-11	1026	2.38115e-10
ENSG00000184900	chr21_45627200_45627800	chr21_46969800_46972400	17	43	45	559	0.205775	8.8042e-08	664	3.16023e-07
ENSG00000197721	chr1_206851800_206853600	chr1_206976200_206977400	14	31	39	394	0.205585	5.85712e-06	478	1.36029e-05
ENSG00000198218	chr3_48514400_48515200	chr3_49377400_49377800	80	171	220	2062	0.205573	1.42006e-25	2533	2.30021e-23
ENSG00000183726	chr1_25352000_25357600	chr1_25358000_25359000	64	240	107	1969	0.205499	4.13571e-24	2380	5.41872e-22
ENSG00000122550	chr7_23053800_23054400	chr7_23632600_23636000	34	93	59	615	0.205437	4.41378e-09	801	2.17805e-08
ENSG00000180626	chr17_4919200_4921400	chr17_5123400_5130000	18	37	57	567	0.205353	6.70891e-08	679	2.47431e-07
ENSG00000204634	chr2_101010600_101012400	chr2_101178800_101179400	52	68	184	963	0.205265	1.60844e-13	1267	2.35211e-12
ENSG00000168071	chr11_64618400_64628200	chr11_64633000_64638800	74	297	68	1061	0.205199	1.00503e-15	1500	2.47002e-14
ENSG00000181192	chr10_12163000_12166200	chr10_12305800_12308000	58	112	151	1138	0.205178	2.47642e-15	1459	5.57579e-14
ENSG00000161533	chr17_73659600_73661000	chr17_74257800_74261600	49	55	215	1088	0.205163	7.7489e-15	1407	1.55481e-13
ENSG00000142945	chr1_44296600_44303000	chr1_45272400_45276400	65	143	141	1161	0.205037	8.51999e-16	1510	2.12924e-14
ENSG00000099860	chr19_2085800_2089800	chr19_2783400_2785000	26	69	63	781	0.204912	2.32524e-10	939	1.57034e-09
ENSG00000203710	chr1_206912200_206917200	chr1_206955600_206959000	27	97	43	695	0.204891	1.26821e-09	862	7.12377e-09
ENSG00000186660	chr11_58965000_58969400	chr11_58983600_58985400	42	113	90	1035	0.204854	1.35638e-13	1280	2.01858e-12
ENSG00000160221	chr21_44772000_44773000	chr21_45573800_45576800	43	84	106	781	0.204815	4.58308e-11	1014	3.68523e-10
ENSG00000054967	chr11_72853400_72854000	chr11_72861800_72868600	48	86	113	709	0.204772	1.64838e-10	956	1.15524e-09
ENSG00000163486	chr1_206976200_206977400	chr1_207103800_207106000	16	39	42	475	0.204772	7.84663e-07	572	2.23507e-06
ENSG00000103342	chr16_11274200_11277800	chr16_11421400_11421800	81	277	171	3129	0.204653	6.91513e-36	3658	3.22443e-33
ENSG00000181035	chr19_18262400_18263400	chr19_19516000_19516800	23	65	50	635	0.204593	9.47427e-09	773	4.30488e-08
ENSG00000129347	chr19_10213400_10216600	chr19_10346400_10347000	36	117	58	778	0.204579	8.3387e-11	989	6.28027e-10
ENSG00000160213	chr21_44772000_44773000	chr21_45664000_45666600	42	107	82	803	0.204555	3.13675e-11	1034	2.62632e-10
ENSG00000112137	chr6_13375200_13382400	chr6_13428400_13434600	56	65	220	1049	0.204547	1.35267e-14	1390	2.56288e-13
ENSG00000106868	chr9_114678200_114680400	chr9_114793000_114801200	34	36	188	1125	0.204545	1.57571e-14	1383	2.93893e-13
ENSG00000197798	chr11_125382400_125385400	chr11_126058200_126058800	26	87	58	1067	0.204452	3.77827e-13	1238	5.05163e-12
ENSG00000204856	chr12_111114000_111115400	chr12_111872600_111888800	32	33	121	476	0.204446	1.11762e-07	662	3.91116e-07
ENSG00000162885	chr1_234908000_234909600	chr1_236159800_236164200	50	78	164	1043	0.204439	4.60907e-14	1335	7.67856e-13
ENSG00000028137	chr1_12111200_12120600	chr1_12255600_12265000	67	276	87	1618	0.204339	9.59556e-21	2048	6.94241e-19
ENSG00000126709	chr1_27955200_27959600	chr1_28241200_28241600	82	299	93	1298	0.204308	3.75173e-18	1772	1.61793e-16
ENSG00000149485	chr11_60828600_60829600	chr11_62323800_62328600	34	70	78	593	0.204236	9.63137e-09	775	4.36922e-08
ENSG00000109670	chr4_153472200_153473600	chr4_153474000_153476200	114	326	411	10742	0.204235	2.08718e-109	11593	5.75472e-106
ENSG00000126456	chr19_49998800_49999600	chr19_50145000_50145600	44	111	91	905	0.204233	2.64878e-12	1151	2.88216e-11
ENSG00000181192	chr10_11219200_11221000	chr10_12305800_12308000	52	93	157	1157	0.204222	3.35038e-15	1459	7.31374e-14
ENSG00000103496	chr16_30469600_30472800	chr16_31153200_31154200	21	36	77	632	0.20414	1.19229e-08	766	5.28882e-08
ENSG00000147669	chr8_101449400_101453000	chr8_101912200_101915000	23	58	54	586	0.204057	3.23925e-08	721	1.29201e-07
ENSG00000110841	chr12_26900800_26903000	chr12_26903600_26905800	43	252	73	4664	0.204054	1.93255e-48	5032	1.65612e-45
ENSG00000109270	chr4_100765200_100771200	chr4_100771600_100773200	29	80	61	717	0.204032	8.64268e-10	887	5.05628e-09
ENSG00000145982	chr6_5564800_5567200	chr6_5567600_5569000	22	75	80	4431	0.203994	1.76434e-44	4608	1.33197e-41
ENSG00000033170	chr14_65769600_65770000	chr14_65770400_65772800	126	461	318	8544	0.20391	3.04839e-89	9449	5.68569e-86
ENSG00000163608	chr3_111831000_111843800	chr3_111852200_111856200	77	249	85	957	0.203884	2.65355e-14	1368	4.67625e-13
ENSG00000099624	chr19_1133600_1134200	chr19_2085800_2089800	16	25	61	443	0.203861	1.59672e-06	545	4.23108e-06
ENSG00000100804	chr14_23016200_23026400	chr14_23028600_23034600	58	267	39	719	0.203841	1.27311e-11	1083	1.17491e-10
ENSG00000132434	chr7_55141200_55142200	chr7_55376200_55378000	71	128	186	1246	0.203828	9.34403e-17	1631	2.94509e-15
ENSG00000132434	chr7_55376200_55378000	chr7_55572000_55590800	71	186	128	1246	0.203828	9.34403e-17	1631	2.94509e-15
ENSG00000167460	chr19_16476000_16477800	chr19_16478200_16478800	30	99	111	5521	0.203808	4.53142e-55	5761	4.59776e-52
ENSG00000140307	chr15_59271000_59271800	chr15_60860600_60862200	26	83	55	859	0.203802	4.71438e-11	1023	3.77835e-10
ENSG00000243646	chr21_34587200_34588600	chr21_35347200_35348200	22	52	57	594	0.203778	3.10152e-08	725	1.2431e-07
ENSG00000136003	chr12_109083000_109085000	chr12_109085400_109086600	21	46	92	1663	0.203669	1.63765e-18	1822	7.63332e-17
ENSG00000160223	chr21_44772000_44773000	chr21_45664000_45666600	44	109	90	856	0.203601	9.53029e-12	1099	9.04871e-11
ENSG00000168078	chr8_27219600_27234000	chr8_27245000_27251200	64	321	35	736	0.20352	2.84005e-12	1156	3.06922e-11
ENSG00000112486	chr6_167364400_167365400	chr6_167526600_167528400	67	134	130	859	0.203516	1.36583e-12	1190	1.59495e-11
ENSG00000100462	chr14_23016200_23026400	chr14_23388400_23388800	67	211	51	511	0.203481	2.66467e-09	840	1.38406e-08
ENSG00000117751	chr1_28210400_28214600	chr1_28495400_28496800	27	115	44	1014	0.203372	1.14258e-12	1200	1.35993e-11
ENSG00000007080	chr19_17377000_17378200	chr19_18953800_18961800	21	77	36	625	0.203351	1.58371e-08	759	6.82184e-08
ENSG00000108424	chr17_45281000_45282600	chr17_45283000_45283600	52	193	159	6717	0.203287	2.65658e-67	7121	3.50973e-64
ENSG00000178035	chr3_48514400_48515200	chr3_49377400_49377800	51	108	143	1302	0.203268	2.0265e-16	1604	5.89363e-15
ENSG00000146232	chr6_43681800_43683600	chr6_44705400_44706800	24	109	39	1040	0.203185	9.26767e-13	1212	1.12837e-11
ENSG00000112394	chr6_112144200_112147000	chr6_112166800_112168400	18	45	71	1463	0.203173	2.43216e-16	1597	6.91483e-15
ENSG00000013573	chr12_31805800_31806600	chr12_32048200_32051600	17	26	72	560	0.203147	1.01649e-07	675	3.59522e-07
ENSG00000142186	chr11_65057800_65060800	chr11_65355600_65357200	27	41	111	824	0.203138	8.40214e-11	1003	6.32143e-10
ENSG00000152904	chr1_235112600_235115800	chr1_235268600_235269200	18	63	36	642	0.20313	1.64268e-08	759	7.04973e-08
ENSG00000149503	chr11_62323800_62328600	chr11_62389400_62390200	78	193	153	1409	0.203071	1.63634e-18	1833	7.63005e-17
ENSG00000072364	chr5_131799800_131804000	chr5_131995600_132000800	198	317	487	2617	0.202959	5.94459e-35	3619	2.61789e-32
ENSG00000014216	chr11_64618400_64628200	chr11_65057800_65060800	71	445	47	1562	0.202937	3.45618e-21	2125	2.75699e-19
ENSG00000003509	chr2_37875000_37880200	chr2_37882200_37882600	20	50	62	856	0.202911	1.21848e-10	988	8.80974e-10
ENSG00000100342	chr22_35805200_35808200	chr22_37557200_37561600	49	74	165	1002	0.202901	1.87952e-13	1290	2.69874e-12
ENSG00000068079	chr17_40854800_40859000	chr17_41445000_41447800	40	108	92	1097	0.20289	6.8996e-14	1337	1.09893e-12
ENSG00000249141	chr6_166585400_166590600	chr6_167493000_167494200	20	57	38	436	0.202878	1.57533e-06	551	4.17965e-06
ENSG00000142186	chr11_64618400_64628200	chr11_65258600_65260800	43	200	37	723	0.202857	8.92923e-11	1003	6.67076e-10
ENSG00000186501	chr1_28210400_28214600	chr1_28573600_28575200	31	68	74	630	0.202853	6.64138e-09	803	3.13482e-08
ENSG00000130713	chr9_132749600_132762000	chr9_132772600_132785600	32	80	61	561	0.202846	2.95685e-08	734	1.19046e-07
ENSG00000126709	chr1_27955200_27959600	chr1_28974800_28975800	112	269	161	1230	0.202814	6.62484e-18	1772	2.68959e-16
ENSG00000152700	chr5_133871000_133879400	chr5_134181000_134181800	55	157	107	1249	0.202808	5.1119e-16	1568	1.35066e-14
ENSG00000197852	chr1_111755200_111765000	chr1_112048000_112050400	38	133	24	277	0.202755	9.01753e-06	472	2.00663e-05
ENSG00000105011	chr19_13266800_13269600	chr19_13957200_13957600	18	47	32	304	0.202678	4.34235e-05	401	8.30392e-05
ENSG00000001461	chr1_25291600_25293400	chr1_25346600_25349600	42	87	100	771	0.202408	1.0494e-10	1000	7.70722e-10
ENSG00000070018	chr12_11911800_11933400	chr12_11973400_11993400	118	246	179	1130	0.202382	6.35969e-17	1673	2.08855e-15
ENSG00000164303	chr4_185194400_185197400	chr4_185200600_185204800	20	12	108	288	0.202365	2.46433e-05	428	4.97256e-05
ENSG00000243646	chr21_34587200_34588600	chr21_35389000_35395800	24	50	67	584	0.202316	3.90612e-08	725	1.52604e-07
ENSG00000122512	chr7_5577800_5579200	chr7_5735600_5741800	31	41	122	687	0.202303	1.37041e-09	881	7.63592e-09
ENSG00000141837	chr19_13277600_13279000	chr19_14096400_14098800	17	43	47	579	0.202288	9.09558e-08	686	3.25423e-07
ENSG00000187416	chr7_104536000_104539200	chr7_104583200_104586400	120	177	293	1392	0.202259	9.63686e-20	1982	5.76802e-18
ENSG00000064932	chr19_2085800_2089800	chr19_947800_952800	33	76	86	843	0.202246	4.82644e-11	1038	3.86109e-10
ENSG00000149806	chr11_64546000_64546800	chr11_64618400_64628200	119	173	257	1131	0.202181	5.89274e-17	1680	1.94731e-15
ENSG00000155115	chr6_112059200_112064200	chr6_112080200_112090800	43	88	98	720	0.202152	3.29455e-10	949	2.1381e-09
ENSG00000241553	chr3_10233000_10237600	chr3_10289600_10290200	35	88	68	633	0.202087	4.83714e-09	824	2.3615e-08
ENSG00000146828	chr7_99679400_99680800	chr7_99962400_99965200	19	45	29	220	0.201932	0.000323955	313	0.000518453
ENSG00000115738	chr2_8441600_8444400	chr2_8682800_8685200	60	155	109	1021	0.201899	7.73641e-14	1345	1.21617e-12
ENSG00000163820	chr3_45651600_45658200	chr3_46966400_46975000	28	40	112	718	0.201883	1.03255e-09	898	5.93192e-09
ENSG00000086619	chr1_236159800_236164200	chr1_236320000_236325400	277	330	779	2995	0.201877	1.6192e-41	4381	1.03719e-38
ENSG00000167881	chr17_74257800_74261600	chr17_74487600_74490600	107	335	165	1963	0.201846	4.93744e-25	2570	7.25627e-23
ENSG00000163785	chr3_133194400_133197600	chr3_134622200_134625000	46	80	157	1193	0.201842	4.93173e-15	1476	1.03592e-13
ENSG00000198431	chr12_104962800_104963800	chr12_104964400_104965000	31	222	40	3137	0.201831	7.39198e-33	3430	2.75545e-30
ENSG00000197136	chr11_64618400_64628200	chr11_65206400_65212200	44	152	39	455	0.201766	9.02096e-08	690	3.22981e-07
ENSG00000175581	chr11_72853400_72854000	chr11_72861800_72868600	60	98	147	802	0.201717	1.2561e-11	1107	1.16108e-10
ENSG00000100804	chr14_23016200_23026400	chr14_23388400_23388800	78	247	68	690	0.201679	2.10816e-11	1083	1.84411e-10
ENSG00000141337	chr17_65821400_65822200	chr17_66231200_66236600	28	65	76	776	0.201662	3.96456e-10	945	2.52258e-09
ENSG00000168071	chr11_64546000_64546800	chr11_64618400_64628200	122	164	249	965	0.201635	3.17335e-15	1500	6.96807e-14
ENSG00000008128	chr1_2232400_2233400	chr1_713000_714400	30	68	100	1202	0.201596	2.64492e-14	1400	4.66363e-13
ENSG00000182473	chr17_73293000_73295400	chr17_74511200_74512400	26	75	66	962	0.201574	8.15629e-12	1129	7.86543e-11
ENSG00000169118	chr15_63767000_63768400	chr15_65186000_65186400	33	68	103	962	0.201563	3.73765e-12	1166	3.92951e-11
ENSG00000184900	chr21_45638000_45641200	chr21_46969800_46972400	13	27	49	575	0.201558	1.6246e-07	664	5.46009e-07
ENSG00000197498	chr6_112059200_112064200	chr6_112080200_112090800	75	152	174	1265	0.201558	9.88757e-17	1666	3.09793e-15
ENSG00000103707	chr15_65186000_65186400	chr15_65596600_65597800	22	67	44	580	0.201487	5.74975e-08	713	2.15758e-07
ENSG00000135249	chr7_104583200_104586400	chr7_105697400_105700400	65	250	68	985	0.201465	5.39728e-14	1368	8.83628e-13
ENSG00000143466	chr1_206288400_206295000	chr1_206912200_206917200	73	167	137	1071	0.201441	1.00849e-14	1448	1.97022e-13
ENSG00000160991	chr7_101946600_101952000	chr7_102066200_102068200	69	160	108	798	0.201434	7.43039e-12	1135	7.23585e-11
ENSG00000129566	chr14_20811000_20811600	chr14_20929600_20930200	134	251	236	1341	0.201427	2.0815e-19	1962	1.15788e-17
ENSG00000069966	chr15_52553600_52555200	chr15_52755000_52759400	26	41	92	612	0.201371	1.69798e-08	771	7.26103e-08
ENSG00000095951	chr6_11785600_11786000	chr6_11786400_11787000	62	139	296	6623	0.20137	4.8768e-66	7120	6.24772e-63
ENSG00000163428	chr3_119281600_119282800	chr3_119813200_119814200	138	112	412	1027	0.201341	6.58923e-17	1689	2.15835e-15
ENSG00000120963	chr8_101503600_101507000	chr8_101507400_101515800	108	91	341	912	0.201327	9.60156e-15	1452	1.88655e-13
ENSG00000100385	chr22_37701800_37707800	chr22_38028400_38031600	72	168	201	2113	0.201281	9.37501e-25	2554	1.33449e-22
ENSG00000184825	chr6_26520600_26521600	chr6_27775400_27776200	49	111	128	1206	0.20123	4.09593e-15	1494	8.77511e-14
ENSG00000159733	chr4_2263800_2264400	chr4_2744800_2750800	37	74	65	404	0.201229	1.02987e-06	580	2.85336e-06
ENSG00000162885	chr1_234908000_234909600	chr1_236320000_236325400	72	56	307	900	0.201221	1.15994e-13	1335	1.75137e-12
ENSG00000133561	chr7_150357600_150367200	chr7_151216600_151217400	54	90	146	864	0.201197	5.27324e-12	1154	5.3253e-11
ENSG00000163607	chr3_111831000_111843800	chr3_111852200_111856200	34	109	42	471	0.201107	2.05623e-07	656	6.73532e-07
ENSG00000105819	chr7_101946600_101952000	chr7_102080200_102085400	159	341	304	2166	0.201062	1.83466e-28	2970	4.36037e-26
ENSG00000214413	chr10_111844800_111846400	chr10_112116400_112116800	28	42	117	840	0.201016	8.00359e-11	1027	6.05737e-10
ENSG00000166803	chr15_63765000_63766600	chr15_64301200_64303400	42	93	86	665	0.200967	1.58805e-09	886	8.7097e-09
ENSG00000119953	chr10_112116400_112116800	chr10_112170200_112176200	91	129	232	1056	0.200918	3.37456e-15	1508	7.35893e-14
ENSG00000203710	chr1_206676800_206678000	chr1_206912200_206917200	32	60	92	678	0.200906	2.66861e-09	862	1.386e-08
ENSG00000081985	chr1_66836000_66842400	chr1_68225200_68226400	29	93	45	554	0.200859	5.34211e-08	721	2.01835e-07
ENSG00000166803	chr15_64277600_64280800	chr15_64301200_64303400	28	46	100	712	0.200853	1.62269e-09	886	8.8809e-09
ENSG00000224531	chr6_11275000_11280400	chr6_11729600_11733200	30	75	61	570	0.200848	3.89142e-08	736	1.52097e-07
ENSG00000115738	chr2_8441600_8444400	chr2_8547200_8550400	62	153	116	1014	0.200847	1.0461e-13	1345	1.59467e-12
ENSG00000100490	chr14_50503800_50508400	chr14_51254800_51258200	45	205	52	1064	0.200843	6.74515e-14	1366	1.0769e-12
ENSG00000187742	chr9_92074600_92079200	chr9_92079600_92084800	38	108	124	2386	0.200829	1.4382e-25	2656	2.32662e-23
ENSG00000182572	chr6_27114400_27115000	chr6_27775400_27776200	50	125	95	854	0.200759	1.1024e-11	1124	1.03194e-10
ENSG00000107902	chr10_125153200_125163600	chr10_126411000_126414800	26	64	45	377	0.200727	4.70564e-06	512	1.1163e-05
ENSG00000206562	chr3_16411400_16423400	chr3_16472200_16476000	36	147	43	722	0.200654	4.56441e-10	948	2.86006e-09
ENSG00000128335	chr22_35805200_35808200	chr22_37595400_37597200	51	105	159	1463	0.200652	1.3213e-17	1778	5.03546e-16
ENSG00000197343	chr7_98399200_98400800	chr7_99746200_99746600	48	114	112	1046	0.200648	1.86753e-13	1320	2.68365e-12
ENSG00000188897	chr16_11057400_11059000	chr16_11317600_11320400	20	53	40	407	0.200598	4.02138e-06	520	9.7001e-06
ENSG00000125347	chr5_131799800_131804000	chr5_131995600_132000800	189	296	461	2341	0.200491	3.7396e-31	3287	1.1711e-28
ENSG00000028137	chr1_11967400_11968600	chr1_12111200_12120600	117	236	226	1469	0.200388	5.3844e-20	2048	3.3757e-18
ENSG00000105053	chr19_49998800_49999600	chr19_50409200_50418200	37	121	73	1076	0.200371	2.64671e-13	1307	3.67154e-12
ENSG00000121380	chr12_11973400_11993400	chr12_12160000_12163800	40	80	65	390	0.200352	1.27891e-06	575	3.46796e-06
ENSG00000025772	chr20_43269200_43276800	chr20_43679800_43682400	24	134	24	696	0.200352	2.11131e-09	878	1.12358e-08
ENSG00000064703	chr1_111755200_111765000	chr1_112142200_112143800	65	268	42	618	0.200311	1.90395e-10	993	1.31424e-09
ENSG00000198690	chr15_31547200_31549800	chr15_31554200_31559600	31	54	120	1016	0.200281	1.63089e-12	1221	1.8692e-11
ENSG00000111266	chr12_11867600_11884200	chr12_11911800_11933400	172	254	423	1986	0.200211	5.05497e-27	2835	1.00489e-24
ENSG00000186501	chr1_27955200_27959600	chr1_28241200_28241600	38	135	45	585	0.200174	1.0555e-08	803	4.74243e-08
ENSG00000085872	chr19_16250800_16254200	chr19_16551800_16557200	35	107	73	983	0.200162	2.71602e-12	1198	2.94698e-11
ENSG00000111276	chr12_11911800_11933400	chr12_11973400_11993400	93	175	128	672	0.200148	4.10832e-11	1068	3.34548e-10
ENSG00000197498	chr6_112080200_112090800	chr6_112125200_112127400	65	184	120	1297	0.200132	1.6357e-16	1666	4.85858e-15
ENSG00000137714	chr11_109896800_109900600	chr11_111278400_111290600	63	63	178	545	0.200121	4.05227e-09	849	2.01834e-08
ENSG00000141452	chr18_20817000_20823400	chr18_20938800_20939200	19	69	35	601	0.200093	5.64667e-08	724	2.1221e-07
ENSG00000114302	chr3_48514400_48515200	chr3_49377400_49377800	64	152	166	1665	0.200045	6.37494e-20	2047	3.93064e-18
ENSG00000127526	chr19_17233600_17236800	chr19_17377000_17378200	23	37	90	669	0.200033	7.72797e-09	819	3.58933e-08
ENSG00000136827	chr9_132650800_132667000	chr9_132749600_132762000	64	147	93	653	0.199998	4.31736e-10	957	2.72253e-09
ENSG00000165714	chr12_11867600_11884200	chr12_12160000_12163800	91	174	212	1393	0.199997	2.52156e-18	1870	1.12411e-16
ENSG00000135926	chr2_219760000_219761600	chr2_220143000_220144200	35	52	90	435	0.199981	6.11341e-07	612	1.78647e-06
ENSG00000087299	chr14_50503800_50508400	chr14_50549800_50555000	83	190	137	1001	0.199967	3.41674e-14	1411	5.87427e-13
ENSG00000153786	chr16_84547000_84550600	chr16_84634400_84638000	28	67	90	1126	0.199948	2.73887e-13	1311	3.78112e-12
ENSG00000070731	chr17_74257800_74261600	chr17_74487600_74490600	30	78	45	384	0.199913	3.02601e-06	537	7.50785e-06
ENSG00000179335	chr15_75084000_75092800	chr15_75333800_75335800	46	79	142	950	0.199889	1.96115e-12	1217	2.20293e-11
ENSG00000113971	chr3_133166600_133169400	chr3_133292000_133292600	45	57	134	566	0.199839	1.1417e-08	802	5.09022e-08
ENSG00000136816	chr9_132749600_132762000	chr9_132772600_132785600	31	83	54	514	0.199783	1.43345e-07	682	4.88301e-07
ENSG00000196652	chr7_98399200_98400800	chr7_99942400_99942800	28	89	56	783	0.199775	4.6128e-10	956	2.88767e-09
ENSG00000104859	chr19_45636800_45640000	chr19_45640600_45641600	16	29	89	1493	0.199761	4.1708e-16	1627	1.1243e-14
ENSG00000152904	chr1_234908000_234909600	chr1_236320000_236325400	48	37	184	490	0.199682	2.88721e-08	759	1.16579e-07
ENSG00000151748	chr14_50503800_50508400	chr14_50530400_50532800	44	189	52	945	0.199666	1.58663e-12	1230	1.82474e-11
ENSG00000100764	chr14_89849200_89853400	chr14_91693200_91697200	28	41	87	459	0.199493	6.11937e-07	615	1.78813e-06
ENSG00000136950	chr9_126959800_126966000	chr9_126978400_126981800	127	281	213	1483	0.199449	2.55674e-20	2104	1.7079e-18
ENSG00000147669	chr8_101503600_101507000	chr8_101507400_101515800	59	44	187	431	0.199447	6.64612e-08	721	2.45379e-07
ENSG00000072954	chr19_16221600_16222600	chr19_17377000_17378200	38	90	63	483	0.199442	1.78203e-07	674	5.9332e-07
ENSG00000150990	chr12_124976000_124979800	chr12_125256800_125261200	44	40	239	1035	0.199407	1.20552e-13	1358	1.81329e-12
ENSG00000126391	chr11_64618400_64628200	chr11_65258600_65260800	43	194	38	681	0.199378	5.00038e-10	956	3.10061e-09
ENSG00000164930	chr8_103565800_103571000	chr8_103800800_103802000	25	143	32	1139	0.199327	1.82536e-13	1339	2.6311e-12
ENSG00000198339	chr6_26520600_26521600	chr6_27114400_27115000	20	34	49	277	0.199319	9.15466e-05	380	0.000163568
ENSG00000156735	chr8_37738000_37740400	chr8_38627600_38630200	41	59	129	668	0.199269	1.74148e-09	897	9.46241e-09
ENSG00000136603	chr3_169649600_169651400	chr3_170074600_170075400	31	42	143	943	0.199262	7.64106e-12	1159	7.41765e-11
ENSG00000111269	chr12_11867600_11884200	chr12_12734200_12736800	38	105	67	672	0.199251	2.3871e-09	882	1.25448e-08
ENSG00000090470	chr15_65186000_65186400	chr15_65587800_65589000	35	86	74	676	0.199219	3.01818e-09	871	1.54884e-08
ENSG00000164934	chr8_103543400_103550000	chr8_103823000_103824400	112	274	190	1541	0.199167	2.21803e-20	2117	1.50114e-18
ENSG00000014138	chr11_64633000_64638800	chr11_65057800_65060800	28	105	61	1292	0.199033	9.66352e-15	1486	1.89696e-13
ENSG00000156973	chr2_231812800_231821800	chr2_232537000_232538400	60	212	76	992	0.199029	1.94465e-13	1340	2.7825e-12
ENSG00000121210	chr4_153472200_153473600	chr4_153474000_153476200	127	372	478	12699	0.198998	3.62543e-122	13676	1.21004e-118
ENSG00000243646	chr21_34752200_34755800	chr21_35347200_35348200	33	107	46	539	0.198993	6.55603e-08	725	2.42406e-07
ENSG00000144843	chr3_119416000_119420600	chr3_119813200_119814200	58	38	216	470	0.198992	2.00022e-08	782	8.39637e-08
ENSG00000165929	chr14_91780800_91785000	chr14_91840000_91850400	34	70	106	953	0.198912	7.66568e-12	1163	7.4387e-11
ENSG00000188897	chr16_11419200_11420200	chr16_11770400_11782000	13	30	40	437	0.198877	4.87926e-06	520	1.15369e-05
ENSG00000151726	chr4_185206000_185209200	chr4_185209600_185210800	39	69	212	3067	0.198847	1.51891e-31	3387	4.86474e-29
ENSG00000105851	chr7_105697400_105700400	chr7_106065000_106066600	18	54	43	614	0.198844	6.17284e-08	729	2.29758e-07
ENSG00000166797	chr15_63771600_63774000	chr15_65186000_65186400	42	90	114	977	0.198765	2.31456e-12	1223	2.55178e-11
ENSG00000168795	chr9_37369800_37378600	chr9_37409000_37410200	87	144	163	785	0.198753	5.7361e-12	1179	5.74244e-11
ENSG00000141458	chr18_20810400_20812400	chr18_20938800_20939200	38	154	75	1706	0.198733	5.06494e-19	1973	2.60857e-17
ENSG00000103671	chr15_63765000_63766600	chr15_64301200_64303400	59	166	121	1358	0.198704	1.24113e-16	1704	3.80131e-15
ENSG00000168884	chr4_2263800_2264400	chr4_3046600_3050800	56	122	94	636	0.198669	1.55518e-09	908	8.54907e-09
ENSG00000166199	chr11_44617400_44619600	chr11_44620200_44633600	44	49	165	674	0.198658	9.49398e-10	932	5.50204e-09
ENSG00000197852	chr1_111755200_111765000	chr1_112134800_112137400	40	131	27	274	0.198625	1.379e-05	472	2.94477e-05
ENSG00000084112	chr12_109083000_109085000	chr12_109085400_109086600	38	88	173	3463	0.198622	8.92275e-35	3762	3.86236e-32
ENSG00000213741	chr14_50503800_50508400	chr14_50549800_50555000	105	222	190	1267	0.198603	2.51584e-17	1784	9.03664e-16
ENSG00000115568	chr2_219750400_219753600	chr2_220143000_220144200	32	51	97	564	0.198579	4.71128e-08	744	1.80474e-07
ENSG00000169118	chr15_63765000_63766600	chr15_65186000_65186400	42	106	94	924	0.198547	7.88269e-12	1166	7.63176e-11
ENSG00000100815	chr14_91693200_91697200	chr14_91780800_91785000	89	358	137	2491	0.198521	1.06209e-28	3075	2.60552e-26
ENSG00000206562	chr3_15402000_15403400	chr3_16472200_16476000	24	74	55	795	0.198488	7.0595e-10	948	4.21682e-09
ENSG00000094804	chr17_37911600_37916200	chr17_38753800_38756200	33	83	74	723	0.198414	1.47323e-09	913	8.14621e-09
ENSG00000073584	chr17_37910600_37911000	chr17_38753800_38756200	31	83	72	804	0.198371	3.04656e-10	990	1.99419e-09
ENSG00000164323	chr4_185200600_185204800	chr4_185247400_185252800	90	328	78	959	0.19836	2.24399e-14	1455	4.02591e-13
ENSG00000125746	chr19_45393600_45394600	chr19_46209200_46214600	66	249	82	1182	0.198334	1.80531e-15	1579	4.18511e-14
ENSG00000164615	chr5_133467000_133477200	chr5_133871000_133879400	52	107	94	601	0.198303	5.07454e-09	854	2.46393e-08
ENSG00000168795	chr9_37369800_37378600	chr9_37398400_37406200	47	184	58	890	0.198273	6.46158e-12	1179	6.38705e-11
ENSG00000136631	chr1_149223800_149224600	chr1_149858000_149858800	125	335	202	1834	0.198251	1.53825e-23	2496	1.85805e-21
ENSG00000135916	chr2_231454200_231465200	chr2_232526200_232528400	36	60	108	664	0.198223	3.85898e-09	868	1.93254e-08
ENSG00000143319	chr1_156195400_156197200	chr1_156629800_156630200	18	50	52	761	0.1981	3.0207e-09	881	1.55007e-08
ENSG00000138614	chr15_65186000_65186400	chr15_65587800_65589000	39	111	79	891	0.198076	2.26437e-11	1120	1.96464e-10
ENSG00000132570	chr5_133871000_133879400	chr5_134181000_134181800	58	156	112	1114	0.198067	3.32916e-14	1440	5.7377e-13
ENSG00000182473	chr17_73288600_73292600	chr17_74477800_74480000	30	75	83	941	0.198057	1.89249e-11	1129	1.67264e-10
ENSG00000165516	chr14_50503800_50508400	chr14_50549800_50555000	51	99	88	508	0.197996	4.9562e-08	746	1.88858e-07
ENSG00000166803	chr15_64301200_64303400	chr15_64434800_64438600	28	100	47	711	0.197966	2.79486e-09	886	1.44553e-08
ENSG00000106258	chr7_99679400_99680800	chr7_99942400_99942800	23	70	39	445	0.197964	1.64744e-06	577	4.35076e-06
ENSG00000146670	chr11_64618400_64628200	chr11_65206400_65212200	48	163	47	527	0.197921	2.24607e-08	785	9.31951e-08
ENSG00000136045	chr12_108958400_108961400	chr12_108961800_108962200	23	91	62	2025	0.197876	7.19616e-21	2201	5.32801e-19
ENSG00000203813	chr6_27114400_27115000	chr6_27775400_27776200	92	249	165	1590	0.197798	6.20749e-20	2096	3.83534e-18
ENSG00000185049	chr4_2263800_2264400	chr4_2744800_2750800	56	123	94	639	0.197792	1.69522e-09	912	9.23481e-09
ENSG00000185507	chr11_326200_331600	chr11_616000_616800	70	165	139	1131	0.197786	9.69386e-15	1505	1.90144e-13
ENSG00000142186	chr11_64618400_64628200	chr11_65272200_65275400	66	177	82	678	0.197775	2.64501e-10	1003	1.75941e-09
ENSG00000159388	chr1_203256600_203259000	chr1_203259600_203260800	67	212	142	2003	0.197771	8.42056e-23	2424	9.01248e-21
ENSG00000117543	chr1_101643200_101645800	chr1_101852600_101856800	36	60	130	920	0.197727	1.44762e-11	1146	1.31766e-10
ENSG00000070501	chr8_41570800_41574400	chr8_43014800_43018800	56	223	70	1106	0.197638	2.79474e-14	1455	4.90395e-13
ENSG00000167468	chr19_1100000_1103400	chr19_1269000_1269400	22	50	59	546	0.197613	2.17851e-07	677	7.08627e-07
ENSG00000169118	chr15_65174600_65176800	chr15_65186000_65186400	33	70	103	960	0.197588	9.9678e-12	1166	9.4239e-11
ENSG00000129197	chr17_5123400_5130000	chr17_5144600_5147000	19	74	36	705	0.197487	8.84897e-09	834	4.04968e-08
ENSG00000157259	chr7_92366200_92368600	chr7_92438000_92440200	13	30	53	815	0.197374	1.8747e-09	911	1.00968e-08
ENSG00000169371	chr15_75333800_75335800	chr15_75337800_75342600	41	94	73	539	0.197334	5.39029e-08	747	2.03478e-07
ENSG00000167770	chr11_63606000_63606600	chr11_64618400_64628200	82	86	289	1034	0.197216	1.53707e-14	1491	2.87471e-13
ENSG00000155097	chr8_103251000_103251600	chr8_103543400_103550000	109	218	185	1100	0.197193	1.35272e-15	1612	3.22553e-14
ENSG00000168566	chr6_7153800_7156600	chr6_7962800_7964400	38	103	75	758	0.197186	5.39621e-10	974	3.31847e-09
ENSG00000118707	chr20_35233800_35234200	chr20_35671200_35673400	24	74	45	551	0.197138	1.64547e-07	694	5.52426e-07
ENSG00000162692	chr1_101852600_101856800	chr1_101863000_101874000	37	66	93	560	0.197098	4.65449e-08	756	1.78536e-07
ENSG00000082996	chr3_150102800_150103400	chr3_150298800_150300600	12	73	15	588	0.197092	1.87351e-07	688	6.20411e-07
ENSG00000163964	chr3_195905600_195913600	chr3_196729800_196730400	28	105	31	419	0.197069	1.62513e-06	583	4.29872e-06
ENSG00000163682	chr4_40306600_40308200	chr4_40309000_40312200	26	59	53	409	0.197015	3.43661e-06	547	8.41877e-06
ENSG00000162302	chr11_63606000_63606600	chr11_64618400_64628200	30	35	82	291	0.196956	3.3113e-05	438	6.49237e-05
ENSG00000116957	chr1_235140400_235153800	chr1_236159800_236164200	127	373	101	874	0.196954	2.30039e-14	1475	4.11274e-13
ENSG00000163975	chr3_195905600_195913600	chr3_196729800_196730400	34	115	41	479	0.196948	2.82258e-07	669	8.92938e-07
ENSG00000166794	chr15_63765000_63766600	chr15_63767000_63768400	71	273	141	2776	0.196932	7.17452e-30	3261	1.96958e-27
ENSG00000129460	chr14_23004000_23009200	chr14_23016200_23026400	52	34	268	713	0.196916	8.67912e-11	1067	6.50533e-10
ENSG00000143374	chr1_149858000_149858800	chr1_151253400_151254000	50	152	90	1046	0.196859	3.72173e-13	1338	4.98234e-12
ENSG00000100983	chr20_34204200_34204800	chr20_34359400_34360200	45	138	67	720	0.196816	6.31086e-10	970	3.81727e-09
ENSG00000147419	chr8_27202200_27215400	chr8_27219600_27234000	59	34	300	687	0.196789	6.86658e-11	1080	5.29158e-10
ENSG00000147419	chr8_27219600_27234000	chr8_27245000_27251200	59	300	34	687	0.196789	6.86658e-11	1080	5.29158e-10
ENSG00000000938	chr1_27955200_27959600	chr1_28241200_28241600	73	261	87	1108	0.196758	8.26611e-15	1529	1.6466e-13
ENSG00000135916	chr2_231524600_231530400	chr2_231812800_231821800	53	92	114	609	0.196683	5.11267e-09	868	2.48036e-08
ENSG00000161547	chr17_74257800_74261600	chr17_75434800_75443600	104	190	235	1380	0.196678	4.22855e-18	1909	1.80271e-16
ENSG00000186106	chr8_101449400_101453000	chr8_101503600_101507000	47	88	151	1153	0.196667	5.17073e-14	1439	8.50369e-13
ENSG00000100764	chr14_89849200_89853400	chr14_90147200_90148600	13	56	23	523	0.196661	8.86921e-07	615	2.49601e-06
ENSG00000106628	chr7_44671800_44674600	chr7_45019800_45020600	27	97	50	803	0.196588	5.73777e-10	977	3.50777e-09
ENSG00000085872	chr19_16551800_16557200	chr19_16692000_16694400	15	93	22	1068	0.196507	6.81689e-12	1198	6.69367e-11
ENSG00000184825	chr6_27114400_27115000	chr6_27782200_27782800	67	180	120	1127	0.196481	1.81776e-14	1494	3.34659e-13
ENSG00000117751	chr1_27955200_27959600	chr1_28210400_28214600	61	192	81	866	0.196464	6.61898e-12	1200	6.52382e-11
ENSG00000203710	chr1_207508800_207511200	chr1_207997200_207999400	48	90	104	620	0.196458	6.01334e-09	862	2.86525e-08
ENSG00000167881	chr17_74257800_74261600	chr17_74268200_74269600	122	320	214	1914	0.196404	9.1957e-24	2570	1.1423e-21
ENSG00000135249	chr7_104536000_104539200	chr7_105710000_105713000	41	158	66	1103	0.196396	2.32116e-13	1368	3.26451e-12
ENSG00000171115	chr7_150357600_150367200	chr7_151047000_151050000	78	146	185	1150	0.19636	5.15062e-15	1559	1.07815e-13
ENSG00000162894	chr1_206912200_206917200	chr1_206942000_206943800	69	256	127	2157	0.196319	4.43654e-24	2609	5.76522e-22
ENSG00000164933	chr8_103543400_103550000	chr8_103823000_103824400	84	209	143	1162	0.196315	2.39988e-15	1598	5.41884e-14
ENSG00000128891	chr15_40336800_40342600	chr15_40407600_40408600	20	84	34	703	0.196308	9.44447e-09	841	4.29242e-08
ENSG00000105889	chr7_22924200_22926400	chr7_23449800_23451400	18	46	47	515	0.196269	7.45795e-07	626	2.13462e-06
ENSG00000160999	chr7_101946600_101952000	chr7_102080200_102085400	57	124	96	636	0.196162	2.26909e-09	913	1.19887e-08
ENSG00000165476	chr10_64286400_64289000	chr10_64391200_64393000	34	175	53	1622	0.196084	8.77952e-18	1884	3.47753e-16
ENSG00000164323	chr4_185200600_185204800	chr4_185337600_185342600	100	318	95	942	0.196079	4.47853e-14	1455	7.48862e-13
ENSG00000244165	chr19_10213400_10216600	chr19_10346400_10347000	24	73	34	351	0.196074	1.4531e-05	482	3.08674e-05
ENSG00000104129	chr15_40336800_40342600	chr15_40834000_40837000	23	66	48	547	0.196072	2.35581e-07	684	7.59679e-07
ENSG00000119414	chr9_126978400_126981800	chr9_128394200_128399200	71	247	117	1629	0.19606	2.48977e-19	2064	1.3676e-17
ENSG00000181690	chr8_56900200_56907200	chr8_56987000_56987600	88	291	110	1243	0.196057	1.81848e-16	1732	5.33637e-15
ENSG00000186501	chr1_27955200_27959600	chr1_28215200_28221800	34	139	38	592	0.196016	2.13964e-08	803	8.92462e-08
ENSG00000112486	chr6_166585400_166590600	chr6_167000400_167003800	43	132	79	936	0.196015	9.04177e-12	1190	8.63335e-11
ENSG00000085514	chr7_99746200_99746600	chr7_99942400_99942800	53	180	100	1448	0.195987	7.04457e-17	1781	2.29084e-15
ENSG00000127337	chr12_68759200_68759800	chr12_68875600_68877400	34	137	46	755	0.195904	7.29295e-10	972	4.34235e-09
ENSG00000249141	chr6_166585400_166590600	chr6_167526600_167528400	28	49	70	404	0.195812	3.64184e-06	551	8.87081e-06
ENSG00000217128	chr5_130715400_130720400	chr5_131761200_131761600	33	123	52	799	0.195793	3.69995e-10	1007	2.37242e-09
ENSG00000111843	chr6_11275000_11280400	chr6_11373600_11378000	23	90	35	577	0.195673	1.09028e-07	725	3.82717e-07
ENSG00000170632	chr7_102056000_102057200	chr7_102080200_102085400	22	28	99	549	0.195664	1.88281e-07	698	6.23165e-07
ENSG00000132570	chr5_133467000_133477200	chr5_133882600_133892200	67	149	143	1081	0.195619	6.92729e-14	1440	1.10265e-12
ENSG00000164306	chr4_185200600_185204800	chr4_186260400_186267800	76	312	63	911	0.19561	3.2679e-13	1362	4.42997e-12
ENSG00000168884	chr4_2744800_2750800	chr4_2938400_2938800	32	127	44	705	0.19558	2.80206e-09	908	1.44878e-08
ENSG00000135930	chr2_232537000_232538400	chr2_233940800_233945800	57	126	156	1365	0.19558	3.75222e-16	1704	1.02255e-14
ENSG00000091127	chr7_104536000_104539200	chr7_104583200_104586400	90	129	254	1183	0.195567	9.74503e-16	1656	2.40319e-14
ENSG00000126432	chr11_64618400_64628200	chr11_64633000_64638800	71	253	76	921	0.195516	7.57206e-13	1321	9.41487e-12
ENSG00000177879	chr5_114880400_114881000	chr5_114912800_114916400	44	249	40	1069	0.195477	1.5346e-13	1402	2.25531e-12
ENSG00000132432	chr7_55597200_55601400	chr7_55601800_55603200	49	67	158	746	0.195477	3.05024e-10	1020	1.99619e-09
ENSG00000114529	chr3_111831000_111843800	chr3_112691600_112693600	34	208	26	771	0.195472	2.09015e-10	1039	1.42908e-09
ENSG00000163956	chr4_2938400_2938800	chr4_3046600_3050800	60	84	241	1387	0.195469	1.01785e-16	1772	3.17966e-15
ENSG00000109929	chr11_121337600_121338000	chr11_121436400_121448400	31	35	171	979	0.195404	6.2726e-12	1216	6.21866e-11
ENSG00000121380	chr12_11867600_11884200	chr12_11911800_11933400	41	58	93	383	0.195355	2.36082e-06	575	6.01045e-06
ENSG00000119953	chr10_112533400_112535000	chr10_112562000_112563200	52	152	105	1199	0.195287	1.99293e-14	1508	3.62801e-13
ENSG00000144843	chr3_119345800_119349000	chr3_119813200_119814200	58	39	216	469	0.195259	3.69991e-08	782	1.45484e-07
ENSG00000164919	chr8_101449400_101453000	chr8_101507400_101515800	129	89	606	1568	0.195249	5.57025e-22	2392	5.19085e-20
ENSG00000161533	chr17_73150600_73151600	chr17_74242200_74243400	32	109	72	1194	0.195203	1.50489e-13	1407	2.21473e-12
ENSG00000136819	chr9_132650800_132667000	chr9_132772600_132785600	50	157	71	766	0.195198	2.00729e-10	1044	1.37852e-09
ENSG00000023902	chr1_149223800_149224600	chr1_149858000_149858800	82	226	127	1151	0.195143	4.47503e-15	1586	9.48792e-14
ENSG00000129103	chr7_55141200_55142200	chr7_55601800_55603200	69	99	216	1066	0.195091	6.65245e-14	1450	1.06357e-12
ENSG00000164919	chr8_101270200_101272200	chr8_101507400_101515800	108	63	627	1594	0.195044	6.15868e-22	2392	5.69734e-20
ENSG00000146729	chr7_55376200_55378000	chr7_55572000_55590800	57	167	97	1009	0.195044	7.20922e-13	1330	9.01011e-12
ENSG00000064703	chr1_111755200_111765000	chr1_112134800_112137400	74	259	55	605	0.195034	5.72741e-10	993	3.50228e-09
ENSG00000167770	chr11_64546000_64546800	chr11_64618400_64628200	114	151	257	969	0.195032	3.01603e-14	1491	5.25011e-13
ENSG00000179144	chr7_149296200_149297200	chr7_151047000_151050000	17	17	89	400	0.195027	7.03435e-06	523	1.60502e-05
ENSG00000132824	chr20_42378600_42382000	chr20_43269200_43276800	117	239	253	1685	0.195026	4.2404e-21	2294	3.31368e-19
ENSG00000171992	chr5_150437800_150452000	chr5_150502200_150509400	91	186	193	1274	0.194982	2.10701e-16	1744	6.09394e-15
ENSG00000123933	chr4_2263800_2264400	chr4_3046600_3050800	36	73	57	332	0.194956	1.17704e-05	498	2.55021e-05
ENSG00000183207	chr19_48867200_48867800	chr19_50145000_50145600	33	77	86	789	0.194942	6.84189e-10	985	4.10326e-09
ENSG00000118707	chr20_34204200_34204800	chr20_34359400_34360200	32	91	53	518	0.194922	2.27354e-07	694	7.35819e-07
ENSG00000131351	chr19_16250800_16254200	chr19_16551800_16557200	25	74	48	541	0.194918	2.56553e-07	688	8.1951e-07
ENSG00000163113	chr1_149223800_149224600	chr1_149858000_149858800	96	293	138	1425	0.194917	3.63469e-18	1952	1.57226e-16
ENSG00000124772	chr6_37516800_37522000	chr6_37526800_37533800	51	111	151	1358	0.194915	9.05907e-16	1671	2.25022e-14
ENSG00000117543	chr1_101755600_101761000	chr1_101835200_101837000	29	91	67	959	0.194915	2.83083e-11	1146	2.399e-10
ENSG00000196839	chr20_42378600_42382000	chr20_43269200_43276800	123	252	261	1728	0.1949	1.14318e-21	2364	1.00408e-19
ENSG00000105639	chr19_18262400_18263400	chr19_18392200_18392800	73	129	221	1442	0.194865	2.04402e-17	1865	7.49908e-16
ENSG00000205744	chr19_6527200_6530200	chr19_6737600_6739000	47	90	131	914	0.194856	1.40906e-11	1182	1.28569e-10
ENSG00000116459	chr1_111755200_111765000	chr1_112142200_112143800	163	786	103	1874	0.194853	1.99035e-26	2926	3.64266e-24
ENSG00000197343	chr7_99679400_99680800	chr7_99962400_99965200	46	148	83	1043	0.194838	9.28833e-13	1320	1.13075e-11
ENSG00000133884	chr11_65206400_65212200	chr11_65272200_65275400	56	107	146	973	0.194838	1.96544e-12	1282	2.20755e-11
ENSG00000014138	chr11_64618400_64628200	chr11_64633000_64638800	68	295	65	1058	0.194832	3.53836e-14	1486	6.06102e-13
ENSG00000157978	chr1_25346600_25349600	chr1_25352000_25357600	25	55	54	401	0.194828	5.64135e-06	535	1.31504e-05
ENSG00000159176	chr1_200597400_200598000	chr1_200857400_200858000	24	80	54	851	0.194792	4.38388e-10	1009	2.76003e-09
ENSG00000182473	chr17_74257800_74261600	chr17_74487600_74490600	58	152	96	823	0.194692	4.17413e-11	1129	3.39123e-10
ENSG00000151748	chr14_50465600_50466400	chr14_50503800_50508400	36	37	197	960	0.194692	5.69154e-12	1230	5.70056e-11
ENSG00000133275	chr19_2151400_2152200	chr19_947800_952800	38	98	99	1078	0.194668	1.11648e-12	1313	1.33144e-11
ENSG00000149639	chr20_35220600_35223600	chr20_35671200_35673400	34	77	118	1325	0.19466	9.81246e-15	1554	1.92203e-13
ENSG00000115902	chr2_64834200_64834800	chr2_65058200_65059400	48	167	122	2387	0.194651	1.1503e-24	2724	1.61891e-22
ENSG00000132432	chr7_55376200_55378000	chr7_55597200_55601400	44	133	72	771	0.194648	3.63406e-10	1020	2.3343e-09
ENSG00000077454	chr7_99746200_99746600	chr7_99966000_99968200	20	61	38	447	0.194639	3.08526e-06	566	7.64071e-06
ENSG00000090924	chr19_39049400_39051200	chr19_39901400_39903200	28	46	96	612	0.19455	4.15288e-08	782	1.61172e-07
ENSG00000162894	chr1_206288400_206295000	chr1_206912200_206917200	113	302	212	1982	0.19455	1.14259e-23	2609	1.40285e-21
ENSG00000182473	chr17_73245400_73248400	chr17_73293000_73295400	18	35	83	993	0.194532	4.33265e-11	1129	3.5061e-10
ENSG00000182095	chr7_5735600_5741800	chr7_6413800_6414400	87	243	144	1362	0.194529	4.09777e-17	1836	1.40162e-15
ENSG00000164733	chr8_11337000_11344200	chr8_11400000_11405200	34	92	68	671	0.194508	8.04282e-09	865	3.71746e-08
ENSG00000125741	chr19_45239600_45241600	chr19_45640600_45641600	18	47	69	1211	0.194446	6.32448e-13	1345	8.02659e-12
ENSG00000111266	chr12_11867600_11884200	chr12_12160000_12163800	137	289	301	2108	0.19442	1.51019e-25	2835	2.43377e-23
ENSG00000144451	chr2_213887000_213889200	chr2_214090600_214099400	97	95	470	1894	0.194377	3.51157e-23	2556	4.08224e-21
ENSG00000243646	chr21_34752200_34755800	chr21_35389000_35395800	36	104	55	530	0.194357	1.33077e-07	725	4.56858e-07
ENSG00000162885	chr1_234859200_234863600	chr1_234908000_234909600	31	76	97	1131	0.194338	7.9282e-13	1335	9.81295e-12
ENSG00000135900	chr2_225383600_225385200	chr2_225801800_225803200	25	79	70	1226	0.194327	2.22406e-13	1400	3.14083e-12
ENSG00000119715	chr14_77428200_77428600	chr14_77495000_77495400	33	84	67	602	0.194304	3.99248e-08	786	1.5558e-07
ENSG00000165929	chr14_91840000_91850400	chr14_92724200_92727000	40	100	96	927	0.194294	2.34683e-11	1163	2.02731e-10
ENSG00000126391	chr11_64618400_64628200	chr11_65355600_65357200	57	180	65	654	0.194252	1.39515e-09	956	7.7571e-09
ENSG00000060982	chr12_25104200_25104600	chr12_25105000_25107600	42	63	293	4466	0.194223	1.48229e-42	4864	9.99995e-40
ENSG00000217128	chr5_130715400_130720400	chr5_131819000_131824000	31	125	47	804	0.194218	5.13925e-10	1007	3.17802e-09
ENSG00000133884	chr11_64633000_64638800	chr11_65272200_65275400	43	68	159	1012	0.194211	2.31892e-12	1282	2.55636e-11
ENSG00000147533	chr8_41570800_41574400	chr8_42149200_42152600	50	107	95	634	0.194195	5.61738e-09	886	2.69807e-08
ENSG00000135077	chr5_156927200_156934800	chr5_157157000_157157800	11	36	24	352	0.194171	5.81928e-05	423	0.00010836
ENSG00000163486	chr1_206288400_206295000	chr1_206942000_206943800	26	91	34	421	0.194165	2.89422e-06	572	7.21449e-06
ENSG00000099624	chr19_2151400_2152200	chr19_947800_952800	22	55	47	421	0.194082	5.01995e-06	545	1.18395e-05
ENSG00000135698	chr16_81834000_81843000	chr16_82685000_82689000	23	58	46	403	0.194075	6.78753e-06	530	1.55378e-05
ENSG00000065518	chr3_119356200_119359200	chr3_119813200_119814200	103	90	279	687	0.194062	2.68328e-11	1159	2.28618e-10
ENSG00000111269	chr12_11867600_11884200	chr12_11973400_11993400	52	91	116	623	0.193981	6.32165e-09	882	2.99785e-08
ENSG00000163820	chr3_45957000_45958000	chr3_46966400_46975000	32	54	108	704	0.193949	4.6393e-09	898	2.2768e-08
ENSG00000132434	chr7_55141200_55142200	chr7_55597200_55601400	55	144	128	1304	0.19392	2.77405e-15	1631	6.17468e-14
ENSG00000160199	chr21_43481200_43483000	chr21_45340000_45343000	15	72	28	830	0.193914	1.85131e-09	945	9.98604e-09
ENSG00000163820	chr3_46150400_46154000	chr3_46966400_46975000	33	57	107	701	0.193906	4.67612e-09	898	2.29242e-08
ENSG00000198339	chr6_27114400_27115000	chr6_27782200_27782800	21	48	38	273	0.193902	0.000142635	380	0.000244955
ENSG00000158669	chr8_41561200_41562200	chr8_41570800_41574400	39	53	158	860	0.1939	7.2812e-11	1110	5.57486e-10
ENSG00000112146	chr6_52361200_52362800	chr6_52363400_52365000	40	104	100	1059	0.193879	1.67925e-12	1303	1.91735e-11
ENSG00000152700	chr5_133467000_133477200	chr5_133882600_133892200	76	176	152	1164	0.193875	9.59402e-15	1568	1.88536e-13
ENSG00000127804	chr17_1625000_1627600	chr17_1971800_1975200	48	121	155	1960	0.193846	8.94412e-21	2284	6.51944e-19
ENSG00000106868	chr9_114745000_114751000	chr9_114793000_114801200	62	118	160	1043	0.193808	3.59551e-13	1383	4.82712e-12
ENSG00000149806	chr11_64546000_64546800	chr11_64633000_64638800	59	233	83	1305	0.193792	1.11689e-15	1680	2.71892e-14
ENSG00000162236	chr11_62323800_62328600	chr11_62608400_62609600	55	101	148	937	0.193733	5.85158e-12	1241	5.84466e-11
ENSG00000066294	chr1_161065600_161067600	chr1_161154600_161157600	21	41	81	761	0.193729	4.29452e-09	904	2.12532e-08
ENSG00000184825	chr6_27114400_27115000	chr6_27775400_27776200	64	183	113	1134	0.193678	4.30415e-14	1494	7.2304e-13
ENSG00000113558	chr5_133467000_133477200	chr5_133882600_133892200	111	270	214	1733	0.19367	4.14636e-21	2328	3.2482e-19
ENSG00000048462	chr16_11059400_11061200	chr16_11390800_11394400	34	69	110	931	0.193661	3.95678e-11	1144	3.23516e-10
ENSG00000147419	chr8_27219600_27234000	chr8_28198000_28200400	49	310	24	697	0.193656	1.38374e-10	1080	9.87283e-10
ENSG00000163444	chr1_203256600_203259000	chr1_203292800_203294400	27	76	49	485	0.193512	8.60922e-07	637	2.43024e-06
ENSG00000072694	chr1_161675400_161676600	chr1_161708400_161710800	26	68	75	902	0.193475	1.71704e-10	1071	1.19899e-09
ENSG00000103657	chr15_63765000_63766600	chr15_63767000_63768400	141	580	308	7344	0.193402	2.27546e-71	8373	3.17139e-68
ENSG00000138613	chr15_63775400_63779800	chr15_64261600_64266200	21	62	49	616	0.19339	9.78405e-08	748	3.47565e-07
ENSG00000072694	chr1_160595000_160604800	chr1_161675400_161676600	31	102	63	875	0.19338	1.75351e-10	1071	1.22176e-09
ENSG00000116260	chr1_181031200_181033000	chr1_181101400_181103800	39	100	93	923	0.193323	3.45789e-11	1155	2.86849e-10
ENSG00000155545	chr5_55352200_55355200	chr5_55708400_55712000	24	80	49	699	0.193289	1.29012e-08	852	5.67337e-08
ENSG00000144233	chr2_128320600_128321600	chr2_128457800_128458400	21	41	79	717	0.193222	1.16075e-08	858	5.16374e-08
ENSG00000179195	chr12_123911000_123915800	chr12_125029200_125030400	32	104	62	813	0.193208	5.86088e-10	1011	3.57287e-09
ENSG00000163428	chr3_119281600_119282800	chr3_119356200_119359200	79	171	175	1264	0.19312	1.18181e-15	1689	2.85939e-14
ENSG00000125246	chr13_100026600_100029600	chr13_100195200_100196200	56	192	133	2277	0.193096	9.6464e-24	2658	1.19478e-21
ENSG00000103549	chr16_30469600_30472800	chr16_30480600_30483600	26	51	103	996	0.19309	2.43034e-11	1176	2.0926e-10
ENSG00000010017	chr6_13428400_13434600	chr6_14108000_14110000	151	466	225	2357	0.193064	3.08711e-28	3199	7.14485e-26
ENSG00000048544	chr6_41674000_41676400	chr6_42738400_42739400	26	110	39	717	0.193051	6.15774e-09	892	2.92702e-08
ENSG00000163785	chr3_133166600_133169400	chr3_133292000_133292600	65	86	232	1093	0.193032	7.41918e-14	1476	1.17255e-12
ENSG00000023608	chr14_62126800_62128400	chr14_62129200_62131000	22	35	96	711	0.193012	1.07141e-08	864	4.80572e-08
ENSG00000117399	chr1_43396000_43411000	chr1_44296600_44303000	39	96	64	490	0.192982	3.31832e-07	689	1.03178e-06
ENSG00000164306	chr4_185200600_185204800	chr4_185337600_185342600	83	305	75	899	0.192977	6.82181e-13	1362	8.58514e-12
ENSG00000166579	chr17_7518000_7518600	chr17_8794600_8804400	60	159	135	1358	0.192974	7.97892e-16	1712	2.00628e-14
ENSG00000197153	chr6_27782200_27782800	chr6_27835200_27839200	43	115	102	1080	0.192952	1.05101e-12	1340	1.261e-11
ENSG00000110108	chr11_60528800_60533600	chr11_61124600_61125000	28	85	56	661	0.192944	2.10649e-08	830	8.80196e-08
ENSG00000118046	chr19_2151400_2152200	chr19_947800_952800	29	73	66	613	0.192891	5.53891e-08	781	2.08537e-07
ENSG00000182095	chr7_5257200_5260400	chr7_5268800_5271800	58	146	148	1484	0.192803	7.81331e-17	1836	2.51577e-15
ENSG00000114023	chr3_121721200_121725400	chr3_121951200_121954400	45	102	131	1213	0.19278	5.99469e-14	1491	9.70274e-13
ENSG00000113615	chr5_133871000_133879400	chr5_133882600_133892200	128	297	318	2727	0.192721	2.19365e-30	3470	6.38122e-28
ENSG00000185900	chr8_42149200_42152600	chr8_43014800_43018800	34	126	52	750	0.192715	1.67998e-09	962	9.16161e-09
ENSG00000058673	chr1_203256600_203259000	chr1_203259600_203260800	117	392	250	3699	0.192714	1.47933e-38	4458	7.98398e-36
ENSG00000130713	chr9_132772600_132785600	chr9_134553800_134555600	16	77	25	616	0.192708	1.42952e-07	734	4.87147e-07
ENSG00000065154	chr10_125978400_125980000	chr10_126411000_126414800	22	47	67	581	0.192697	1.99695e-07	717	6.56418e-07
ENSG00000026297	chr6_166585400_166590600	chr6_167508400_167510000	49	136	113	1248	0.192696	2.13432e-14	1546	3.85606e-13
ENSG00000168496	chr11_61124600_61125000	chr11_62322000_62323400	30	78	86	1005	0.192676	1.72152e-11	1199	1.53631e-10
ENSG00000071539	chr5_1495800_1502200	chr5_1791200_1793200	38	80	65	402	0.19264	2.68693e-06	585	6.75074e-06
ENSG00000188897	chr16_11274200_11277800	chr16_11317600_11320400	19	51	41	409	0.192636	9.70176e-06	520	2.14145e-05
ENSG00000087299	chr14_50503800_50508400	chr14_50529400_50530000	34	239	28	1110	0.19261	2.9406e-13	1411	4.02673e-12
ENSG00000099364	chr16_30480600_30483600	chr16_31276400_31277800	20	59	50	657	0.192595	5.26938e-08	786	1.99342e-07
ENSG00000082641	chr17_45281000_45282600	chr17_45283000_45283600	37	136	124	4322	0.192529	8.19891e-40	4619	4.8142e-37
ENSG00000108819	chr17_47294000_47298000	chr17_47785600_47786200	36	114	86	1246	0.192515	7.72063e-14	1482	1.21384e-12
ENSG00000224531	chr6_11729600_11733200	chr6_12045000_12052800	24	67	54	591	0.192508	1.41684e-07	736	4.83383e-07
ENSG00000119953	chr10_112170200_112176200	chr10_112562000_112563200	70	253	87	1098	0.1925	4.70791e-14	1508	7.82676e-13
ENSG00000140497	chr15_75084000_75092800	chr15_75333800_75335800	52	81	189	1136	0.192495	1.2318e-13	1458	1.84974e-12
ENSG00000168067	chr11_64618400_64628200	chr11_65355600_65357200	66	216	78	825	0.192458	2.37807e-11	1185	2.05093e-10
ENSG00000143486	chr1_206288400_206295000	chr1_206747200_206755800	58	238	83	1391	0.192453	3.1488e-16	1770	8.72732e-15
ENSG00000111269	chr12_11911800_11933400	chr12_11973400_11993400	66	134	102	580	0.192414	8.4015e-09	882	3.86636e-08
ENSG00000116455	chr1_111755200_111765000	chr1_112142200_112143800	50	212	32	460	0.192406	1.01313e-07	754	3.58526e-07
ENSG00000135931	chr2_231524600_231530400	chr2_231812800_231821800	64	107	141	698	0.192273	7.25048e-10	1010	4.3199e-09
ENSG00000168924	chr4_1242400_1243200	chr4_2744800_2750800	47	62	214	1213	0.192268	2.95595e-14	1536	5.15897e-13
ENSG00000111843	chr6_11363800_11368400	chr6_11710000_11715600	21	46	65	593	0.192256	1.8239e-07	725	6.05706e-07
ENSG00000112699	chr6_2856800_2859000	chr6_2859400_2864400	146	505	377	7089	0.192236	2.03489e-68	8117	2.77511e-65
ENSG00000197857	chr19_11691600_11695400	chr19_13266800_13269600	30	54	114	894	0.192203	1.5142e-10	1092	1.06978e-09
ENSG00000054967	chr11_72853400_72854000	chr11_73032200_73039400	43	91	101	721	0.192198	2.08853e-09	956	1.11265e-08
ENSG00000115459	chr2_85124600_85126200	chr2_85166600_85167000	30	51	98	618	0.192161	4.56536e-08	797	1.75446e-07
ENSG00000161547	chr17_74257800_74261600	chr17_74268200_74269600	74	220	137	1478	0.192101	2.52243e-17	1909	9.05776e-16
ENSG00000100461	chr14_23016200_23026400	chr14_23388400_23388800	95	307	86	840	0.192081	1.6768e-12	1328	1.91473e-11
ENSG00000124523	chr6_13428400_13434600	chr6_14108000_14110000	35	95	48	397	0.192062	3.50586e-06	575	8.57237e-06
ENSG00000130713	chr9_132717000_132725000	chr9_132749600_132762000	22	34	90	588	0.19203	1.58375e-07	734	5.33683e-07
ENSG00000164306	chr4_185189200_185191800	chr4_185200600_185204800	92	90	296	884	0.191964	9.03044e-13	1362	1.10287e-11
ENSG00000116957	chr1_234859200_234863600	chr1_236320000_236325400	72	61	327	1015	0.191942	1.04847e-13	1475	1.59771e-12
ENSG00000182473	chr17_74477800_74480000	chr17_74511200_74512400	27	86	65	951	0.191931	7.9046e-11	1129	5.99211e-10
ENSG00000116221	chr1_54837600_54842800	chr1_55264800_55265200	20	108	34	1186	0.191921	1.19441e-12	1348	1.41404e-11
ENSG00000130517	chr19_18392200_18392800	chr19_18953800_18961800	39	166	49	821	0.191906	2.24175e-10	1075	1.52141e-09
ENSG00000214753	chr11_62608400_62609600	chr11_63334200_63335800	55	222	74	1160	0.1919	5.34041e-14	1511	8.76228e-13
ENSG00000103415	chr16_4357600_4358200	chr16_5147800_5148200	56	92	146	761	0.191893	3.30091e-10	1055	2.14189e-09
ENSG00000035141	chr2_70360000_70363400	chr2_70418200_70418600	28	68	74	708	0.191892	9.97181e-09	878	4.5066e-08
ENSG00000205758	chr21_34752200_34755800	chr21_35347200_35348200	29	89	44	455	0.191889	1.57532e-06	617	4.17965e-06
ENSG00000168067	chr11_64546000_64546800	chr11_64618400_64628200	90	130	192	773	0.191862	2.74547e-11	1185	2.33384e-10
ENSG00000166902	chr11_60144400_60146000	chr11_60528800_60533600	30	59	115	1057	0.191849	6.42783e-12	1261	6.35783e-11
ENSG00000004897	chr17_45281000_45282600	chr17_45283000_45283600	37	142	121	4520	0.191828	3.55132e-41	4820	2.22977e-38
ENSG00000168538	chr4_185200600_185204800	chr4_185337600_185342600	139	506	135	1601	0.191824	3.62009e-21	2381	2.86781e-19
ENSG00000116688	chr1_12111200_12120600	chr1_12255600_12265000	56	267	72	1513	0.191795	2.89299e-17	1908	1.02405e-15
ENSG00000166321	chr10_74057800_74059200	chr10_74079400_74081800	40	62	131	719	0.191794	2.44051e-09	952	1.27889e-08
ENSG00000168003	chr11_62323800_62328600	chr11_62389400_62390200	96	238	223	2021	0.19178	8.8736e-23	2578	9.45747e-21
ENSG00000113583	chr5_133438400_133441400	chr5_133467000_133477200	52	70	244	1460	0.191764	1.38988e-16	1826	4.20312e-15
ENSG00000147324	chr8_8085600_8086200	chr8_8495600_8500600	33	114	59	808	0.191758	7.46477e-10	1014	4.43155e-09
ENSG00000111859	chr6_11785600_11786000	chr6_11786400_11787000	66	164	317	7223	0.191748	3.05438e-65	7770	3.87387e-62
ENSG00000161217	chr3_195905600_195913600	chr3_196230600_196231200	72	201	109	969	0.191708	1.19539e-12	1351	1.41508e-11
ENSG00000168538	chr4_185206000_185209200	chr4_185209600_185210800	30	61	150	2140	0.19159	4.04996e-21	2381	3.17661e-19
ENSG00000165714	chr12_11867600_11884200	chr12_11973400_11993400	93	172	230	1375	0.19157	6.48118e-17	1870	2.12405e-15
ENSG00000185507	chr11_1542600_1543800	chr11_326200_331600	40	54	195	1216	0.191547	6.66706e-14	1505	1.06577e-12
ENSG00000164323	chr4_185200600_185204800	chr4_185236000_185243800	77	341	62	975	0.191532	1.73303e-13	1455	2.51459e-12
ENSG00000087266	chr4_2698200_2700000	chr4_2787600_2790200	23	60	65	742	0.191492	8.50767e-09	890	3.9098e-08
ENSG00000166803	chr15_63765000_63766600	chr15_65187600_65188000	25	110	37	714	0.191471	9.22147e-09	886	4.20236e-08
ENSG00000106400	chr7_101624400_101627200	chr7_99942400_99942800	25	70	66	810	0.191462	1.80814e-09	971	9.78269e-09
ENSG00000111843	chr6_11275000_11280400	chr6_11322600_11325400	20	93	28	584	0.191454	2.05506e-07	725	6.73253e-07
ENSG00000048707	chr1_11967400_11968600	chr1_12111200_12120600	169	386	366	2790	0.191421	5.84202e-32	3711	1.99178e-29
ENSG00000119715	chr14_77495000_77495400	chr14_77505600_77507000	31	69	77	609	0.191409	6.37932e-08	786	2.36603e-07
ENSG00000100462	chr14_23016200_23026400	chr14_23028600_23034600	45	233	27	535	0.191334	2.28592e-08	840	9.46845e-08
ENSG00000133193	chr17_70415600_70418600	chr17_70419000_70421600	57	136	133	1130	0.191299	1.82086e-13	1456	2.6261e-12
ENSG00000188897	chr16_11390800_11394400	chr16_11419200_11420200	15	54	28	423	0.191298	1.12107e-05	520	2.43978e-05
ENSG00000176407	chr2_85151000_85151400	chr2_85151800_85152200	32	81	154	3680	0.191248	7.93443e-34	3947	3.19468e-31
ENSG00000161533	chr17_73150600_73151600	chr17_74257800_74261600	58	83	206	1060	0.19123	4.70686e-13	1407	6.15053e-12
ENSG00000168496	chr11_62322000_62323400	chr11_62389400_62390200	39	77	124	959	0.19123	2.44841e-11	1199	2.10644e-10
ENSG00000160221	chr21_44818600_44820600	chr21_45573800_45576800	32	55	117	810	0.191117	8.51901e-10	1014	4.9913e-09
ENSG00000092931	chr17_74257800_74261600	chr17_74268200_74269600	60	177	98	973	0.191072	3.21347e-12	1308	3.42664e-11
ENSG00000086232	chr7_5572600_5574000	chr7_6413800_6414400	57	112	197	1617	0.191061	9.32891e-18	1983	3.66765e-16
ENSG00000140497	chr15_74685800_74689200	chr15_75333800_75335800	57	96	184	1121	0.19105	1.88628e-13	1458	2.7063e-12
ENSG00000214078	chr20_34204200_34204800	chr20_34359400_34360200	72	220	124	1335	0.191042	7.45674e-16	1751	1.88883e-14
ENSG00000175575	chr11_72861800_72868600	chr11_73032200_73039400	41	90	90	648	0.191026	1.38323e-08	869	6.03891e-08
ENSG00000169508	chr13_99175400_99176800	chr13_99177200_99179000	32	140	83	2843	0.190987	7.78343e-27	3098	1.50484e-24
ENSG00000136997	chr8_128216400_128229000	chr8_128311600_128321200	197	417	290	1704	0.190971	7.67485e-23	2608	8.28427e-21
ENSG00000165506	chr14_50503800_50508400	chr14_50549800_50555000	36	76	56	333	0.190964	1.68234e-05	501	3.52307e-05
ENSG00000182473	chr17_74268200_74269600	chr17_74477800_74480000	34	98	79	918	0.190938	9.92287e-11	1129	7.33316e-10
ENSG00000135114	chr12_120569200_120573200	chr12_121566600_121568000	19	47	54	558	0.190925	5.48936e-07	678	1.62024e-06
ENSG00000129460	chr14_24592000_24593800	chr14_24640800_24641200	23	35	115	894	0.190919	3.23706e-10	1067	2.10553e-09
ENSG00000111271	chr12_111350400_111352400	chr12_111843200_111843800	39	61	135	773	0.190889	1.00077e-09	1008	5.76945e-09
ENSG00000103671	chr15_64183400_64189800	chr15_64301200_64303400	51	136	129	1388	0.190866	1.92271e-15	1704	4.43295e-14
ENSG00000164458	chr6_167364400_167365400	chr6_167526600_167528400	82	182	171	1219	0.190865	4.93403e-15	1654	1.03624e-13
ENSG00000169118	chr15_64183400_64189800	chr15_64277600_64280800	28	106	56	976	0.190812	5.06311e-11	1166	4.02933e-10
ENSG00000127526	chr19_16229000_16232600	chr19_17377000_17378200	35	82	78	624	0.19079	3.74747e-08	819	1.47115e-07
ENSG00000144524	chr2_231812800_231821800	chr2_231837800_231848200	51	117	95	676	0.190764	3.81535e-09	939	1.91227e-08
ENSG00000076201	chr3_46966400_46975000	chr3_47031400_47033600	22	98	34	684	0.190734	2.63142e-08	838	1.07375e-07
ENSG00000165714	chr12_11867600_11884200	chr12_11896200_11902400	48	217	74	1531	0.19069	9.02075e-17	1870	2.85668e-15
ENSG00000165275	chr9_36987600_36997200	chr9_37409000_37410200	26	41	46	193	0.190683	0.000800137	306	0.00118896
ENSG00000137040	chr9_5580200_5589400	chr9_6683000_6683400	33	106	59	701	0.190591	8.43797e-09	899	3.88101e-08
ENSG00000111843	chr6_11428600_11430200	chr6_11710000_11715600	19	39	67	600	0.190574	2.34136e-07	725	7.55398e-07
ENSG00000125648	chr19_6737600_6739000	chr19_7401200_7403600	39	152	68	1132	0.190541	7.73289e-13	1391	9.59275e-12
ENSG00000106399	chr7_8153200_8156000	chr7_8172000_8175400	22	54	44	357	0.190524	2.80653e-05	477	5.59146e-05
ENSG00000162783	chr1_181098400_181100800	chr1_181472600_181476200	31	113	68	1180	0.190516	7.64171e-13	1392	9.49171e-12
ENSG00000105821	chr7_102066200_102068200	chr7_102080200_102085400	77	160	171	1136	0.190511	4.38321e-14	1544	7.34763e-13
ENSG00000012061	chr19_45393600_45394600	chr19_45640600_45641600	26	126	30	608	0.190511	6.82629e-08	790	2.51373e-07
ENSG00000160213	chr21_44772000_44773000	chr21_45627200_45627800	29	120	47	838	0.19046	6.6754e-10	1034	4.01499e-09
ENSG00000161533	chr17_74477800_74480000	chr17_74667400_74668000	31	104	75	1197	0.190445	5.8789e-13	1407	7.52241e-12
ENSG00000182473	chr17_74257800_74261600	chr17_74511200_74512400	40	170	52	867	0.190433	1.11345e-10	1129	8.12627e-10
ENSG00000111215	chr12_11973400_11993400	chr12_12160000_12163800	181	409	376	2736	0.19038	1.49249e-31	3702	4.80436e-29
ENSG00000136279	chr7_43686600_43689000	chr7_44671800_44674600	62	165	143	1429	0.190359	3.85749e-16	1799	1.04719e-14
ENSG00000149792	chr11_64618400_64628200	chr11_65057800_65060800	21	98	19	331	0.190356	3.33312e-05	469	6.53081e-05
ENSG00000108344	chr17_37911600_37916200	chr17_38753800_38756200	65	165	169	1692	0.190356	1.63959e-18	2091	7.63678e-17
ENSG00000197343	chr7_98399200_98400800	chr7_99679400_99680800	53	109	141	1017	0.190344	3.10605e-12	1320	3.32368e-11
ENSG00000111231	chr12_111350400_111352400	chr12_111843200_111843800	27	44	88	510	0.190311	7.10094e-07	669	2.04364e-06
ENSG00000165512	chr10_45470400_45472200	chr10_45956400_45957600	14	45	30	398	0.190301	2.36314e-05	487	4.78751e-05
ENSG00000120210	chr9_5492000_5494600	chr9_5580200_5589400	55	116	147	1105	0.190273	4.57037e-13	1423	5.99194e-12
ENSG00000119414	chr9_126959800_126966000	chr9_126978400_126981800	116	276	202	1470	0.19025	2.83694e-18	2064	1.25369e-16
ENSG00000125347	chr5_131791000_131797000	chr5_131799800_131804000	134	277	351	2525	0.190247	3.66289e-28	3287	8.4008e-26
ENSG00000204856	chr12_111107400_111111400	chr12_111114000_111115400	15	36	50	561	0.190231	8.20819e-07	662	2.32792e-06
ENSG00000163029	chr2_17993800_17994600	chr2_17995000_17997600	42	47	362	4086	0.190153	3.35054e-38	4537	1.76328e-35
ENSG00000119977	chr10_97453800_97454600	chr10_97540400_97556400	75	141	199	1249	0.190115	5.24904e-15	1664	1.09676e-13
ENSG00000146587	chr7_5257200_5260400	chr7_5268800_5271800	23	53	55	443	0.190092	4.51314e-06	574	1.07521e-05
ENSG00000011021	chr1_12111200_12120600	chr1_12206800_12214000	80	179	153	1055	0.190088	2.11249e-13	1467	2.99762e-12
ENSG00000124635	chr6_26520600_26521600	chr6_27775400_27776200	43	110	109	1082	0.190069	2.13015e-12	1344	2.37176e-11
ENSG00000051180	chr15_40389400_40392600	chr15_40834000_40837000	23	58	69	765	0.190062	6.86382e-09	915	3.23056e-08
ENSG00000160796	chr3_46150400_46154000	chr3_46994200_46998800	27	98	70	1419	0.190056	1.36296e-14	1614	2.57929e-13
ENSG00000136997	chr8_128192400_128202000	chr8_128216400_128229000	199	296	415	1698	0.190049	1.24036e-22	2608	1.28525e-20
ENSG00000064932	chr19_1021200_1022000	chr19_947800_952800	28	62	91	857	0.190009	6.80177e-10	1038	4.08267e-09
ENSG00000155034	chr7_5735600_5741800	chr7_6413800_6414400	38	98	69	575	0.189985	8.97926e-08	780	3.2167e-07
ENSG00000135916	chr2_231812800_231821800	chr2_231837800_231848200	49	118	84	617	0.189958	1.70163e-08	868	7.27492e-08
ENSG00000163486	chr1_206288400_206295000	chr1_206747200_206755800	26	91	35	420	0.189883	4.8061e-06	572	1.13796e-05
ENSG00000164323	chr4_185236000_185243800	chr4_185247400_185252800	42	97	126	1190	0.189858	2.82815e-13	1455	3.8887e-12
ENSG00000111237	chr12_111350400_111352400	chr12_111843200_111843800	76	111	332	2051	0.189843	2.79214e-22	2570	2.758e-20
ENSG00000151348	chr11_44617400_44619600	chr11_44620200_44633600	75	79	348	1415	0.189833	5.18165e-17	1917	1.72763e-15
ENSG00000196652	chr7_98399200_98400800	chr7_99746200_99746600	34	83	84	755	0.189783	3.33671e-09	956	1.69502e-08
ENSG00000224531	chr6_10533800_10535400	chr6_11729600_11733200	24	55	67	590	0.189783	2.13543e-07	736	6.96165e-07
ENSG00000104228	chr8_27219600_27234000	chr8_27245000_27251200	59	272	37	595	0.189773	2.93053e-09	963	1.50838e-08
ENSG00000089060	chr12_113512600_113513800	chr12_113666000_113671600	26	46	91	626	0.189768	7.83684e-08	789	2.8466e-07
ENSG00000121380	chr12_11896200_11902400	chr12_11911800_11933400	25	26	109	415	0.189761	4.6033e-06	575	1.09407e-05
ENSG00000162692	chr1_101643200_101645800	chr1_101863000_101874000	28	43	102	583	0.189757	1.46696e-07	756	4.98137e-07
ENSG00000163608	chr3_111831000_111843800	chr3_112178600_112187000	73	253	85	957	0.189752	1.48131e-12	1368	1.71528e-11
ENSG00000143368	chr1_149858000_149858800	chr1_150536800_150540000	40	110	82	801	0.189732	7.91755e-10	1033	4.66997e-09
ENSG00000049656	chr5_1495800_1502200	chr5_398400_400800	27	124	36	697	0.189723	1.31114e-08	884	5.75423e-08
ENSG00000198556	chr7_99679400_99680800	chr7_99942400_99942800	41	140	71	913	0.189698	6.7018e-11	1165	5.17781e-10
ENSG00000100815	chr14_91693200_91697200	chr14_92724200_92727000	102	345	187	2441	0.189676	2.67088e-26	3075	4.7711e-24
ENSG00000165502	chr14_50465600_50466400	chr14_50549800_50555000	39	41	234	1217	0.189663	7.25862e-14	1531	1.15062e-12
ENSG00000123685	chr1_212851200_212853200	chr1_213150600_213155800	25	34	96	478	0.189631	1.54546e-06	633	4.10863e-06
ENSG00000164815	chr7_104536000_104539200	chr7_104583200_104586400	129	188	335	1455	0.18962	1.65588e-18	2107	7.70134e-17
ENSG00000111276	chr12_11911800_11933400	chr12_12734200_12736800	55	213	57	743	0.189581	4.23755e-10	1068	2.6776e-09
ENSG00000115459	chr2_85163800_85166200	chr2_85166600_85167000	24	35	104	634	0.189577	6.94584e-08	797	2.55315e-07
ENSG00000169371	chr15_75084000_75092800	chr15_75333800_75335800	34	56	101	556	0.189541	1.7978e-07	747	5.97992e-07
ENSG00000081087	chr6_107978200_107979200	chr6_108917600_108921000	31	83	67	644	0.189533	4.12372e-08	825	1.60138e-07
ENSG00000172354	chr7_99679400_99680800	chr7_99962400_99965200	43	124	79	786	0.189531	8.4111e-10	1032	4.93286e-09
ENSG00000106560	chr7_150357600_150367200	chr7_151216600_151217400	68	132	147	867	0.18951	2.80205e-11	1214	2.37731e-10
ENSG00000164733	chr8_11347800_11350200	chr8_11387400_11390600	28	118	40	679	0.189482	1.95733e-08	865	8.24171e-08
ENSG00000073584	chr17_37911600_37916200	chr17_38753800_38756200	31	88	72	799	0.189423	1.88994e-09	990	1.01698e-08
ENSG00000165684	chr9_139792800_139796600	chr9_140044800_140046000	22	69	53	726	0.189422	1.80036e-08	870	7.65036e-08
ENSG00000110583	chr11_63606000_63606600	chr11_64618400_64628200	42	56	128	535	0.189391	1.41173e-07	761	4.81795e-07
ENSG00000128335	chr22_37557200_37561600	chr22_37595400_37597200	70	195	140	1373	0.189377	8.1002e-16	1778	2.03395e-14
ENSG00000185088	chr15_64277600_64280800	chr15_64301200_64303400	43	86	165	1508	0.189363	5.21744e-16	1802	1.37516e-14
ENSG00000164323	chr4_185200600_185204800	chr4_186260400_186267800	79	339	66	971	0.189357	3.27168e-13	1455	4.43415e-12
ENSG00000240891	chr3_111831000_111843800	chr3_111852200_111856200	29	98	34	367	0.189281	1.19405e-05	528	2.58345e-05
ENSG00000127511	chr19_16250800_16254200	chr19_16551800_16557200	50	158	113	1490	0.189277	4.55466e-16	1811	1.21845e-14
ENSG00000168310	chr4_185337600_185342600	chr4_185343000_185345000	65	433	91	4333	0.189273	6.32248e-41	4922	3.95015e-38
ENSG00000117543	chr1_101643200_101645800	chr1_101863000_101874000	38	58	150	900	0.189255	1.05921e-10	1146	7.77116e-10
ENSG00000142186	chr11_65057800_65060800	chr11_65206400_65212200	23	45	92	843	0.189246	1.53512e-09	1003	8.44976e-09
ENSG00000132475	chr17_73293000_73295400	chr17_74511200_74512400	47	163	131	2567	0.189239	7.52972e-25	2908	1.08276e-22
ENSG00000169118	chr15_63765000_63766600	chr15_65587800_65589000	35	113	73	945	0.189211	7.36939e-11	1166	5.63189e-10
ENSG00000130348	chr6_106093200_106095000	chr6_106588600_106591000	48	172	91	1340	0.189203	9.0381e-15	1651	1.78858e-13
ENSG00000080845	chr20_34359400_34360200	chr20_35463400_35465000	46	187	85	1573	0.189192	1.07035e-16	1891	3.32971e-15
ENSG00000105287	chr19_47324800_47328600	chr19_48018400_48019000	61	113	229	1789	0.189171	4.16533e-19	2192	2.18211e-17
ENSG00000175467	chr11_65272200_65275400	chr11_65355600_65357200	67	185	132	1263	0.18915	9.90637e-15	1647	1.93923e-13
ENSG00000135898	chr2_231812800_231821800	chr2_232526200_232528400	77	190	120	877	0.189091	1.22455e-11	1264	1.13489e-10
ENSG00000179918	chr16_30104000_30104800	chr16_31153200_31154200	26	52	86	683	0.189074	2.94593e-08	847	1.1866e-07
ENSG00000173442	chr11_64546000_64546800	chr11_65355600_65357200	72	232	112	1232	0.189056	1.00283e-14	1648	1.96065e-13
ENSG00000106993	chr9_4935800_4939800	chr9_5580200_5589400	36	64	119	783	0.189045	1.62845e-09	1002	8.90856e-09
ENSG00000130517	chr19_18262400_18263400	chr19_18280800_18284200	29	83	74	889	0.188993	4.21891e-10	1075	2.66756e-09
ENSG00000169299	chr4_38763000_38763600	chr4_38807200_38808600	40	114	106	1303	0.188962	4.97636e-14	1563	8.22026e-13
ENSG00000127511	chr19_17377000_17378200	chr19_17886600_17888000	45	176	86	1504	0.188946	5.13103e-16	1811	1.35492e-14
ENSG00000133884	chr11_65272200_65275400	chr11_65355600_65357200	52	150	98	982	0.188936	9.11805e-12	1282	8.7016e-11
ENSG00000065154	chr10_125151200_125152400	chr10_125153200_125163600	37	71	87	522	0.188902	3.48134e-07	717	1.07726e-06
ENSG00000129566	chr14_20929600_20930200	chr14_21737600_21738600	123	247	233	1359	0.188871	3.26627e-17	1962	1.14184e-15
ENSG00000156973	chr2_232478400_232479200	chr2_232526200_232528400	48	88	155	1049	0.188841	3.1904e-12	1340	3.40376e-11
ENSG00000184743	chr11_62608400_62609600	chr11_63334200_63335800	63	247	99	1533	0.188835	4.7846e-17	1942	1.61205e-15
ENSG00000198339	chr6_26520600_26521600	chr6_27775400_27776200	16	38	36	290	0.188829	0.000213747	380	0.000354354
ENSG00000133962	chr14_91693200_91697200	chr14_91840000_91850400	31	79	55	441	0.188802	2.86427e-06	606	7.14645e-06
ENSG00000115694	chr2_242065000_242069400	chr2_242243800_242246000	15	41	44	546	0.188783	1.34867e-06	646	3.63423e-06
ENSG00000026297	chr6_167000400_167003800	chr6_167364400_167365400	69	123	195	1159	0.188744	7.28562e-14	1546	1.15403e-12
ENSG00000162692	chr1_101755600_101761000	chr1_101875200_101878200	30	69	73	584	0.188731	1.71621e-07	756	5.73594e-07
ENSG00000168067	chr11_65206400_65212200	chr11_65272200_65275400	43	91	121	930	0.18871	5.82413e-11	1185	4.56818e-10
ENSG00000173611	chr9_126959800_126966000	chr9_126978400_126981800	152	340	262	1716	0.18871	3.10711e-21	2470	2.50365e-19
ENSG00000146733	chr7_55141200_55142200	chr7_55376200_55378000	50	99	140	967	0.1887	1.56736e-11	1256	1.41466e-10
ENSG00000126709	chr1_27955200_27959600	chr1_28570200_28572400	55	326	50	1341	0.188642	1.17238e-15	1772	2.83927e-14
ENSG00000147669	chr8_101449400_101453000	chr8_101507400_101515800	48	33	198	442	0.188642	3.35373e-07	721	1.04169e-06
ENSG00000048462	chr16_11059400_11061200	chr16_11170000_11173800	33	70	108	933	0.188637	1.26665e-10	1144	9.12469e-10
ENSG00000135916	chr2_231837800_231848200	chr2_232526200_232528400	44	89	100	635	0.188602	2.15737e-08	868	8.9891e-08
ENSG00000107882	chr10_103660600_103665400	chr10_105231000_105233000	43	69	150	875	0.188595	1.45605e-10	1137	1.03278e-09
ENSG00000105058	chr19_16221600_16222600	chr19_17233600_17236800	29	123	44	772	0.18858	3.36383e-09	968	1.70729e-08
ENSG00000117500	chr1_93002000_93003800	chr1_93004400_93004800	29	133	74	2657	0.188496	1.51723e-24	2893	2.10767e-22
ENSG00000023902	chr1_149858000_149858800	chr1_150536800_150540000	56	153	125	1252	0.18847	3.79778e-14	1586	6.46294e-13
ENSG00000197903	chr6_27114400_27115000	chr6_27775400_27776200	93	265	190	1938	0.188464	2.61485e-21	2486	2.13549e-19
ENSG00000182004	chr1_203259600_203260800	chr1_204449800_204450600	17	59	37	560	0.188401	8.5403e-07	673	2.41266e-06
ENSG00000171824	chr1_11967400_11968600	chr1_12111200_12120600	126	264	267	1724	0.188393	1.84367e-20	2381	1.2667e-18
ENSG00000198663	chr6_37122600_37124600	chr6_37526800_37533800	34	59	130	918	0.188387	1.41731e-10	1141	1.00817e-09
ENSG00000147419	chr8_27219600_27234000	chr8_27631200_27632000	66	293	45	676	0.188374	4.39373e-10	1080	2.76486e-09
ENSG00000126709	chr1_27955200_27959600	chr1_28573600_28575200	91	290	124	1267	0.188359	1.29507e-15	1772	3.10615e-14
ENSG00000165475	chr13_20138600_20141200	chr13_21348000_21348400	14	38	43	547	0.18834	1.54078e-06	642	4.09714e-06
ENSG00000011021	chr1_11024400_11027000	chr1_12099400_12102000	34	97	96	1240	0.188336	3.52756e-13	1467	4.74443e-12
ENSG00000160961	chr19_14524800_14525200	chr19_15397200_15401000	2	2	21	323	0.188331	0.000411976	348	0.000646158
ENSG00000149806	chr11_64633000_64638800	chr11_65657800_65658200	34	108	93	1445	0.188326	7.0778e-15	1680	1.43216e-13
ENSG00000117751	chr1_27955200_27959600	chr1_28974800_28975800	72	181	112	835	0.188285	4.88269e-11	1200	3.90117e-10
ENSG00000113575	chr5_133467000_133477200	chr5_133871000_133879400	104	259	200	1595	0.188249	1.15638e-18	2158	5.54702e-17
ENSG00000176715	chr16_89033800_89037200	chr16_89556600_89557200	40	78	144	1166	0.188237	7.43179e-13	1428	9.25817e-12
ENSG00000100083	chr22_37701800_37707800	chr22_38028400_38031600	38	78	119	935	0.188232	8.59955e-11	1170	6.45297e-10
ENSG00000072694	chr1_160682200_160683400	chr1_161675400_161676600	18	40	76	937	0.18822	5.36292e-10	1071	3.30145e-09
ENSG00000066427	chr14_91693200_91697200	chr14_93034600_93036200	60	202	101	1228	0.188171	3.80598e-14	1591	6.47501e-13
ENSG00000115816	chr2_37617000_37618400	chr2_37860400_37864200	48	98	179	1620	0.188152	5.88886e-17	1945	1.94653e-15
ENSG00000168807	chr16_68389600_68391600	chr16_68789400_68793000	35	48	181	1175	0.188119	6.28098e-13	1439	7.97734e-12
ENSG00000100784	chr14_91693200_91697200	chr14_91833600_91839000	67	255	111	1661	0.188112	3.93992e-18	2094	1.68875e-16
ENSG00000107020	chr9_5514400_5517000	chr9_5580200_5589400	45	68	215	1499	0.188086	5.21514e-16	1827	1.37499e-14
ENSG00000058673	chr1_203292800_203294400	chr1_203295000_203296200	49	354	68	3987	0.188018	9.45817e-37	4458	4.59609e-34
ENSG00000135249	chr7_104536000_104539200	chr7_104583200_104586400	84	115	231	938	0.188015	2.37887e-12	1368	2.61698e-11
ENSG00000119953	chr10_112116400_112116800	chr10_112625600_112630800	53	167	102	1186	0.187979	1.84705e-13	1508	2.65843e-12
ENSG00000166199	chr11_44581200_44581800	chr11_44620200_44633600	36	37	173	686	0.187946	7.39816e-09	932	3.45258e-08
ENSG00000148719	chr10_74018400_74020800	chr10_74079400_74081800	40	50	174	831	0.187921	3.67436e-10	1095	2.35732e-09
ENSG00000181610	chr17_55528600_55544400	chr17_56708400_56710000	43	142	63	696	0.187873	6.00741e-09	944	2.86296e-08
ENSG00000135930	chr2_232476800_232477600	chr2_233940800_233945800	40	71	173	1420	0.187857	5.33817e-15	1704	1.11292e-13
ENSG00000125648	chr19_6592600_6594800	chr19_6737600_6739000	29	40	162	1160	0.187837	1.63816e-12	1391	1.87657e-11
ENSG00000253320	chr8_103251000_103251600	chr8_103543400_103550000	57	124	87	524	0.187823	1.00991e-07	792	3.57536e-07
ENSG00000117751	chr1_28210400_28214600	chr1_28974800_28975800	48	94	136	922	0.187794	5.48958e-11	1200	4.33122e-10
ENSG00000119953	chr10_112533400_112535000	chr10_112619000_112622000	45	159	86	1218	0.187787	1.95587e-13	1508	2.7976e-12
ENSG00000061938	chr3_194848600_194850600	chr3_195905600_195913600	55	77	205	1020	0.187725	3.14698e-12	1357	3.36196e-11
ENSG00000081985	chr1_66836000_66842400	chr1_67803600_67808200	31	91	55	544	0.187724	3.8323e-07	721	1.17495e-06
ENSG00000104365	chr8_41561200_41562200	chr8_41570800_41574400	91	132	425	2694	0.187722	6.97631e-28	3342	1.55502e-25
ENSG00000224531	chr6_11275000_11280400	chr6_12045000_12052800	26	79	52	579	0.187709	2.90616e-07	736	9.16886e-07
ENSG00000099308	chr19_17233600_17236800	chr19_17886600_17888000	19	54	63	949	0.187675	4.65868e-10	1085	2.91208e-09
ENSG00000126391	chr11_64618400_64628200	chr11_65057800_65060800	36	201	30	689	0.187651	5.02166e-09	956	2.44153e-08
ENSG00000106400	chr7_99942400_99942800	chr7_99966000_99968200	24	67	67	813	0.1876	3.84745e-09	971	1.9273e-08
ENSG00000253320	chr8_103543400_103550000	chr8_103565800_103571000	38	106	65	583	0.187573	1.05078e-07	792	3.70198e-07
ENSG00000164305	chr4_185247400_185252800	chr4_185337600_185342600	81	210	211	2120	0.18755	3.49022e-22	2622	3.36371e-20
ENSG00000180357	chr15_63765000_63766600	chr15_63767000_63768400	136	585	296	6994	0.187549	2.51605e-64	8011	3.15951e-61
ENSG00000185101	chr11_326200_331600	chr11_616000_616800	37	82	86	626	0.187548	5.13046e-08	831	1.9465e-07
ENSG00000165501	chr14_50527200_50528800	chr14_50530400_50532800	18	55	42	521	0.18754	1.91118e-06	636	4.97342e-06
ENSG00000148719	chr10_73528200_73530800	chr10_74079400_74081800	43	57	171	824	0.187531	4.00004e-10	1095	2.54349e-09
ENSG00000134014	chr8_27219600_27234000	chr8_27245000_27251200	115	668	71	1663	0.187446	2.45564e-21	2517	2.01846e-19
ENSG00000133983	chr14_70092200_70092600	chr14_71119800_71137000	36	48	180	1067	0.187444	5.45341e-12	1331	5.48803e-11
ENSG00000165929	chr14_91833600_91839000	chr14_91840000_91850400	34	76	106	947	0.187439	1.1751e-10	1163	8.53404e-10
ENSG00000169118	chr15_64183400_64189800	chr15_65186000_65186400	38	96	98	934	0.18741	1.11981e-10	1166	8.16849e-10
ENSG00000089775	chr14_64702200_64703800	chr14_65694800_65697400	16	48	54	935	0.187407	8.87115e-10	1053	5.17467e-09
ENSG00000171320	chr8_27202200_27215400	chr8_27631200_27632000	31	69	101	929	0.187406	2.16588e-10	1130	1.47402e-09
ENSG00000126391	chr11_65206400_65212200	chr11_65657800_65658200	26	85	58	787	0.187387	5.28068e-09	956	2.5524e-08
ENSG00000105223	chr19_39901400_39903200	chr19_41769600_41770200	43	101	92	700	0.187371	7.64823e-09	936	3.55672e-08
ENSG00000140575	chr15_91136600_91138000	chr15_91138400_91141200	61	146	328	7715	0.187349	4.73304e-66	8250	6.12542e-63
ENSG00000111843	chr6_11322600_11325400	chr6_11373600_11378000	13	35	45	632	0.187302	3.78292e-07	725	1.16129e-06
ENSG00000143033	chr1_93002000_93003800	chr1_93004400_93004800	38	176	99	3681	0.187299	7.4084e-33	3994	2.75545e-30
ENSG00000075975	chr3_13052200_13054800	chr3_13087200_13089000	37	136	58	785	0.187295	1.78847e-09	1016	9.69035e-09
ENSG00000100528	chr14_55537400_55539000	chr14_55568800_55570000	20	40	77	685	0.187291	6.32022e-08	822	2.34679e-07
ENSG00000046604	chr18_29225800_29230800	chr18_29237000_29239200	74	128	242	1487	0.187269	1.06462e-16	1931	3.31351e-15
ENSG00000136935	chr9_126978400_126981800	chr9_128394200_128399200	62	227	103	1425	0.187262	8.41138e-16	1817	2.10376e-14
ENSG00000095370	chr9_130547600_130548400	chr9_130745200_130746400	24	94	59	1273	0.187253	6.58026e-13	1450	8.31581e-12
ENSG00000138621	chr15_75084000_75092800	chr15_75357400_75362800	32	118	77	1417	0.187247	1.94522e-14	1644	3.54931e-13
ENSG00000138835	chr9_116343200_116344600	chr9_117125400_117137600	110	184	347	1981	0.187216	4.1431e-22	2622	3.93905e-20
ENSG00000204856	chr12_110888200_110888600	chr12_111843200_111843800	22	36	83	521	0.187212	1.23031e-06	662	3.349e-06
ENSG00000185404	chr2_231524600_231530400	chr2_231812800_231821800	102	192	229	1290	0.187186	9.29104e-16	1813	2.30198e-14
ENSG00000080845	chr20_34359400_34360200	chr20_35233800_35234200	65	168	158	1500	0.187184	2.26655e-16	1891	6.49936e-15
ENSG00000172354	chr7_99679400_99680800	chr7_99942400_99942800	39	128	68	797	0.187159	1.3716e-09	1032	7.64019e-09
ENSG00000155463	chr14_23016200_23026400	chr14_23388400_23388800	96	332	83	858	0.187137	2.96278e-12	1369	3.18557e-11
ENSG00000070018	chr12_11867600_11884200	chr12_12160000_12163800	83	164	198	1228	0.187113	1.20156e-14	1673	2.29751e-13
ENSG00000011478	chr19_45518400_45520000	chr19_45640600_45641600	12	35	34	451	0.187026	1.41194e-05	532	3.00793e-05
ENSG00000189233	chr8_27234400_27236400	chr8_28220800_28225200	14	33	45	450	0.187002	1.17472e-05	542	2.54601e-05
ENSG00000141101	chr16_68789400_68793000	chr16_70463200_70466000	67	134	156	972	0.186998	6.35894e-12	1329	6.29589e-11
ENSG00000253320	chr8_103576400_103581400	chr8_103823000_103824400	29	54	92	617	0.186988	1.15279e-07	792	4.01977e-07
ENSG00000104812	chr19_49998800_49999600	chr19_50145000_50145600	49	131	118	1175	0.186936	4.74944e-13	1473	6.2017e-12
ENSG00000146733	chr7_55572000_55590800	chr7_55601800_55603200	61	94	185	916	0.186902	2.45287e-11	1256	2.11e-10
ENSG00000111843	chr6_11275000_11280400	chr6_11492200_11497200	30	83	59	553	0.186891	4.01552e-07	725	1.22454e-06
ENSG00000140497	chr15_74685800_74689200	chr15_75084000_75092800	38	115	95	1210	0.186881	6.33079e-13	1458	8.03255e-12
ENSG00000178741	chr15_74696400_74698200	chr15_75333800_75335800	71	115	309	2155	0.186829	3.05626e-22	2650	2.98403e-20
ENSG00000119285	chr1_236159800_236164200	chr1_236320000_236325400	280	351	822	3049	0.186829	1.21295e-36	4502	5.87167e-34
ENSG00000176444	chr1_155914400_155918000	chr1_156116000_156119400	25	60	76	746	0.186826	1.43835e-08	907	6.25754e-08
ENSG00000184260	chr1_149223800_149224600	chr1_150132400_150132800	60	240	74	1044	0.186826	1.32675e-12	1418	1.55491e-11
ENSG00000169299	chr4_38129200_38136600	chr4_38732000_38733200	45	273	43	1202	0.186822	9.64262e-14	1563	1.48401e-12
ENSG00000106153	chr7_55572000_55590800	chr7_55601800_55603200	66	101	196	949	0.186777	9.16852e-12	1312	8.7445e-11
ENSG00000117751	chr1_27164400_27167000	chr1_28210400_28214600	31	65	111	993	0.186774	6.99579e-11	1200	5.38069e-10
ENSG00000092964	chr8_27219600_27234000	chr8_27245000_27251200	96	573	60	1468	0.186761	1.07818e-18	2197	5.21132e-17
ENSG00000156515	chr10_70803400_70808200	chr10_70824600_70826600	68	220	166	2350	0.186753	2.01063e-23	2804	2.39669e-21
ENSG00000135916	chr2_231454200_231465200	chr2_231524600_231530400	35	61	110	662	0.186738	2.9812e-08	868	1.19918e-07
ENSG00000168116	chr6_56457000_56460400	chr6_56630400_56632800	24	77	62	907	0.186735	7.49123e-10	1070	4.44539e-09
ENSG00000124383	chr2_70386800_70389400	chr2_70418200_70418600	44	111	146	1699	0.186701	3.81566e-17	2000	1.31541e-15
ENSG00000165304	chr9_37369800_37378600	chr9_37398400_37406200	98	395	132	1948	0.186669	1.32013e-21	2573	1.14995e-19
ENSG00000168538	chr4_185200600_185204800	chr4_185247400_185252800	138	507	138	1598	0.186667	4.13115e-20	2381	2.63956e-18
ENSG00000121380	chr12_11911800_11933400	chr12_12160000_12163800	42	92	63	378	0.186657	6.61213e-06	575	1.51725e-05
ENSG00000253320	chr8_103576400_103581400	chr8_103672600_103675600	20	63	49	660	0.186648	1.21638e-07	792	4.21765e-07
ENSG00000147535	chr8_37738000_37740400	chr8_38627600_38630200	24	37	63	289	0.186606	0.000136548	413	0.000235279
ENSG00000135898	chr2_231524600_231530400	chr2_232526200_232528400	65	147	132	920	0.186572	2.30317e-11	1264	1.9942e-10
ENSG00000105851	chr7_105697400_105700400	chr7_105700800_105704000	15	57	34	623	0.18657	3.90881e-07	729	1.19574e-06
ENSG00000163898	chr3_185080400_185081000	chr3_185254800_185256400	32	72	131	1542	0.186549	2.22631e-15	1777	5.06298e-14
ENSG00000115459	chr2_85166600_85167000	chr2_85167400_85170400	29	99	50	619	0.186545	1.1283e-07	797	3.94407e-07
ENSG00000061938	chr3_195905600_195913600	chr3_196230600_196231200	65	195	103	994	0.186538	4.32439e-12	1357	4.47287e-11
ENSG00000169118	chr15_63775400_63779800	chr15_65186000_65186400	31	68	105	962	0.186463	1.39314e-10	1166	9.92983e-10
ENSG00000160991	chr7_102048000_102050400	chr7_102066200_102068200	22	23	155	935	0.186461	2.44372e-10	1135	1.641e-09
ENSG00000187990	chr6_26240000_26240600	chr6_27114400_27115000	30	32	199	1140	0.186456	1.99849e-12	1401	2.23972e-11
ENSG00000106305	chr7_5268800_5271800	chr7_5735600_5741800	27	47	80	462	0.186445	3.17807e-06	616	7.85079e-06
ENSG00000206579	chr8_56882000_56888800	chr8_56987000_56987600	61	170	173	2086	0.186405	6.64567e-21	2490	4.97563e-19
ENSG00000100368	chr22_36754800_36766800	chr22_37296200_37299000	16	48	44	594	0.186388	6.58387e-07	702	1.90917e-06
ENSG00000213445	chr11_64618400_64628200	chr11_65272200_65275400	65	175	86	665	0.186342	3.41059e-09	991	1.72812e-08
ENSG00000164611	chr5_159867000_159871800	chr5_159894600_159895000	37	51	145	721	0.186341	6.67923e-09	954	3.1514e-08
ENSG00000099860	chr19_1855200_1855600	chr19_3155200_3156000	15	51	44	829	0.186325	8.79813e-09	939	4.02913e-08
ENSG00000173442	chr11_64618400_64628200	chr11_65057800_65060800	57	324	51	1216	0.1863	2.45852e-14	1648	4.37144e-13
ENSG00000164402	chr5_131799800_131804000	chr5_131995600_132000800	72	113	182	838	0.186278	7.18658e-11	1205	5.51039e-10
ENSG00000113575	chr5_133438400_133441400	chr5_133467000_133477200	60	78	303	1717	0.18627	2.67382e-18	2158	1.18657e-16
ENSG00000126698	chr1_27955200_27959600	chr1_28974800_28975800	145	379	235	1850	0.186267	8.49519e-22	2609	7.70705e-20
ENSG00000142186	chr11_64618400_64628200	chr11_65355600_65357200	61	182	77	683	0.186218	2.81125e-09	1003	1.45294e-08
ENSG00000184270	chr1_150132400_150132800	chr1_150536800_150540000	27	54	86	641	0.186207	9.74102e-08	808	3.46153e-07
ENSG00000143466	chr1_206288400_206295000	chr1_206747200_206755800	51	189	82	1126	0.186199	9.21415e-13	1448	1.1225e-11
ENSG00000146232	chr6_43346400_43353000	chr6_43681800_43683600	45	136	88	943	0.186176	6.48944e-11	1212	5.03204e-10
ENSG00000142784	chr1_28210400_28214600	chr1_28241200_28241600	37	108	88	1002	0.186176	4.28717e-11	1235	3.47217e-10
ENSG00000142546	chr19_49998800_49999600	chr19_50372400_50373000	28	91	50	577	0.18614	3.04999e-07	746	9.57003e-07
ENSG00000170542	chr6_2856800_2859000	chr6_2859400_2864400	62	196	138	1729	0.186119	5.13601e-18	2125	2.14277e-16
ENSG00000184260	chr1_149223800_149224600	chr1_149858000_149858800	85	215	133	985	0.186118	1.61616e-12	1418	1.85416e-11
ENSG00000198668	chr14_89897000_89898200	chr14_91693200_91697200	129	248	353	2242	0.186118	1.43066e-24	2972	1.99796e-22
ENSG00000132570	chr5_133435000_133437800	chr5_133467000_133477200	55	109	161	1115	0.186111	1.09069e-12	1440	1.30469e-11
ENSG00000162885	chr1_234908000_234909600	chr1_235140400_235153800	74	54	344	863	0.186094	7.23084e-12	1335	7.0643e-11
ENSG00000133884	chr11_64546000_64546800	chr11_65355600_65357200	57	177	93	955	0.186093	1.87694e-11	1282	1.65983e-10
ENSG00000119965	chr10_125151200_125152400	chr10_125153200_125163600	35	76	76	512	0.186064	7.27856e-07	699	2.08884e-06
ENSG00000176340	chr11_64546000_64546800	chr11_64618400_64628200	80	119	168	670	0.18605	1.57171e-09	1037	8.62944e-09
ENSG00000130544	chr19_6527200_6530200	chr19_6737600_6739000	25	47	80	542	0.186024	8.01932e-07	694	2.27975e-06
ENSG00000130475	chr19_17377000_17378200	chr19_18262400_18263400	36	114	67	755	0.18602	5.12289e-09	972	2.48437e-08
ENSG00000112137	chr6_12116000_12120800	chr6_13304000_13306200	24	76	73	1217	0.186009	2.75321e-12	1390	2.98427e-11
ENSG00000166295	chr10_74079400_74081800	chr10_74092000_74097200	79	228	136	1271	0.186007	8.294e-15	1714	1.65138e-13
ENSG00000148719	chr10_74008000_74009400	chr10_74057800_74059200	40	111	87	857	0.186006	5.56591e-10	1095	3.41394e-09
ENSG00000155034	chr7_5268800_5271800	chr7_5577800_5579200	19	69	41	651	0.186	1.67614e-07	780	5.61593e-07
ENSG00000064102	chr12_26900800_26903000	chr12_26903600_26905800	26	165	46	2358	0.185999	1.24868e-21	2595	1.0907e-19
ENSG00000169641	chr1_24044600_24050600	chr1_24230800_24235600	47	120	136	1413	0.185943	8.17714e-15	1716	1.63041e-13
ENSG00000125991	chr20_34204200_34204800	chr20_34359400_34360200	51	152	88	865	0.185878	1.90781e-10	1156	1.31676e-09
ENSG00000120963	chr8_101449400_101453000	chr8_101503600_101507000	45	88	154	1165	0.185865	9.42867e-13	1452	1.14577e-11
ENSG00000109771	chr4_185337600_185342600	chr4_185427600_185428400	21	83	39	653	0.185828	1.28708e-07	796	4.43396e-07
ENSG00000109762	chr4_185337600_185342600	chr4_185343000_185345000	79	556	112	5842	0.185742	3.18602e-52	6589	3.10833e-49
ENSG00000168067	chr11_64546000_64546800	chr11_65272200_65275400	60	160	104	861	0.18574	1.16908e-10	1185	8.49662e-10
ENSG00000169118	chr15_63765000_63766600	chr15_64183400_64189800	40	108	94	924	0.185724	1.65088e-10	1166	1.15675e-09
ENSG00000165476	chr10_64412400_64414200	chr10_64492000_64496600	46	93	177	1568	0.185719	4.4159e-16	1884	1.18396e-14
ENSG00000070614	chr5_150437800_150452000	chr5_150502200_150509400	63	151	131	998	0.185691	6.96243e-12	1343	6.82578e-11
ENSG00000176340	chr11_63334200_63335800	chr11_64618400_64628200	45	46	203	743	0.185666	1.70003e-09	1037	9.25802e-09
ENSG00000144837	chr3_119281600_119282800	chr3_119813200_119814200	74	61	240	564	0.185654	9.9635e-09	939	4.50378e-08
ENSG00000072954	chr19_16250800_16254200	chr19_17414200_17414600	18	68	35	553	0.185654	1.21511e-06	674	3.31248e-06
ENSG00000050393	chr6_13260000_13263400	chr6_14108000_14110000	26	37	133	873	0.185639	9.61251e-10	1069	5.56539e-09
ENSG00000121594	chr3_119356200_119359200	chr3_119813200_119814200	358	377	1191	3756	0.185635	3.16862e-45	5682	2.4655e-42
ENSG00000173320	chr4_183899000_183900200	chr4_185200600_185204800	23	19	108	313	0.185602	5.873e-05	463	0.000109281
ENSG00000144843	chr3_119281600_119282800	chr3_119356200_119359200	44	87	95	556	0.185545	1.73432e-07	782	5.7911e-07
ENSG00000096092	chr6_52363400_52365000	chr6_52399400_52403200	24	40	67	349	0.18554	4.31471e-05	480	8.25691e-05
ENSG00000138459	chr3_111831000_111843800	chr3_111852200_111856200	63	193	81	747	0.18554	7.49814e-10	1084	4.44928e-09
ENSG00000087299	chr14_50465600_50466400	chr14_50549800_50555000	33	42	187	1149	0.185537	2.15164e-12	1411	2.39295e-11
ENSG00000170915	chr6_52160600_52163200	chr6_52399400_52403200	48	79	174	1048	0.185527	6.53141e-12	1349	6.45104e-11
ENSG00000171612	chr1_10092400_10093000	chr1_9599000_9599800	27	71	67	651	0.185516	9.41542e-08	816	3.35768e-07
ENSG00000198805	chr14_20811000_20811600	chr14_21737600_21738600	44	90	83	483	0.185512	7.71737e-07	700	2.20157e-06
ENSG00000163950	chr4_1195400_1197400	chr4_2263800_2264400	48	57	251	1273	0.185511	4.44594e-14	1629	7.44002e-13
ENSG00000167881	chr17_74268200_74269600	chr17_74487600_74490600	85	251	187	2047	0.185495	2.50646e-21	2570	2.05623e-19
ENSG00000164305	chr4_185200600_185204800	chr4_185337600_185342600	155	612	137	1718	0.185437	1.02862e-21	2622	9.18087e-20
ENSG00000197136	chr11_64618400_64628200	chr11_65272200_65275400	52	144	57	437	0.185376	9.43041e-07	690	2.63658e-06
ENSG00000164933	chr8_103576400_103581400	chr8_103823000_103824400	51	97	176	1274	0.185356	8.10384e-14	1598	1.26828e-12
ENSG00000166321	chr10_74057800_74059200	chr10_74092000_74097200	34	68	104	746	0.185353	8.33904e-09	952	3.83996e-08
ENSG00000155850	chr5_149182600_149187400	chr5_150159800_150160200	21	73	28	317	0.185302	9.41059e-05	439	0.000167725
ENSG00000094804	chr17_37911600_37916200	chr17_38024000_38025400	25	91	50	747	0.185301	1.69776e-08	913	7.26032e-08
ENSG00000168067	chr11_63606000_63606600	chr11_64546000_64546800	53	85	167	880	0.185251	1.31e-10	1185	9.40489e-10
ENSG00000126391	chr11_65272200_65275400	chr11_65657800_65658200	31	116	53	756	0.185231	7.94064e-09	956	3.67613e-08
ENSG00000119953	chr10_112170200_112176200	chr10_112625600_112630800	68	255	87	1098	0.18523	4.17157e-13	1508	5.52507e-12
ENSG00000214753	chr11_61738400_61741200	chr11_62389400_62390200	38	64	168	1241	0.185216	3.97079e-13	1511	5.28419e-12
ENSG00000101363	chr20_35220600_35223600	chr20_35233800_35234200	22	40	89	685	0.185216	6.89074e-08	836	2.53555e-07
ENSG00000173486	chr11_63606000_63606600	chr11_64546000_64546800	37	64	110	623	0.185169	7.19884e-08	834	2.63706e-07
ENSG00000168066	chr11_64618400_64628200	chr11_65206400_65212200	178	713	220	3061	0.185159	1.70835e-33	4172	6.70804e-31
ENSG00000203710	chr1_206676800_206678000	chr1_207997200_207999400	35	57	117	653	0.185118	4.38652e-08	862	1.69229e-07
ENSG00000132837	chr5_78022400_78025000	chr5_79421800_79423400	29	104	60	890	0.185104	8.37518e-10	1083	4.91361e-09
ENSG00000162419	chr1_28573600_28575200	chr1_28974800_28975800	35	69	94	607	0.185103	1.22686e-07	805	4.25029e-07
ENSG00000122557	chr7_35763400_35768000	chr7_35769600_35771000	68	202	147	1601	0.185103	5.17711e-17	2018	1.72657e-15
ENSG00000119203	chr2_8654200_8657000	chr2_8664800_8667000	86	307	135	1697	0.185055	1.36558e-18	2225	6.46013e-17
ENSG00000162222	chr11_61738400_61741200	chr11_62389400_62390200	32	54	134	940	0.185043	2.14652e-10	1160	1.46265e-09
ENSG00000074935	chr6_112080200_112090800	chr6_112163200_112166200	27	115	42	720	0.185038	2.09188e-08	904	8.74639e-08
ENSG00000106245	chr7_98527400_98529600	chr7_99942400_99942800	24	47	102	937	0.185015	5.27082e-10	1110	3.2505e-09
ENSG00000244509	chr22_39494000_39496800	chr22_39544200_39545000	48	262	79	2382	0.185005	9.30918e-23	2771	9.88847e-21
ENSG00000126391	chr11_64618400_64628200	chr11_65254400_65256400	38	199	34	685	0.184976	8.33064e-09	956	3.83667e-08
ENSG00000000938	chr1_28210400_28214600	chr1_28573600_28575200	54	135	135	1205	0.184968	3.10479e-13	1529	4.23147e-12
ENSG00000160999	chr7_101946600_101952000	chr7_102066200_102068200	56	125	99	633	0.184931	1.81461e-08	913	7.70255e-08
ENSG00000173442	chr11_64618400_64628200	chr11_65355600_65357200	83	298	101	1166	0.184912	3.84142e-14	1648	6.53092e-13
ENSG00000108639	chr17_75320800_75321600	chr17_75434800_75443600	50	61	269	1449	0.184905	1.57108e-15	1829	3.69342e-14
ENSG00000100601	chr14_77428200_77428600	chr14_77495000_77495400	34	92	71	649	0.184896	6.07008e-08	846	2.26399e-07
ENSG00000081985	chr1_66836000_66842400	chr1_66865200_66868400	31	91	56	543	0.184867	5.77841e-07	721	1.69773e-06
ENSG00000155329	chr5_131791000_131797000	chr5_131799800_131804000	36	77	89	618	0.184792	9.8466e-08	820	3.49538e-07
ENSG00000151726	chr4_185337600_185342600	chr4_185343000_185345000	54	361	71	2901	0.184758	2.17656e-27	3387	4.56607e-25
ENSG00000070961	chr12_90256200_90256800	chr12_90257400_90258600	38	106	203	7488	0.184749	4.13933e-61	7835	4.77265e-58
ENSG00000166803	chr15_63765000_63766600	chr15_65587800_65589000	31	104	57	694	0.184716	3.05632e-08	886	1.22649e-07
ENSG00000111361	chr12_124962000_124970000	chr12_125029200_125030400	34	94	99	1175	0.184714	3.16535e-12	1402	3.3793e-11
ENSG00000168439	chr11_64546000_64546800	chr11_64618400_64628200	264	396	653	2773	0.184711	1.10046e-32	4086	4.03384e-30
ENSG00000115421	chr2_60742000_60744600	chr2_61219800_61220800	25	100	61	1306	0.184707	6.45334e-13	1492	8.16762e-12
ENSG00000060762	chr6_167364400_167365400	chr6_167508400_167510000	74	246	131	1539	0.184663	1.00621e-16	1990	3.14717e-15
ENSG00000085872	chr19_16551800_16557200	chr19_16557800_16561600	30	78	91	999	0.184662	1.19196e-10	1198	8.63916e-10
ENSG00000198668	chr14_91693200_91697200	chr14_91780800_91785000	90	392	135	2355	0.184644	3.34045e-24	2972	4.44098e-22
ENSG00000135916	chr2_231308400_231315200	chr2_231812800_231821800	38	57	129	644	0.184633	4.27824e-08	868	1.65505e-07
ENSG00000161048	chr7_102066200_102068200	chr7_102080200_102085400	67	126	147	802	0.184628	3.24664e-10	1142	2.11122e-09
ENSG00000136451	chr17_55499200_55501000	chr17_55680000_55683800	11	27	47	681	0.184604	2.67265e-07	766	8.49894e-07
ENSG00000165181	chr9_114745000_114751000	chr9_114793000_114801200	38	83	100	741	0.184604	8.02623e-09	962	3.71047e-08
ENSG00000126391	chr11_65272200_65275400	chr11_65355600_65357200	40	107	82	727	0.184599	8.94195e-09	956	4.08658e-08
ENSG00000136997	chr8_128192400_128202000	chr8_128311600_128321200	166	329	321	1792	0.184588	2.02135e-21	2608	1.6811e-19
ENSG00000164733	chr8_11391000_11398600	chr8_12622800_12625200	35	71	97	662	0.184553	4.57582e-08	865	1.75811e-07
ENSG00000179604	chr17_70415600_70418600	chr17_70419000_70421600	39	84	90	608	0.184501	1.01378e-07	821	3.58735e-07
ENSG00000167904	chr8_56852400_56854800	chr8_56900200_56907200	49	43	259	872	0.184481	7.98683e-11	1223	6.04686e-10
ENSG00000178252	chr3_48514400_48515200	chr3_49377400_49377800	34	74	105	859	0.184478	1.1625e-09	1072	6.59359e-09
ENSG00000196456	chr7_149297800_149298600	chr7_150357600_150367200	21	45	54	383	0.184472	3.14431e-05	503	6.19638e-05
ENSG00000168795	chr9_36987600_36997200	chr9_37398400_37406200	42	165	63	909	0.184444	1.75621e-10	1179	1.22344e-09
ENSG00000028137	chr1_12111200_12120600	chr1_12206800_12214000	102	241	206	1499	0.184433	3.97358e-17	2048	1.36466e-15
ENSG00000167881	chr17_74257800_74261600	chr17_74477800_74480000	96	346	154	1974	0.184429	4.25645e-21	2570	3.32418e-19
ENSG00000214022	chr7_149297800_149298600	chr7_150357600_150367200	35	70	103	713	0.184423	1.72335e-08	921	7.3554e-08
ENSG00000144843	chr3_119281600_119282800	chr3_119345800_119349000	34	97	63	588	0.184401	2.06946e-07	782	6.77201e-07
ENSG00000266714	chr17_74257800_74261600	chr17_74477800_74480000	20	56	31	262	0.184385	0.000370189	369	0.000585761
ENSG00000205269	chr6_11275000_11280400	chr6_11373600_11378000	23	92	39	619	0.184381	2.43867e-07	773	7.83782e-07
ENSG00000168066	chr11_64546000_64546800	chr11_64618400_64628200	252	394	639	2887	0.184368	3.22328e-33	4172	1.24258e-30
ENSG00000108799	chr17_40854800_40859000	chr17_41445000_41447800	39	108	103	1127	0.184361	5.41617e-12	1377	5.45618e-11
ENSG00000120656	chr1_28241200_28241600	chr1_28974800_28975800	24	43	76	467	0.184331	4.59177e-06	610	1.09161e-05
ENSG00000043462	chr5_169231600_169234600	chr5_169758200_169759200	57	157	143	1493	0.184317	1.33875e-15	1850	3.19761e-14
ENSG00000154723	chr21_26858600_26864400	chr21_26946400_26951000	28	52	131	1206	0.184292	2.72649e-12	1417	2.95784e-11
ENSG00000099624	chr19_1133600_1134200	chr19_947800_952800	14	27	55	449	0.184288	1.49449e-05	545	3.16622e-05
ENSG00000178878	chr12_11911800_11933400	chr12_12734200_12736800	55	200	65	755	0.184271	1.15127e-09	1075	6.5349e-09
ENSG00000116459	chr1_111175600_111179600	chr1_111755200_111765000	148	94	801	1883	0.184244	9.36385e-24	2926	1.16092e-21
ENSG00000254986	chr11_65272200_65275400	chr11_65657800_65658200	44	164	78	1114	0.184239	3.73189e-12	1400	3.925e-11
ENSG00000119953	chr10_112116400_112116800	chr10_112617000_112618600	51	169	98	1190	0.184222	5.60516e-13	1508	7.21143e-12
ENSG00000198793	chr1_11967400_11968600	chr1_12111200_12120600	129	312	274	2108	0.184204	5.76962e-23	2823	6.39651e-21
ENSG00000180263	chr12_94954200_94956400	chr12_95211800_95216600	35	94	103	1161	0.184193	4.27431e-12	1393	4.42785e-11
ENSG00000165792	chr14_20929600_20930200	chr14_21737600_21738600	43	87	76	422	0.184188	3.37858e-06	628	8.2904e-06
ENSG00000164219	chr5_114880400_114881000	chr5_114912800_114916400	40	231	43	1100	0.184161	2.97936e-12	1414	3.20095e-11
ENSG00000143669	chr1_236159800_236164200	chr1_236320000_236325400	299	372	893	3237	0.184103	7.25487e-38	4801	3.77105e-35
ENSG00000189233	chr8_27219600_27234000	chr8_28220800_28225200	35	151	24	332	0.184074	1.61485e-05	542	3.39643e-05
ENSG00000213445	chr11_64546000_64546800	chr11_65206400_65212200	39	119	73	760	0.184074	5.30526e-09	991	2.56281e-08
ENSG00000115738	chr2_8654200_8657000	chr2_9795400_9797400	56	223	72	994	0.184014	1.04281e-11	1345	9.8086e-11
ENSG00000121380	chr12_11973400_11993400	chr12_12734200_12736800	31	89	47	408	0.183995	8.97918e-06	575	1.99917e-05
ENSG00000059691	chr4_153381600_153384600	chr4_153617400_153619400	23	51	89	913	0.183964	1.20628e-09	1076	6.81631e-09
ENSG00000080845	chr20_34204200_34204800	chr20_34359400_34360200	83	241	150	1417	0.183938	7.48893e-16	1891	1.89434e-14
ENSG00000116957	chr1_235098000_235101400	chr1_236320000_236325400	77	73	322	1003	0.183921	1.0917e-12	1475	1.30574e-11
ENSG00000162733	chr1_161675400_161676600	chr1_161708400_161710800	27	71	89	1067	0.183907	5.30811e-11	1254	4.20321e-10
ENSG00000146670	chr11_64546000_64546800	chr11_65206400_65212200	37	115	58	575	0.183904	2.11761e-07	785	6.91191e-07
ENSG00000162783	chr1_181101400_181103800	chr1_181472600_181476200	33	132	66	1161	0.183876	4.73875e-12	1392	4.84567e-11
ENSG00000169118	chr15_64924000_64929200	chr15_65587800_65589000	30	90	78	968	0.183868	2.51982e-10	1166	1.68524e-09
ENSG00000121152	chr2_96821800_96826000	chr2_97539200_97541000	43	168	89	1533	0.183858	2.12225e-15	1833	4.8507e-14
ENSG00000171302	chr17_76154000_76157600	chr17_76699600_76705400	13	28	57	639	0.183856	5.01555e-07	737	1.49384e-06
ENSG00000161217	chr3_195905600_195913600	chr3_196729800_196730400	52	221	66	1012	0.183825	9.86182e-12	1351	9.33484e-11
ENSG00000110906	chr12_109009200_109012600	chr12_110888200_110888600	37	130	64	809	0.183805	2.35322e-09	1040	1.23826e-08
ENSG00000206562	chr3_15845200_15847000	chr3_16411400_16423400	24	23	159	742	0.183789	1.19845e-08	948	5.31206e-08
ENSG00000126456	chr19_49998800_49999600	chr19_50848400_50851600	22	133	30	966	0.183779	3.34785e-10	1151	2.16891e-09
ENSG00000164733	chr8_11400000_11405200	chr8_12622800_12625200	34	68	98	665	0.18376	5.23501e-08	865	1.9816e-07
ENSG00000166912	chr15_31526600_31529600	chr15_31639600_31645600	32	71	131	1428	0.183741	4.3727e-14	1662	7.33195e-13
ENSG00000187522	chr10_14051400_14053200	chr10_14689200_14690400	40	106	113	1195	0.183732	1.66366e-12	1454	1.90161e-11
ENSG00000179195	chr12_125029200_125030400	chr12_125256800_125261200	39	55	153	764	0.183648	4.04858e-09	1011	2.01688e-08
ENSG00000070731	chr17_74487600_74490600	chr17_75434800_75443600	31	44	89	373	0.183646	1.85033e-05	537	3.83898e-05
ENSG00000168538	chr4_185189200_185191800	chr4_185200600_185204800	149	160	496	1576	0.183612	1.69151e-19	2381	9.57151e-18
ENSG00000003509	chr2_37860400_37864200	chr2_38078400_38080400	18	104	27	839	0.183608	6.11999e-09	988	2.91071e-08
ENSG00000014164	chr8_144106600_144108400	chr8_145597000_145597800	36	119	62	704	0.183594	2.00112e-08	921	8.39935e-08
ENSG00000156928	chr7_22924200_22926400	chr7_23053800_23054400	28	49	102	662	0.183593	8.23438e-08	841	2.97625e-07
ENSG00000155097	chr8_103251000_103251600	chr8_103823000_103824400	88	239	141	1144	0.183589	1.09808e-13	1612	1.66571e-12
ENSG00000036828	chr3_121820600_121825000	chr3_122016600_122020800	27	101	57	911	0.183573	9.21143e-10	1096	5.35444e-09
ENSG00000146733	chr7_55376200_55378000	chr7_55601800_55603200	70	120	176	890	0.18357	5.56216e-11	1256	4.38319e-10
ENSG00000180304	chr15_64924000_64929200	chr15_65587800_65589000	27	74	76	849	0.183557	3.16565e-09	1026	1.61706e-08
ENSG00000213445	chr11_64546000_64546800	chr11_64633000_64638800	35	123	61	772	0.183533	5.88938e-09	991	2.81342e-08
ENSG00000182611	chr6_27114400_27115000	chr6_27775400_27776200	73	211	133	1247	0.183531	4.51717e-14	1664	7.54825e-13
ENSG00000197324	chr14_23016200_23026400	chr14_23388400_23388800	76	243	68	612	0.183499	5.14984e-09	999	2.49553e-08
ENSG00000173327	chr11_64546000_64546800	chr11_64618400_64628200	49	74	109	444	0.183483	1.56659e-06	676	4.15913e-06
ENSG00000156831	chr8_126648000_126649200	chr8_126649800_126650800	49	108	277	5056	0.183475	9.10632e-43	5490	6.17622e-40
ENSG00000151748	chr14_50465600_50466400	chr14_50530400_50532800	20	53	76	1081	0.183462	9.00353e-11	1230	6.7227e-10
ENSG00000111845	chr6_10533800_10535400	chr6_11458400_11460400	28	82	74	885	0.183443	1.52121e-09	1069	8.3801e-09
ENSG00000105552	chr19_48867200_48867800	chr19_49998800_49999600	29	58	86	592	0.183429	3.24736e-07	765	1.0121e-06
ENSG00000119715	chr14_77423400_77426400	chr14_77505600_77507000	26	54	82	624	0.183426	2.23936e-07	786	7.26073e-07
ENSG00000111843	chr6_11275000_11280400	chr6_11710000_11715600	29	84	57	555	0.183414	6.61646e-07	725	1.91752e-06
ENSG00000135249	chr7_104583200_104586400	chr7_105710000_105713000	53	262	54	999	0.183401	8.18842e-12	1368	7.89462e-11
ENSG00000081985	chr1_66865200_66868400	chr1_68225200_68226400	22	65	52	582	0.183385	7.13318e-07	721	2.05199e-06
ENSG00000164306	chr4_185247400_185252800	chr4_185434600_185437200	42	135	90	1095	0.183377	9.15021e-12	1362	8.73032e-11
ENSG00000129667	chr17_74257800_74261600	chr17_74487600_74490600	52	177	84	970	0.183324	3.68491e-11	1283	3.03676e-10
ENSG00000165929	chr14_91693200_91697200	chr14_91833600_91839000	44	167	66	886	0.183315	3.00978e-10	1163	1.97246e-09
ENSG00000168439	chr11_64618400_64628200	chr11_64633000_64638800	153	764	159	3010	0.183293	3.34329e-32	4086	1.1746e-29
ENSG00000155545	chr5_55708400_55712000	chr5_55884200_55885600	18	55	52	727	0.183283	7.13585e-08	852	2.61633e-07
ENSG00000176142	chr3_119345800_119349000	chr3_119813200_119814200	135	109	538	1344	0.183251	1.64185e-17	2126	6.13361e-16
ENSG00000106628	chr7_43686600_43689000	chr7_44671800_44674600	34	82	90	771	0.183243	7.96485e-09	977	3.68561e-08
ENSG00000174600	chr12_108958400_108961400	chr12_108961800_108962200	15	70	39	1317	0.183237	2.3977e-12	1441	2.63587e-11
ENSG00000112486	chr6_166585400_166590600	chr6_166699200_166701000	29	146	43	972	0.183233	1.91243e-10	1190	1.31952e-09
ENSG00000108039	chr10_112170200_112176200	chr10_112617000_112618600	81	350	105	1660	0.18322	4.95309e-18	2196	2.07327e-16
ENSG00000168496	chr11_61601200_61603400	chr11_62323800_62328600	32	61	125	981	0.183219	1.63915e-10	1199	1.14928e-09
ENSG00000152904	chr1_235116200_235124200	chr1_236320000_236325400	47	40	185	487	0.183202	3.7357e-07	759	1.14794e-06
ENSG00000165699	chr9_136017600_136019000	chr9_136285200_136287200	20	65	68	1317	0.183194	1.46503e-12	1470	1.69875e-11
ENSG00000162734	chr1_160398600_160403400	chr1_161154600_161157600	48	148	128	1691	0.183175	1.15545e-16	2015	3.56212e-15
ENSG00000118308	chr12_25104200_25104600	chr12_25105000_25107600	44	79	314	5805	0.183153	3.20623e-48	6242	2.72917e-45
ENSG00000169371	chr15_75084000_75092800	chr15_75357400_75362800	21	69	47	610	0.183098	4.69029e-07	747	1.40664e-06
ENSG00000066427	chr14_91693200_91697200	chr14_91828600_91832600	51	211	79	1250	0.183078	1.85252e-13	1591	2.6657e-12
ENSG00000182572	chr6_27775400_27776200	chr6_27782200_27782800	43	102	108	871	0.183059	6.29921e-10	1124	3.81099e-09
ENSG00000143374	chr1_149858000_149858800	chr1_150536800_150540000	51	151	102	1034	0.183025	1.52364e-11	1338	1.37903e-10
ENSG00000164938	chr8_95449600_95453600	chr8_96103200_96106600	28	57	94	722	0.183003	3.16087e-08	901	1.26437e-07
ENSG00000165714	chr12_11973400_11993400	chr12_12160000_12163800	100	223	203	1344	0.18299	1.5207e-15	1870	3.58763e-14
ENSG00000133884	chr11_65206400_65212200	chr11_65657800_65658200	35	128	71	1048	0.182986	4.07739e-11	1282	3.32351e-10
ENSG00000169599	chr2_70386800_70389400	chr2_70418200_70418600	21	53	62	617	0.182955	4.3079e-07	753	1.30421e-06
ENSG00000140009	chr14_65694800_65697400	chr14_65769600_65770000	17	45	56	669	0.182901	2.38529e-07	787	7.68301e-07
ENSG00000129460	chr14_23016200_23026400	chr14_23388400_23388800	71	249	66	681	0.182888	1.76748e-09	1067	9.58852e-09
ENSG00000132109	chr11_3885800_3889600	chr11_3914000_3916800	35	62	144	1045	0.182882	3.90267e-11	1286	3.19586e-10
ENSG00000176142	chr3_119114000_119115800	chr3_119356200_119359200	53	73	279	1721	0.182867	1.92019e-17	2126	7.07751e-16
ENSG00000169118	chr15_63771600_63774000	chr15_63775400_63779800	29	96	70	971	0.182862	3.16302e-10	1166	2.06234e-09
ENSG00000180098	chr1_28241200_28241600	chr1_28974800_28975800	32	54	112	663	0.182847	6.55148e-08	861	2.4228e-07
ENSG00000139974	chr14_60678600_60681200	chr14_61851200_61857400	36	77	127	1100	0.182843	1.54255e-11	1340	1.39416e-10
ENSG00000054267	chr1_236159800_236164200	chr1_236320000_236325400	353	493	1116	4775	0.182823	1.01356e-51	6737	9.66537e-49
ENSG00000167904	chr8_56900200_56907200	chr8_56987000_56987600	72	236	85	830	0.1828	1.19018e-10	1223	8.62919e-10
ENSG00000166321	chr10_73891600_73895800	chr10_74008000_74009400	23	42	99	788	0.182782	1.34561e-08	952	5.89064e-08
ENSG00000119185	chr2_8654200_8657000	chr2_8664800_8667000	33	125	51	687	0.182729	3.61965e-08	896	1.42625e-07
ENSG00000169118	chr15_63765000_63766600	chr15_64277600_64280800	29	119	55	963	0.182722	3.26484e-10	1166	2.12174e-09
ENSG00000100823	chr14_20929600_20930200	chr14_21737600_21738600	118	258	215	1326	0.182691	7.53065e-16	1917	1.90375e-14
ENSG00000112144	chr6_52160600_52163200	chr6_52363400_52365000	26	67	70	672	0.182683	1.06216e-07	835	3.73801e-07
ENSG00000106245	chr7_99679400_99680800	chr7_99746200_99746600	55	148	98	809	0.182658	8.76991e-10	1110	5.12174e-09
ENSG00000031081	chr3_119356200_119359200	chr3_119813200_119814200	320	342	998	3033	0.182637	1.75561e-36	4693	8.43422e-34
ENSG00000033050	chr7_151047000_151050000	chr7_151216600_151217400	90	191	200	1278	0.182631	1.17083e-14	1759	2.2479e-13
ENSG00000131408	chr19_49973000_49974400	chr19_51399200_51401200	23	57	87	1055	0.182627	1.26142e-10	1222	9.09215e-10
ENSG00000149485	chr11_60828600_60829600	chr11_62389400_62390200	31	73	76	595	0.182613	3.0779e-07	775	9.64856e-07
ENSG00000119383	chr9_132749600_132762000	chr9_132772600_132785600	61	184	120	1238	0.182612	1.7368e-13	1603	2.51862e-12
ENSG00000130311	chr19_16557800_16561600	chr19_17377000_17378200	24	52	65	474	0.182593	5.1813e-06	615	1.21804e-05
ENSG00000171612	chr1_10092400_10093000	chr1_9472800_9474200	23	75	52	666	0.182589	1.50451e-07	816	5.09661e-07
ENSG00000180263	chr12_95014800_95015800	chr12_95223600_95225600	30	48	153	1162	0.182582	6.59573e-12	1393	6.50293e-11
ENSG00000156398	chr10_103760000_103764400	chr10_105231000_105233000	20	22	100	422	0.182576	1.28271e-05	564	2.75679e-05
ENSG00000121380	chr12_11867600_11884200	chr12_12734200_12736800	27	72	51	425	0.182564	1.05648e-05	575	2.31234e-05
ENSG00000070718	chr8_41570800_41574400	chr8_42149200_42152600	92	225	177	1306	0.182557	5.92559e-15	1800	1.22182e-13
ENSG00000164305	chr4_185206000_185209200	chr4_185209600_185210800	33	68	176	2345	0.182554	4.40065e-21	2622	3.42835e-19
ENSG00000160223	chr21_45573800_45576800	chr21_45664000_45666600	45	128	89	837	0.182543	1.08814e-09	1099	6.21437e-09
ENSG00000110880	chr12_109083000_109085000	chr12_109085400_109086600	53	130	286	6187	0.18254	5.77579e-51	6656	5.27009e-48
ENSG00000000938	chr1_28499200_28500200	chr1_28573600_28575200	38	75	151	1265	0.182534	6.37575e-13	1529	8.08232e-12
ENSG00000011523	chr2_64552800_64554000	chr2_64924200_64928800	18	55	46	572	0.182523	1.36597e-06	691	3.67685e-06
ENSG00000181019	chr16_68789400_68793000	chr16_70463200_70466000	57	117	147	961	0.182501	4.59703e-11	1282	3.69528e-10
ENSG00000186501	chr1_27064000_27070800	chr1_27955200_27959600	34	42	139	588	0.182395	1.94808e-07	803	6.42421e-07
ENSG00000185130	chr6_27114400_27115000	chr6_27775400_27776200	27	75	50	439	0.182375	8.13114e-06	591	1.8281e-05
ENSG00000106245	chr7_98399200_98400800	chr7_99679400_99680800	50	84	153	823	0.182359	9.34996e-10	1110	5.42602e-09
ENSG00000196950	chr2_196423000_196426200	chr2_196426600_196427200	34	137	76	1452	0.182287	3.68432e-14	1699	6.29082e-13
ENSG00000163964	chr3_196729800_196730400	chr3_197120000_197123000	17	42	50	474	0.182241	9.51219e-06	583	2.10447e-05
ENSG00000106261	chr7_99679400_99680800	chr7_99942400_99942800	66	252	126	1918	0.182238	4.37714e-19	2362	2.27895e-17
ENSG00000026297	chr6_166585400_166590600	chr6_167364400_167365400	66	119	198	1163	0.182229	5.20463e-13	1546	6.73506e-12
ENSG00000140497	chr15_75333800_75335800	chr15_75337800_75342600	61	180	114	1103	0.182228	2.36651e-12	1458	2.60519e-11
ENSG00000161040	chr7_102066200_102068200	chr7_102080200_102085400	53	111	121	765	0.182192	2.73963e-09	1050	1.41951e-08
ENSG00000117616	chr1_25346600_25349600	chr1_25874400_25877400	89	334	177	2677	0.182174	7.55096e-26	3277	1.28156e-23
ENSG00000168067	chr11_64618400_64628200	chr11_65206400_65212200	61	221	73	830	0.182163	2.6662e-10	1185	1.77202e-09
ENSG00000214753	chr11_62322000_62323400	chr11_62323800_62328600	45	75	185	1206	0.182152	9.71685e-13	1511	1.1765e-11
ENSG00000014216	chr11_64546000_64546800	chr11_64618400_64628200	158	229	358	1380	0.182071	2.69872e-17	2125	9.6498e-16
ENSG00000049656	chr5_1791200_1793200	chr5_398400_400800	22	92	41	729	0.182039	5.02741e-08	884	1.91227e-07
ENSG00000167895	chr17_75434800_75443600	chr17_76168400_76172200	34	171	40	790	0.182	3.69203e-09	1035	1.85707e-08
ENSG00000117305	chr1_24044600_24050600	chr1_25069000_25071800	26	44	82	452	0.181997	6.75629e-06	604	1.54739e-05
ENSG00000184900	chr21_45573800_45576800	chr21_45627200_45627800	21	76	39	528	0.181969	2.36252e-06	664	6.01419e-06
ENSG00000141101	chr16_68789400_68793000	chr16_68809600_68811600	42	159	74	1054	0.181969	2.33453e-11	1329	2.01819e-10
ENSG00000064703	chr1_112048000_112050400	chr1_112142200_112143800	28	74	79	812	0.181963	7.69345e-09	993	3.57447e-08
ENSG00000166562	chr18_57514000_57515600	chr18_57588400_57595800	86	157	302	1997	0.181952	2.31984e-20	2542	1.56586e-18
ENSG00000111639	chr12_6534800_6541000	chr12_6645200_6648200	20	113	31	911	0.181942	1.8708e-09	1075	1.00787e-08
ENSG00000160199	chr21_44772000_44773000	chr21_45340000_45343000	18	109	25	793	0.18194	1.77445e-08	945	7.55161e-08
ENSG00000162783	chr1_181098400_181100800	chr1_181101400_181103800	42	102	123	1125	0.181939	7.96758e-12	1392	7.70425e-11
ENSG00000113583	chr5_133467000_133477200	chr5_133871000_133879400	87	209	182	1348	0.181937	4.70189e-15	1826	9.91587e-14
ENSG00000092470	chr15_45011000_45017000	chr15_45020400_45021200	92	170	239	1342	0.181929	3.52609e-15	1843	7.65909e-14
ENSG00000011021	chr1_11967400_11968600	chr1_12099400_12102000	50	195	80	1142	0.181925	2.20745e-12	1467	2.44645e-11
ENSG00000065491	chr6_36633800_36636200	chr6_37516800_37522000	25	66	85	1027	0.181911	2.07064e-10	1203	1.41727e-09
ENSG00000100897	chr14_24074400_24076600	chr14_24640800_24641200	23	39	117	970	0.181888	5.27779e-10	1149	3.25449e-09
ENSG00000168310	chr4_185206000_185209200	chr4_185209600_185210800	48	106	267	4501	0.181877	7.16442e-38	4922	3.73936e-35
ENSG00000214413	chr10_112116400_112116800	chr10_112602800_112604400	28	117	49	833	0.181872	4.34904e-09	1027	2.14936e-08
ENSG00000173442	chr11_64618400_64628200	chr11_64633000_64638800	70	311	77	1190	0.181862	1.01202e-13	1648	1.54962e-12
ENSG00000163516	chr2_219193800_219195800	chr2_220143000_220144200	32	60	87	510	0.181857	1.54755e-06	689	4.11332e-06
ENSG00000166797	chr15_63765000_63766600	chr15_63767000_63768400	29	105	66	1023	0.181824	1.49784e-10	1223	1.05969e-09
ENSG00000151726	chr4_185200600_185204800	chr4_185337600_185342600	203	720	212	2252	0.18182	1.45808e-26	3387	2.70759e-24
ENSG00000110583	chr11_63606000_63606600	chr11_64546000_64546800	34	64	95	568	0.181804	4.43745e-07	761	1.33914e-06
ENSG00000137106	chr9_36987600_36997200	chr9_37369800_37378600	120	197	292	1354	0.181764	4.82749e-16	1963	1.28466e-14
ENSG00000080845	chr20_34204200_34204800	chr20_35671200_35673400	64	260	98	1469	0.181743	1.66054e-15	1891	3.87856e-14
ENSG00000133962	chr14_91840000_91850400	chr14_92724200_92727000	22	64	47	473	0.181741	6.72449e-06	606	1.54081e-05
ENSG00000146729	chr7_55376200_55378000	chr7_55601800_55603200	79	145	178	928	0.181737	2.43464e-11	1330	2.09559e-10
ENSG00000135912	chr2_219193800_219195800	chr2_219760000_219761600	44	103	126	1065	0.181722	2.1305e-11	1338	1.86173e-10
ENSG00000125375	chr14_50503800_50508400	chr14_50549800_50555000	48	102	96	584	0.181711	1.35609e-07	830	4.64533e-07
ENSG00000177556	chr5_150437800_150452000	chr5_151098600_151103000	61	169	119	1058	0.181692	6.58215e-12	1407	6.49156e-11
ENSG00000162894	chr1_206912200_206917200	chr1_207997200_207999400	112	213	320	1964	0.181691	8.4395e-21	2609	6.19075e-19
ENSG00000186501	chr1_27955200_27959600	chr1_28195000_28196600	27	146	28	602	0.181686	2.17556e-07	803	7.0781e-07
ENSG00000145979	chr6_13454000_13456400	chr6_14108000_14110000	23	43	99	807	0.181649	1.17393e-08	972	5.21531e-08
ENSG00000133962	chr14_91693200_91697200	chr14_92724200_92727000	26	84	43	453	0.181619	6.8223e-06	606	1.56091e-05
ENSG00000164305	chr4_185189200_185191800	chr4_185200600_185204800	173	169	594	1686	0.181613	7.0374e-21	2622	5.22267e-19
ENSG00000120210	chr9_5514400_5517000	chr9_5580200_5589400	37	62	165	1159	0.181605	5.12475e-12	1423	5.1915e-11
ENSG00000165501	chr14_50530400_50532800	chr14_50549800_50555000	23	37	86	490	0.181525	4.08122e-06	636	9.82688e-06
ENSG00000110651	chr11_1542600_1543800	chr11_1871200_1873800	28	43	128	800	0.181512	7.56338e-09	999	3.52152e-08
ENSG00000162928	chr2_60666000_60668000	chr2_60742000_60744600	24	74	67	899	0.18151	2.47177e-09	1064	1.29367e-08
ENSG00000104859	chr19_45393600_45394600	chr19_45640600_45641600	48	257	57	1265	0.181493	1.62584e-13	1627	2.37646e-12
ENSG00000087266	chr4_2263800_2264400	chr4_2744800_2750800	53	114	102	621	0.181483	4.98362e-08	890	1.89732e-07
ENSG00000169118	chr15_65587800_65589000	chr15_65596600_65597800	24	84	62	996	0.181482	4.31273e-10	1166	2.71996e-09
ENSG00000116260	chr1_181098400_181100800	chr1_181101400_181103800	35	90	97	933	0.181449	5.24694e-10	1155	3.23766e-09
ENSG00000077585	chr1_236159800_236164200	chr1_236320000_236325400	210	259	639	2263	0.181435	2.4448e-26	3371	4.39821e-24
ENSG00000111845	chr6_11275000_11280400	chr6_11458400_11460400	35	121	67	846	0.181421	2.30977e-09	1069	1.21823e-08
ENSG00000162885	chr1_234859200_234863600	chr1_235140400_235153800	64	43	354	874	0.181418	2.4246e-11	1335	2.0878e-10
ENSG00000186106	chr8_101440800_101441200	chr8_101507400_101515800	80	64	359	936	0.181406	4.11672e-12	1439	4.28376e-11
ENSG00000164733	chr8_11337000_11344200	chr8_11347800_11350200	42	84	104	635	0.181396	7.78933e-08	865	2.83064e-07
ENSG00000015475	chr22_18277400_18279000	chr22_18586200_18591200	16	45	66	1160	0.181357	5.59178e-11	1287	4.40254e-10
ENSG00000106399	chr7_8164600_8171400	chr7_8172000_8175400	23	61	43	350	0.181356	6.7892e-05	477	0.000124616
ENSG00000150990	chr12_124938200_124941000	chr12_125403000_125405200	33	103	87	1135	0.181342	1.66926e-11	1358	1.49556e-10
ENSG00000159733	chr4_2744800_2750800	chr4_3046600_3050800	32	70	65	413	0.18132	1.11381e-05	580	2.42606e-05
ENSG00000126391	chr11_65057800_65060800	chr11_65272200_65275400	26	40	121	769	0.181312	1.64642e-08	956	7.06317e-08
ENSG00000164323	chr4_185337600_185342600	chr4_185434600_185437200	47	148	101	1159	0.181301	3.22598e-12	1455	3.43829e-11
ENSG00000153048	chr16_8983400_8986000	chr16_9221400_9222600	17	76	27	489	0.18127	6.74658e-06	609	1.54539e-05
ENSG00000120659	chr13_42950400_42956200	chr13_42974600_42982400	41	103	53	356	0.181255	1.80034e-05	553	3.74477e-05
ENSG00000029534	chr8_41570800_41574400	chr8_42149200_42152600	66	162	110	766	0.181249	1.31334e-09	1104	7.3483e-09
ENSG00000006837	chr5_133871000_133879400	chr5_133882600_133892200	36	76	86	557	0.181239	5.35105e-07	755	1.58321e-06
ENSG00000008988	chr8_56900200_56907200	chr8_56987000_56987600	111	398	144	1635	0.181235	2.39982e-18	2288	1.07437e-16
ENSG00000139437	chr12_110516600_110518200	chr12_111114000_111115400	23	54	88	951	0.181231	1.07354e-09	1116	6.13817e-09
ENSG00000154511	chr1_93002000_93003800	chr1_93004400_93004800	36	178	96	3834	0.181211	6.33073e-32	4144	2.12978e-29
ENSG00000198492	chr1_28210400_28214600	chr1_28495400_28496800	40	224	67	2032	0.181201	6.8549e-19	2363	3.44729e-17
ENSG00000152133	chr2_37617000_37618400	chr2_37860400_37864200	29	60	106	875	0.181132	2.40961e-09	1070	1.265e-08
ENSG00000133884	chr11_65272200_65275400	chr11_65657800_65658200	40	162	66	1014	0.181118	6.45882e-11	1282	5.01176e-10
ENSG00000148719	chr10_74057800_74059200	chr10_74079400_74081800	50	77	164	804	0.181106	1.57893e-09	1095	8.66457e-09
ENSG00000146776	chr7_104583200_104586400	chr7_104991400_104993600	22	84	26	317	0.181068	0.000114313	449	0.00020017
ENSG00000101447	chr20_37501800_37503600	chr20_37518200_37523400	36	94	100	984	0.181054	2.09142e-10	1214	1.42986e-09
ENSG00000050393	chr6_13428400_13434600	chr6_14091200_14096000	50	172	71	776	0.181038	2.49852e-09	1069	1.30616e-08
ENSG00000113583	chr5_133467000_133477200	chr5_134181000_134181800	67	229	119	1411	0.181032	6.44133e-15	1826	1.31618e-13
ENSG00000174837	chr19_6527200_6530200	chr19_6737600_6739000	31	56	91	523	0.180978	1.41442e-06	701	3.79333e-06
ENSG00000168066	chr11_64618400_64628200	chr11_64633000_64638800	152	739	172	3109	0.180953	4.84349e-32	4172	1.67384e-29
ENSG00000169570	chr5_118366000_118369200	chr5_118729800_118733600	30	88	89	1137	0.180952	2.34266e-11	1344	2.02439e-10
ENSG00000110931	chr12_121107000_121108800	chr12_121114600_121118800	21	65	82	1658	0.180951	6.62492e-15	1826	1.34978e-13
ENSG00000116957	chr1_234908000_234909600	chr1_236320000_236325400	82	83	317	993	0.180925	2.54994e-12	1475	2.78428e-11
ENSG00000159176	chr1_200597400_200598000	chr1_200835400_200836800	31	73	93	812	0.180881	7.19484e-09	1009	3.36972e-08
ENSG00000155034	chr7_5580800_5582600	chr7_6413800_6414400	27	59	80	614	0.180877	3.66623e-07	780	1.12908e-06
ENSG00000122512	chr7_5257200_5260400	chr7_5735600_5741800	36	62	117	666	0.180877	6.4539e-08	881	2.39083e-07
ENSG00000166685	chr17_70415600_70418600	chr17_70419000_70421600	36	73	88	542	0.18086	7.45452e-07	739	2.13373e-06
ENSG00000249141	chr6_167364400_167365400	chr6_167526600_167528400	32	66	66	387	0.180835	1.95094e-05	551	4.02704e-05
ENSG00000125743	chr19_45393600_45394600	chr19_46209200_46214600	63	280	79	1262	0.180825	7.62495e-14	1684	1.20118e-12
ENSG00000151726	chr4_185247400_185252800	chr4_185337600_185342600	106	254	309	2718	0.180814	2.77591e-26	3387	4.93785e-24
ENSG00000129103	chr7_55376200_55378000	chr7_55601800_55603200	83	146	202	1019	0.180789	4.0469e-12	1450	4.22061e-11
ENSG00000086232	chr7_5735600_5741800	chr7_6413800_6414400	93	271	161	1458	0.180769	4.99352e-16	1983	1.32302e-14
ENSG00000159147	chr21_35319600_35321400	chr21_35389000_35395800	22	52	48	350	0.180766	7.83403e-05	472	0.000141994
ENSG00000070759	chr1_45186800_45190000	chr1_45195600_45197800	61	151	135	1062	0.180751	8.19312e-12	1409	7.89855e-11
ENSG00000177885	chr17_73659600_73661000	chr17_74257800_74261600	121	176	648	4307	0.180739	8.31322e-40	5252	4.83472e-37
ENSG00000142186	chr11_64618400_64628200	chr11_65057800_65060800	36	207	32	728	0.18073	8.20676e-09	1003	3.78551e-08
ENSG00000126456	chr19_50145000_50145600	chr19_50848400_50851600	20	115	32	984	0.18072	6.59866e-10	1151	3.97336e-09
ENSG00000158604	chr7_43773600_43776400	chr7_44671800_44674600	31	64	119	1016	0.180683	1.73703e-10	1230	1.21161e-09
ENSG00000171720	chr5_140886400_140888800	chr5_140893400_140895000	24	89	52	800	0.180677	1.58658e-08	965	6.83279e-08
ENSG00000156928	chr7_22924200_22926400	chr7_23449800_23451400	18	59	49	715	0.18067	1.3267e-07	841	4.55622e-07
ENSG00000169621	chr2_68606800_68615000	chr2_68650000_68656000	47	156	79	867	0.180669	6.90357e-10	1149	4.13477e-09
ENSG00000111845	chr6_11458400_11460400	chr6_11492200_11497200	30	72	94	873	0.180657	2.70163e-09	1069	1.40148e-08
ENSG00000081913	chr18_60744400_60746800	chr18_60816200_60823400	45	96	182	1731	0.180656	1.577e-16	2054	4.69399e-15
ENSG00000140497	chr15_75084000_75092800	chr15_75357400_75362800	29	104	75	1250	0.180602	3.72207e-12	1458	3.91597e-11
ENSG00000143466	chr1_206942000_206943800	chr1_206964600_206967000	27	100	70	1251	0.180591	4.42176e-12	1448	4.56093e-11
ENSG00000140307	chr15_59271000_59271800	chr15_59702800_59705800	33	76	98	816	0.180545	6.04896e-09	1023	2.88049e-08
ENSG00000197536	chr5_131799800_131804000	chr5_131995600_132000800	227	407	625	3421	0.180537	1.40231e-35	4680	6.32935e-33
ENSG00000111843	chr6_11458400_11460400	chr6_11710000_11715600	25	67	61	572	0.180534	9.93686e-07	725	2.76398e-06
ENSG00000087266	chr4_2698200_2700000	chr4_3046600_3050800	33	50	128	679	0.180533	5.86477e-08	890	2.19587e-07
ENSG00000116957	chr1_234859200_234863600	chr1_235268600_235269200	26	107	62	1280	0.18053	2.84876e-12	1475	3.07732e-11
ENSG00000184270	chr1_149223800_149224600	chr1_150135400_150137800	43	154	51	560	0.180528	2.3899e-07	808	7.69688e-07
ENSG00000126432	chr11_63606000_63606600	chr11_64618400_64628200	69	80	255	917	0.180512	3.86995e-11	1321	3.17255e-10
ENSG00000164305	chr4_185236000_185243800	chr4_185337600_185342600	71	176	221	2154	0.180509	1.2163e-20	2622	8.66163e-19
ENSG00000014216	chr11_64618400_64628200	chr11_65206400_65212200	110	406	129	1480	0.180509	5.06733e-17	2125	1.69396e-15
ENSG00000014138	chr11_64546000_64546800	chr11_65206400_65212200	67	223	103	1093	0.180436	2.42967e-12	1486	2.66754e-11
ENSG00000148400	chr9_139792800_139796600	chr9_140044800_140046000	39	147	96	1689	0.180429	6.93956e-16	1971	1.77091e-14
ENSG00000154114	chr11_121436400_121448400	chr11_121458800_121464800	87	233	182	1567	0.180422	1.34276e-16	2069	4.08104e-15
ENSG00000113558	chr5_133438400_133441400	chr5_133467000_133477200	61	83	320	1864	0.18042	1.74664e-18	2328	8.07312e-17
ENSG00000178878	chr12_11911800_11933400	chr12_11973400_11993400	84	171	131	689	0.180417	2.56237e-09	1075	1.33579e-08
ENSG00000129103	chr7_55141200_55142200	chr7_55572000_55590800	47	121	125	1157	0.180408	4.49532e-12	1450	4.6289e-11
ENSG00000124772	chr6_37483600_37485200	chr6_37526800_37533800	39	77	163	1392	0.180402	1.08635e-13	1671	1.65009e-12
ENSG00000088387	chr13_99175400_99176800	chr13_99939000_99941800	24	80	88	1915	0.180399	7.16111e-17	2107	2.32525e-15
ENSG00000130479	chr19_17377000_17378200	chr19_18392200_18392800	29	57	69	400	0.180393	1.90873e-05	555	3.94885e-05
ENSG00000131373	chr3_16411400_16423400	chr3_16472200_16476000	50	210	72	1096	0.18039	6.5488e-12	1428	6.4647e-11
ENSG00000161533	chr17_74257800_74261600	chr17_74487600_74490600	65	199	108	1035	0.180384	9.34905e-12	1407	8.89528e-11
ENSG00000164733	chr8_11391000_11398600	chr8_11400000_11405200	29	77	73	686	0.180376	9.23237e-08	865	3.29833e-07
ENSG00000135932	chr2_231524600_231530400	chr2_231812800_231821800	241	503	614	4006	0.180374	1.85055e-40	5364	1.12299e-37
ENSG00000143466	chr1_206747200_206755800	chr1_206942000_206943800	33	100	94	1221	0.180351	4.72323e-12	1448	4.8318e-11
ENSG00000166925	chr7_99679400_99680800	chr7_99746200_99746600	55	140	129	1087	0.180335	8.8536e-12	1411	8.46579e-11
ENSG00000181690	chr8_56839400_56843600	chr8_56882000_56888800	48	176	98	1410	0.180324	3.99235e-14	1732	6.76129e-13
ENSG00000140451	chr15_64183400_64189800	chr15_65186000_65186400	27	65	71	585	0.180313	6.90659e-07	748	1.99354e-06
ENSG00000154723	chr21_26858600_26864400	chr21_26945000_26945600	21	59	81	1256	0.18031	8.05622e-12	1417	7.78076e-11
ENSG00000147419	chr8_27245000_27251200	chr8_28198000_28200400	20	73	53	934	0.180305	2.40852e-09	1080	1.26458e-08
ENSG00000119705	chr14_77413000_77414200	chr14_77495000_77495400	28	58	121	1164	0.180289	1.76016e-11	1371	1.56672e-10
ENSG00000162231	chr11_62323800_62328600	chr11_62608400_62609600	48	96	123	756	0.180268	6.38572e-09	1023	3.02552e-08
ENSG00000188612	chr17_72458600_72460400	chr17_73311600_73316400	25	103	60	1244	0.180265	6.33289e-12	1432	6.27305e-11
ENSG00000182473	chr17_73150600_73151600	chr17_74268200_74269600	37	98	95	899	0.180246	1.06279e-09	1129	6.08768e-09
ENSG00000100591	chr14_77428200_77428600	chr14_77505600_77507000	91	264	207	2114	0.18024	5.64074e-21	2676	4.28906e-19
ENSG00000166938	chr15_65587800_65589000	chr15_67390200_67398800	33	86	91	879	0.180224	2.10265e-09	1089	1.11937e-08
ENSG00000171115	chr7_150146000_150148000	chr7_150357600_150367200	38	60	186	1275	0.180214	7.57243e-13	1559	9.41487e-12
ENSG00000066427	chr14_91693200_91697200	chr14_93047800_93049600	50	212	78	1251	0.180198	4.44341e-13	1591	5.83998e-12
ENSG00000181192	chr10_11312200_11318800	chr10_12163000_12166200	31	60	139	1229	0.180179	4.11481e-12	1459	4.28263e-11
ENSG00000261609	chr16_81513200_81516400	chr16_81875000_81875600	18	97	32	917	0.18017	3.24748e-09	1064	1.65439e-08
ENSG00000188897	chr16_11057400_11059000	chr16_11419200_11420200	15	58	28	419	0.180165	3.59042e-05	520	6.98778e-05
ENSG00000185442	chr15_93167400_93170200	chr15_93375000_93377400	67	95	308	1685	0.180157	3.53318e-17	2155	1.22771e-15
ENSG00000099956	chr22_23270000_23279000	chr22_24140000_24148000	119	440	146	1695	0.180151	5.90339e-19	2400	3.00694e-17
ENSG00000155096	chr8_103251000_103251600	chr8_103823000_103824400	224	706	363	3597	0.18015	6.03266e-37	4890	2.95414e-34
ENSG00000119953	chr10_111844800_111846400	chr10_112625600_112630800	31	70	124	1283	0.180111	1.83946e-12	1508	2.08118e-11
ENSG00000176095	chr3_49377400_49377800	chr3_49977200_49977600	60	160	149	1394	0.180098	2.55697e-14	1763	4.52732e-13
ENSG00000157954	chr7_5580800_5582600	chr7_5735600_5741800	77	127	289	1686	0.180094	2.42683e-17	2179	8.75662e-16
ENSG00000183856	chr1_156473800_156476000	chr1_156631200_156633200	10	41	23	451	0.180048	3.33125e-05	525	6.52746e-05
ENSG00000181192	chr10_11231400_11244000	chr10_12113200_12120600	25	126	48	1260	0.180047	4.26725e-12	1459	4.42205e-11
ENSG00000165861	chr14_72942600_72948400	chr14_74236600_74238200	50	163	82	860	0.180032	7.17237e-10	1155	4.27699e-09
ENSG00000057657	chr6_106093200_106095000	chr6_106610800_106616600	114	196	321	1669	0.180015	3.32884e-18	2300	1.44836e-16
ENSG00000028310	chr5_1314800_1317400	chr5_1782000_1783800	28	96	77	1229	0.180012	7.01576e-12	1430	6.87058e-11
ENSG00000169567	chr5_130560200_130560600	chr5_130715400_130720400	61	122	200	1418	0.180004	1.39637e-14	1801	2.63543e-13
ENSG00000151348	chr11_44581200_44581800	chr11_44617400_44619600	35	101	119	1662	0.179967	2.03214e-15	1917	4.66154e-14
ENSG00000171150	chr2_47211200_47214200	chr2_47537400_47538800	39	71	150	1034	0.179937	7.04152e-11	1294	5.4121e-10
ENSG00000130770	chr1_28241200_28241600	chr1_28974800_28975800	87	167	310	2188	0.179935	1.85685e-21	2752	1.55448e-19
ENSG00000132570	chr5_133467000_133477200	chr5_133871000_133879400	65	151	149	1075	0.179882	6.14304e-12	1440	6.10645e-11
ENSG00000164733	chr8_11347800_11350200	chr8_11391000_11398600	37	109	69	650	0.179859	1.00594e-07	865	3.562e-07
ENSG00000071082	chr2_101010600_101012400	chr2_101178800_101179400	112	180	450	2650	0.179853	4.70819e-26	3392	8.15765e-24
ENSG00000152382	chr1_167643400_167651200	chr1_167675800_167678800	24	82	52	680	0.17985	1.59394e-07	838	5.36773e-07
ENSG00000123485	chr2_233940800_233945800	chr2_233947000_233947800	39	124	81	911	0.179835	7.48999e-10	1155	4.44486e-09
ENSG00000138175	chr10_103660600_103665400	chr10_104420200_104421800	29	94	72	941	0.179809	1.03761e-09	1136	5.95768e-09
ENSG00000160213	chr21_45573800_45576800	chr21_45664000_45666600	38	105	86	805	0.179809	5.80003e-09	1034	2.77518e-08
ENSG00000166803	chr15_63767000_63768400	chr15_64183400_64189800	24	50	88	724	0.179791	7.12394e-08	886	2.61264e-07
ENSG00000108039	chr10_112116400_112116800	chr10_112170200_112176200	110	180	321	1585	0.179769	2.08958e-17	2196	7.64633e-16
ENSG00000064886	chr1_111755200_111765000	chr1_112134800_112137400	125	552	88	1220	0.179761	7.04498e-16	1985	1.79537e-14
ENSG00000172590	chr14_23016200_23026400	chr14_23388400_23388800	51	159	46	389	0.179741	4.3595e-06	645	1.04237e-05
ENSG00000078687	chr17_75320800_75321600	chr17_76467800_76474000	29	62	125	1260	0.17973	3.50425e-12	1476	3.71236e-11
ENSG00000076201	chr3_46994200_46998800	chr3_47018200_47018800	18	43	67	710	0.179725	1.6262e-07	838	5.46483e-07
ENSG00000164305	chr4_185337600_185342600	chr4_186260400_186267800	74	218	190	2140	0.179688	1.82343e-20	2622	1.25347e-18
ENSG00000241837	chr21_34752200_34755800	chr21_35389000_35395800	57	159	106	915	0.17966	1.962e-10	1237	1.35071e-09
ENSG00000203710	chr1_206976200_206977400	chr1_207584400_207588800	23	63	66	710	0.179638	1.0979e-07	862	3.85076e-07
ENSG00000126461	chr19_49998800_49999600	chr19_50372400_50373000	33	102	70	758	0.179627	1.99189e-08	963	8.36418e-08
ENSG00000160190	chr21_43347200_43350400	chr21_44772000_44773000	60	117	240	1904	0.179623	2.78143e-18	2321	1.23131e-16
ENSG00000119203	chr2_8682800_8685200	chr2_9795400_9797400	61	212	134	1818	0.179603	1.38202e-17	2225	5.24953e-16
ENSG00000154473	chr10_124913400_124913800	chr10_125153200_125163600	148	329	402	2961	0.179588	3.3904e-29	3840	8.68696e-27
ENSG00000197275	chr8_95449600_95453600	chr8_96103200_96106600	40	76	147	1041	0.179581	6.49957e-11	1304	5.03899e-10
ENSG00000117614	chr1_25346600_25349600	chr1_25874400_25877400	52	188	101	1361	0.179575	8.41194e-14	1702	1.31099e-12
ENSG00000179151	chr15_75084000_75092800	chr15_75405200_75407400	24	91	60	1069	0.179556	1.78757e-10	1244	1.24256e-09
ENSG00000166912	chr15_31646000_31654600	chr15_31656600_31659000	19	83	53	1507	0.179555	1.6491e-13	1662	2.40602e-12
ENSG00000085872	chr19_16221600_16222600	chr19_16250800_16254200	46	133	96	923	0.179523	3.89692e-10	1198	2.48452e-09
ENSG00000144580	chr2_219193800_219195800	chr2_220143000_220144200	93	155	345	2014	0.179509	2.55275e-20	2607	1.70672e-18
ENSG00000110047	chr11_64546000_64546800	chr11_64618400_64628200	313	480	816	3501	0.179508	2.89151e-38	5110	1.52804e-35
ENSG00000112799	chr6_6391600_6394000	chr6_6684800_6686400	38	113	100	1163	0.179499	1.05309e-11	1414	9.89431e-11
ENSG00000160050	chr1_32403600_32406000	chr1_33457800_33460200	49	108	114	764	0.17949	6.0726e-09	1035	2.89077e-08
ENSG00000136935	chr9_126959800_126966000	chr9_128394200_128399200	69	283	96	1369	0.179487	1.27532e-14	1817	2.43122e-13
ENSG00000136631	chr1_149858000_149858800	chr1_150536800_150540000	85	242	198	1971	0.179479	1.62928e-19	2496	9.24572e-18
ENSG00000014216	chr11_64618400_64628200	chr11_65272200_65275400	133	383	177	1432	0.179473	7.67215e-17	2125	2.47724e-15
ENSG00000180304	chr15_65186000_65186400	chr15_65587800_65589000	29	86	74	837	0.17945	7.12088e-09	1026	3.33891e-08
ENSG00000028310	chr5_1495800_1502200	chr5_368200_373400	50	216	70	1094	0.179404	8.26893e-12	1430	7.96232e-11
ENSG00000136888	chr9_117125400_117137600	chr9_117368400_117371600	39	167	54	827	0.179385	2.58738e-09	1087	1.34784e-08
ENSG00000168807	chr16_68317800_68324800	chr16_68809600_68811600	25	67	94	1253	0.179379	7.16478e-12	1439	7.00462e-11
ENSG00000113558	chr5_133435000_133437800	chr5_133467000_133477200	85	150	296	1797	0.179368	2.76845e-18	2328	1.22599e-16
ENSG00000144524	chr2_231812800_231821800	chr2_232526200_232528400	50	118	98	673	0.179356	3.13655e-08	939	1.25559e-07
ENSG00000089597	chr11_62323800_62328600	chr11_62389400_62390200	95	248	230	2031	0.179318	2.94509e-20	2604	1.93637e-18
ENSG00000213066	chr6_167364400_167365400	chr6_167526600_167528400	142	349	305	2309	0.179315	7.52818e-24	3105	9.50049e-22
ENSG00000134077	chr3_10233000_10237600	chr3_10289600_10290200	31	89	69	677	0.179281	1.08823e-07	866	3.82105e-07
ENSG00000162885	chr1_235116200_235124200	chr1_235140400_235153800	77	61	341	856	0.179276	4.1752e-11	1335	3.39188e-10
ENSG00000148158	chr9_114745000_114751000	chr9_116343200_116344600	30	77	65	527	0.179222	1.85541e-06	699	4.84152e-06
ENSG00000160199	chr21_43481200_43483000	chr21_43833400_43836600	22	65	64	794	0.179211	2.91013e-08	945	1.17362e-07
ENSG00000241685	chr7_98399200_98400800	chr7_99679400_99680800	50	106	145	1029	0.179207	4.61848e-11	1330	3.7097e-10
ENSG00000184939	chr16_68789400_68793000	chr16_68809600_68811600	24	83	46	567	0.179207	1.30165e-06	720	3.5227e-06
ENSG00000129562	chr14_23004000_23009200	chr14_23016200_23026400	55	41	327	938	0.17917	2.78002e-11	1361	2.3602e-10
ENSG00000106153	chr7_55597200_55601400	chr7_55601800_55603200	61	93	201	957	0.179166	6.30003e-11	1312	4.90054e-10
ENSG00000183726	chr1_25069000_25071800	chr1_25874400_25877400	68	306	107	1899	0.179146	1.29197e-18	2380	6.1417e-17
ENSG00000134014	chr8_27245000_27251200	chr8_28862000_28864000	27	159	55	2276	0.179137	1.35182e-19	2517	7.81098e-18
ENSG00000131373	chr3_15403800_15404800	chr3_16472200_16476000	24	60	98	1246	0.179124	9.21906e-12	1428	8.78742e-11
ENSG00000033030	chr12_122124400_122125400	chr12_123911000_123915800	79	167	254	1917	0.179084	7.2116e-19	2417	3.60097e-17
ENSG00000137824	chr15_40336800_40342600	chr15_41583400_41584200	21	96	41	865	0.179044	8.10479e-09	1023	3.74308e-08
ENSG00000110651	chr11_1542600_1543800	chr11_3070400_3071800	17	54	55	873	0.17901	1.21959e-08	999	5.39501e-08
ENSG00000085872	chr19_16250800_16254200	chr19_17377000_17378200	42	100	115	941	0.178998	4.39006e-10	1198	2.76315e-09
ENSG00000168067	chr11_63606000_63606600	chr11_65355600_65357200	39	99	105	942	0.178997	5.45439e-10	1185	3.35132e-09
ENSG00000127526	chr19_16250800_16254200	chr19_16557800_16561600	28	80	65	646	0.17899	2.51955e-07	819	8.06608e-07
ENSG00000081985	chr1_66865200_66868400	chr1_67803600_67808200	24	63	62	572	0.178961	1.32391e-06	721	3.57661e-06
ENSG00000014164	chr8_144106600_144108400	chr8_145007600_145009600	39	116	73	693	0.178933	4.5754e-08	921	1.758e-07
ENSG00000133612	chr7_151047000_151050000	chr7_151216600_151217400	59	128	101	587	0.178909	9.94803e-08	875	3.52738e-07
ENSG00000129691	chr8_37738000_37740400	chr8_38627600_38630200	74	118	258	1348	0.178906	2.12934e-14	1798	3.84816e-13
ENSG00000217128	chr5_131995600_132000800	chr5_132009200_132012000	45	168	61	733	0.178903	1.08866e-08	1007	4.87498e-08
ENSG00000014138	chr11_65272200_65275400	chr11_65355600_65357200	56	177	108	1145	0.178879	3.76193e-12	1486	3.95114e-11
ENSG00000167193	chr17_1509400_1511600	chr17_1625000_1627600	27	77	90	1179	0.17882	2.49211e-11	1373	2.1394e-10
ENSG00000072694	chr1_160595000_160604800	chr1_161708400_161710800	31	102	70	868	0.178809	3.80539e-09	1071	1.90808e-08
ENSG00000164458	chr6_167526600_167528400	chr6_167566400_167566800	47	206	77	1324	0.178798	2.38487e-13	1654	3.34433e-12
ENSG00000070756	chr8_101503600_101507000	chr8_101507400_101515800	474	552	1935	7308	0.178794	1.61722e-74	10269	2.47123e-71
ENSG00000126214	chr14_103367600_103370800	chr14_103993400_103994000	26	117	61	1470	0.17878	1.72319e-13	1674	2.50347e-12
ENSG00000134086	chr3_10233000_10237600	chr3_10289600_10290200	74	202	163	1459	0.178753	4.30511e-15	1898	9.177e-14
ENSG00000122512	chr7_5268800_5271800	chr7_5577800_5579200	21	73	51	736	0.178738	9.25504e-08	881	3.30569e-07
ENSG00000014138	chr11_64546000_64546800	chr11_64633000_64638800	56	234	77	1119	0.178708	3.94669e-12	1486	4.12696e-11
ENSG00000148337	chr9_130665600_130669800	chr9_130877800_130879000	17	64	46	861	0.178706	1.55267e-08	988	6.70041e-08
ENSG00000135931	chr2_232537000_232538400	chr2_232539000_232540400	18	89	35	868	0.178687	1.07908e-08	1010	4.83586e-08
ENSG00000068079	chr17_41445000_41447800	chr17_41656200_41656800	24	108	52	1153	0.178641	4.7394e-11	1337	3.79553e-10
ENSG00000101452	chr20_37501800_37503600	chr20_37504200_37509000	37	125	92	1279	0.178611	1.86462e-12	1533	2.10644e-11
ENSG00000112357	chr6_137086000_137094400	chr6_137414400_137429800	38	43	156	569	0.17861	3.32562e-07	806	1.03369e-06
ENSG00000197818	chr20_48246400_48248400	chr20_48284800_48285600	22	76	77	1632	0.178578	2.0503e-14	1807	3.72283e-13
ENSG00000149503	chr11_62389400_62390200	chr11_62608400_62609600	74	157	204	1398	0.178574	1.33766e-14	1833	2.53824e-13
ENSG00000158623	chr7_130646000_130647000	chr7_130709600_130717800	36	90	99	874	0.178557	2.51322e-09	1099	1.31341e-08
ENSG00000106560	chr7_150357600_150367200	chr7_151047000_151050000	63	137	138	876	0.178548	3.72704e-10	1214	2.38762e-09
ENSG00000243716	chr16_21656600_21659400	chr16_22229000_22230200	20	95	38	844	0.178542	1.37784e-08	997	6.01722e-08
ENSG00000111231	chr12_111843200_111843800	chr12_111872600_111888800	48	67	118	436	0.17854	3.37294e-06	669	8.27799e-06
ENSG00000142186	chr11_65057800_65060800	chr11_65272200_65275400	26	42	122	813	0.178536	1.24817e-08	1003	5.50834e-08
ENSG00000070718	chr8_41561200_41562200	chr8_41570800_41574400	58	84	259	1399	0.178504	2.35912e-14	1800	4.21003e-13
ENSG00000149792	chr11_65272200_65275400	chr11_65355600_65357200	23	54	49	343	0.178497	0.000101685	469	0.000179933
ENSG00000170632	chr7_101946600_101952000	chr7_102056000_102057200	23	118	27	530	0.178495	2.08004e-06	698	5.36399e-06
ENSG00000177556	chr5_150502200_150509400	chr5_150590200_150591600	54	169	104	1080	0.178495	1.54494e-11	1407	1.39622e-10
ENSG00000115425	chr2_216865200_216867000	chr2_216878600_216882600	17	30	88	756	0.178478	8.17874e-08	891	2.95859e-07
ENSG00000164306	chr4_185337600_185342600	chr4_185427600_185428400	26	132	47	1157	0.178471	3.27125e-11	1362	2.72848e-10
ENSG00000014138	chr11_64546000_64546800	chr11_64618400_64628200	116	174	247	949	0.178465	4.22307e-12	1486	4.38057e-11
ENSG00000124191	chr20_42378600_42382000	chr20_43269200_43276800	49	117	90	609	0.178458	1.26746e-07	865	4.37371e-07
ENSG00000142186	chr11_65258600_65260800	chr11_65272200_65275400	29	51	119	804	0.178424	1.27492e-08	1003	5.61239e-08
ENSG00000182095	chr7_5572600_5574000	chr7_6413800_6414400	46	92	185	1513	0.178382	1.35998e-14	1836	2.57481e-13
ENSG00000224531	chr6_11492200_11497200	chr6_11710000_11715600	27	65	71	573	0.178365	1.11712e-06	736	3.06956e-06
ENSG00000136653	chr1_206288400_206295000	chr1_206912200_206917200	122	329	241	2003	0.178348	1.06607e-20	2695	7.64762e-19
ENSG00000163898	chr3_185254800_185256400	chr3_186250200_186253000	38	125	105	1509	0.17834	3.63736e-14	1777	6.21818e-13
ENSG00000163956	chr4_3046600_3050800	chr4_3957200_3957600	92	209	193	1278	0.178307	3.99238e-14	1772	6.76129e-13
ENSG00000169398	chr8_141601600_141602600	chr8_142098600_142101200	36	57	163	1015	0.178243	1.55767e-10	1271	1.09706e-09
ENSG00000099624	chr19_2085800_2089800	chr19_947800_952800	21	56	48	420	0.17824	2.85084e-05	545	5.67172e-05
ENSG00000122550	chr7_22924200_22926400	chr7_23632600_23636000	23	57	70	651	0.178217	3.84009e-07	801	1.17716e-06
ENSG00000169299	chr4_38311600_38313000	chr4_38807200_38808600	40	123	106	1294	0.178213	1.27635e-12	1563	1.50166e-11
ENSG00000125746	chr19_45640600_45641600	chr19_46209200_46214600	31	78	117	1353	0.178146	1.00057e-12	1579	1.20699e-11
ENSG00000155090	chr8_103543400_103550000	chr8_103565800_103571000	38	120	61	593	0.178141	3.23294e-07	812	1.00815e-06
ENSG00000138430	chr2_174762400_174763400	chr2_174763800_174764800	37	238	84	5595	0.178137	1.21183e-43	5954	8.88415e-41
ENSG00000110583	chr11_64546000_64546800	chr11_64618400_64628200	50	79	120	512	0.178112	7.61609e-07	761	2.17546e-06
ENSG00000146833	chr7_100291800_100293800	chr7_99746200_99746600	31	57	145	1187	0.178103	1.38322e-11	1420	1.26539e-10
ENSG00000116957	chr1_235098000_235101400	chr1_235244800_235247200	24	126	46	1279	0.178098	5.60576e-12	1475	5.62528e-11
ENSG00000138463	chr3_121721200_121725400	chr3_121810000_121812000	15	39	40	367	0.178077	0.00012111	461	0.000210978
ENSG00000121380	chr12_11911800_11933400	chr12_12734200_12736800	33	101	45	396	0.178072	1.74618e-05	575	3.64347e-05
ENSG00000153786	chr16_84634400_84638000	chr16_85257200_85261000	34	84	111	1082	0.17802	8.49988e-11	1311	6.38611e-10
ENSG00000125304	chr13_99175400_99176800	chr13_99177200_99179000	39	174	117	3828	0.178014	5.99803e-31	4158	1.84196e-28
ENSG00000143977	chr2_70386800_70389400	chr2_71292600_71294000	14	54	34	596	0.17801	2.21882e-06	698	5.68374e-06
ENSG00000149557	chr11_125382400_125385400	chr11_126058200_126058800	42	168	98	1787	0.178	2.24809e-16	2095	6.45518e-15
ENSG00000133962	chr14_92724200_92727000	chr14_93047800_93049600	18	51	47	490	0.177939	1.05053e-05	606	2.30047e-05
ENSG00000132680	chr1_154989400_154990200	chr1_156075200_156077000	35	88	143	1801	0.177928	3.6525e-16	2067	9.98592e-15
ENSG00000072954	chr19_16557800_16561600	chr19_17414200_17414600	17	65	36	556	0.177926	3.35499e-06	674	8.23776e-06
ENSG00000169371	chr15_75333800_75335800	chr15_75357400_75362800	27	108	41	571	0.177921	9.893e-07	747	2.75311e-06
ENSG00000180098	chr1_28241200_28241600	chr1_28573600_28575200	26	60	82	693	0.177908	1.48258e-07	861	5.02943e-07
ENSG00000178741	chr15_75135400_75135800	chr15_75333800_75335800	61	94	319	2176	0.1779	2.7744e-20	2650	1.83365e-18
ENSG00000049656	chr5_1312600_1314000	chr5_368200_373400	21	63	60	740	0.177878	1.01665e-07	884	3.59569e-07
ENSG00000113558	chr5_133871000_133879400	chr5_133882600_133892200	91	214	234	1789	0.177862	5.32762e-18	2328	2.21179e-16
ENSG00000154723	chr21_26945000_26945600	chr21_26946400_26951000	32	70	127	1188	0.177819	1.56704e-11	1417	1.41447e-10
ENSG00000126391	chr11_64546000_64546800	chr11_65272200_65275400	50	122	97	687	0.177802	3.12189e-08	956	1.25055e-07
ENSG00000106392	chr7_8153200_8156000	chr7_8164600_8171400	80	156	241	1522	0.177785	1.16864e-15	1999	2.83076e-14
ENSG00000105058	chr19_16221600_16222600	chr19_16557800_16561600	35	117	66	750	0.177783	2.56801e-08	968	1.05067e-07
ENSG00000143457	chr1_149858000_149858800	chr1_150536800_150540000	66	186	154	1481	0.177767	7.30596e-15	1887	1.47339e-13
ENSG00000026297	chr6_167000400_167003800	chr6_167526600_167528400	61	131	170	1184	0.177763	1.92256e-12	1546	2.16419e-11
ENSG00000120798	chr12_95211800_95216600	chr12_95223600_95225600	57	136	160	1316	0.177746	2.58491e-13	1669	3.59478e-12
ENSG00000146833	chr7_99679400_99680800	chr7_99942400_99942800	41	147	85	1147	0.177699	1.54025e-11	1420	1.39247e-10
ENSG00000078687	chr17_75455800_75456400	chr17_76467800_76474000	25	48	129	1274	0.177687	6.17633e-12	1476	6.13473e-11
ENSG00000108055	chr10_112116400_112116800	chr10_112117200_112118600	69	453	101	3747	0.177684	2.51442e-32	4370	8.95799e-30
ENSG00000129657	chr17_74257800_74261600	chr17_75434800_75443600	223	478	516	3261	0.177669	4.45175e-33	4478	1.68542e-30
ENSG00000135823	chr1_181068200_181070400	chr1_181101400_181103800	53	104	251	2322	0.177644	8.60083e-21	2730	6.28728e-19
ENSG00000011451	chr19_15576000_15578600	chr19_16221600_16222600	20	29	75	355	0.177642	9.273e-05	479	0.000165472
ENSG00000120963	chr8_101270200_101272200	chr8_101507400_101515800	66	45	383	958	0.177641	9.26537e-12	1452	8.82554e-11
ENSG00000142185	chr21_45573800_45576800	chr21_45664000_45666600	37	103	84	779	0.177636	1.48013e-08	1003	6.42146e-08
ENSG00000213445	chr11_64618400_64628200	chr11_65206400_65212200	51	189	61	690	0.177625	1.80809e-08	991	7.67831e-08
ENSG00000116984	chr1_236159800_236164200	chr1_236320000_236325400	248	331	732	2737	0.177618	4.80444e-30	4048	1.3511e-27
ENSG00000079263	chr2_231524600_231530400	chr2_231812800_231821800	185	365	489	2921	0.177569	2.0629e-29	3960	5.40575e-27
ENSG00000124772	chr6_36719800_36723000	chr6_37516800_37522000	33	80	129	1429	0.177566	2.6467e-13	1671	3.67154e-12
ENSG00000147669	chr8_101474600_101477000	chr8_101912200_101915000	19	50	58	594	0.177549	1.60786e-06	721	4.2574e-06
ENSG00000090470	chr15_65174600_65176800	chr15_65186000_65186400	29	62	92	688	0.177526	1.337e-07	871	4.58724e-07
ENSG00000111554	chr12_68759200_68759800	chr12_68875600_68877400	40	194	59	1141	0.177498	1.29244e-11	1434	1.19016e-10
ENSG00000105058	chr19_16229000_16232600	chr19_17233600_17236800	24	96	49	799	0.177487	2.71069e-08	968	1.10227e-07
ENSG00000130348	chr6_106588600_106591000	chr6_106610800_106616600	56	83	239	1273	0.177447	3.80347e-13	1651	5.08265e-12
ENSG00000117697	chr1_212851200_212853200	chr1_213150600_213155800	57	84	286	1732	0.177438	9.91023e-17	2159	3.10426e-15
ENSG00000188612	chr17_73150600_73151600	chr17_73293000_73295400	33	124	76	1199	0.177414	1.36559e-11	1432	1.25026e-10
ENSG00000173442	chr11_64618400_64628200	chr11_65206400_65212200	82	299	104	1163	0.177389	4.06589e-13	1648	5.39862e-12
ENSG00000203710	chr1_207508800_207511200	chr1_208004800_208006400	26	112	42	682	0.17738	1.58926e-07	862	5.35305e-07
ENSG00000014216	chr11_64618400_64628200	chr11_65355600_65357200	103	413	118	1491	0.177374	1.76391e-16	2125	5.2015e-15
ENSG00000166797	chr15_63771600_63774000	chr15_63775400_63779800	30	102	74	1017	0.177369	4.20819e-10	1223	2.66157e-09
ENSG00000081791	chr5_140886400_140888800	chr5_140998600_140999200	29	62	94	712	0.177352	8.9558e-08	897	3.2092e-07
ENSG00000168010	chr11_72861800_72868600	chr11_73032200_73039400	56	151	111	915	0.177321	3.61319e-10	1233	2.32266e-09
ENSG00000103671	chr15_63765000_63766600	chr15_63775400_63779800	45	180	88	1391	0.177312	1.67473e-13	1704	2.43893e-12
ENSG00000023902	chr1_149223800_149224600	chr1_150583200_150588600	64	244	94	1184	0.177308	1.14295e-12	1586	1.36023e-11
ENSG00000148343	chr9_132650800_132667000	chr9_132749600_132762000	33	77	54	338	0.177307	6.48519e-05	502	0.000119571
ENSG00000162692	chr1_101755600_101761000	chr1_101852600_101856800	29	70	74	583	0.177301	9.30349e-07	756	2.60507e-06
ENSG00000130755	chr19_39891600_39893600	chr19_39901400_39903200	39	58	190	1133	0.177283	1.72002e-11	1420	1.5353e-10
ENSG00000168067	chr11_65057800_65060800	chr11_65272200_65275400	30	53	134	968	0.177269	8.01868e-10	1185	4.725e-09
ENSG00000164024	chr4_100765200_100771200	chr4_100771600_100773200	58	180	144	1683	0.177232	4.92748e-16	2065	1.30825e-14
ENSG00000106615	chr7_151047000_151050000	chr7_151216600_151217400	120	285	277	2021	0.177211	1.65487e-20	2703	1.14818e-18
ENSG00000145979	chr6_13375200_13382400	chr6_14108000_14110000	27	59	95	791	0.177207	2.67123e-08	972	1.08804e-07
ENSG00000145979	chr6_13428400_13434600	chr6_14108000_14110000	48	151	74	699	0.17718	2.68414e-08	972	1.09284e-07
ENSG00000065150	chr13_99175400_99176800	chr13_99177200_99179000	45	198	143	4870	0.177138	2.6214e-38	5256	1.3911e-35
ENSG00000168264	chr1_234908000_234909600	chr1_235140400_235153800	67	48	316	723	0.177137	1.37064e-09	1154	7.63658e-09
ENSG00000115738	chr2_8441600_8444400	chr2_8654200_8657000	80	135	199	931	0.177135	6.06797e-11	1345	4.7398e-10
ENSG00000128563	chr7_101946600_101952000	chr7_102080200_102085400	157	396	314	2348	0.177109	4.57728e-24	3215	5.94203e-22
ENSG00000166321	chr10_73891600_73895800	chr10_74079400_74081800	28	37	143	744	0.177107	3.77804e-08	952	1.48166e-07
ENSG00000124226	chr20_48246400_48248400	chr20_49433200_49439200	31	68	136	1405	0.177094	5.06796e-13	1640	6.57632e-12
ENSG00000162885	chr1_235112600_235115800	chr1_235140400_235153800	82	69	336	848	0.177064	7.26892e-11	1335	5.56713e-10
ENSG00000122512	chr7_5580800_5582600	chr7_5735600_5741800	33	55	120	673	0.177046	1.22725e-07	881	4.2514e-07
ENSG00000160679	chr1_153713600_153717000	chr1_153762000_153764800	25	56	114	1283	0.177028	7.16848e-12	1478	7.00715e-11
ENSG00000196374	chr6_27775400_27776200	chr6_27782200_27782800	37	82	112	854	0.177022	4.34022e-09	1085	2.14575e-08
ENSG00000096654	chr6_27114400_27115000	chr6_27775400_27776200	23	70	46	458	0.176993	1.36197e-05	597	2.91178e-05
ENSG00000101057	chr20_42378600_42382000	chr20_43269200_43276800	71	156	152	957	0.176965	7.33096e-11	1336	5.60661e-10
ENSG00000183648	chr14_91780800_91785000	chr14_91840000_91850400	20	40	65	443	0.176964	2.21774e-05	568	4.52053e-05
ENSG00000129460	chr14_23016200_23026400	chr14_24592000_24593800	37	283	21	726	0.176867	6.00976e-09	1067	2.86397e-08
ENSG00000130475	chr19_18262400_18263400	chr19_18392200_18392800	42	61	154	715	0.176863	2.84404e-08	972	1.15015e-07
ENSG00000137106	chr9_37369800_37378600	chr9_37409000_37410200	138	274	251	1300	0.176858	2.94656e-15	1963	6.51862e-14
ENSG00000213625	chr1_66747600_66750200	chr1_66865200_66868400	22	64	46	435	0.176858	2.28103e-05	567	4.63612e-05
ENSG00000031823	chr19_6527200_6530200	chr19_6737600_6739000	74	149	252	1789	0.176857	2.30296e-17	2264	8.35242e-16
ENSG00000175582	chr11_72853400_72854000	chr11_72861800_72868600	121	289	283	2088	0.17684	5.68787e-21	2781	4.31972e-19
ENSG00000170234	chr5_159867000_159871800	chr5_159885600_159889800	36	118	115	1850	0.176839	2.39828e-16	2119	6.82617e-15
ENSG00000187145	chr1_149858000_149858800	chr1_150536800_150540000	42	140	81	917	0.176833	9.58182e-10	1180	5.54863e-09
ENSG00000100461	chr14_23004000_23009200	chr14_23016200_23026400	57	39	345	887	0.176832	8.62906e-11	1328	6.47244e-10
ENSG00000090487	chr15_65587800_65589000	chr15_66207600_66211800	34	136	78	1376	0.176819	7.13929e-13	1624	8.93239e-12
ENSG00000112137	chr6_11824200_11831000	chr6_13428400_13434600	48	61	228	1053	0.176817	3.16583e-11	1390	2.64874e-10
ENSG00000106400	chr7_101331400_101331800	chr7_101624400_101627200	12	19	83	857	0.176811	2.91863e-08	971	1.17675e-07
ENSG00000087266	chr4_2787600_2790200	chr4_3046600_3050800	34	54	127	675	0.176809	1.10111e-07	890	3.86019e-07
ENSG00000160193	chr21_43481200_43483000	chr21_44772000_44773000	34	67	128	946	0.176793	1.04849e-09	1175	6.0134e-09
ENSG00000169403	chr1_28210400_28214600	chr1_28974800_28975800	34	73	105	770	0.176769	2.45676e-08	982	1.01021e-07
ENSG00000167283	chr11_117686200_117689800	chr11_118565600_118568000	39	134	89	1170	0.176767	1.62294e-11	1432	1.46015e-10
ENSG00000184260	chr1_149223800_149224600	chr1_150135400_150137800	62	238	84	1034	0.176764	2.03795e-11	1418	1.78949e-10
ENSG00000162885	chr1_235098000_235101400	chr1_235116200_235124200	37	106	101	1091	0.176764	7.83384e-11	1335	5.94309e-10
ENSG00000198374	chr6_27782200_27782800	chr6_27835200_27839200	54	145	135	1236	0.17676	1.7406e-12	1570	1.98027e-11
ENSG00000071242	chr6_167364400_167365400	chr6_167526600_167528400	162	446	377	3449	0.176748	1.92037e-32	4434	6.89974e-30
ENSG00000164303	chr4_185189200_185191800	chr4_185194400_185197400	12	53	20	343	0.176734	0.000238241	428	0.00039135
ENSG00000165929	chr14_91780800_91785000	chr14_93034600_93036200	27	77	83	976	0.176729	1.29283e-09	1163	7.24807e-09
ENSG00000120458	chr11_124940600_124943000	chr11_125382400_125385400	24	59	94	1057	0.176725	4.07775e-10	1234	2.5872e-09
ENSG00000112118	chr6_52361200_52362800	chr6_52363400_52365000	94	273	278	3271	0.176724	7.71711e-29	3916	1.92291e-26
ENSG00000241837	chr21_34587200_34588600	chr21_35389000_35395800	34	69	129	1005	0.176712	3.89491e-10	1237	2.48349e-09
ENSG00000104450	chr8_101503600_101507000	chr8_101507400_101515800	195	186	721	1985	0.17667	4.60738e-23	3087	5.21279e-21
ENSG00000111269	chr12_11911800_11933400	chr12_12160000_12163800	62	138	100	582	0.17667	1.28497e-07	882	4.42798e-07
ENSG00000134070	chr3_10233000_10237600	chr3_10289600_10290200	42	111	92	765	0.176669	1.58415e-08	1010	6.82348e-08
ENSG00000132912	chr5_149156000_149163000	chr5_150437800_150452000	74	134	276	1773	0.176653	2.80647e-17	2257	9.99283e-16
ENSG00000167770	chr11_63334200_63335800	chr11_64546000_64546800	49	72	216	1154	0.176644	6.45605e-12	1491	6.38357e-11
ENSG00000198876	chr9_33135200_33143400	chr9_35072600_35074000	30	64	116	997	0.176631	6.46005e-10	1207	3.89637e-09
ENSG00000134824	chr11_62323800_62328600	chr11_62389400_62390200	104	276	268	2447	0.176585	4.25534e-23	3095	4.84475e-21
ENSG00000155097	chr8_103300000_103305200	chr8_103895600_103897000	33	126	81	1372	0.176562	9.36327e-13	1612	1.13848e-11
ENSG00000173409	chr1_230245000_230246400	chr1_230259200_230261000	23	66	60	628	0.17653	7.35505e-07	777	2.10835e-06
ENSG00000138495	chr3_119345800_119349000	chr3_119356200_119359200	55	119	158	1118	0.176495	1.30474e-11	1450	1.20052e-10
ENSG00000152767	chr13_99127200_99129000	chr13_99160600_99165000	69	163	225	1991	0.176491	1.40589e-18	2448	6.63351e-17
ENSG00000214413	chr10_112116400_112116800	chr10_112625600_112630800	37	108	82	800	0.176465	1.2484e-08	1027	5.50863e-08
ENSG00000136045	chr12_108961800_108962200	chr12_108962600_108965800	27	58	148	1968	0.176425	7.57201e-17	2201	2.44677e-15
ENSG00000048392	chr8_103543400_103550000	chr8_103823000_103824400	154	446	272	2364	0.176418	4.92786e-24	3236	6.37756e-22
ENSG00000110906	chr12_108934800_108943600	chr12_109027600_109028200	24	38	124	854	0.176416	1.01989e-08	1040	4.6e-08
ENSG00000143374	chr1_150536800_150540000	chr1_151253400_151254000	39	114	101	1084	0.176408	8.15314e-11	1338	6.15623e-10
ENSG00000162692	chr1_101755600_101761000	chr1_101863000_101874000	34	65	96	561	0.176402	1.05794e-06	756	2.92328e-06
ENSG00000143466	chr1_206976200_206977400	chr1_207103800_207106000	27	80	91	1250	0.176393	1.38493e-11	1448	1.26677e-10
ENSG00000198646	chr20_34204200_34204800	chr20_34359400_34360200	103	345	191	2128	0.176375	9.0276e-21	2767	6.57651e-19
ENSG00000112137	chr6_12045000_12052800	chr6_12116000_12120800	29	110	71	1180	0.176335	3.58578e-11	1390	2.96354e-10
ENSG00000089009	chr12_111872600_111888800	chr12_113666000_113671600	104	325	143	1282	0.176316	2.06199e-14	1854	3.74103e-13
ENSG00000116688	chr1_11967400_11968600	chr1_12220000_12224200	58	270	85	1495	0.176296	8.73012e-15	1908	1.73331e-13
ENSG00000174839	chr3_56758800_56760800	chr3_58186800_58189200	19	70	56	1050	0.176287	8.47448e-10	1195	4.96717e-09
ENSG00000014216	chr11_65272200_65275400	chr11_65657800_65658200	56	254	95	1720	0.176277	2.71477e-16	2125	7.62939e-15
ENSG00000135077	chr5_156927200_156934800	chr5_157288000_157288600	16	31	51	325	0.176272	0.00026925	423	0.000437813
ENSG00000162894	chr1_207097400_207099200	chr1_207997200_207999400	94	165	338	2012	0.176264	1.18934e-19	2609	6.97705e-18
ENSG00000026297	chr6_167364400_167365400	chr6_167526600_167528400	76	188	155	1127	0.176249	2.97176e-12	1546	3.1944e-11
ENSG00000111224	chr12_4228200_4229000	chr12_4260600_4264400	34	88	116	1244	0.176236	8.35365e-12	1482	8.03864e-11
ENSG00000169118	chr15_63775400_63779800	chr15_65174600_65176800	25	74	78	989	0.176235	1.37065e-09	1166	7.63658e-09
ENSG00000123685	chr1_213101800_213102800	chr1_213150600_213155800	18	21	103	491	0.176197	8.22688e-06	633	1.84744e-05
ENSG00000130382	chr19_6527200_6530200	chr19_6737600_6739000	24	45	80	499	0.17618	6.43744e-06	648	1.48129e-05
ENSG00000166912	chr15_31554200_31559600	chr15_31639600_31645600	50	163	113	1336	0.17618	4.70066e-13	1662	6.14397e-12
ENSG00000179091	chr8_145007600_145009600	chr8_146103000_146105200	41	120	118	1367	0.176177	6.0831e-13	1646	7.75786e-12
ENSG00000166925	chr7_99679400_99680800	chr7_99942400_99942800	43	152	88	1128	0.176169	2.66853e-11	1411	2.27498e-10
ENSG00000162222	chr11_62322000_62323400	chr11_62323800_62328600	37	73	131	919	0.176157	1.53622e-09	1160	8.45506e-09
ENSG00000117419	chr1_45186800_45190000	chr1_45195600_45197800	59	143	154	1222	0.176152	1.82665e-12	1578	2.06862e-11
ENSG00000062822	chr19_50372400_50373000	chr19_51399200_51401200	19	59	50	601	0.176116	1.71494e-06	729	4.51022e-06
ENSG00000196684	chr19_16250800_16254200	chr19_16551800_16557200	74	282	170	2699	0.176103	7.07836e-24	3225	8.97748e-22
ENSG00000105851	chr7_105700800_105704000	chr7_106065000_106066600	13	36	48	632	0.176078	1.72381e-06	729	4.53055e-06
ENSG00000124380	chr2_70360000_70363400	chr2_70418200_70418600	19	52	53	533	0.176078	5.62147e-06	657	1.3109e-05
ENSG00000109790	chr4_38073400_38082000	chr4_38129200_38136600	88	101	460	1977	0.176073	9.9421e-20	2626	5.93671e-18
ENSG00000108639	chr17_75320800_75321600	chr17_76467800_76474000	33	78	140	1578	0.17607	3.34718e-14	1829	5.76563e-13
ENSG00000130695	chr1_27064000_27070800	chr1_27164400_27167000	18	58	54	776	0.176065	9.61033e-08	906	3.41997e-07
ENSG00000003509	chr2_37617000_37618400	chr2_37860400_37864200	29	68	93	798	0.175999	2.5678e-08	988	1.05067e-07
ENSG00000113615	chr5_133467000_133477200	chr5_133871000_133879400	131	366	294	2679	0.175978	1.55828e-25	3470	2.5049e-23
ENSG00000057657	chr6_105905400_105908200	chr6_106093200_106095000	60	114	250	1876	0.175965	1.88293e-17	2300	6.95636e-16
ENSG00000203710	chr1_206912200_206917200	chr1_207584400_207588800	29	95	60	678	0.175964	1.99934e-07	862	6.57103e-07
ENSG00000113552	chr5_140886400_140888800	chr5_140890800_140892600	18	57	36	378	0.175956	9.16953e-05	489	0.000163806
ENSG00000131238	chr1_39991000_39992200	chr1_40063000_40065400	21	86	66	1730	0.175924	1.07794e-14	1903	2.09204e-13
ENSG00000156858	chr16_30104000_30104800	chr16_31153200_31154200	18	41	57	462	0.175916	2.10592e-05	578	4.31374e-05
ENSG00000065154	chr10_125153200_125163600	chr10_125978400_125980000	26	98	43	550	0.175901	2.14925e-06	717	5.52246e-06
ENSG00000103671	chr15_64261600_64266200	chr15_64434800_64438600	31	112	87	1474	0.175888	2.62542e-13	1704	3.64592e-12
ENSG00000066294	chr1_160514800_160521400	chr1_160595000_160604800	30	80	78	716	0.175877	1.02488e-07	904	3.62117e-07
ENSG00000151729	chr4_185200600_185204800	chr4_185337600_185342600	38	112	35	267	0.175865	0.000171337	452	0.000289537
ENSG00000165934	chr14_91693200_91697200	chr14_92724200_92727000	103	366	191	2334	0.17585	3.20831e-22	2994	3.11808e-20
ENSG00000213445	chr11_64546000_64546800	chr11_65272200_65275400	47	111	104	729	0.175837	2.52043e-08	991	1.03308e-07
ENSG00000160741	chr1_153713600_153717000	chr1_153820800_153822200	11	44	32	707	0.175798	6.20587e-07	794	1.81007e-06
ENSG00000059691	chr4_152808200_152810200	chr4_153406600_153407800	19	80	46	931	0.175715	6.53729e-09	1076	3.09121e-08
ENSG00000115816	chr2_37848600_37852000	chr2_37860400_37864200	53	128	174	1590	0.175697	5.97744e-15	1945	1.23171e-13
ENSG00000166803	chr15_63765000_63766600	chr15_64434800_64438600	27	108	48	703	0.175694	1.41514e-07	886	4.82856e-07
ENSG00000130475	chr19_17377000_17378200	chr19_18392200_18392800	55	95	141	681	0.175693	3.51832e-08	972	1.39047e-07
ENSG00000070018	chr12_11911800_11933400	chr12_12734200_12736800	73	291	95	1214	0.17568	4.59713e-13	1673	6.02328e-12
ENSG00000214078	chr20_34204200_34204800	chr20_35233800_35234200	73	219	140	1319	0.175669	1.32882e-13	1751	1.98183e-12
ENSG00000087269	chr4_3046600_3050800	chr4_3957200_3957600	145	331	350	2425	0.175639	6.16901e-24	3251	7.90319e-22
ENSG00000118961	chr2_20411800_20414600	chr2_20775800_20779600	47	104	214	2289	0.175621	7.9316e-20	2654	4.80633e-18
ENSG00000113621	chr5_133882600_133892200	chr5_134181000_134181800	51	142	122	1140	0.175612	1.52641e-11	1455	1.38126e-10
[truncated: 87,887 more rows]

## Sheet: corr0.1_FDR0.05
List of enhancer-enhancer associations derived from the SHARE-seq LCL dataset passing correlation threshold of 0.1 and Benjamini-Hochberg FDR < 5% (most stringent dataset)
gene	enh1	enh2	oneOne	oneZero	zeroOne	zerozero	corr	pval	totalCells	fdr
ENSG00000156170	chr8_95971400_95972600	chr8_95973000_95974200	46	33	58	2281	0.488496	3.08947e-145	2418	1.78108e-141
ENSG00000002834	chr17_38022800_38023600	chr17_38024000_38025400	89	98	69	2046	0.47901	2.29532e-132	2302	1.0397e-128
ENSG00000008838	chr17_38022800_38023600	chr17_38024000_38025400	62	63	53	1273	0.473662	5.07626e-82	1451	8.70029e-79
ENSG00000164074	chr4_128777000_128778000	chr4_128778400_128779000	56	52	64	2610	0.47026	4.28448e-153	2782	3.19648e-149
ENSG00000138709	chr4_128777000_128778000	chr4_128778400_128779000	48	57	50	2164	0.449102	1.69962e-115	2319	5.13244e-112
ENSG00000188895	chr17_38022800_38023600	chr17_38024000_38025400	63	78	65	1486	0.423194	1.73135e-74	1692	2.61413e-71
ENSG00000086598	chr12_125029200_125030400	chr12_125030800_125031600	62	134	32	1635	0.4165	4.51154e-79	1863	7.52894e-76
ENSG00000134910	chr11_126058200_126058800	chr11_126059200_126060600	87	123	91	3052	0.416424	8.70657e-141	3353	4.42997e-137
ENSG00000126353	chr17_38022800_38023600	chr17_38024000_38025400	126	180	125	3496	0.413402	5.66157e-162	3927	5.12898e-158
ENSG00000164944	chr8_95971400_95972600	chr8_95973000_95974200	47	51	73	2991	0.413361	9.13725e-131	3162	3.62149e-127
ENSG00000094804	chr17_38022800_38023600	chr17_38024000_38025400	37	48	38	790	0.412068	9.83144e-39	913	5.35159e-36
ENSG00000108298	chr17_38022800_38023600	chr17_38024000_38025400	151	249	142	4593	0.401524	3.0412e-198	5135	4.28572e-194
ENSG00000122218	chr1_159808200_159808600	chr1_159808800_159810200	56	70	90	6675	0.401117	9.22986e-265	6891	2.92656e-260
ENSG00000171475	chr17_38022800_38023600	chr17_38024000_38025400	66	89	74	1594	0.399564	7.74986e-71	1823	1.06839e-67
ENSG00000111335	chr12_114399400_114400000	chr12_114400400_114401400	66	56	145	6432	0.397294	3.70822e-252	6699	9.40626e-248
ENSG00000108306	chr17_38022800_38023600	chr17_38024000_38025400	67	93	77	1808	0.396663	5.01559e-78	2045	8.15548e-75
ENSG00000163946	chr3_56951000_56952000	chr3_56952400_56953400	52	82	64	3336	0.395805	7.06652e-133	3534	3.31943e-129
ENSG00000125686	chr17_38022800_38023600	chr17_38024000_38025400	87	135	88	2247	0.394988	3.11077e-96	2557	6.16467e-93
ENSG00000167258	chr17_38022800_38023600	chr17_38024000_38025400	153	240	164	4953	0.394869	4.92847e-205	5510	7.81347e-201
ENSG00000163565	chr1_159808200_159808600	chr1_159808800_159810200	64	84	106	9011	0.393109	0	9265	0
ENSG00000131747	chr17_38022800_38023600	chr17_38024000_38025400	130	207	141	3995	0.389065	1.36115e-161	4473	1.1509e-157
ENSG00000164070	chr4_128777000_128778000	chr4_128778400_128779000	40	52	62	2233	0.38811	1.17967e-86	2387	2.1073e-83
ENSG00000108344	chr17_38022800_38023600	chr17_38024000_38025400	66	107	70	1848	0.385418	5.10118e-75	2091	7.89003e-72
ENSG00000165632	chr10_6968200_6969800	chr10_6970200_6971200	57	101	65	2971	0.383916	1.09949e-112	3194	3.16928e-109
ENSG00000110063	chr11_126058200_126058800	chr11_126059200_126060600	39	57	51	1412	0.382786	1.4229e-55	1559	1.4672e-52
ENSG00000161405	chr17_38022800_38023600	chr17_38024000_38025400	211	357	243	8066	0.380198	2.88553e-303	8877	1.21991e-298
ENSG00000108349	chr17_38022800_38023600	chr17_38024000_38025400	76	126	80	1974	0.379583	3.12911e-78	2256	5.1541e-75
ENSG00000163947	chr3_56951000_56952000	chr3_56952400_56953400	56	104	67	3434	0.375381	7.37828e-123	3661	2.52915e-119
ENSG00000134909	chr11_128627000_128627400	chr11_128627800_128628800	54	62	83	1182	0.371074	2.50395e-46	1381	2.00997e-43
ENSG00000168374	chr3_56951000_56952000	chr3_56952400_56953400	36	63	48	2101	0.369236	1.49016e-73	2248	2.19765e-70
ENSG00000149557	chr11_126058200_126058800	chr11_126059200_126060600	53	87	68	1887	0.368013	3.41908e-68	2095	4.56466e-65
ENSG00000134954	chr11_128627000_128627400	chr11_128627800_128628800	214	229	375	5393	0.367237	1.31962e-197	6211	1.67367e-193
ENSG00000188897	chr16_11057400_11059000	chr16_11059400_11061200	30	43	32	415	0.363798	1.02266e-17	520	3.98845e-16
ENSG00000078081	chr3_183244200_183245400	chr3_183245800_183246400	57	108	78	4927	0.363597	2.27398e-161	5170	1.80256e-157
ENSG00000173598	chr12_94655400_94656400	chr12_94656800_94658400	49	47	113	2177	0.360161	5.38757e-74	2386	8.03889e-71
ENSG00000151702	chr11_128627000_128627400	chr11_128627800_128628800	151	173	265	3750	0.357166	1.01517e-130	4339	3.90164e-127
ENSG00000198879	chr10_6968200_6969800	chr10_6970200_6971200	114	231	151	8070	0.35435	7.34735e-252	8566	1.55311e-247
ENSG00000172057	chr17_38022800_38023600	chr17_38024000_38025400	50	84	66	1503	0.353806	2.17956e-51	1703	2.0326e-48
ENSG00000164941	chr8_95971400_95972600	chr8_95973000_95974200	30	40	60	1977	0.353728	3.88147e-63	2107	4.77949e-60
ENSG00000120798	chr12_94655400_94656400	chr12_94656800_94658400	34	33	82	1520	0.352194	6.34802e-50	1669	5.59111e-47
ENSG00000073060	chr12_125029200_125030400	chr12_125030800_125031600	94	276	68	4120	0.350801	4.07935e-132	4558	1.78408e-128
ENSG00000163681	chr3_56951000_56952000	chr3_56952400_56953400	60	121	84	4689	0.35056	3.22177e-143	4954	1.77659e-139
ENSG00000100403	chr22_42256000_42258400	chr22_42258800_42262000	34	39	76	1835	0.350432	2.07345e-58	1984	2.26703e-55
ENSG00000173588	chr12_94655400_94656400	chr12_94656800_94658400	73	79	171	3898	0.349867	8.34866e-122	4221	2.64715e-118
ENSG00000169372	chr12_94655400_94656400	chr12_94656800_94658400	39	45	84	1708	0.348762	8.80953e-55	1876	8.86756e-52
ENSG00000148400	chr9_139792800_139796600	chr9_139797000_139798000	59	127	62	1723	0.344009	7.31853e-56	1971	7.60827e-53
ENSG00000160613	chr11_117685000_117685800	chr11_117686200_117689800	72	48	209	1932	0.341387	8.04284e-63	2261	9.62333e-60
ENSG00000112149	chr6_13354600_13355800	chr6_13356400_13358000	46	67	97	3639	0.340157	7.1599e-105	3849	1.68165e-101
ENSG00000165629	chr10_6968200_6969800	chr10_6970200_6971200	62	128	89	3773	0.338483	3.58378e-109	4052	9.67087e-106
ENSG00000145979	chr6_13354600_13355800	chr6_13356400_13358000	17	23	36	896	0.338026	2.0861e-27	972	4.40806e-25
ENSG00000095139	chr11_117685000_117685800	chr11_117686200_117689800	104	64	342	3434	0.336991	2.45269e-105	3944	5.86934e-102
ENSG00000184992	chr12_125029200_125030400	chr12_125030800_125031600	57	164	46	2071	0.336713	4.45455e-63	2338	5.43241e-60
ENSG00000196498	chr12_125029200_125030400	chr12_125030800_125031600	105	322	87	5088	0.334138	3.4761e-146	5602	2.0994e-142
ENSG00000161203	chr3_183244200_183245400	chr3_183245800_183246400	34	64	59	2608	0.333122	1.21709e-72	2765	1.77429e-69
ENSG00000057704	chr12_94655400_94656400	chr12_94656800_94658400	78	86	205	4355	0.332199	4.38316e-122	4724	1.42543e-118
ENSG00000198015	chr12_94655400_94656400	chr12_94656800_94658400	33	43	73	1511	0.331801	5.97522e-44	1660	4.4318e-41
ENSG00000166598	chr12_104997400_104998000	chr12_104998400_104999000	95	141	230	12993	0.329313	0	13459	0
ENSG00000028203	chr12_94655400_94656400	chr12_94656800_94658400	64	75	166	3779	0.329044	1.01079e-103	4084	2.2491e-100
ENSG00000112137	chr6_13354600_13355800	chr6_13356400_13358000	21	30	48	1291	0.32538	1.22157e-35	1390	5.55309e-33
ENSG00000113318	chr5_79420400_79421400	chr5_79421800_79423400	69	71	197	3563	0.325038	1.20732e-96	3900	2.46975e-93
ENSG00000160584	chr11_117685000_117685800	chr11_117686200_117689800	169	114	585	6272	0.324945	3.14736e-175	7140	3.07061e-171
ENSG00000182934	chr11_126058200_126058800	chr11_126059200_126060600	55	108	86	2432	0.324656	7.60313e-67	2681	9.94129e-64
ENSG00000125755	chr19_45518400_45520000	chr19_45520400_45521200	48	116	63	2353	0.320568	9.68036e-63	2580	1.14744e-59
ENSG00000136040	chr12_94655400_94656400	chr12_94656800_94658400	77	94	211	4957	0.319147	1.09418e-126	5339	3.96501e-123
ENSG00000064886	chr1_112048000_112050400	chr1_112050800_112051400	47	132	47	1759	0.319	3.43304e-48	1985	2.90275e-45
ENSG00000163683	chr4_40623400_40624000	chr4_40624400_40625400	65	76	155	2044	0.318398	2.78402e-56	2340	2.91816e-53
ENSG00000118058	chr11_117685000_117685800	chr11_117686200_117689800	138	100	492	5047	0.313072	1.45823e-131	5777	6.16489e-128
ENSG00000125753	chr19_45518400_45520000	chr19_45520400_45521200	62	152	90	3703	0.313063	7.88216e-92	4007	1.51469e-88
ENSG00000078177	chr4_40623400_40624000	chr4_40624400_40625400	56	73	123	1609	0.312785	1.61558e-43	1861	1.16423e-40
ENSG00000168092	chr11_117685000_117685800	chr11_117686200_117689800	69	50	230	1955	0.31254	2.20575e-53	2304	2.16865e-50
ENSG00000110367	chr11_117685000_117685800	chr11_117686200_117689800	119	88	430	4243	0.307982	1.01519e-107	4880	2.62768e-104
ENSG00000170365	chr4_147018600_147019800	chr4_147020400_147021400	30	66	56	2655	0.307777	1.17926e-62	2807	1.38486e-59
ENSG00000145990	chr6_13354600_13355800	chr6_13356400_13358000	43	68	111	3852	0.306776	1.63336e-89	4074	3.09192e-86
ENSG00000198911	chr22_42256000_42258400	chr22_42258800_42262000	74	112	196	6093	0.306398	8.7321e-141	6475	4.42997e-137
ENSG00000149554	chr11_126058200_126058800	chr11_126059200_126060600	44	90	73	1665	0.304966	1.38128e-41	1872	8.89278e-39
ENSG00000111843	chr6_11492200_11497200	chr6_11710000_11715600	34	55	52	584	0.304736	4.79974e-17	725	1.61558e-15
ENSG00000178913	chr5_140886400_140888800	chr5_140889200_140890000	42	157	31	1560	0.30447	1.04316e-39	1790	6.01385e-37
ENSG00000100439	chr14_22851600_22854600	chr14_23016200_23026400	37	14	114	311	0.303884	1.25819e-11	476	1.16283e-10
ENSG00000166803	chr15_63765000_63766600	chr15_63767000_63768400	38	97	36	715	0.303364	2.56779e-20	886	1.71136e-18
ENSG00000148700	chr10_112114600_112116000	chr10_112116400_112116800	148	150	419	4133	0.302389	4.24407e-103	4850	9.2806e-100
ENSG00000165688	chr9_139792800_139796600	chr9_139797000_139798000	51	145	56	1731	0.302318	3.47321e-43	1983	2.39406e-40
ENSG00000182022	chr10_124913400_124913800	chr10_125153200_125163600	37	48	51	341	0.301099	1.87659e-11	477	1.65975e-10
ENSG00000114867	chr3_183244200_183245400	chr3_183245800_183246400	59	144	110	6978	0.300808	2.36218e-152	7291	1.66442e-148
ENSG00000119537	chr18_60828200_60828600	chr18_60829000_60831400	62	43	184	964	0.30009	1.72526e-27	1253	3.6714e-25
ENSG00000175166	chr3_183244200_183245400	chr3_183245800_183246400	39	92	75	3845	0.297981	7.37435e-84	4051	1.28122e-80
ENSG00000173486	chr11_64546000_64546800	chr11_64618400_64628200	78	69	132	555	0.297138	1.83545e-18	834	8.45896e-17
ENSG00000198690	chr15_31639600_31645600	chr15_31646000_31654600	41	90	57	1033	0.296934	2.81965e-26	1221	5.00863e-24
ENSG00000146007	chr5_140886400_140888800	chr5_140889200_140890000	29	98	27	1036	0.295903	1.78352e-25	1190	2.83464e-23
ENSG00000152904	chr1_235140400_235153800	chr1_236320000_236325400	131	136	101	391	0.295781	8.63201e-17	759	2.74661e-15
ENSG00000146776	chr7_104536000_104539200	chr7_104583200_104586400	38	35	68	308	0.295153	1.77772e-10	449	1.23673e-09
ENSG00000171940	chr20_52538800_52542800	chr20_52543200_52544400	61	90	182	4967	0.293216	1.40983e-105	5300	3.50606e-102
ENSG00000130713	chr9_132717000_132725000	chr9_132772600_132785600	26	30	67	611	0.291665	7.35677e-16	734	1.86761e-14
ENSG00000162885	chr1_235140400_235153800	chr1_236320000_236325400	200	218	179	738	0.291354	1.56496e-27	1335	3.34711e-25
ENSG00000119953	chr10_112114600_112116000	chr10_112116400_112116800	56	53	164	1235	0.290894	8.55749e-31	1508	2.57802e-28
ENSG00000165782	chr14_20811000_20811600	chr14_21737600_21738600	40	52	50	290	0.290051	8.06207e-10	432	4.74876e-09
ENSG00000164329	chr5_79420400_79421400	chr5_79421800_79423400	96	130	300	6239	0.290036	3.01784e-131	6765	1.23468e-127
ENSG00000197563	chr18_60828200_60828600	chr18_60829000_60831400	128	106	390	2438	0.289905	2.30545e-60	3062	2.58761e-57
ENSG00000198339	chr6_27114400_27115000	chr6_27775400_27776200	24	45	28	283	0.28916	9.39471e-09	380	4.27328e-08
ENSG00000130559	chr9_139792800_139796600	chr9_139797000_139798000	36	103	44	1210	0.288432	4.27718e-28	1393	9.75674e-26
ENSG00000163444	chr1_203256600_203259000	chr1_203259600_203260800	33	70	39	495	0.28762	1.34243e-13	637	1.99906e-12
ENSG00000196419	chr22_42256000_42258400	chr22_42258800_42262000	58	93	177	5750	0.285993	9.29453e-115	6078	2.74146e-111
ENSG00000134255	chr1_112048000_112050400	chr1_112050800_112051400	92	335	101	5124	0.285403	2.13125e-106	5652	5.40613e-103
ENSG00000137221	chr6_43346400_43353000	chr6_43681800_43683600	30	56	43	470	0.284071	1.39627e-12	599	1.62795e-11
ENSG00000152904	chr1_235140400_235153800	chr1_236159800_236164200	96	171	59	433	0.283856	1.56274e-15	759	3.67807e-14
ENSG00000143119	chr1_112048000_112050400	chr1_112050800_112051400	121	451	135	7324	0.283213	5.31771e-148	8031	3.37223e-144
ENSG00000107223	chr9_139792800_139796600	chr9_139797000_139798000	57	174	69	2040	0.282851	2.68657e-44	2340	2.00434e-41
ENSG00000167283	chr11_117685000_117685800	chr11_117686200_117689800	39	38	134	1221	0.282107	1.31492e-27	1432	2.82664e-25
ENSG00000134444	chr18_60828200_60828600	chr18_60829000_60831400	157	135	506	3264	0.281983	3.98564e-75	4062	6.24072e-72
ENSG00000120519	chr4_147018600_147019800	chr4_147020400_147021400	45	118	92	5221	0.281557	2.55061e-100	5476	5.48295e-97
ENSG00000188229	chr9_139792800_139796600	chr9_139797000_139798000	42	130	48	1339	0.281526	8.60796e-30	1559	2.32782e-27
ENSG00000099860	chr19_2085800_2089800	chr19_2151400_2152200	37	58	75	769	0.27969	2.45746e-18	939	1.09785e-16
ENSG00000119541	chr18_60828200_60828600	chr18_60829000_60831400	114	100	364	2256	0.277849	2.10192e-51	2834	1.97472e-48
ENSG00000010017	chr6_13354600_13355800	chr6_13356400_13358000	32	61	89	3017	0.277793	8.95783e-58	3199	9.62815e-55
ENSG00000139083	chr12_11715800_11721400	chr12_11721800_11723400	130	123	606	11540	0.277585	3.62024e-218	12399	6.55936e-214
ENSG00000169926	chr15_31639600_31645600	chr15_31646000_31654600	75	198	115	2756	0.277315	1.29421e-56	3144	1.36787e-53
ENSG00000081913	chr18_60828200_60828600	chr18_60829000_60831400	88	72	286	1608	0.277095	1.59574e-37	2054	8.12801e-35
ENSG00000108039	chr10_112562000_112563200	chr10_112563600_112564200	34	139	35	1988	0.276774	6.56913e-40	2196	3.89328e-37
ENSG00000171490	chr16_11057400_11059000	chr16_11059400_11061200	120	249	219	3473	0.276281	4.68069e-72	4061	6.67024e-69
ENSG00000100439	chr14_22851600_22854600	chr14_23388400_23388800	23	28	53	372	0.275503	9.73688e-10	476	5.62734e-09
ENSG00000171877	chr15_45011000_45017000	chr15_45020400_45021200	64	84	110	681	0.275123	9.0359e-18	939	3.56905e-16
ENSG00000123643	chr5_151041200_151044000	chr5_151098600_151103000	24	32	51	384	0.275095	5.63987e-10	491	3.45441e-09
ENSG00000197852	chr1_112048000_112050400	chr1_112142200_112143800	22	40	36	374	0.274751	1.27501e-09	472	7.15625e-09
ENSG00000170017	chr3_105554400_105555600	chr3_105556000_105557400	76	119	256	7080	0.274526	2.63379e-130	7531	9.8248e-127
ENSG00000152904	chr1_236159800_236164200	chr1_236320000_236325400	86	69	146	458	0.273994	1.54675e-14	759	2.89087e-13
ENSG00000167468	chr19_1269000_1269400	chr19_2053800_2055800	23	58	32	564	0.273531	4.40566e-13	677	5.79697e-12
ENSG00000162777	chr1_112048000_112050400	chr1_112050800_112051400	68	235	85	3219	0.273479	6.80254e-63	3607	8.21682e-60
ENSG00000221887	chr18_60828200_60828600	chr18_60829000_60831400	104	85	343	1868	0.273377	2.11917e-42	2400	1.42209e-39
ENSG00000131504	chr5_140886400_140888800	chr5_140889200_140890000	93	396	92	5072	0.272336	1.06646e-96	5653	2.21735e-93
ENSG00000143079	chr1_112048000_112050400	chr1_112050800_112051400	52	193	61	2580	0.271803	4.70084e-50	2886	4.19865e-47
ENSG00000149485	chr11_62323800_62328600	chr11_62389400_62390200	41	71	66	597	0.271658	1.40833e-14	775	2.65525e-13
ENSG00000137054	chr9_36987600_36997200	chr9_37409000_37410200	84	97	143	702	0.270766	1.0675e-18	1026	5.16169e-17
ENSG00000130347	chr6_106093200_106095000	chr6_106588600_106591000	30	66	40	487	0.270484	6.59782e-12	623	6.50448e-11
ENSG00000166669	chr16_11057400_11059000	chr16_11059400_11061200	113	252	197	3174	0.270323	1.42897e-63	3736	1.77683e-60
ENSG00000163697	chr4_40623400_40624000	chr4_40624400_40625400	122	195	345	5282	0.270194	5.88706e-100	5944	1.24443e-96
ENSG00000131653	chr16_1358800_1360000	chr16_2273000_2273600	36	65	62	628	0.270044	1.102e-14	791	2.13222e-13
ENSG00000147669	chr8_101474600_101477000	chr8_102149200_102150200	20	49	33	619	0.269686	1.76082e-13	721	2.54967e-12
ENSG00000163486	chr1_206735600_206736600	chr1_206976200_206977400	17	30	38	487	0.269515	5.62422e-11	572	4.42671e-10
ENSG00000122299	chr16_11057400_11059000	chr16_11059400_11061200	148	331	267	4366	0.268187	6.21721e-85	5112	1.09518e-81
ENSG00000156171	chr1_112048000_112050400	chr1_112050800_112051400	39	126	53	1609	0.268011	1.99634e-31	1827	6.3299e-29
ENSG00000103342	chr16_11057400_11059000	chr16_11059400_11061200	104	228	194	3132	0.26771	4.49183e-61	3658	5.13242e-58
ENSG00000118193	chr1_200595800_200597000	chr1_200597400_200598000	28	19	157	1674	0.26733	4.26408e-32	1878	1.48761e-29
ENSG00000169118	chr15_63765000_63766600	chr15_63767000_63768400	42	106	59	959	0.267267	1.6029e-20	1166	1.11456e-18
ENSG00000115539	chr2_101010600_101012400	chr2_101178800_101179400	43	44	111	601	0.267196	1.57869e-14	799	2.94405e-13
ENSG00000170632	chr7_102066200_102068200	chr7_102080200_102085400	50	80	71	497	0.26699	7.4046e-13	698	9.23064e-12
ENSG00000108469	chr17_73293000_73295400	chr17_74477800_74480000	23	37	52	533	0.266802	5.65724e-12	645	5.66976e-11
ENSG00000130309	chr19_17377000_17378200	chr19_18392200_18392800	34	42	67	382	0.266145	5.80264e-10	525	3.5423e-09
ENSG00000124535	chr6_2856800_2859000	chr6_2859400_2864400	37	80	56	676	0.264594	4.56319e-15	849	9.65243e-14
ENSG00000141664	chr18_60828200_60828600	chr18_60829000_60831400	78	71	244	1305	0.264135	1.68917e-28	1698	4.0346e-26
ENSG00000181090	chr9_139792800_139796600	chr9_139797000_139798000	119	394	173	5785	0.264125	9.80316e-104	6471	2.22024e-100
ENSG00000054967	chr11_72861800_72868600	chr11_73032200_73039400	58	103	86	709	0.263732	1.12357e-16	956	3.47483e-15
ENSG00000161542	chr17_74257800_74261600	chr17_74268200_74269600	49	120	52	630	0.263595	5.41272e-15	851	1.12633e-13
ENSG00000116473	chr1_112048000_112050400	chr1_112050800_112051400	105	428	130	6908	0.263347	2.57169e-120	7571	7.9553e-117
ENSG00000121335	chr12_11867600_11884200	chr12_11911800_11933400	40	40	73	287	0.2624	2.31438e-08	440	9.57288e-08
ENSG00000155329	chr5_131799800_131804000	chr5_131995600_132000800	59	66	119	576	0.262249	2.30786e-14	820	4.12495e-13
ENSG00000130347	chr6_106588600_106591000	chr6_107978200_107979200	28	42	61	492	0.261447	3.39746e-11	623	2.82316e-10
ENSG00000151612	chr4_147018600_147019800	chr4_147020400_147021400	50	145	113	6576	0.26135	6.8792e-108	6884	1.81768e-104
ENSG00000166912	chr15_31639600_31645600	chr15_31646000_31654600	41	122	61	1438	0.261267	2.43014e-27	1662	5.0527e-25
ENSG00000159917	chr19_44266600_44272800	chr19_45393600_45394600	79	96	160	862	0.260614	4.90595e-20	1197	3.1018e-18
ENSG00000117153	chr1_203256600_203259000	chr1_203259600_203260800	42	90	68	809	0.260368	4.25473e-17	1009	1.44828e-15
ENSG00000116957	chr1_235140400_235153800	chr1_236320000_236325400	216	284	183	792	0.260335	2.82236e-24	1475	3.77994e-22
ENSG00000143924	chr2_43022400_43022800	chr2_43023200_43024800	58	121	174	5831	0.260314	2.48333e-96	6184	4.99937e-93
ENSG00000217128	chr5_130715400_130720400	chr5_131799800_131804000	57	99	93	758	0.260257	4.71408e-17	1007	1.59097e-15
ENSG00000142186	chr11_64546000_64546800	chr11_64618400_64628200	87	95	156	665	0.259063	7.61605e-17	1003	2.46037e-15
ENSG00000163428	chr3_119356200_119359200	chr3_119813200_119814200	156	98	394	1041	0.259047	2.66223e-27	1689	5.50816e-25
ENSG00000070731	chr17_73659600_73661000	chr17_75434800_75443600	28	22	92	395	0.258862	1.13773e-09	537	6.46326e-09
ENSG00000156973	chr2_231812800_231821800	chr2_231837800_231848200	95	177	121	947	0.258116	7.76851e-22	1340	7.09345e-20
ENSG00000163694	chr4_40623400_40624000	chr4_40624400_40625400	183	313	585	10715	0.258023	1.0216e-178	11796	1.07975e-174
ENSG00000113552	chr5_140886400_140888800	chr5_140998600_140999200	30	45	54	360	0.25753	7.55888e-09	489	3.51956e-08
ENSG00000163541	chr2_85151000_85151400	chr2_85151800_85152200	38	69	123	2764	0.257204	1.92029e-46	2994	1.56122e-43
ENSG00000168421	chr4_40623400_40624000	chr4_40624400_40625400	143	254	442	8114	0.257014	4.85698e-135	8953	2.36927e-131
ENSG00000172661	chr10_45468200_45470000	chr10_45470400_45472200	30	68	54	761	0.256887	3.1681e-15	913	6.96016e-14
ENSG00000135698	chr16_81819400_81832400	chr16_81834000_81843000	30	51	51	398	0.256785	1.991e-09	530	1.06593e-08
ENSG00000142186	chr11_64618400_64628200	chr11_65206400_65212200	63	180	52	708	0.256637	1.50284e-16	1003	4.49434e-15
ENSG00000126804	chr14_65769600_65770000	chr14_65770400_65772800	61	162	115	2505	0.256213	7.52696e-44	2843	5.55026e-41
ENSG00000116977	chr1_236159800_236164200	chr1_236320000_236325400	116	116	207	767	0.255883	1.75375e-19	1206	9.88569e-18
ENSG00000189067	chr16_11057400_11059000	chr16_11059400_11061200	98	222	183	2620	0.255371	1.10103e-47	3123	9.24793e-45
ENSG00000198837	chr1_153713600_153717000	chr1_153762000_153764800	19	27	56	532	0.255266	6.88646e-11	634	5.30561e-10
ENSG00000187951	chr15_31639600_31645600	chr15_31646000_31654600	87	247	153	3535	0.255113	8.82354e-61	4022	9.99187e-58
ENSG00000115970	chr2_43022400_43022800	chr2_43023200_43024800	50	114	139	4228	0.255081	3.15675e-68	4531	4.25927e-65
ENSG00000180902	chr2_242049800_242050400	chr2_242050800_242052600	10	19	25	347	0.254772	2.32268e-07	401	7.5006e-07
ENSG00000175550	chr11_65272200_65275400	chr11_65355600_65357200	59	124	89	904	0.254397	7.93581e-19	1176	3.93163e-17
ENSG00000121892	chr4_40623400_40624000	chr4_40624400_40625400	123	205	400	6406	0.254097	1.59833e-105	7134	3.89839e-102
ENSG00000121211	chr4_153472200_153473600	chr4_153474000_153476200	26	52	66	1038	0.253491	8.68855e-19	1182	4.27479e-17
ENSG00000126391	chr11_64546000_64546800	chr11_65355600_65357200	53	119	69	715	0.253418	1.78475e-15	956	4.14271e-14
ENSG00000119965	chr10_124913400_124913800	chr10_125153200_125163600	38	60	73	528	0.252963	1.14733e-11	699	1.07005e-10
ENSG00000100060	chr22_37557200_37561600	chr22_38028400_38031600	30	62	41	375	0.252702	7.66921e-09	508	3.56413e-08
ENSG00000242372	chr20_34204200_34204800	chr20_34359400_34360200	48	113	59	632	0.251338	9.66678e-14	852	1.48737e-12
ENSG00000149792	chr11_65057800_65060800	chr11_65355600_65357200	18	22	54	375	0.251137	3.53154e-08	469	1.39517e-07
ENSG00000170632	chr7_101946600_101952000	chr7_102080200_102085400	51	90	70	487	0.250335	1.95919e-11	698	1.72667e-10
ENSG00000217128	chr5_131819000_131824000	chr5_131995600_132000800	44	34	169	760	0.250167	7.80501e-16	1007	1.96606e-14
ENSG00000108469	chr17_73293000_73295400	chr17_74511200_74512400	18	42	36	549	0.250081	1.18229e-10	645	8.58086e-10
ENSG00000104518	chr8_144106600_144108400	chr8_145007600_145009600	35	79	47	482	0.249798	1.32724e-10	643	9.51093e-10
ENSG00000114423	chr3_105554400_105555600	chr3_105556000_105557400	57	103	212	5699	0.2494	9.55167e-87	6071	1.73063e-83
ENSG00000104164	chr15_45011000_45017000	chr15_45020400_45021200	61	77	119	599	0.249321	1.35139e-13	856	2.01194e-12
ENSG00000197959	chr1_172150000_172150400	chr1_172150800_172152400	31	58	101	1997	0.249045	2.83646e-32	2187	1.00208e-29
ENSG00000146670	chr11_64618400_64628200	chr11_65272200_65275400	66	145	61	513	0.24863	1.59195e-12	785	1.82986e-11
ENSG00000138166	chr10_112114600_112116000	chr10_112116400_112116800	70	84	245	1935	0.248596	3.28225e-34	2334	1.34721e-31
ENSG00000203710	chr1_206912200_206917200	chr1_207103800_207106000	33	91	46	692	0.247882	1.5506e-13	862	2.27522e-12
ENSG00000070495	chr17_74487600_74490600	chr17_75434800_75443600	41	51	100	564	0.247643	4.99787e-12	756	5.07857e-11
ENSG00000100601	chr14_77423400_77426400	chr14_77428200_77428600	34	47	92	673	0.247518	2.8225e-13	846	3.88262e-12
ENSG00000111269	chr12_11867600_11884200	chr12_11911800_11933400	66	77	134	605	0.246644	1.08896e-13	882	1.65365e-12
ENSG00000214413	chr10_112116400_112116800	chr10_112617000_112618600	41	104	62	820	0.246291	1.17642e-15	1027	2.84755e-14
ENSG00000050393	chr6_13428400_13434600	chr6_14108000_14110000	71	151	88	759	0.24615	3.22694e-16	1069	8.92441e-15
ENSG00000100714	chr14_65769600_65770000	chr14_65770400_65772800	67	213	118	3112	0.245848	1.75992e-49	3510	1.52884e-46
ENSG00000108055	chr10_112562000_112563200	chr10_112563600_112564200	58	331	53	3928	0.245761	3.96788e-61	4370	4.61694e-58
ENSG00000128944	chr15_40336800_40342600	chr15_40834000_40837000	22	47	40	433	0.245337	7.15908e-09	542	3.35484e-08
ENSG00000059691	chr4_153472200_153473600	chr4_153474000_153476200	23	50	58	945	0.245188	3.39858e-16	1076	9.35218e-15
ENSG00000133703	chr12_25104200_25104600	chr12_25105000_25107600	31	33	163	2181	0.245163	2.71308e-34	2408	1.12451e-31
ENSG00000153048	chr16_8983400_8986000	chr16_9185000_9185600	37	56	71	445	0.245093	8.80509e-10	609	5.14015e-09
ENSG00000164144	chr4_153472200_153473600	chr4_153474000_153476200	54	120	143	2654	0.244625	9.81586e-42	2971	6.38434e-39
ENSG00000161040	chr7_101946600_101952000	chr7_102080200_102085400	72	134	102	742	0.244214	1.00825e-15	1050	2.47678e-14
ENSG00000170445	chr5_140886400_140888800	chr5_140889200_140890000	50	217	62	2448	0.243591	8.53506e-39	2777	4.70653e-36
ENSG00000173486	chr11_64618400_64628200	chr11_64633000_64638800	50	160	40	584	0.243403	1.03226e-12	834	1.24096e-11
ENSG00000153066	chr16_11057400_11059000	chr16_11059400_11061200	105	276	210	3792	0.243381	4.01979e-60	4383	4.4722e-57
ENSG00000057935	chr2_43022400_43022800	chr2_43023200_43024800	51	121	156	4953	0.243286	5.17813e-72	5281	7.29713e-69
ENSG00000142186	chr11_65272200_65275400	chr11_65657800_65658200	38	110	52	803	0.243151	5.78671e-15	1003	1.19591e-13
ENSG00000176340	chr11_64618400_64628200	chr11_64633000_64638800	56	192	45	744	0.24281	2.21623e-15	1037	5.04369e-14
ENSG00000168496	chr11_62323800_62328600	chr11_62389400_62390200	55	102	108	934	0.242789	1.51399e-17	1199	5.6962e-16
ENSG00000126432	chr11_64546000_64546800	chr11_64618400_64628200	112	128	212	869	0.242465	3.96699e-19	1321	2.08682e-17
ENSG00000135925	chr2_219750400_219753600	chr2_220143000_220144200	32	43	77	458	0.242362	1.32556e-09	610	7.40817e-09
ENSG00000108055	chr10_112114600_112116000	chr10_112116400_112116800	116	158	406	3690	0.242362	1.89752e-59	4370	2.09272e-56
ENSG00000103642	chr15_63765000_63766600	chr15_63767000_63768400	54	176	76	1535	0.242139	5.67557e-26	1841	9.74062e-24
ENSG00000142186	chr11_65272200_65275400	chr11_65355600_65357200	50	98	88	767	0.241866	8.1019e-15	1003	1.6177e-13
ENSG00000198339	chr6_26520600_26521600	chr6_27782200_27782800	20	34	39	287	0.24174	1.86297e-06	380	4.85895e-06
ENSG00000173039	chr11_64618400_64628200	chr11_64633000_64638800	47	165	35	585	0.241579	1.63438e-12	832	1.87286e-11
ENSG00000014138	chr11_64618400_64628200	chr11_65272200_65275400	113	250	120	1003	0.241575	3.56168e-21	1486	2.82683e-19
ENSG00000110237	chr11_72861800_72868600	chr11_73032200_73039400	51	103	82	708	0.241476	5.43659e-14	944	8.89478e-13
ENSG00000119720	chr14_89849200_89853400	chr14_89897000_89898200	48	77	120	974	0.241407	1.2676e-17	1219	4.85124e-16
ENSG00000100836	chr14_23016200_23026400	chr14_23388400_23388800	43	112	33	330	0.241381	2.65261e-08	518	1.08146e-07
ENSG00000249141	chr6_166585400_166590600	chr6_167566400_167566800	21	56	32	442	0.241321	9.65104e-09	551	4.3772e-08
ENSG00000188897	chr16_11317600_11320400	chr16_11419200_11420200	16	44	27	433	0.241248	2.53935e-08	520	1.04013e-07
ENSG00000065491	chr6_37516800_37522000	chr6_37526800_37533800	41	69	107	986	0.241166	2.22376e-17	1203	8.08833e-16
ENSG00000122512	chr7_5577800_5579200	chr7_6413800_6414400	29	43	86	723	0.241081	4.08349e-13	881	5.42086e-12
ENSG00000146670	chr11_64546000_64546800	chr11_64618400_64628200	74	78	137	496	0.24102	7.74257e-12	785	7.50642e-11
ENSG00000149792	chr11_64618400_64628200	chr11_65355600_65357200	36	83	36	314	0.241016	1.26605e-07	469	4.36944e-07
ENSG00000151729	chr4_185200600_185204800	chr4_185434600_185437200	35	115	20	282	0.240697	2.22537e-07	452	7.22092e-07
ENSG00000130772	chr1_27955200_27959600	chr1_28974800_28975800	40	80	51	385	0.240583	9.20897e-09	556	4.19742e-08
ENSG00000168795	chr9_36987600_36997200	chr9_37409000_37410200	88	119	162	810	0.24056	5.54453e-17	1179	1.84232e-15
ENSG00000198954	chr10_70803400_70808200	chr10_70824600_70826600	37	94	64	875	0.240236	1.63787e-15	1070	3.83198e-14
ENSG00000146670	chr11_64546000_64546800	chr11_65272200_65275400	52	100	75	558	0.239951	9.6272e-12	785	9.13115e-11
ENSG00000038532	chr16_11057400_11059000	chr16_11059400_11061200	179	461	364	6014	0.239866	2.08394e-92	7018	4.06625e-89
ENSG00000241945	chr21_44772000_44773000	chr21_45664000_45666600	43	86	75	657	0.239602	1.04526e-12	861	1.25469e-11
ENSG00000182004	chr1_203256600_203259000	chr1_203259600_203260800	30	73	46	524	0.239518	3.09525e-10	673	2.02221e-09
ENSG00000160991	chr7_101946600_101952000	chr7_102080200_102085400	77	152	106	800	0.23926	3.06594e-16	1135	8.52387e-15
ENSG00000113141	chr5_140886400_140888800	chr5_140889200_140890000	45	205	55	2241	0.239044	2.0581e-34	2546	8.64333e-32
ENSG00000108061	chr10_112114600_112116000	chr10_112116400_112116800	144	203	524	5068	0.238505	1.35531e-77	5939	2.17588e-74
ENSG00000138613	chr15_63775400_63779800	chr15_64301200_64303400	29	54	65	600	0.238451	3.9442e-11	748	3.22613e-10
ENSG00000152904	chr1_235116200_235124200	chr1_235268600_235269200	21	66	33	639	0.23827	2.94076e-11	759	2.48271e-10
ENSG00000168067	chr11_64633000_64638800	chr11_65272200_65275400	43	65	121	956	0.238202	9.48263e-17	1185	2.98432e-15
ENSG00000196331	chr6_27114400_27115000	chr6_27775400_27776200	51	118	76	765	0.238	1.79106e-14	1010	3.30079e-13
ENSG00000119715	chr14_77428200_77428600	chr14_77505600_77507000	39	78	69	600	0.237998	1.3877e-11	786	1.26885e-10
ENSG00000179195	chr12_123911000_123915800	chr12_125256800_125261200	58	78	134	741	0.237774	1.84346e-14	1011	3.38701e-13
ENSG00000150593	chr10_112114600_112116000	chr10_112116400_112116800	196	285	757	8529	0.237697	1.61511e-125	9767	5.69013e-122
ENSG00000184348	chr6_27114400_27115000	chr6_27835200_27839200	21	49	31	314	0.237696	9.68115e-07	415	2.70061e-06
ENSG00000155090	chr8_103251000_103251600	chr8_103565800_103571000	49	136	50	577	0.237307	7.39146e-12	812	7.20291e-11
ENSG00000149806	chr11_64618400_64628200	chr11_64633000_64638800	78	298	64	1240	0.237288	6.21668e-23	1680	6.8206e-21
ENSG00000197136	chr11_64546000_64546800	chr11_64618400_64628200	68	68	128	426	0.237252	2.77027e-10	690	1.83436e-09
ENSG00000088298	chr20_34204200_34204800	chr20_34359400_34360200	59	140	84	854	0.237132	5.36136e-16	1137	1.41048e-14
ENSG00000117523	chr1_172150000_172150400	chr1_172150800_172152400	101	196	399	10948	0.237124	1.56594e-148	11644	1.04531e-144
ENSG00000168538	chr4_185337600_185342600	chr4_185343000_185345000	45	229	46	2061	0.237019	9.28018e-32	2381	3.05716e-29
ENSG00000165527	chr14_50503800_50508400	chr14_50549800_50555000	106	183	167	1070	0.236946	6.44881e-21	1526	4.84827e-19
ENSG00000249141	chr6_166585400_166590600	chr6_167364400_167365400	31	46	67	407	0.236878	1.82326e-08	551	7.73418e-08
ENSG00000171791	chr18_60828200_60828600	chr18_60829000_60831400	334	405	1403	12295	0.236779	3.92294e-183	14437	4.52315e-179
ENSG00000174915	chr11_326200_331600	chr11_616000_616800	28	52	44	314	0.236748	5.38536e-07	438	1.59239e-06
ENSG00000163975	chr3_195918200_195920200	chr3_196729800_196730400	21	39	54	555	0.236674	5.70417e-10	669	3.48992e-09
ENSG00000253320	chr8_103251000_103251600	chr8_103565800_103571000	50	131	53	558	0.23656	1.55364e-11	792	1.40348e-10
ENSG00000087266	chr4_2263800_2264400	chr4_2787600_2790200	41	126	47	676	0.236092	9.71446e-13	890	1.17633e-11
ENSG00000204856	chr12_110888200_110888600	chr12_111872600_111888800	32	26	121	483	0.235679	8.29932e-10	662	4.87293e-09
ENSG00000197037	chr7_99679400_99680800	chr7_99962400_99965200	26	64	40	446	0.235494	1.06387e-08	576	4.77631e-08
ENSG00000164303	chr4_185189200_185191800	chr4_185200600_185204800	36	29	92	271	0.235477	8.35942e-07	428	2.36663e-06
ENSG00000135916	chr2_231524600_231530400	chr2_232537000_232538400	44	101	67	656	0.235435	2.13557e-12	868	2.37654e-11
ENSG00000203710	chr1_206912200_206917200	chr1_207997200_207999400	49	75	103	635	0.235364	2.58211e-12	862	2.81687e-11
ENSG00000106245	chr7_99679400_99680800	chr7_99962400_99965200	53	150	66	841	0.235304	1.98159e-15	1110	4.55299e-14
ENSG00000217128	chr5_130715400_130720400	chr5_131995600_132000800	68	88	145	706	0.235238	3.97045e-14	1007	6.72954e-13
ENSG00000181192	chr10_11287600_11293400	chr10_12163000_12166200	63	147	107	1142	0.234491	1.12671e-19	1459	6.64036e-18
ENSG00000119537	chr18_60816200_60823400	chr18_60829000_60831400	67	82	179	925	0.234301	4.36443e-17	1253	1.48204e-15
ENSG00000132432	chr7_55141200_55142200	chr7_55376200_55378000	53	78	124	765	0.234203	3.55617e-14	1020	6.0884e-13
ENSG00000185088	chr15_63765000_63766600	chr15_63767000_63768400	56	164	92	1490	0.234174	7.18725e-24	1802	9.09739e-22
ENSG00000106638	chr7_72298800_72300000	chr7_73684200_73689200	37	57	62	338	0.23398	1.4367e-07	494	4.89305e-07
ENSG00000198901	chr15_91136600_91138000	chr15_91138400_91141200	27	44	111	1736	0.233945	2.95285e-25	1918	4.46909e-23
ENSG00000172977	chr11_64546000_64546800	chr11_65272200_65275400	37	69	54	366	0.233825	5.78438e-08	526	2.16936e-07
ENSG00000196646	chr19_11691600_11695400	chr19_13266800_13269600	24	37	73	612	0.233718	1.02956e-10	746	7.57815e-10
ENSG00000146729	chr7_55572000_55590800	chr7_55601800_55603200	69	85	188	988	0.233547	6.19779e-18	1330	2.53569e-16
ENSG00000072958	chr19_16250800_16254200	chr19_16551800_16557200	45	108	87	1069	0.233514	1.13779e-17	1309	4.39691e-16
ENSG00000162298	chr11_64618400_64628200	chr11_65355600_65357200	49	138	49	555	0.233299	3.07408e-11	791	2.58185e-10
ENSG00000142185	chr21_44772000_44773000	chr21_45573800_45576800	44	80	96	783	0.233295	7.27658e-14	1003	1.153e-12
ENSG00000189339	chr1_1608800_1610000	chr1_2480000_2480400	24	50	54	577	0.233284	3.61416e-10	705	2.32316e-09
ENSG00000131591	chr1_1440200_1441600	chr1_1608800_1610000	20	30	74	757	0.233037	2.49179e-12	881	2.72702e-11
ENSG00000155034	chr7_5257200_5260400	chr7_5735600_5741800	38	53	98	591	0.232969	4.49144e-11	780	3.6205e-10
ENSG00000161048	chr7_101946600_101952000	chr7_102080200_102085400	88	155	126	773	0.232822	1.59946e-15	1142	3.75093e-14
ENSG00000135926	chr2_219193800_219195800	chr2_220143000_220144200	36	45	89	442	0.232698	5.71074e-09	612	2.7369e-08
ENSG00000173726	chr1_235116200_235124200	chr1_235140400_235153800	125	69	488	1225	0.232659	7.42434e-25	1907	1.06882e-22
ENSG00000011523	chr2_64552800_64554000	chr2_65141400_65147800	34	39	102	516	0.232477	6.21149e-10	691	3.76291e-09
ENSG00000104472	chr8_142098600_142101200	chr8_142188000_142193200	16	45	20	245	0.232471	2.24044e-05	326	4.56254e-05
ENSG00000171720	chr5_140893400_140895000	chr5_140998600_140999200	32	44	106	783	0.232225	2.779e-13	965	3.82984e-12
ENSG00000177105	chr11_3885800_3889600	chr11_3914000_3916800	50	84	140	1227	0.232156	8.11614e-20	1501	4.90878e-18
ENSG00000085872	chr19_16551800_16557200	chr19_17377000_17378200	41	67	116	974	0.231869	4.35982e-16	1198	1.17052e-14
ENSG00000213445	chr11_64618400_64628200	chr11_65355600_65357200	59	181	55	696	0.231744	1.50278e-13	991	2.21265e-12
ENSG00000186470	chr6_26446000_26447000	chr6_27114400_27115000	23	25	97	641	0.231507	5.04596e-11	786	4.01744e-10
ENSG00000122512	chr7_5735600_5741800	chr7_6413800_6414400	46	107	69	659	0.231499	3.49549e-12	881	3.70401e-11
ENSG00000011021	chr1_11024400_11027000	chr1_11967400_11968600	58	73	187	1149	0.231497	2.67424e-19	1467	1.46322e-17
ENSG00000204856	chr12_111107400_111111400	chr12_111872600_111888800	29	22	124	487	0.231315	1.72057e-09	662	9.35965e-09
ENSG00000117395	chr1_43396000_43411000	chr1_44296600_44303000	76	204	108	1283	0.231207	1.0264e-21	1671	9.16748e-20
ENSG00000176142	chr3_119356200_119359200	chr3_119813200_119814200	188	144	485	1309	0.230948	3.8982e-27	2126	7.84775e-25
ENSG00000182180	chr10_74079400_74081800	chr10_74092000_74097200	50	112	70	604	0.230854	1.41549e-11	836	1.291e-10
ENSG00000167380	chr19_44266600_44272800	chr19_45393600_45394600	48	74	92	522	0.230815	2.34324e-10	736	1.58124e-09
ENSG00000001461	chr1_25346600_25349600	chr1_25352000_25357600	46	96	86	772	0.230689	1.51592e-13	1000	2.22966e-12
ENSG00000179583	chr16_11057400_11059000	chr16_11059400_11061200	51	119	107	1287	0.230575	2.5572e-20	1564	1.7079e-18
ENSG00000123643	chr5_150159800_150160200	chr5_151041200_151044000	17	35	39	400	0.230477	2.42137e-07	491	7.78696e-07
ENSG00000130349	chr6_106588600_106591000	chr6_107978200_107979200	18	28	47	331	0.23045	1.61908e-06	424	4.28415e-06
ENSG00000119965	chr10_124913400_124913800	chr10_125151200_125152400	36	62	75	526	0.230415	7.08986e-10	699	4.23336e-09
ENSG00000160223	chr21_44772000_44773000	chr21_45573800_45576800	56	97	117	829	0.230345	1.0612e-14	1099	2.06368e-13
ENSG00000182022	chr10_124913400_124913800	chr10_125973600_125974800	20	65	24	368	0.2302	3.71769e-07	477	1.14309e-06
ENSG00000137040	chr9_5580200_5589400	chr9_6412800_6413200	52	87	102	658	0.230191	2.82198e-12	899	3.05177e-11
ENSG00000221823	chr2_68606800_68615000	chr2_68650000_68656000	42	94	70	655	0.230134	8.20553e-12	861	7.90932e-11
ENSG00000178163	chr4_10095400_10099400	chr4_9971600_9973400	24	59	53	741	0.230041	5.36958e-12	877	5.41656e-11
ENSG00000185122	chr8_144629400_144632400	chr8_145007600_145009600	29	68	62	760	0.229957	1.70807e-12	919	1.9485e-11
ENSG00000129484	chr14_20929600_20930200	chr14_21737600_21738600	75	126	121	711	0.229898	7.40604e-14	1033	1.17062e-12
ENSG00000121775	chr1_32403600_32406000	chr1_33457800_33460200	29	51	56	385	0.22979	1.13543e-07	521	3.96678e-07
ENSG00000253320	chr8_103672600_103675600	chr8_103823000_103824400	29	40	92	631	0.229705	6.07314e-11	792	4.74208e-10
ENSG00000135916	chr2_231524600_231530400	chr2_231837800_231848200	49	96	84	639	0.229638	7.51368e-12	868	7.3119e-11
ENSG00000165406	chr10_45468200_45470000	chr10_45470400_45472200	67	158	171	2573	0.229483	8.85329e-37	2969	4.3187e-34
ENSG00000162298	chr11_64618400_64628200	chr11_65206400_65212200	54	133	60	544	0.229164	6.939e-11	791	5.34134e-10
ENSG00000160214	chr21_44772000_44773000	chr21_45627200_45627800	29	105	40	829	0.229036	2.09841e-13	1003	2.97964e-12
ENSG00000214753	chr11_62323800_62328600	chr11_62389400_62390200	74	156	132	1149	0.228948	2.01986e-19	1511	1.12606e-17
ENSG00000174130	chr4_38073400_38082000	chr4_38129200_38136600	69	57	302	1325	0.228901	2.83878e-22	1753	2.79754e-20
ENSG00000011021	chr1_11967400_11968600	chr1_12111200_12120600	91	154	168	1054	0.228853	6.93228e-19	1467	3.4833e-17
ENSG00000135698	chr16_81513200_81516400	chr16_81834000_81843000	24	40	57	409	0.228819	1.0029e-07	530	3.55261e-07
ENSG00000106683	chr7_73629000_73634600	chr7_73684200_73689200	81	134	166	1065	0.228674	1.30835e-18	1446	6.20562e-17
ENSG00000099860	chr19_2151400_2152200	chr19_2783400_2785000	31	81	58	769	0.228664	1.32362e-12	939	1.55181e-11
ENSG00000147439	chr8_22562600_22563800	chr8_22571200_22574200	57	107	123	998	0.228659	1.05068e-16	1285	3.27174e-15
ENSG00000253320	chr8_103251000_103251600	chr8_103823000_103824400	55	126	66	545	0.228573	7.57509e-11	792	5.77022e-10
ENSG00000172977	chr11_64546000_64546800	chr11_64618400_64628200	52	54	98	322	0.228541	1.16221e-07	526	4.04852e-07
ENSG00000035664	chr15_63765000_63766600	chr15_63767000_63768400	61	192	103	1839	0.228415	2.25105e-27	2195	4.70348e-25
ENSG00000159873	chr22_29562800_29564200	chr22_29598800_29600200	36	101	60	831	0.228273	1.28108e-13	1028	1.91647e-12
ENSG00000124120	chr20_42378600_42382000	chr20_43269200_43276800	48	87	86	586	0.228257	5.34388e-11	807	4.22889e-10
ENSG00000162885	chr1_235116200_235124200	chr1_236320000_236325400	81	57	298	899	0.228221	3.10598e-17	1335	1.09122e-15
ENSG00000168564	chr4_185189200_185191800	chr4_185200600_185204800	35	31	87	267	0.228102	2.32185e-06	420	5.92099e-06
ENSG00000107371	chr9_36987600_36997200	chr9_37409000_37410200	39	57	77	401	0.227846	3.3965e-08	574	1.34744e-07
ENSG00000115282	chr2_74406000_74409800	chr2_75655400_75661000	30	58	50	361	0.22775	2.7106e-07	499	8.60668e-07
ENSG00000173039	chr11_64633000_64638800	chr11_65272200_65275400	32	50	90	660	0.227711	3.01534e-11	832	2.53739e-10
ENSG00000048462	chr16_11274200_11277800	chr16_11390800_11394400	40	73	104	927	0.227665	6.46768e-15	1144	1.32033e-13
ENSG00000104635	chr8_22562600_22563800	chr8_22571200_22574200	59	117	116	957	0.227661	3.79456e-16	1249	1.03165e-14
ENSG00000173327	chr11_64546000_64546800	chr11_65201400_65203800	11	112	3	550	0.227579	2.16646e-09	676	1.14986e-08
ENSG00000160991	chr7_102066200_102068200	chr7_102080200_102085400	63	114	120	838	0.227572	8.46329e-15	1135	1.68297e-13
ENSG00000181192	chr10_11719000_11722400	chr10_12163000_12166200	55	120	115	1169	0.22756	1.36412e-18	1459	6.45565e-17
ENSG00000175550	chr11_65272200_65275400	chr11_65657800_65658200	44	139	61	932	0.227552	2.81225e-15	1176	6.25092e-14
ENSG00000123836	chr1_206912200_206917200	chr1_207103800_207106000	21	59	31	393	0.227513	2.43235e-07	504	7.81951e-07
ENSG00000182022	chr10_124913400_124913800	chr10_125151200_125152400	29	56	48	344	0.2275	5.12365e-07	477	1.52301e-06
ENSG00000162222	chr11_61601200_61603400	chr11_61738400_61741200	26	69	60	1005	0.227477	4.42495e-15	1160	9.39275e-14
ENSG00000066427	chr14_91693200_91697200	chr14_92724200_92727000	70	192	102	1227	0.227449	4.08236e-20	1591	2.61366e-18
ENSG00000096093	chr6_52361200_52362800	chr6_52363400_52365000	31	70	65	703	0.227272	1.21035e-11	869	1.1228e-10
ENSG00000162885	chr1_235116200_235124200	chr1_236159800_236164200	56	82	158	1039	0.227201	4.32373e-17	1335	1.4694e-15
ENSG00000103415	chr16_4463000_4464600	chr16_5147800_5148200	55	72	147	781	0.227159	8.18051e-14	1055	1.27892e-12
ENSG00000118707	chr20_34359400_34360200	chr20_35233800_35234200	30	55	68	541	0.227148	1.42659e-09	694	7.91689e-09
ENSG00000115694	chr2_241523200_241524200	chr2_242065000_242069400	23	73	33	517	0.227019	5.37175e-09	646	2.59132e-08
ENSG00000100490	chr14_50503800_50508400	chr14_50549800_50555000	84	166	135	981	0.226622	2.27731e-17	1366	8.26885e-16
ENSG00000141279	chr17_45281000_45282600	chr17_45283000_45283600	35	105	98	3282	0.226513	3.42493e-42	3520	2.27426e-39
ENSG00000144843	chr3_119356200_119359200	chr3_119813200_119814200	81	58	193	450	0.226436	1.50025e-10	782	1.0611e-09
ENSG00000136819	chr9_132749600_132762000	chr9_132772600_132785600	48	124	73	799	0.226387	1.33808e-13	1044	1.99331e-12
ENSG00000162298	chr11_65272200_65275400	chr11_65355600_65357200	37	88	61	605	0.226314	1.20526e-10	791	8.72604e-10
ENSG00000100814	chr14_20811000_20811600	chr14_21737600_21738600	81	134	143	831	0.226309	2.83366e-15	1189	6.2941e-14
ENSG00000162298	chr11_64546000_64546800	chr11_64618400_64628200	64	82	123	522	0.226136	1.24715e-10	791	9.00105e-10
ENSG00000137275	chr6_2856800_2859000	chr6_2859400_2864400	41	112	76	1049	0.225606	3.27404e-16	1278	9.04053e-15
ENSG00000166401	chr18_60828200_60828600	chr18_60829000_60831400	37	41	131	675	0.225434	1.1967e-11	884	1.11086e-10
ENSG00000155090	chr8_103251000_103251600	chr8_103300000_103305200	47	138	50	577	0.225425	8.16517e-11	812	6.16385e-10
ENSG00000257949	chr17_73288600_73292600	chr17_74257800_74261600	16	18	41	169	0.22536	0.000388312	244	0.000612078
ENSG00000131351	chr19_16551800_16557200	chr19_17377000_17378200	26	47	66	549	0.225172	2.33879e-09	688	1.23169e-08
ENSG00000022567	chr8_142098600_142101200	chr8_142128200_142131200	30	82	44	515	0.225168	3.68584e-09	671	1.8544e-08
ENSG00000106397	chr7_99942400_99942800	chr7_99966000_99968200	20	46	44	499	0.225027	1.97761e-08	609	8.31633e-08
ENSG00000151748	chr14_50465600_50466400	chr14_50549800_50555000	38	35	181	976	0.224886	1.44594e-15	1230	3.43167e-14
ENSG00000100221	chr22_38577800_38578400	chr22_39494000_39496800	32	57	84	699	0.224881	1.85048e-11	872	1.6394e-10
ENSG00000155090	chr8_103543400_103550000	chr8_103823000_103824400	49	109	71	583	0.224847	9.14614e-11	812	6.81754e-10
ENSG00000113621	chr5_133467000_133477200	chr5_133882600_133892200	74	171	119	1091	0.224722	4.10954e-18	1455	1.75611e-16
ENSG00000146729	chr7_55141200_55142200	chr7_55601800_55603200	69	90	188	983	0.224664	1.11513e-16	1330	3.45293e-15
ENSG00000111843	chr6_11275000_11280400	chr6_11458400_11460400	34	79	58	554	0.224608	9.61707e-10	725	5.56702e-09
ENSG00000120071	chr17_45281000_45282600	chr17_45283000_45283600	66	231	174	8622	0.224475	3.19843e-104	9093	7.37558e-101
ENSG00000129460	chr14_23004000_23009200	chr14_24640800_24641200	33	53	105	876	0.224453	1.18898e-13	1067	1.7918e-12
ENSG00000070501	chr8_41570800_41574400	chr8_42149200_42152600	94	185	147	1029	0.224417	4.56994e-18	1455	1.93137e-16
ENSG00000092931	chr17_74257800_74261600	chr17_75434800_75443600	90	147	161	910	0.224402	2.15779e-16	1308	6.22975e-15
ENSG00000127526	chr19_16221600_16222600	chr19_17377000_17378200	46	108	67	598	0.224277	8.50131e-11	819	6.38681e-10
ENSG00000149806	chr11_64633000_64638800	chr11_65272200_65275400	59	83	195	1343	0.224182	1.39797e-20	1680	9.83389e-19
ENSG00000100764	chr14_89897000_89898200	chr14_91693200_91697200	38	60	77	440	0.224178	1.91172e-08	615	8.06975e-08
ENSG00000125952	chr14_65769600_65770000	chr14_65770400_65772800	32	87	76	1316	0.224076	1.19376e-18	1511	5.70906e-17
ENSG00000007080	chr19_18392200_18392800	chr19_18953800_18961800	26	99	31	603	0.223911	4.43384e-10	759	2.78747e-09
ENSG00000133884	chr11_64618400_64628200	chr11_65206400_65212200	77	214	86	905	0.223596	5.45848e-16	1282	1.43244e-14
ENSG00000168067	chr11_63606000_63606600	chr11_64618400_64628200	69	69	213	834	0.223388	7.2371e-15	1185	1.4609e-13
ENSG00000118640	chr2_85166600_85167000	chr2_85167400_85170400	32	89	50	614	0.223319	2.49954e-10	785	1.67327e-09
ENSG00000144843	chr3_119281600_119282800	chr3_119813200_119814200	77	54	197	454	0.223219	2.75513e-10	782	1.82499e-09
ENSG00000129460	chr14_23016200_23026400	chr14_24640800_24641200	78	242	60	687	0.22316	1.65392e-13	1067	2.41138e-12
ENSG00000070731	chr17_73659600_73661000	chr17_74257800_74261600	24	26	84	403	0.222934	1.79023e-07	537	5.95805e-07
ENSG00000137106	chr9_36987600_36997200	chr9_37409000_37410200	127	190	262	1384	0.222899	1.59625e-23	1963	1.91899e-21
ENSG00000150593	chr10_112562000_112563200	chr10_112563600_112564200	89	588	99	8991	0.222885	3.25684e-110	9767	9.17924e-107
ENSG00000087266	chr4_2263800_2264400	chr4_3046600_3050800	60	107	101	622	0.222718	1.82293e-11	890	1.61736e-10
ENSG00000100823	chr14_20811000_20811600	chr14_21737600_21738600	124	229	209	1355	0.222664	5.79832e-23	1917	6.42272e-21
ENSG00000135776	chr1_230245000_230246400	chr1_230259200_230261000	39	104	72	907	0.222471	4.76062e-14	1122	7.903e-13
ENSG00000118046	chr19_2085800_2089800	chr19_2151400_2152200	30	58	72	621	0.222405	3.2925e-10	781	2.13698e-09
ENSG00000184056	chr15_90601000_90603800	chr15_90733400_90735800	22	67	37	563	0.22237	3.62694e-09	689	1.82773e-08
ENSG00000070018	chr12_11973400_11993400	chr12_12160000_12163800	103	194	178	1198	0.222257	3.60166e-20	1673	2.32764e-18
ENSG00000134248	chr1_111175600_111179600	chr1_111755200_111765000	39	18	159	312	0.222191	2.49517e-07	528	7.99671e-07
ENSG00000182022	chr10_125153200_125163600	chr10_125973600_125974800	20	68	24	365	0.221944	9.79048e-07	477	2.72757e-06
ENSG00000112130	chr6_37516800_37522000	chr6_37526800_37533800	43	80	109	914	0.221799	3.0757e-14	1146	5.34151e-13
ENSG00000060762	chr6_167364400_167365400	chr6_167526600_167528400	106	214	193	1477	0.221737	1.37474e-23	1990	1.6717e-21
ENSG00000070731	chr17_74257800_74261600	chr17_75434800_75443600	44	64	76	353	0.221556	2.13924e-07	537	6.97284e-07
ENSG00000163820	chr3_45651600_45658200	chr3_45957000_45958000	22	46	64	766	0.221536	1.90633e-11	898	1.6837e-10
ENSG00000120963	chr8_101449400_101453000	chr8_101507400_101515800	84	49	365	954	0.221475	1.36203e-17	1452	5.17671e-16
ENSG00000135900	chr2_224759800_224762600	chr2_225383600_225385200	40	136	64	1160	0.221222	5.57175e-17	1400	1.84894e-15
ENSG00000213445	chr11_64618400_64628200	chr11_64633000_64638800	51	189	45	706	0.220992	1.98935e-12	991	2.23105e-11
ENSG00000116957	chr1_236159800_236164200	chr1_236320000_236325400	114	114	285	962	0.220902	9.24575e-18	1475	3.63834e-16
ENSG00000100368	chr22_37701800_37707800	chr22_38028400_38031600	28	51	70	553	0.220734	3.39957e-09	702	1.72307e-08
ENSG00000162885	chr1_235112600_235115800	chr1_235116200_235124200	44	107	94	1090	0.220552	3.59479e-16	1335	9.85362e-15
ENSG00000133884	chr11_64618400_64628200	chr11_65272200_65275400	89	202	113	878	0.220536	1.38106e-15	1282	3.2863e-14
ENSG00000171320	chr8_27219600_27234000	chr8_27631200_27632000	85	315	47	683	0.220517	6.52645e-14	1130	1.0458e-12
ENSG00000070731	chr17_74242200_74243400	chr17_74257800_74261600	27	33	81	396	0.220214	2.54181e-07	537	8.12916e-07
ENSG00000155849	chr7_38397800_38398200	chr7_38398600_38399200	41	110	157	7633	0.220182	8.66724e-88	7941	1.59314e-84
ENSG00000122512	chr7_5268800_5271800	chr7_5735600_5741800	39	55	114	673	0.220073	4.00221e-11	881	3.26978e-10
ENSG00000136319	chr14_20811000_20811600	chr14_20929600_20930200	45	74	74	394	0.220032	7.21548e-08	587	2.64292e-07
ENSG00000185130	chr6_27782200_27782800	chr6_27835200_27839200	25	45	61	460	0.219985	6.55544e-08	591	2.42398e-07
ENSG00000138495	chr3_119281600_119282800	chr3_119356200_119359200	66	124	147	1113	0.219907	2.44409e-17	1450	8.81137e-16
ENSG00000125648	chr19_6592600_6594800	chr19_7401200_7403600	23	46	84	1238	0.219835	1.10171e-16	1391	3.41638e-15
ENSG00000106399	chr7_8153200_8156000	chr7_8164600_8171400	28	48	56	345	0.219807	1.25038e-06	477	3.39818e-06
ENSG00000136816	chr9_132650800_132667000	chr9_132749600_132762000	50	108	64	460	0.219726	6.68492e-09	682	3.15373e-08
ENSG00000135916	chr2_231308400_231315200	chr2_231837800_231848200	36	59	97	676	0.219682	6.02918e-11	868	4.71298e-10
ENSG00000186635	chr11_72861800_72868600	chr11_73032200_73039400	87	196	153	1342	0.219559	7.53238e-21	1778	5.5672e-19
ENSG00000136819	chr9_132650800_132667000	chr9_132749600_132762000	68	139	104	733	0.219526	7.37673e-13	1044	9.19862e-12
ENSG00000129103	chr7_55141200_55142200	chr7_55597200_55601400	56	112	132	1150	0.21949	2.8146e-17	1450	1.00106e-15
ENSG00000154813	chr3_15402000_15403400	chr3_16411400_16423400	19	20	46	161	0.219481	0.000525777	246	0.000808392
ENSG00000171720	chr5_140886400_140888800	chr5_140998600_140999200	40	73	98	754	0.219477	5.45029e-12	965	5.48663e-11
ENSG00000103671	chr15_63765000_63766600	chr15_63767000_63768400	52	173	83	1396	0.219339	5.22281e-20	1704	3.28413e-18
ENSG00000173039	chr11_65272200_65275400	chr11_65657800_65658200	31	91	50	660	0.219179	1.6541e-10	832	1.1588e-09
ENSG00000152904	chr1_234859200_234863600	chr1_236159800_236164200	35	39	120	565	0.219123	1.05293e-09	759	6.0375e-09
ENSG00000114861	chr3_72030800_72036400	chr3_72212600_72214400	35	55	84	502	0.219027	8.70598e-09	676	3.9911e-08
ENSG00000129484	chr14_20811000_20811600	chr14_20929600_20930200	81	145	120	687	0.219001	1.1045e-12	1033	1.31831e-11
ENSG00000138495	chr3_119356200_119359200	chr3_119813200_119814200	119	94	336	901	0.218993	3.32881e-17	1450	1.16242e-15
ENSG00000184939	chr16_67600200_67600800	chr16_68809600_68811600	12	17	58	633	0.218906	2.92418e-09	720	1.50535e-08
ENSG00000121380	chr12_11728800_11732200	chr12_11867600_11884200	24	33	75	443	0.218679	1.18002e-07	575	4.10475e-07
ENSG00000126391	chr11_64618400_64628200	chr11_65272200_65275400	69	168	78	641	0.218644	8.23932e-12	956	7.9369e-11
ENSG00000253320	chr8_103543400_103550000	chr8_103823000_103824400	46	98	75	573	0.21838	5.25877e-10	792	3.2437e-09
ENSG00000151729	chr4_185337600_185342600	chr4_186260400_186267800	21	52	35	344	0.218169	2.8408e-06	452	7.09362e-06
ENSG00000146729	chr7_55141200_55142200	chr7_55376200_55378000	62	97	162	1009	0.21811	8.70657e-16	1330	2.17159e-14
ENSG00000173442	chr11_64546000_64546800	chr11_64618400_64628200	129	175	252	1092	0.217894	3.66905e-19	1648	1.94705e-17
ENSG00000028528	chr15_63765000_63766600	chr15_63767000_63768400	93	347	156	3457	0.217887	9.3806e-45	4053	7.16712e-42
ENSG00000164323	chr4_185247400_185252800	chr4_185337600_185342600	57	111	138	1149	0.217691	4.56153e-17	1455	1.54318e-15
ENSG00000103335	chr16_89033800_89037200	chr16_89556600_89557200	33	48	110	743	0.217625	1.78312e-11	934	1.58548e-10
ENSG00000206579	chr8_56900200_56907200	chr8_56987000_56987600	113	406	121	1850	0.217625	4.46533e-28	2490	1.01676e-25
ENSG00000168067	chr11_65272200_65275400	chr11_65355600_65357200	49	115	95	926	0.217438	3.79399e-14	1185	6.45982e-13
ENSG00000099624	chr19_1269000_1269400	chr19_947800_952800	21	44	48	432	0.217422	2.96655e-07	545	9.33757e-07
ENSG00000186106	chr8_101503600_101507000	chr8_101507400_101515800	110	88	329	912	0.217297	7.71128e-17	1439	2.487e-15
ENSG00000129103	chr7_55597200_55601400	chr7_55601800_55603200	79	109	206	1056	0.217231	6.0183e-17	1450	1.98538e-15
ENSG00000174132	chr5_100161200_100163200	chr5_100187200_100191600	11	14	56	517	0.217185	8.13555e-08	598	2.94473e-07
ENSG00000143486	chr1_206288400_206295000	chr1_206912200_206917200	92	204	159	1315	0.217094	2.52584e-20	1770	1.6923e-18
ENSG00000136935	chr9_126959800_126966000	chr9_126978400_126981800	113	239	176	1289	0.217085	8.05115e-21	1817	5.92301e-19
ENSG00000112137	chr6_13302600_13303400	chr6_13304000_13306200	27	74	70	1219	0.217032	2.79198e-16	1390	7.82557e-15
ENSG00000054267	chr1_235140400_235153800	chr1_236320000_236325400	667	1161	802	4107	0.21699	1.30484e-72	6737	1.8806e-69
ENSG00000133884	chr11_64546000_64546800	chr11_65272200_65275400	76	158	126	922	0.216878	4.11459e-15	1282	8.81062e-14
ENSG00000184939	chr16_68107600_68109800	chr16_68789400_68793000	24	35	83	578	0.21684	4.14269e-09	720	2.05828e-08
ENSG00000164305	chr4_185337600_185342600	chr4_185343000_185345000	44	248	51	2279	0.216825	2.86595e-29	2622	7.41814e-27
ENSG00000166803	chr15_63765000_63766600	chr15_64183400_64189800	40	95	72	679	0.216749	7.01869e-11	886	5.39667e-10
ENSG00000115594	chr2_102982400_102987000	chr2_103050800_103054000	28	144	34	1221	0.216721	1.25079e-16	1427	3.8255e-15
ENSG00000115459	chr2_85124600_85126200	chr2_86262400_86266200	24	57	57	659	0.216687	6.35653e-10	797	3.84032e-09
ENSG00000162222	chr11_62323800_62328600	chr11_62389400_62390200	55	113	111	881	0.216562	8.88262e-14	1160	1.37859e-12
ENSG00000178252	chr3_49377400_49377800	chr3_49977200_49977600	44	95	94	839	0.216461	7.83155e-13	1072	9.7047e-12
ENSG00000198805	chr14_20929600_20930200	chr14_21737600_21738600	49	92	78	481	0.216453	7.23843e-09	700	3.38851e-08
ENSG00000186106	chr8_101449400_101453000	chr8_101507400_101515800	83	52	356	948	0.216449	1.02113e-16	1439	3.18912e-15
ENSG00000133884	chr11_64546000_64546800	chr11_64618400_64628200	98	136	193	855	0.216378	4.76991e-15	1282	1.00426e-13
ENSG00000064703	chr1_111755200_111765000	chr1_112048000_112050400	65	268	37	623	0.216367	5.52746e-12	993	5.55374e-11
ENSG00000117139	chr1_203256600_203259000	chr1_203259600_203260800	53	160	87	1183	0.216291	3.6952e-17	1483	1.2784e-15
ENSG00000123933	chr4_2263800_2264400	chr4_2744800_2750800	38	71	56	333	0.21626	1.10649e-06	498	3.04324e-06
ENSG00000133962	chr14_91693200_91697200	chr14_91833600_91839000	28	82	39	457	0.216228	7.63158e-08	606	2.77873e-07
ENSG00000164615	chr5_133435000_133437800	chr5_133467000_133477200	42	59	117	636	0.216079	1.76132e-10	854	1.22667e-09
ENSG00000064886	chr1_111755200_111765000	chr1_112142200_112143800	127	550	68	1240	0.215988	2.20234e-22	1985	2.19766e-20
ENSG00000181904	chr5_133467000_133477200	chr5_134181000_134181800	26	67	39	380	0.215971	8.08646e-07	512	2.29678e-06
ENSG00000106683	chr7_73643200_73646400	chr7_73684200_73689200	62	90	185	1109	0.215902	1.03274e-16	1446	3.22141e-15
ENSG00000224531	chr6_11710000_11715600	chr6_12045000_12052800	27	71	51	587	0.21586	3.29744e-09	736	1.67708e-08
ENSG00000196569	chr6_130069000_130069800	chr6_130070200_130072800	15	46	37	775	0.215788	1.17362e-10	873	8.5257e-10
ENSG00000118707	chr20_35233800_35234200	chr20_35471200_35475200	30	68	59	537	0.215727	9.43576e-09	694	4.28908e-08
ENSG00000204856	chr12_111107400_111111400	chr12_111843200_111843800	22	29	83	528	0.215717	2.07169e-08	662	8.6674e-08
ENSG00000184402	chr20_61425600_61426000	chr20_61641800_61642400	24	82	42	765	0.215699	4.50911e-11	913	3.63289e-10
ENSG00000162885	chr1_235140400_235153800	chr1_236159800_236164200	116	302	98	819	0.215699	1.61616e-15	1335	3.78328e-14
ENSG00000155090	chr8_102914200_102916400	chr8_103251000_103251600	34	29	151	598	0.215631	5.35764e-10	812	3.29843e-09
ENSG00000126001	chr20_34204200_34204800	chr20_34359400_34360200	79	207	126	1297	0.215625	1.99295e-19	1709	1.11302e-17
ENSG00000119185	chr2_8654200_8657000	chr2_9795400_9797400	38	120	52	686	0.215592	6.97419e-11	896	5.36538e-10
ENSG00000149806	chr11_64618400_64628200	chr11_65355600_65357200	90	286	99	1205	0.215588	4.06493e-19	1680	2.13127e-17
ENSG00000143669	chr1_235140400_235153800	chr1_236320000_236325400	543	831	649	2778	0.215329	1.78762e-51	4801	1.69196e-48
ENSG00000176340	chr11_64102400_64103000	chr11_64618400_64628200	37	24	211	765	0.215328	2.4157e-12	1037	2.65404e-11
ENSG00000162885	chr1_235098000_235101400	chr1_235140400_235153800	86	57	332	860	0.215312	1.81933e-15	1335	4.21531e-14
ENSG00000100348	chr22_37557200_37561600	chr22_37595400_37597200	46	111	78	719	0.215152	1.87466e-11	954	1.65816e-10
ENSG00000120963	chr8_101464400_101465200	chr8_101507400_101515800	67	32	382	971	0.215112	1.16123e-16	1452	3.57735e-15
ENSG00000155090	chr8_103251000_103251600	chr8_103543400_103550000	65	120	93	534	0.215107	5.91088e-10	812	3.59989e-09
ENSG00000129562	chr14_23016200_23026400	chr14_23028600_23034600	65	317	41	938	0.21508	1.04529e-15	1361	2.56132e-14
ENSG00000149792	chr11_65057800_65060800	chr11_65272200_65275400	17	23	60	369	0.214995	2.61887e-06	469	6.59643e-06
ENSG00000243646	chr21_35347200_35348200	chr21_35389000_35395800	26	53	65	581	0.214902	5.0701e-09	725	2.46225e-08
ENSG00000100483	chr14_50503800_50508400	chr14_50549800_50555000	48	96	87	614	0.214713	2.86515e-10	845	1.89028e-09
ENSG00000197256	chr19_10870600_10871400	chr19_11707600_11708200	20	40	58	572	0.214697	1.22684e-08	690	5.42405e-08
ENSG00000106868	chr9_114678200_114680400	chr9_114745000_114751000	31	39	149	1164	0.214588	7.19399e-16	1383	1.83069e-14
ENSG00000164961	chr8_126648000_126649200	chr8_126649800_126650800	31	58	132	1958	0.214542	4.18573e-24	2179	5.47003e-22
ENSG00000162236	chr11_62323800_62328600	chr11_62389400_62390200	47	109	100	985	0.214535	2.18767e-14	1241	3.94011e-13
ENSG00000168894	chr2_85151000_85151400	chr2_85166600_85167000	16	17	74	413	0.214524	7.90335e-07	520	2.24981e-06
ENSG00000126581	chr17_40854800_40859000	chr17_41445000_41447800	40	97	92	1044	0.214472	1.03533e-14	1273	2.01893e-13
ENSG00000178163	chr4_10674800_10676400	chr4_9971600_9973400	22	56	55	744	0.214461	1.39133e-10	877	9.91865e-10
ENSG00000071539	chr5_1495800_1502200	chr5_398400_400800	28	90	34	433	0.214424	1.63952e-07	585	5.50659e-07
ENSG00000173113	chr11_64546000_64546800	chr11_64618400_64628200	47	55	96	342	0.21433	4.96742e-07	540	1.48116e-06
ENSG00000142185	chr21_44772000_44773000	chr21_45664000_45666600	38	86	83	796	0.214273	7.01234e-12	1003	6.86829e-11
ENSG00000168067	chr11_64633000_64638800	chr11_65355600_65357200	37	71	107	970	0.214266	9.00011e-14	1185	1.3946e-12
ENSG00000217128	chr5_131761200_131761600	chr5_131799800_131804000	34	51	116	806	0.214084	6.65369e-12	1007	6.55294e-11
ENSG00000117322	chr1_206912200_206917200	chr1_207997200_207999400	93	156	225	1421	0.214075	4.41347e-21	1895	3.43411e-19
ENSG00000152904	chr1_234908000_234909600	chr1_236159800_236164200	38	47	117	557	0.213925	2.63326e-09	759	1.36982e-08
ENSG00000116957	chr1_234908000_234909600	chr1_235140400_235153800	103	62	397	913	0.213871	1.01394e-16	1475	3.16899e-15
ENSG00000168772	chr4_105978200_105982200	chr4_105982600_105983400	49	272	41	1318	0.213847	7.90923e-19	1680	3.92e-17
ENSG00000135926	chr2_219193800_219195800	chr2_219760000_219761600	27	54	60	471	0.213817	9.26372e-08	612	3.30851e-07
ENSG00000113845	chr3_119356200_119359200	chr3_119813200_119814200	282	261	751	2257	0.213694	5.93693e-38	3551	3.11149e-35
ENSG00000233276	chr3_49066800_49067200	chr3_49977200_49977600	19	33	66	600	0.213636	7.40832e-09	718	3.45605e-08
ENSG00000096092	chr6_52361200_52362800	chr6_52399400_52403200	28	44	63	345	0.2136	2.33368e-06	480	5.94804e-06
ENSG00000168522	chr8_42149200_42152600	chr8_43014800_43018800	32	112	45	714	0.213588	8.90844e-11	903	6.65719e-10
ENSG00000104660	chr8_29498600_29500600	chr8_29630600_29633200	33	45	121	768	0.213564	1.94516e-11	967	1.71537e-10
ENSG00000184270	chr1_149223800_149224600	chr1_150132400_150132800	42	155	39	572	0.213551	8.69242e-10	808	5.0821e-09
ENSG00000165304	chr9_36987600_36997200	chr9_37409000_37410200	165	264	338	1806	0.213321	7.29402e-28	2573	1.62298e-25
ENSG00000204856	chr12_111843200_111843800	chr12_111872600_111888800	46	59	107	450	0.213178	3.05306e-08	662	1.22538e-07
ENSG00000151748	chr14_50530400_50532800	chr14_50549800_50555000	44	52	175	959	0.213175	4.16493e-14	1230	7.01512e-13
ENSG00000077157	chr1_203256600_203259000	chr1_203259600_203260800	72	221	131	1902	0.213143	2.64881e-25	2326	4.0721e-23
ENSG00000138777	chr4_105978200_105982200	chr4_105982600_105983400	99	584	88	3342	0.213096	1.89582e-43	4113	1.35082e-40
ENSG00000168264	chr1_235112600_235115800	chr1_235140400_235153800	77	47	306	724	0.213004	2.63015e-13	1154	3.65169e-12
ENSG00000121380	chr12_11911800_11933400	chr12_11973400_11993400	49	85	71	370	0.21293	2.54983e-07	575	8.15178e-07
ENSG00000164303	chr4_185200600_185204800	chr4_185434600_185437200	30	98	24	276	0.212868	8.91371e-06	428	1.98578e-05
ENSG00000155465	chr14_23016200_23026400	chr14_23388400_23388800	85	271	70	778	0.212862	8.39033e-14	1204	1.30779e-12
ENSG00000196642	chr9_139792800_139796600	chr9_139797000_139798000	31	128	49	1198	0.212829	7.27103e-16	1406	1.8477e-14
ENSG00000100055	chr22_37557200_37561600	chr22_38577800_38578400	35	94	55	569	0.212755	3.72176e-09	753	1.87054e-08
ENSG00000149806	chr11_64618400_64628200	chr11_65206400_65212200	91	285	103	1201	0.212618	1.26094e-18	1680	6.00319e-17
ENSG00000181234	chr12_129293200_129295000	chr12_129313600_129316200	11	15	27	126	0.212488	0.00429462	179	0.0056096
ENSG00000155090	chr8_103251000_103251600	chr8_103823000_103824400	53	132	67	560	0.212301	9.95709e-10	812	5.74392e-09
ENSG00000100461	chr14_23016200_23026400	chr14_23028600_23034600	73	329	46	880	0.212192	5.51717e-15	1328	1.14562e-13
ENSG00000012779	chr10_45468200_45470000	chr10_45470400_45472200	77	206	191	2744	0.212181	4.45638e-34	3218	1.81155e-31
ENSG00000104228	chr8_27245000_27251200	chr8_27631200_27632000	29	67	73	794	0.212115	2.93784e-11	963	2.48056e-10
ENSG00000155463	chr14_23016200_23026400	chr14_23028600_23034600	81	347	51	890	0.212107	2.17054e-15	1369	4.94948e-14
ENSG00000164930	chr8_103543400_103550000	chr8_103823000_103824400	80	194	114	951	0.211958	4.5767e-15	1339	9.67653e-14
ENSG00000166803	chr15_63765000_63766600	chr15_65186000_65186400	43	92	84	667	0.211952	1.85938e-10	886	1.28634e-09
ENSG00000071462	chr7_72298800_72300000	chr7_73684200_73689200	104	192	200	1258	0.211922	2.9321e-19	1754	1.58719e-17
ENSG00000111863	chr6_11275000_11280400	chr6_11729600_11733200	28	65	55	500	0.211897	5.16432e-08	648	1.958e-07
ENSG00000160991	chr7_101624400_101627200	chr7_102080200_102085400	42	61	141	891	0.211791	5.62635e-13	1135	7.23722e-12
ENSG00000156171	chr1_111755200_111765000	chr1_112142200_112143800	110	490	63	1164	0.211711	5.85727e-20	1827	3.63977e-18
ENSG00000176340	chr11_64546000_64546800	chr11_64633000_64638800	45	154	56	782	0.211582	5.84708e-12	1037	5.84154e-11
ENSG00000198556	chr7_98399200_98400800	chr7_99679400_99680800	52	93	129	891	0.211552	2.97175e-13	1165	4.06457e-12
ENSG00000171867	chr20_3887600_3888000	chr20_5623000_5633000	18	27	58	371	0.211547	3.38042e-06	474	8.29459e-06
ENSG00000181035	chr19_18280800_18284200	chr19_18392200_18392800	34	45	110	584	0.211525	2.87106e-09	773	1.48065e-08
ENSG00000184270	chr1_149223800_149224600	chr1_150536800_150540000	53	144	60	551	0.211496	1.26853e-09	808	7.12524e-09
ENSG00000185900	chr8_42149200_42152600	chr8_42608600_42609400	20	140	15	787	0.211394	3.51755e-11	962	2.91265e-10
ENSG00000113621	chr5_133467000_133477200	chr5_133871000_133879400	70	175	117	1093	0.21135	3.72687e-16	1455	1.01717e-14
ENSG00000064932	chr19_1021200_1022000	chr19_1100000_1103400	25	65	64	884	0.211334	6.05366e-12	1038	6.02657e-11
ENSG00000147419	chr8_27202200_27215400	chr8_27631200_27632000	29	64	82	905	0.211317	2.2846e-12	1080	2.52137e-11
ENSG00000163389	chr3_119356200_119359200	chr3_119813200_119814200	208	181	598	1707	0.211299	1.44182e-28	2694	3.45683e-26
ENSG00000137054	chr9_37369800_37378600	chr9_37409000_37410200	87	138	140	661	0.211214	8.23329e-12	1026	7.93185e-11
ENSG00000123836	chr1_207103800_207106000	chr1_207997200_207999400	22	30	70	382	0.211204	1.71994e-06	504	4.52198e-06
ENSG00000160999	chr7_102066200_102068200	chr7_102080200_102085400	53	102	100	658	0.211099	1.17483e-10	913	8.53257e-10
ENSG00000081721	chr1_161675400_161676600	chr1_161708400_161710800	18	40	47	485	0.211098	2.27774e-07	590	7.37048e-07
ENSG00000124635	chr6_27114400_27115000	chr6_27775400_27776200	60	171	92	1021	0.210943	5.53175e-15	1344	1.14808e-13
ENSG00000112799	chr6_6684800_6686400	chr6_7153800_7156600	44	94	118	1158	0.210918	1.10601e-15	1414	2.6945e-14
ENSG00000152904	chr1_234908000_234909600	chr1_235140400_235153800	54	31	213	461	0.210843	4.4857e-09	759	2.20975e-08
ENSG00000197153	chr6_27114400_27115000	chr6_27775400_27776200	64	164	105	1007	0.210842	6.25358e-15	1340	1.28071e-13
ENSG00000111196	chr12_9800600_9801000	chr12_9916400_9918400	22	63	44	582	0.210785	1.39118e-08	711	6.06962e-08
ENSG00000166128	chr15_63765000_63766600	chr15_63767000_63768400	111	422	206	4681	0.210775	1.76013e-55	5420	1.8003e-52
ENSG00000164615	chr5_133467000_133477200	chr5_134181000_134181800	40	119	56	639	0.210721	5.00622e-10	854	3.10349e-09
ENSG00000106635	chr7_73629000_73634600	chr7_73684200_73689200	35	56	70	362	0.210651	1.17074e-06	523	3.2017e-06
ENSG00000135916	chr2_231837800_231848200	chr2_232537000_232538400	39	94	72	663	0.210622	3.68527e-10	868	2.36385e-09
ENSG00000111269	chr12_11911800_11933400	chr12_12734200_12736800	49	151	56	626	0.210617	2.66492e-10	882	1.77126e-09
ENSG00000160213	chr21_44772000_44773000	chr21_45573800_45576800	47	102	96	789	0.210546	7.9795e-12	1034	7.71489e-11
ENSG00000189067	chr16_11274200_11277800	chr16_11421400_11421800	72	249	140	2662	0.210466	1.32863e-32	3123	4.82837e-30
ENSG00000164615	chr5_133467000_133477200	chr5_133882600_133892200	53	106	91	604	0.21042	5.30494e-10	854	3.269e-09
ENSG00000141219	chr17_70415600_70418600	chr17_70419000_70421600	44	87	95	695	0.210396	1.12791e-10	921	8.22285e-10
ENSG00000109929	chr11_121436400_121448400	chr11_121458800_121464800	58	144	99	915	0.210327	1.2643e-13	1216	1.89496e-12
ENSG00000167770	chr11_64618400_64628200	chr11_64633000_64638800	74	297	65	1055	0.210294	2.30027e-16	1491	6.58563e-15
ENSG00000154723	chr21_26827200_26834200	chr21_26834600_26836800	37	120	72	1188	0.21029	1.25855e-15	1417	3.02428e-14
ENSG00000111364	chr12_124962000_124970000	chr12_125029200_125030400	33	78	89	1053	0.210256	5.50428e-14	1253	8.99161e-13
ENSG00000069966	chr15_52297000_52301800	chr15_52755000_52759400	33	59	85	594	0.210252	3.75647e-09	771	1.88619e-08
ENSG00000214413	chr10_112116400_112116800	chr10_112170200_112176200	58	87	142	740	0.210161	1.02523e-11	1027	9.65757e-11
ENSG00000217128	chr5_131761200_131761600	chr5_131995600_132000800	42	43	171	751	0.210108	1.64554e-11	1007	1.47776e-10
ENSG00000130348	chr6_106610800_106616600	chr6_107978200_107979200	85	210	137	1219	0.210102	6.30088e-18	1651	2.57124e-16
ENSG00000145979	chr6_13423000_13428000	chr6_13428400_13434600	37	37	162	736	0.21006	3.72734e-11	972	3.06734e-10
ENSG00000152904	chr1_235112600_235115800	chr1_235140400_235153800	52	29	215	463	0.21005	5.13781e-09	759	2.49065e-08
ENSG00000224531	chr6_10533800_10535400	chr6_11275000_11280400	28	51	77	580	0.209971	8.87678e-09	736	4.0606e-08
ENSG00000111269	chr12_11973400_11993400	chr12_12160000_12163800	59	109	103	611	0.20985	3.10188e-10	882	2.02602e-09
ENSG00000168769	chr4_105978200_105982200	chr4_105982600_105983400	158	1010	146	6615	0.209823	1.34328e-79	7929	2.27158e-76
ENSG00000001461	chr1_24230800_24235600	chr1_25346600_25349600	39	73	103	785	0.209814	2.06553e-11	1000	1.81044e-10
ENSG00000034510	chr2_85151000_85151400	chr2_85151800_85152200	47	103	211	4915	0.20975	1.55234e-53	5276	1.53815e-50
ENSG00000169371	chr15_75135400_75135800	chr15_75337800_75342600	25	37	89	596	0.209664	7.24161e-09	747	3.38975e-08
ENSG00000122741	chr9_36987600_36997200	chr9_37369800_37378600	35	56	72	374	0.209613	9.55241e-07	537	2.66763e-06
ENSG00000143437	chr1_149858000_149858800	chr1_151253400_151254000	68	217	114	1609	0.209604	2.26051e-21	2008	1.86533e-19
ENSG00000129103	chr7_55376200_55378000	chr7_55572000_55590800	63	166	109	1112	0.209595	7.38488e-16	1450	1.87392e-14
ENSG00000129103	chr7_55141200_55142200	chr7_55376200_55378000	62	106	167	1115	0.209568	7.44854e-16	1450	1.88751e-14
ENSG00000162819	chr1_221926600_221928200	chr1_221948000_221953000	42	58	146	857	0.209557	2.06514e-12	1103	2.30606e-11
ENSG00000100490	chr14_50465600_50466400	chr14_50549800_50555000	35	37	184	1110	0.209451	5.2401e-15	1366	1.09508e-13
ENSG00000184270	chr1_149858000_149858800	chr1_150536800_150540000	43	103	70	592	0.209426	1.84878e-09	808	9.97451e-09
ENSG00000162885	chr1_236159800_236164200	chr1_236320000_236325400	107	107	272	849	0.209412	1.0745e-14	1335	2.08632e-13
ENSG00000166199	chr11_44581200_44581800	chr11_44617400_44619600	23	50	70	789	0.209396	1.0772e-10	932	7.8899e-10
ENSG00000203710	chr1_207103800_207106000	chr1_207584400_207588800	24	55	65	718	0.209352	5.41744e-10	862	3.33088e-09
ENSG00000070018	chr12_11867600_11884200	chr12_11911800_11933400	105	142	259	1167	0.209335	5.06503e-18	1673	2.11594e-16
ENSG00000112357	chr6_137414400_137429800	chr6_137486200_137490000	39	155	36	576	0.209271	1.99076e-09	806	1.06587e-08
ENSG00000014216	chr11_64618400_64628200	chr11_64633000_64638800	102	414	92	1517	0.209158	1.95676e-22	2125	1.96653e-20
ENSG00000167703	chr17_1100400_1106200	chr17_1625000_1627600	22	59	51	657	0.209044	3.06295e-09	789	1.57023e-08
ENSG00000144837	chr3_119345800_119349000	chr3_119416000_119420600	32	77	73	757	0.209003	9.96146e-11	939	7.35997e-10
ENSG00000151748	chr14_50503800_50508400	chr14_50549800_50555000	80	153	139	858	0.208885	1.35959e-13	1230	2.022e-12
ENSG00000107551	chr10_45468200_45470000	chr10_45470400_45472200	52	149	110	1486	0.208861	3.66824e-19	1797	1.94705e-17
ENSG00000205726	chr21_34752200_34755800	chr21_35319600_35321400	35	77	59	442	0.208846	1.80995e-07	613	6.01594e-07
ENSG00000142186	chr11_65355600_65357200	chr11_65657800_65658200	33	105	57	808	0.208797	2.41982e-11	1003	2.08439e-10
ENSG00000183207	chr19_49998800_49999600	chr19_50409200_50418200	33	114	51	787	0.208758	3.67748e-11	985	3.03121e-10
ENSG00000104635	chr8_22571200_22574200	chr8_22831000_22833400	52	123	105	969	0.208755	9.15836e-14	1249	1.41601e-12
ENSG00000048462	chr16_11274200_11277800	chr16_11421400_11421800	30	83	70	961	0.208731	9.97256e-13	1144	1.20333e-11
ENSG00000159147	chr21_35319600_35321400	chr21_35347200_35348200	23	51	44	354	0.208633	4.85305e-06	472	1.14811e-05
ENSG00000168067	chr11_64618400_64628200	chr11_64633000_64638800	56	226	52	851	0.208619	4.05069e-13	1185	5.38127e-12
ENSG00000167987	chr11_61124600_61125000	chr11_61738400_61741200	16	46	34	462	0.208529	6.7105e-07	558	1.94228e-06
ENSG00000249141	chr6_166585400_166590600	chr6_167000400_167003800	25	52	54	420	0.208507	7.9083e-07	551	2.25107e-06
ENSG00000121380	chr12_11728800_11732200	chr12_12734200_12736800	20	37	58	460	0.208501	4.551e-07	575	1.36983e-06
ENSG00000203710	chr1_206747200_206755800	chr1_206942000_206943800	26	61	66	709	0.208475	6.41278e-10	862	3.87043e-09
ENSG00000170632	chr7_101946600_101952000	chr7_102066200_102068200	49	92	81	476	0.208424	2.73214e-08	698	1.10978e-07
ENSG00000123992	chr2_219750400_219753600	chr2_219760000_219761600	27	53	72	588	0.208345	1.05949e-08	740	4.75851e-08
ENSG00000099624	chr19_1269000_1269400	chr19_2151400_2152200	22	43	55	425	0.208315	9.29898e-07	545	2.60391e-06
ENSG00000100439	chr14_23016200_23026400	chr14_23388400_23388800	41	110	35	290	0.208156	4.65535e-06	476	1.10546e-05
ENSG00000168894	chr2_85166600_85167000	chr2_86667600_86668000	24	66	38	392	0.208145	1.68841e-06	520	4.44654e-06
ENSG00000106153	chr7_55376200_55378000	chr7_55572000_55590800	57	137	110	1008	0.208132	2.63215e-14	1312	4.64499e-13
ENSG00000173486	chr11_63606000_63606600	chr11_64618400_64628200	50	51	160	573	0.208031	1.31794e-09	834	7.37177e-09
ENSG00000160991	chr7_101624400_101627200	chr7_101946600_101952000	48	55	181	851	0.208027	1.46005e-12	1135	1.69329e-11
ENSG00000165501	chr14_50503800_50508400	chr14_50549800_50555000	41	83	68	444	0.207982	1.2048e-07	636	4.18209e-07
ENSG00000100814	chr14_20811000_20811600	chr14_20929600_20930200	76	139	141	833	0.207974	4.38437e-13	1189	5.77255e-12
ENSG00000243811	chr22_39494000_39496800	chr22_40306200_40306800	27	115	40	917	0.207966	3.33764e-12	1099	3.54711e-11
ENSG00000137409	chr6_37516800_37522000	chr6_37526800_37533800	32	65	94	880	0.207894	6.38306e-12	1071	6.3178e-11
ENSG00000188895	chr17_37911600_37916200	chr17_38753800_38756200	55	147	117	1373	0.20789	5.64327e-18	1692	2.33063e-16
ENSG00000152700	chr5_133467000_133477200	chr5_133871000_133879400	75	177	137	1179	0.207848	9.19246e-17	1568	2.9034e-15
ENSG00000164306	chr4_185247400_185252800	chr4_185337600_185342600	51	126	107	1078	0.207739	9.61308e-15	1362	1.88852e-13
ENSG00000214022	chr7_150146000_150148000	chr7_151047000_151050000	31	34	139	717	0.207647	1.98404e-10	921	1.36455e-09
ENSG00000132570	chr5_133435000_133437800	chr5_134181000_134181800	50	114	120	1156	0.207569	1.76761e-15	1440	4.10446e-14
ENSG00000117751	chr1_28210400_28214600	chr1_28499200_28500200	30	112	52	1006	0.207535	3.84462e-13	1200	5.13223e-12
ENSG00000196177	chr10_124913400_124913800	chr10_125153200_125163600	79	157	177	1297	0.207521	4.33194e-18	1710	1.83937e-16
ENSG00000050393	chr6_14091200_14096000	chr6_14108000_14110000	43	78	116	832	0.207468	7.38503e-12	1069	7.19719e-11
ENSG00000130713	chr9_132650800_132667000	chr9_132772600_132785600	38	104	55	537	0.207457	1.40513e-08	734	6.12603e-08
ENSG00000142784	chr1_27164400_27167000	chr1_28210400_28214600	32	58	113	1032	0.207411	1.81465e-13	1235	2.61834e-12
ENSG00000155034	chr7_5273800_5275600	chr7_5735600_5741800	28	36	108	608	0.20735	5.05571e-09	780	2.4563e-08
ENSG00000090020	chr1_27955200_27959600	chr1_28210400_28214600	41	126	49	537	0.207325	9.34348e-09	753	4.25231e-08
ENSG00000011478	chr19_45393600_45394600	chr19_45518400_45520000	22	85	25	400	0.207322	1.41303e-06	532	3.79049e-06
ENSG00000143157	chr1_167643400_167651200	chr1_167675800_167678800	38	109	78	1009	0.207289	1.91865e-13	1234	2.74924e-12
ENSG00000121380	chr12_12160000_12163800	chr12_12734200_12736800	30	75	48	422	0.207138	5.42545e-07	575	1.60313e-06
ENSG00000135916	chr2_231524600_231530400	chr2_232526200_232528400	49	96	95	628	0.207107	7.2809e-10	868	4.33599e-09
ENSG00000179583	chr16_11274200_11277800	chr16_11421400_11421800	42	146	76	1300	0.207069	1.31365e-16	1564	4.00023e-15
ENSG00000243646	chr21_34752200_34755800	chr21_35321800_35323000	24	116	24	561	0.207021	1.84815e-08	725	7.82981e-08
ENSG00000166803	chr15_64301200_64303400	chr15_65587800_65589000	32	96	56	702	0.207018	4.94411e-10	886	3.07037e-09
ENSG00000014216	chr11_64633000_64638800	chr11_65272200_65275400	73	121	237	1694	0.206892	5.62967e-22	2125	5.24237e-20
ENSG00000241468	chr7_99679400_99680800	chr7_99962400_99965200	42	137	64	860	0.206884	3.96823e-12	1103	4.14572e-11
ENSG00000111843	chr6_10533800_10535400	chr6_11275000_11280400	28	46	85	566	0.206828	1.90628e-08	725	8.04893e-08
ENSG00000113615	chr5_133467000_133477200	chr5_133882600_133892200	148	349	298	2675	0.206775	8.07437e-35	3470	3.53128e-32
ENSG00000217128	chr5_131799800_131804000	chr5_131995600_132000800	62	88	151	706	0.206745	3.49008e-11	1007	2.89274e-10
ENSG00000137714	chr11_110243200_110244800	chr11_111278400_111290600	45	33	196	575	0.20674	1.19561e-09	849	6.76265e-09
ENSG00000171766	chr15_45011000_45017000	chr15_45020400_45021200	38	69	83	519	0.206729	2.77633e-08	709	1.12589e-07
ENSG00000129667	chr17_73659600_73661000	chr17_74257800_74261600	42	48	187	1006	0.206705	7.56596e-14	1283	1.19278e-12
ENSG00000092931	chr17_74268200_74269600	chr17_75434800_75443600	65	93	186	964	0.206605	4.46951e-14	1308	7.47551e-13
ENSG00000151729	chr4_185189200_185191800	chr4_185434600_185437200	19	48	36	349	0.206594	9.51361e-06	452	2.10475e-05
ENSG00000169118	chr15_65186000_65186400	chr15_65587800_65589000	35	101	73	957	0.206473	1.08181e-12	1166	1.29513e-11
ENSG00000164919	chr8_101503600_101507000	chr8_101507400_101515800	173	140	562	1517	0.206419	1.9765e-24	2392	2.70421e-22
ENSG00000173726	chr1_235140400_235153800	chr1_236159800_236164200	160	453	132	1162	0.206216	9.2571e-20	1907	5.55382e-18
ENSG00000149089	chr11_35057200_35058600	chr11_35412400_35412800	21	53	61	840	0.206188	8.03658e-11	975	6.07824e-10
ENSG00000222011	chr7_101946600_101952000	chr7_102080200_102085400	42	85	70	451	0.206141	1.1946e-07	648	4.15018e-07
ENSG00000134909	chr11_128420000_128422200	chr11_128627800_128628800	46	131	91	1113	0.206095	1.03305e-14	1381	2.01479e-13
ENSG00000224531	chr6_11275000_11280400	chr6_11710000_11715600	32	73	66	565	0.206052	1.68883e-08	736	7.22726e-08
ENSG00000115275	chr2_74406000_74409800	chr2_74410800_74414000	24	74	35	412	0.205917	1.24585e-06	545	3.38658e-06
ENSG00000214078	chr20_34359400_34360200	chr20_35233800_35234200	61	135	152	1403	0.205908	3.21873e-18	1751	1.40575e-16
ENSG00000196652	chr7_99679400_99680800	chr7_99962400_99965200	38	107	67	744	0.205869	1.31065e-10	956	9.40902e-10
ENSG00000137054	chr9_36987600_36997200	chr9_37369800_37378600	73	108	152	693	0.20583	2.80733e-11	1026	2.38115e-10
ENSG00000184900	chr21_45627200_45627800	chr21_46969800_46972400	17	43	45	559	0.205775	8.8042e-08	664	3.16023e-07
ENSG00000197721	chr1_206851800_206853600	chr1_206976200_206977400	14	31	39	394	0.205585	5.85712e-06	478	1.36029e-05
ENSG00000198218	chr3_48514400_48515200	chr3_49377400_49377800	80	171	220	2062	0.205573	1.42006e-25	2533	2.30021e-23
ENSG00000183726	chr1_25352000_25357600	chr1_25358000_25359000	64	240	107	1969	0.205499	4.13571e-24	2380	5.41872e-22
ENSG00000122550	chr7_23053800_23054400	chr7_23632600_23636000	34	93	59	615	0.205437	4.41378e-09	801	2.17805e-08
ENSG00000180626	chr17_4919200_4921400	chr17_5123400_5130000	18	37	57	567	0.205353	6.70891e-08	679	2.47431e-07
ENSG00000204634	chr2_101010600_101012400	chr2_101178800_101179400	52	68	184	963	0.205265	1.60844e-13	1267	2.35211e-12
ENSG00000168071	chr11_64618400_64628200	chr11_64633000_64638800	74	297	68	1061	0.205199	1.00503e-15	1500	2.47002e-14
ENSG00000181192	chr10_12163000_12166200	chr10_12305800_12308000	58	112	151	1138	0.205178	2.47642e-15	1459	5.57579e-14
ENSG00000161533	chr17_73659600_73661000	chr17_74257800_74261600	49	55	215	1088	0.205163	7.7489e-15	1407	1.55481e-13
ENSG00000142945	chr1_44296600_44303000	chr1_45272400_45276400	65	143	141	1161	0.205037	8.51999e-16	1510	2.12924e-14
ENSG00000099860	chr19_2085800_2089800	chr19_2783400_2785000	26	69	63	781	0.204912	2.32524e-10	939	1.57034e-09
ENSG00000203710	chr1_206912200_206917200	chr1_206955600_206959000	27	97	43	695	0.204891	1.26821e-09	862	7.12377e-09
ENSG00000186660	chr11_58965000_58969400	chr11_58983600_58985400	42	113	90	1035	0.204854	1.35638e-13	1280	2.01858e-12
ENSG00000160221	chr21_44772000_44773000	chr21_45573800_45576800	43	84	106	781	0.204815	4.58308e-11	1014	3.68523e-10
ENSG00000054967	chr11_72853400_72854000	chr11_72861800_72868600	48	86	113	709	0.204772	1.64838e-10	956	1.15524e-09
ENSG00000163486	chr1_206976200_206977400	chr1_207103800_207106000	16	39	42	475	0.204772	7.84663e-07	572	2.23507e-06
ENSG00000103342	chr16_11274200_11277800	chr16_11421400_11421800	81	277	171	3129	0.204653	6.91513e-36	3658	3.22443e-33
ENSG00000181035	chr19_18262400_18263400	chr19_19516000_19516800	23	65	50	635	0.204593	9.47427e-09	773	4.30488e-08
ENSG00000129347	chr19_10213400_10216600	chr19_10346400_10347000	36	117	58	778	0.204579	8.3387e-11	989	6.28027e-10
ENSG00000160213	chr21_44772000_44773000	chr21_45664000_45666600	42	107	82	803	0.204555	3.13675e-11	1034	2.62632e-10
ENSG00000112137	chr6_13375200_13382400	chr6_13428400_13434600	56	65	220	1049	0.204547	1.35267e-14	1390	2.56288e-13
ENSG00000106868	chr9_114678200_114680400	chr9_114793000_114801200	34	36	188	1125	0.204545	1.57571e-14	1383	2.93893e-13
ENSG00000197798	chr11_125382400_125385400	chr11_126058200_126058800	26	87	58	1067	0.204452	3.77827e-13	1238	5.05163e-12
ENSG00000204856	chr12_111114000_111115400	chr12_111872600_111888800	32	33	121	476	0.204446	1.11762e-07	662	3.91116e-07
ENSG00000162885	chr1_234908000_234909600	chr1_236159800_236164200	50	78	164	1043	0.204439	4.60907e-14	1335	7.67856e-13
ENSG00000028137	chr1_12111200_12120600	chr1_12255600_12265000	67	276	87	1618	0.204339	9.59556e-21	2048	6.94241e-19
ENSG00000126709	chr1_27955200_27959600	chr1_28241200_28241600	82	299	93	1298	0.204308	3.75173e-18	1772	1.61793e-16
ENSG00000149485	chr11_60828600_60829600	chr11_62323800_62328600	34	70	78	593	0.204236	9.63137e-09	775	4.36922e-08
ENSG00000109670	chr4_153472200_153473600	chr4_153474000_153476200	114	326	411	10742	0.204235	2.08718e-109	11593	5.75472e-106
ENSG00000126456	chr19_49998800_49999600	chr19_50145000_50145600	44	111	91	905	0.204233	2.64878e-12	1151	2.88216e-11
ENSG00000181192	chr10_11219200_11221000	chr10_12305800_12308000	52	93	157	1157	0.204222	3.35038e-15	1459	7.31374e-14
ENSG00000103496	chr16_30469600_30472800	chr16_31153200_31154200	21	36	77	632	0.20414	1.19229e-08	766	5.28882e-08
ENSG00000147669	chr8_101449400_101453000	chr8_101912200_101915000	23	58	54	586	0.204057	3.23925e-08	721	1.29201e-07
ENSG00000110841	chr12_26900800_26903000	chr12_26903600_26905800	43	252	73	4664	0.204054	1.93255e-48	5032	1.65612e-45
ENSG00000109270	chr4_100765200_100771200	chr4_100771600_100773200	29	80	61	717	0.204032	8.64268e-10	887	5.05628e-09
ENSG00000145982	chr6_5564800_5567200	chr6_5567600_5569000	22	75	80	4431	0.203994	1.76434e-44	4608	1.33197e-41
ENSG00000033170	chr14_65769600_65770000	chr14_65770400_65772800	126	461	318	8544	0.20391	3.04839e-89	9449	5.68569e-86
ENSG00000163608	chr3_111831000_111843800	chr3_111852200_111856200	77	249	85	957	0.203884	2.65355e-14	1368	4.67625e-13
ENSG00000099624	chr19_1133600_1134200	chr19_2085800_2089800	16	25	61	443	0.203861	1.59672e-06	545	4.23108e-06
ENSG00000100804	chr14_23016200_23026400	chr14_23028600_23034600	58	267	39	719	0.203841	1.27311e-11	1083	1.17491e-10
ENSG00000132434	chr7_55141200_55142200	chr7_55376200_55378000	71	128	186	1246	0.203828	9.34403e-17	1631	2.94509e-15
ENSG00000132434	chr7_55376200_55378000	chr7_55572000_55590800	71	186	128	1246	0.203828	9.34403e-17	1631	2.94509e-15
ENSG00000167460	chr19_16476000_16477800	chr19_16478200_16478800	30	99	111	5521	0.203808	4.53142e-55	5761	4.59776e-52
ENSG00000140307	chr15_59271000_59271800	chr15_60860600_60862200	26	83	55	859	0.203802	4.71438e-11	1023	3.77835e-10
ENSG00000243646	chr21_34587200_34588600	chr21_35347200_35348200	22	52	57	594	0.203778	3.10152e-08	725	1.2431e-07
ENSG00000136003	chr12_109083000_109085000	chr12_109085400_109086600	21	46	92	1663	0.203669	1.63765e-18	1822	7.63332e-17
ENSG00000160223	chr21_44772000_44773000	chr21_45664000_45666600	44	109	90	856	0.203601	9.53029e-12	1099	9.04871e-11
ENSG00000168078	chr8_27219600_27234000	chr8_27245000_27251200	64	321	35	736	0.20352	2.84005e-12	1156	3.06922e-11
ENSG00000112486	chr6_167364400_167365400	chr6_167526600_167528400	67	134	130	859	0.203516	1.36583e-12	1190	1.59495e-11
ENSG00000100462	chr14_23016200_23026400	chr14_23388400_23388800	67	211	51	511	0.203481	2.66467e-09	840	1.38406e-08
ENSG00000117751	chr1_28210400_28214600	chr1_28495400_28496800	27	115	44	1014	0.203372	1.14258e-12	1200	1.35993e-11
ENSG00000007080	chr19_17377000_17378200	chr19_18953800_18961800	21	77	36	625	0.203351	1.58371e-08	759	6.82184e-08
ENSG00000108424	chr17_45281000_45282600	chr17_45283000_45283600	52	193	159	6717	0.203287	2.65658e-67	7121	3.50973e-64
ENSG00000178035	chr3_48514400_48515200	chr3_49377400_49377800	51	108	143	1302	0.203268	2.0265e-16	1604	5.89363e-15
ENSG00000146232	chr6_43681800_43683600	chr6_44705400_44706800	24	109	39	1040	0.203185	9.26767e-13	1212	1.12837e-11
ENSG00000112394	chr6_112144200_112147000	chr6_112166800_112168400	18	45	71	1463	0.203173	2.43216e-16	1597	6.91483e-15
ENSG00000013573	chr12_31805800_31806600	chr12_32048200_32051600	17	26	72	560	0.203147	1.01649e-07	675	3.59522e-07
ENSG00000142186	chr11_65057800_65060800	chr11_65355600_65357200	27	41	111	824	0.203138	8.40214e-11	1003	6.32143e-10
ENSG00000152904	chr1_235112600_235115800	chr1_235268600_235269200	18	63	36	642	0.20313	1.64268e-08	759	7.04973e-08
ENSG00000149503	chr11_62323800_62328600	chr11_62389400_62390200	78	193	153	1409	0.203071	1.63634e-18	1833	7.63005e-17
ENSG00000072364	chr5_131799800_131804000	chr5_131995600_132000800	198	317	487	2617	0.202959	5.94459e-35	3619	2.61789e-32
ENSG00000014216	chr11_64618400_64628200	chr11_65057800_65060800	71	445	47	1562	0.202937	3.45618e-21	2125	2.75699e-19
ENSG00000003509	chr2_37875000_37880200	chr2_37882200_37882600	20	50	62	856	0.202911	1.21848e-10	988	8.80974e-10
ENSG00000100342	chr22_35805200_35808200	chr22_37557200_37561600	49	74	165	1002	0.202901	1.87952e-13	1290	2.69874e-12
ENSG00000068079	chr17_40854800_40859000	chr17_41445000_41447800	40	108	92	1097	0.20289	6.8996e-14	1337	1.09893e-12
ENSG00000249141	chr6_166585400_166590600	chr6_167493000_167494200	20	57	38	436	0.202878	1.57533e-06	551	4.17965e-06
ENSG00000142186	chr11_64618400_64628200	chr11_65258600_65260800	43	200	37	723	0.202857	8.92923e-11	1003	6.67076e-10
ENSG00000186501	chr1_28210400_28214600	chr1_28573600_28575200	31	68	74	630	0.202853	6.64138e-09	803	3.13482e-08
ENSG00000130713	chr9_132749600_132762000	chr9_132772600_132785600	32	80	61	561	0.202846	2.95685e-08	734	1.19046e-07
ENSG00000126709	chr1_27955200_27959600	chr1_28974800_28975800	112	269	161	1230	0.202814	6.62484e-18	1772	2.68959e-16
ENSG00000152700	chr5_133871000_133879400	chr5_134181000_134181800	55	157	107	1249	0.202808	5.1119e-16	1568	1.35066e-14
ENSG00000197852	chr1_111755200_111765000	chr1_112048000_112050400	38	133	24	277	0.202755	9.01753e-06	472	2.00663e-05
ENSG00000105011	chr19_13266800_13269600	chr19_13957200_13957600	18	47	32	304	0.202678	4.34235e-05	401	8.30392e-05
ENSG00000001461	chr1_25291600_25293400	chr1_25346600_25349600	42	87	100	771	0.202408	1.0494e-10	1000	7.70722e-10
ENSG00000070018	chr12_11911800_11933400	chr12_11973400_11993400	118	246	179	1130	0.202382	6.35969e-17	1673	2.08855e-15
ENSG00000164303	chr4_185194400_185197400	chr4_185200600_185204800	20	12	108	288	0.202365	2.46433e-05	428	4.97256e-05
ENSG00000243646	chr21_34587200_34588600	chr21_35389000_35395800	24	50	67	584	0.202316	3.90612e-08	725	1.52604e-07
ENSG00000122512	chr7_5577800_5579200	chr7_5735600_5741800	31	41	122	687	0.202303	1.37041e-09	881	7.63592e-09
ENSG00000141837	chr19_13277600_13279000	chr19_14096400_14098800	17	43	47	579	0.202288	9.09558e-08	686	3.25423e-07
ENSG00000187416	chr7_104536000_104539200	chr7_104583200_104586400	120	177	293	1392	0.202259	9.63686e-20	1982	5.76802e-18
ENSG00000064932	chr19_2085800_2089800	chr19_947800_952800	33	76	86	843	0.202246	4.82644e-11	1038	3.86109e-10
ENSG00000149806	chr11_64546000_64546800	chr11_64618400_64628200	119	173	257	1131	0.202181	5.89274e-17	1680	1.94731e-15
ENSG00000155115	chr6_112059200_112064200	chr6_112080200_112090800	43	88	98	720	0.202152	3.29455e-10	949	2.1381e-09
ENSG00000241553	chr3_10233000_10237600	chr3_10289600_10290200	35	88	68	633	0.202087	4.83714e-09	824	2.3615e-08
ENSG00000146828	chr7_99679400_99680800	chr7_99962400_99965200	19	45	29	220	0.201932	0.000323955	313	0.000518453
ENSG00000115738	chr2_8441600_8444400	chr2_8682800_8685200	60	155	109	1021	0.201899	7.73641e-14	1345	1.21617e-12
ENSG00000163820	chr3_45651600_45658200	chr3_46966400_46975000	28	40	112	718	0.201883	1.03255e-09	898	5.93192e-09
ENSG00000086619	chr1_236159800_236164200	chr1_236320000_236325400	277	330	779	2995	0.201877	1.6192e-41	4381	1.03719e-38
ENSG00000167881	chr17_74257800_74261600	chr17_74487600_74490600	107	335	165	1963	0.201846	4.93744e-25	2570	7.25627e-23
ENSG00000163785	chr3_133194400_133197600	chr3_134622200_134625000	46	80	157	1193	0.201842	4.93173e-15	1476	1.03592e-13
ENSG00000198431	chr12_104962800_104963800	chr12_104964400_104965000	31	222	40	3137	0.201831	7.39198e-33	3430	2.75545e-30
ENSG00000197136	chr11_64618400_64628200	chr11_65206400_65212200	44	152	39	455	0.201766	9.02096e-08	690	3.22981e-07
ENSG00000175581	chr11_72853400_72854000	chr11_72861800_72868600	60	98	147	802	0.201717	1.2561e-11	1107	1.16108e-10
ENSG00000100804	chr14_23016200_23026400	chr14_23388400_23388800	78	247	68	690	0.201679	2.10816e-11	1083	1.84411e-10
ENSG00000141337	chr17_65821400_65822200	chr17_66231200_66236600	28	65	76	776	0.201662	3.96456e-10	945	2.52258e-09
ENSG00000168071	chr11_64546000_64546800	chr11_64618400_64628200	122	164	249	965	0.201635	3.17335e-15	1500	6.96807e-14
ENSG00000008128	chr1_2232400_2233400	chr1_713000_714400	30	68	100	1202	0.201596	2.64492e-14	1400	4.66363e-13
ENSG00000182473	chr17_73293000_73295400	chr17_74511200_74512400	26	75	66	962	0.201574	8.15629e-12	1129	7.86543e-11
ENSG00000169118	chr15_63767000_63768400	chr15_65186000_65186400	33	68	103	962	0.201563	3.73765e-12	1166	3.92951e-11
ENSG00000184900	chr21_45638000_45641200	chr21_46969800_46972400	13	27	49	575	0.201558	1.6246e-07	664	5.46009e-07
ENSG00000197498	chr6_112059200_112064200	chr6_112080200_112090800	75	152	174	1265	0.201558	9.88757e-17	1666	3.09793e-15
ENSG00000103707	chr15_65186000_65186400	chr15_65596600_65597800	22	67	44	580	0.201487	5.74975e-08	713	2.15758e-07
ENSG00000135249	chr7_104583200_104586400	chr7_105697400_105700400	65	250	68	985	0.201465	5.39728e-14	1368	8.83628e-13
ENSG00000143466	chr1_206288400_206295000	chr1_206912200_206917200	73	167	137	1071	0.201441	1.00849e-14	1448	1.97022e-13
ENSG00000160991	chr7_101946600_101952000	chr7_102066200_102068200	69	160	108	798	0.201434	7.43039e-12	1135	7.23585e-11
ENSG00000129566	chr14_20811000_20811600	chr14_20929600_20930200	134	251	236	1341	0.201427	2.0815e-19	1962	1.15788e-17
ENSG00000069966	chr15_52553600_52555200	chr15_52755000_52759400	26	41	92	612	0.201371	1.69798e-08	771	7.26103e-08
ENSG00000095951	chr6_11785600_11786000	chr6_11786400_11787000	62	139	296	6623	0.20137	4.8768e-66	7120	6.24772e-63
ENSG00000163428	chr3_119281600_119282800	chr3_119813200_119814200	138	112	412	1027	0.201341	6.58923e-17	1689	2.15835e-15
ENSG00000120963	chr8_101503600_101507000	chr8_101507400_101515800	108	91	341	912	0.201327	9.60156e-15	1452	1.88655e-13
ENSG00000100385	chr22_37701800_37707800	chr22_38028400_38031600	72	168	201	2113	0.201281	9.37501e-25	2554	1.33449e-22
ENSG00000184825	chr6_26520600_26521600	chr6_27775400_27776200	49	111	128	1206	0.20123	4.09593e-15	1494	8.77511e-14
ENSG00000159733	chr4_2263800_2264400	chr4_2744800_2750800	37	74	65	404	0.201229	1.02987e-06	580	2.85336e-06
ENSG00000162885	chr1_234908000_234909600	chr1_236320000_236325400	72	56	307	900	0.201221	1.15994e-13	1335	1.75137e-12
ENSG00000133561	chr7_150357600_150367200	chr7_151216600_151217400	54	90	146	864	0.201197	5.27324e-12	1154	5.3253e-11
ENSG00000163607	chr3_111831000_111843800	chr3_111852200_111856200	34	109	42	471	0.201107	2.05623e-07	656	6.73532e-07
ENSG00000105819	chr7_101946600_101952000	chr7_102080200_102085400	159	341	304	2166	0.201062	1.83466e-28	2970	4.36037e-26
ENSG00000214413	chr10_111844800_111846400	chr10_112116400_112116800	28	42	117	840	0.201016	8.00359e-11	1027	6.05737e-10
ENSG00000166803	chr15_63765000_63766600	chr15_64301200_64303400	42	93	86	665	0.200967	1.58805e-09	886	8.7097e-09
ENSG00000119953	chr10_112116400_112116800	chr10_112170200_112176200	91	129	232	1056	0.200918	3.37456e-15	1508	7.35893e-14
ENSG00000203710	chr1_206676800_206678000	chr1_206912200_206917200	32	60	92	678	0.200906	2.66861e-09	862	1.386e-08
ENSG00000081985	chr1_66836000_66842400	chr1_68225200_68226400	29	93	45	554	0.200859	5.34211e-08	721	2.01835e-07
ENSG00000166803	chr15_64277600_64280800	chr15_64301200_64303400	28	46	100	712	0.200853	1.62269e-09	886	8.8809e-09
ENSG00000224531	chr6_11275000_11280400	chr6_11729600_11733200	30	75	61	570	0.200848	3.89142e-08	736	1.52097e-07
ENSG00000115738	chr2_8441600_8444400	chr2_8547200_8550400	62	153	116	1014	0.200847	1.0461e-13	1345	1.59467e-12
ENSG00000100490	chr14_50503800_50508400	chr14_51254800_51258200	45	205	52	1064	0.200843	6.74515e-14	1366	1.0769e-12
ENSG00000187742	chr9_92074600_92079200	chr9_92079600_92084800	38	108	124	2386	0.200829	1.4382e-25	2656	2.32662e-23
ENSG00000182572	chr6_27114400_27115000	chr6_27775400_27776200	50	125	95	854	0.200759	1.1024e-11	1124	1.03194e-10
ENSG00000107902	chr10_125153200_125163600	chr10_126411000_126414800	26	64	45	377	0.200727	4.70564e-06	512	1.1163e-05
ENSG00000206562	chr3_16411400_16423400	chr3_16472200_16476000	36	147	43	722	0.200654	4.56441e-10	948	2.86006e-09
ENSG00000128335	chr22_35805200_35808200	chr22_37595400_37597200	51	105	159	1463	0.200652	1.3213e-17	1778	5.03546e-16
ENSG00000197343	chr7_98399200_98400800	chr7_99746200_99746600	48	114	112	1046	0.200648	1.86753e-13	1320	2.68365e-12
ENSG00000188897	chr16_11057400_11059000	chr16_11317600_11320400	20	53	40	407	0.200598	4.02138e-06	520	9.7001e-06
ENSG00000125347	chr5_131799800_131804000	chr5_131995600_132000800	189	296	461	2341	0.200491	3.7396e-31	3287	1.1711e-28
ENSG00000028137	chr1_11967400_11968600	chr1_12111200_12120600	117	236	226	1469	0.200388	5.3844e-20	2048	3.3757e-18
ENSG00000105053	chr19_49998800_49999600	chr19_50409200_50418200	37	121	73	1076	0.200371	2.64671e-13	1307	3.67154e-12
ENSG00000121380	chr12_11973400_11993400	chr12_12160000_12163800	40	80	65	390	0.200352	1.27891e-06	575	3.46796e-06
ENSG00000025772	chr20_43269200_43276800	chr20_43679800_43682400	24	134	24	696	0.200352	2.11131e-09	878	1.12358e-08
ENSG00000064703	chr1_111755200_111765000	chr1_112142200_112143800	65	268	42	618	0.200311	1.90395e-10	993	1.31424e-09
ENSG00000198690	chr15_31547200_31549800	chr15_31554200_31559600	31	54	120	1016	0.200281	1.63089e-12	1221	1.8692e-11
ENSG00000111266	chr12_11867600_11884200	chr12_11911800_11933400	172	254	423	1986	0.200211	5.05497e-27	2835	1.00489e-24
ENSG00000186501	chr1_27955200_27959600	chr1_28241200_28241600	38	135	45	585	0.200174	1.0555e-08	803	4.74243e-08
ENSG00000085872	chr19_16250800_16254200	chr19_16551800_16557200	35	107	73	983	0.200162	2.71602e-12	1198	2.94698e-11
ENSG00000111276	chr12_11911800_11933400	chr12_11973400_11993400	93	175	128	672	0.200148	4.10832e-11	1068	3.34548e-10
ENSG00000197498	chr6_112080200_112090800	chr6_112125200_112127400	65	184	120	1297	0.200132	1.6357e-16	1666	4.85858e-15
ENSG00000137714	chr11_109896800_109900600	chr11_111278400_111290600	63	63	178	545	0.200121	4.05227e-09	849	2.01834e-08
ENSG00000141452	chr18_20817000_20823400	chr18_20938800_20939200	19	69	35	601	0.200093	5.64667e-08	724	2.1221e-07
ENSG00000114302	chr3_48514400_48515200	chr3_49377400_49377800	64	152	166	1665	0.200045	6.37494e-20	2047	3.93064e-18
ENSG00000127526	chr19_17233600_17236800	chr19_17377000_17378200	23	37	90	669	0.200033	7.72797e-09	819	3.58933e-08
ENSG00000136827	chr9_132650800_132667000	chr9_132749600_132762000	64	147	93	653	0.199998	4.31736e-10	957	2.72253e-09
ENSG00000165714	chr12_11867600_11884200	chr12_12160000_12163800	91	174	212	1393	0.199997	2.52156e-18	1870	1.12411e-16
ENSG00000135926	chr2_219760000_219761600	chr2_220143000_220144200	35	52	90	435	0.199981	6.11341e-07	612	1.78647e-06
ENSG00000087299	chr14_50503800_50508400	chr14_50549800_50555000	83	190	137	1001	0.199967	3.41674e-14	1411	5.87427e-13
ENSG00000153786	chr16_84547000_84550600	chr16_84634400_84638000	28	67	90	1126	0.199948	2.73887e-13	1311	3.78112e-12
ENSG00000070731	chr17_74257800_74261600	chr17_74487600_74490600	30	78	45	384	0.199913	3.02601e-06	537	7.50785e-06
ENSG00000179335	chr15_75084000_75092800	chr15_75333800_75335800	46	79	142	950	0.199889	1.96115e-12	1217	2.20293e-11
ENSG00000113971	chr3_133166600_133169400	chr3_133292000_133292600	45	57	134	566	0.199839	1.1417e-08	802	5.09022e-08
ENSG00000136816	chr9_132749600_132762000	chr9_132772600_132785600	31	83	54	514	0.199783	1.43345e-07	682	4.88301e-07
ENSG00000196652	chr7_98399200_98400800	chr7_99942400_99942800	28	89	56	783	0.199775	4.6128e-10	956	2.88767e-09
ENSG00000104859	chr19_45636800_45640000	chr19_45640600_45641600	16	29	89	1493	0.199761	4.1708e-16	1627	1.1243e-14
ENSG00000152904	chr1_234908000_234909600	chr1_236320000_236325400	48	37	184	490	0.199682	2.88721e-08	759	1.16579e-07
ENSG00000151748	chr14_50503800_50508400	chr14_50530400_50532800	44	189	52	945	0.199666	1.58663e-12	1230	1.82474e-11
ENSG00000100764	chr14_89849200_89853400	chr14_91693200_91697200	28	41	87	459	0.199493	6.11937e-07	615	1.78813e-06
ENSG00000136950	chr9_126959800_126966000	chr9_126978400_126981800	127	281	213	1483	0.199449	2.55674e-20	2104	1.7079e-18
ENSG00000147669	chr8_101503600_101507000	chr8_101507400_101515800	59	44	187	431	0.199447	6.64612e-08	721	2.45379e-07
ENSG00000072954	chr19_16221600_16222600	chr19_17377000_17378200	38	90	63	483	0.199442	1.78203e-07	674	5.9332e-07
ENSG00000150990	chr12_124976000_124979800	chr12_125256800_125261200	44	40	239	1035	0.199407	1.20552e-13	1358	1.81329e-12
ENSG00000126391	chr11_64618400_64628200	chr11_65258600_65260800	43	194	38	681	0.199378	5.00038e-10	956	3.10061e-09
ENSG00000164930	chr8_103565800_103571000	chr8_103800800_103802000	25	143	32	1139	0.199327	1.82536e-13	1339	2.6311e-12
ENSG00000198339	chr6_26520600_26521600	chr6_27114400_27115000	20	34	49	277	0.199319	9.15466e-05	380	0.000163568
ENSG00000156735	chr8_37738000_37740400	chr8_38627600_38630200	41	59	129	668	0.199269	1.74148e-09	897	9.46241e-09
ENSG00000136603	chr3_169649600_169651400	chr3_170074600_170075400	31	42	143	943	0.199262	7.64106e-12	1159	7.41765e-11
ENSG00000111269	chr12_11867600_11884200	chr12_12734200_12736800	38	105	67	672	0.199251	2.3871e-09	882	1.25448e-08
ENSG00000090470	chr15_65186000_65186400	chr15_65587800_65589000	35	86	74	676	0.199219	3.01818e-09	871	1.54884e-08
ENSG00000164934	chr8_103543400_103550000	chr8_103823000_103824400	112	274	190	1541	0.199167	2.21803e-20	2117	1.50114e-18
ENSG00000014138	chr11_64633000_64638800	chr11_65057800_65060800	28	105	61	1292	0.199033	9.66352e-15	1486	1.89696e-13
ENSG00000156973	chr2_231812800_231821800	chr2_232537000_232538400	60	212	76	992	0.199029	1.94465e-13	1340	2.7825e-12
ENSG00000121210	chr4_153472200_153473600	chr4_153474000_153476200	127	372	478	12699	0.198998	3.62543e-122	13676	1.21004e-118
ENSG00000243646	chr21_34752200_34755800	chr21_35347200_35348200	33	107	46	539	0.198993	6.55603e-08	725	2.42406e-07
ENSG00000144843	chr3_119416000_119420600	chr3_119813200_119814200	58	38	216	470	0.198992	2.00022e-08	782	8.39637e-08
ENSG00000165929	chr14_91780800_91785000	chr14_91840000_91850400	34	70	106	953	0.198912	7.66568e-12	1163	7.4387e-11
ENSG00000188897	chr16_11419200_11420200	chr16_11770400_11782000	13	30	40	437	0.198877	4.87926e-06	520	1.15369e-05
ENSG00000151726	chr4_185206000_185209200	chr4_185209600_185210800	39	69	212	3067	0.198847	1.51891e-31	3387	4.86474e-29
ENSG00000105851	chr7_105697400_105700400	chr7_106065000_106066600	18	54	43	614	0.198844	6.17284e-08	729	2.29758e-07
ENSG00000166797	chr15_63771600_63774000	chr15_65186000_65186400	42	90	114	977	0.198765	2.31456e-12	1223	2.55178e-11
ENSG00000168795	chr9_37369800_37378600	chr9_37409000_37410200	87	144	163	785	0.198753	5.7361e-12	1179	5.74244e-11
ENSG00000141458	chr18_20810400_20812400	chr18_20938800_20939200	38	154	75	1706	0.198733	5.06494e-19	1973	2.60857e-17
ENSG00000103671	chr15_63765000_63766600	chr15_64301200_64303400	59	166	121	1358	0.198704	1.24113e-16	1704	3.80131e-15
ENSG00000168884	chr4_2263800_2264400	chr4_3046600_3050800	56	122	94	636	0.198669	1.55518e-09	908	8.54907e-09
ENSG00000166199	chr11_44617400_44619600	chr11_44620200_44633600	44	49	165	674	0.198658	9.49398e-10	932	5.50204e-09
ENSG00000197852	chr1_111755200_111765000	chr1_112134800_112137400	40	131	27	274	0.198625	1.379e-05	472	2.94477e-05
ENSG00000084112	chr12_109083000_109085000	chr12_109085400_109086600	38	88	173	3463	0.198622	8.92275e-35	3762	3.86236e-32
ENSG00000213741	chr14_50503800_50508400	chr14_50549800_50555000	105	222	190	1267	0.198603	2.51584e-17	1784	9.03664e-16
ENSG00000115568	chr2_219750400_219753600	chr2_220143000_220144200	32	51	97	564	0.198579	4.71128e-08	744	1.80474e-07
ENSG00000169118	chr15_63765000_63766600	chr15_65186000_65186400	42	106	94	924	0.198547	7.88269e-12	1166	7.63176e-11
ENSG00000100815	chr14_91693200_91697200	chr14_91780800_91785000	89	358	137	2491	0.198521	1.06209e-28	3075	2.60552e-26
ENSG00000206562	chr3_15402000_15403400	chr3_16472200_16476000	24	74	55	795	0.198488	7.0595e-10	948	4.21682e-09
ENSG00000094804	chr17_37911600_37916200	chr17_38753800_38756200	33	83	74	723	0.198414	1.47323e-09	913	8.14621e-09
ENSG00000073584	chr17_37910600_37911000	chr17_38753800_38756200	31	83	72	804	0.198371	3.04656e-10	990	1.99419e-09
ENSG00000164323	chr4_185200600_185204800	chr4_185247400_185252800	90	328	78	959	0.19836	2.24399e-14	1455	4.02591e-13
ENSG00000125746	chr19_45393600_45394600	chr19_46209200_46214600	66	249	82	1182	0.198334	1.80531e-15	1579	4.18511e-14
ENSG00000164615	chr5_133467000_133477200	chr5_133871000_133879400	52	107	94	601	0.198303	5.07454e-09	854	2.46393e-08
ENSG00000168795	chr9_37369800_37378600	chr9_37398400_37406200	47	184	58	890	0.198273	6.46158e-12	1179	6.38705e-11
ENSG00000136631	chr1_149223800_149224600	chr1_149858000_149858800	125	335	202	1834	0.198251	1.53825e-23	2496	1.85805e-21
ENSG00000135916	chr2_231454200_231465200	chr2_232526200_232528400	36	60	108	664	0.198223	3.85898e-09	868	1.93254e-08
ENSG00000143319	chr1_156195400_156197200	chr1_156629800_156630200	18	50	52	761	0.1981	3.0207e-09	881	1.55007e-08
ENSG00000138614	chr15_65186000_65186400	chr15_65587800_65589000	39	111	79	891	0.198076	2.26437e-11	1120	1.96464e-10
ENSG00000132570	chr5_133871000_133879400	chr5_134181000_134181800	58	156	112	1114	0.198067	3.32916e-14	1440	5.7377e-13
ENSG00000182473	chr17_73288600_73292600	chr17_74477800_74480000	30	75	83	941	0.198057	1.89249e-11	1129	1.67264e-10
ENSG00000165516	chr14_50503800_50508400	chr14_50549800_50555000	51	99	88	508	0.197996	4.9562e-08	746	1.88858e-07
ENSG00000166803	chr15_64301200_64303400	chr15_64434800_64438600	28	100	47	711	0.197966	2.79486e-09	886	1.44553e-08
ENSG00000106258	chr7_99679400_99680800	chr7_99942400_99942800	23	70	39	445	0.197964	1.64744e-06	577	4.35076e-06
ENSG00000146670	chr11_64618400_64628200	chr11_65206400_65212200	48	163	47	527	0.197921	2.24607e-08	785	9.31951e-08
ENSG00000136045	chr12_108958400_108961400	chr12_108961800_108962200	23	91	62	2025	0.197876	7.19616e-21	2201	5.32801e-19
ENSG00000203813	chr6_27114400_27115000	chr6_27775400_27776200	92	249	165	1590	0.197798	6.20749e-20	2096	3.83534e-18
ENSG00000185049	chr4_2263800_2264400	chr4_2744800_2750800	56	123	94	639	0.197792	1.69522e-09	912	9.23481e-09
ENSG00000185507	chr11_326200_331600	chr11_616000_616800	70	165	139	1131	0.197786	9.69386e-15	1505	1.90144e-13
ENSG00000142186	chr11_64618400_64628200	chr11_65272200_65275400	66	177	82	678	0.197775	2.64501e-10	1003	1.75941e-09
ENSG00000159388	chr1_203256600_203259000	chr1_203259600_203260800	67	212	142	2003	0.197771	8.42056e-23	2424	9.01248e-21
ENSG00000117543	chr1_101643200_101645800	chr1_101852600_101856800	36	60	130	920	0.197727	1.44762e-11	1146	1.31766e-10
ENSG00000070501	chr8_41570800_41574400	chr8_43014800_43018800	56	223	70	1106	0.197638	2.79474e-14	1455	4.90395e-13
ENSG00000167468	chr19_1100000_1103400	chr19_1269000_1269400	22	50	59	546	0.197613	2.17851e-07	677	7.08627e-07
ENSG00000169118	chr15_65174600_65176800	chr15_65186000_65186400	33	70	103	960	0.197588	9.9678e-12	1166	9.4239e-11
ENSG00000129197	chr17_5123400_5130000	chr17_5144600_5147000	19	74	36	705	0.197487	8.84897e-09	834	4.04968e-08
ENSG00000157259	chr7_92366200_92368600	chr7_92438000_92440200	13	30	53	815	0.197374	1.8747e-09	911	1.00968e-08
ENSG00000169371	chr15_75333800_75335800	chr15_75337800_75342600	41	94	73	539	0.197334	5.39029e-08	747	2.03478e-07
ENSG00000167770	chr11_63606000_63606600	chr11_64618400_64628200	82	86	289	1034	0.197216	1.53707e-14	1491	2.87471e-13
ENSG00000155097	chr8_103251000_103251600	chr8_103543400_103550000	109	218	185	1100	0.197193	1.35272e-15	1612	3.22553e-14
ENSG00000168566	chr6_7153800_7156600	chr6_7962800_7964400	38	103	75	758	0.197186	5.39621e-10	974	3.31847e-09
ENSG00000118707	chr20_35233800_35234200	chr20_35671200_35673400	24	74	45	551	0.197138	1.64547e-07	694	5.52426e-07
ENSG00000162692	chr1_101852600_101856800	chr1_101863000_101874000	37	66	93	560	0.197098	4.65449e-08	756	1.78536e-07
ENSG00000082996	chr3_150102800_150103400	chr3_150298800_150300600	12	73	15	588	0.197092	1.87351e-07	688	6.20411e-07
ENSG00000163964	chr3_195905600_195913600	chr3_196729800_196730400	28	105	31	419	0.197069	1.62513e-06	583	4.29872e-06
ENSG00000163682	chr4_40306600_40308200	chr4_40309000_40312200	26	59	53	409	0.197015	3.43661e-06	547	8.41877e-06
ENSG00000162302	chr11_63606000_63606600	chr11_64618400_64628200	30	35	82	291	0.196956	3.3113e-05	438	6.49237e-05
ENSG00000116957	chr1_235140400_235153800	chr1_236159800_236164200	127	373	101	874	0.196954	2.30039e-14	1475	4.11274e-13
ENSG00000163975	chr3_195905600_195913600	chr3_196729800_196730400	34	115	41	479	0.196948	2.82258e-07	669	8.92938e-07
ENSG00000166794	chr15_63765000_63766600	chr15_63767000_63768400	71	273	141	2776	0.196932	7.17452e-30	3261	1.96958e-27
ENSG00000129460	chr14_23004000_23009200	chr14_23016200_23026400	52	34	268	713	0.196916	8.67912e-11	1067	6.50533e-10
ENSG00000143374	chr1_149858000_149858800	chr1_151253400_151254000	50	152	90	1046	0.196859	3.72173e-13	1338	4.98234e-12
ENSG00000100983	chr20_34204200_34204800	chr20_34359400_34360200	45	138	67	720	0.196816	6.31086e-10	970	3.81727e-09
ENSG00000147419	chr8_27202200_27215400	chr8_27219600_27234000	59	34	300	687	0.196789	6.86658e-11	1080	5.29158e-10
ENSG00000147419	chr8_27219600_27234000	chr8_27245000_27251200	59	300	34	687	0.196789	6.86658e-11	1080	5.29158e-10
ENSG00000000938	chr1_27955200_27959600	chr1_28241200_28241600	73	261	87	1108	0.196758	8.26611e-15	1529	1.6466e-13
ENSG00000135916	chr2_231524600_231530400	chr2_231812800_231821800	53	92	114	609	0.196683	5.11267e-09	868	2.48036e-08
ENSG00000161547	chr17_74257800_74261600	chr17_75434800_75443600	104	190	235	1380	0.196678	4.22855e-18	1909	1.80271e-16
ENSG00000186106	chr8_101449400_101453000	chr8_101503600_101507000	47	88	151	1153	0.196667	5.17073e-14	1439	8.50369e-13
ENSG00000100764	chr14_89849200_89853400	chr14_90147200_90148600	13	56	23	523	0.196661	8.86921e-07	615	2.49601e-06
ENSG00000106628	chr7_44671800_44674600	chr7_45019800_45020600	27	97	50	803	0.196588	5.73777e-10	977	3.50777e-09
ENSG00000085872	chr19_16551800_16557200	chr19_16692000_16694400	15	93	22	1068	0.196507	6.81689e-12	1198	6.69367e-11
ENSG00000184825	chr6_27114400_27115000	chr6_27782200_27782800	67	180	120	1127	0.196481	1.81776e-14	1494	3.34659e-13
ENSG00000117751	chr1_27955200_27959600	chr1_28210400_28214600	61	192	81	866	0.196464	6.61898e-12	1200	6.52382e-11
ENSG00000203710	chr1_207508800_207511200	chr1_207997200_207999400	48	90	104	620	0.196458	6.01334e-09	862	2.86525e-08
ENSG00000167881	chr17_74257800_74261600	chr17_74268200_74269600	122	320	214	1914	0.196404	9.1957e-24	2570	1.1423e-21
ENSG00000135249	chr7_104536000_104539200	chr7_105710000_105713000	41	158	66	1103	0.196396	2.32116e-13	1368	3.26451e-12
ENSG00000171115	chr7_150357600_150367200	chr7_151047000_151050000	78	146	185	1150	0.19636	5.15062e-15	1559	1.07815e-13
ENSG00000162894	chr1_206912200_206917200	chr1_206942000_206943800	69	256	127	2157	0.196319	4.43654e-24	2609	5.76522e-22
ENSG00000164933	chr8_103543400_103550000	chr8_103823000_103824400	84	209	143	1162	0.196315	2.39988e-15	1598	5.41884e-14
ENSG00000128891	chr15_40336800_40342600	chr15_40407600_40408600	20	84	34	703	0.196308	9.44447e-09	841	4.29242e-08
ENSG00000105889	chr7_22924200_22926400	chr7_23449800_23451400	18	46	47	515	0.196269	7.45795e-07	626	2.13462e-06
ENSG00000160999	chr7_101946600_101952000	chr7_102080200_102085400	57	124	96	636	0.196162	2.26909e-09	913	1.19887e-08
ENSG00000165476	chr10_64286400_64289000	chr10_64391200_64393000	34	175	53	1622	0.196084	8.77952e-18	1884	3.47753e-16
ENSG00000164323	chr4_185200600_185204800	chr4_185337600_185342600	100	318	95	942	0.196079	4.47853e-14	1455	7.48862e-13
ENSG00000244165	chr19_10213400_10216600	chr19_10346400_10347000	24	73	34	351	0.196074	1.4531e-05	482	3.08674e-05
ENSG00000104129	chr15_40336800_40342600	chr15_40834000_40837000	23	66	48	547	0.196072	2.35581e-07	684	7.59679e-07
ENSG00000119414	chr9_126978400_126981800	chr9_128394200_128399200	71	247	117	1629	0.19606	2.48977e-19	2064	1.3676e-17
ENSG00000181690	chr8_56900200_56907200	chr8_56987000_56987600	88	291	110	1243	0.196057	1.81848e-16	1732	5.33637e-15
ENSG00000186501	chr1_27955200_27959600	chr1_28215200_28221800	34	139	38	592	0.196016	2.13964e-08	803	8.92462e-08
ENSG00000112486	chr6_166585400_166590600	chr6_167000400_167003800	43	132	79	936	0.196015	9.04177e-12	1190	8.63335e-11
ENSG00000085514	chr7_99746200_99746600	chr7_99942400_99942800	53	180	100	1448	0.195987	7.04457e-17	1781	2.29084e-15
ENSG00000127337	chr12_68759200_68759800	chr12_68875600_68877400	34	137	46	755	0.195904	7.29295e-10	972	4.34235e-09
ENSG00000249141	chr6_166585400_166590600	chr6_167526600_167528400	28	49	70	404	0.195812	3.64184e-06	551	8.87081e-06
ENSG00000217128	chr5_130715400_130720400	chr5_131761200_131761600	33	123	52	799	0.195793	3.69995e-10	1007	2.37242e-09
ENSG00000111843	chr6_11275000_11280400	chr6_11373600_11378000	23	90	35	577	0.195673	1.09028e-07	725	3.82717e-07
ENSG00000170632	chr7_102056000_102057200	chr7_102080200_102085400	22	28	99	549	0.195664	1.88281e-07	698	6.23165e-07
ENSG00000132570	chr5_133467000_133477200	chr5_133882600_133892200	67	149	143	1081	0.195619	6.92729e-14	1440	1.10265e-12
ENSG00000164306	chr4_185200600_185204800	chr4_186260400_186267800	76	312	63	911	0.19561	3.2679e-13	1362	4.42997e-12
ENSG00000168884	chr4_2744800_2750800	chr4_2938400_2938800	32	127	44	705	0.19558	2.80206e-09	908	1.44878e-08
ENSG00000135930	chr2_232537000_232538400	chr2_233940800_233945800	57	126	156	1365	0.19558	3.75222e-16	1704	1.02255e-14
ENSG00000091127	chr7_104536000_104539200	chr7_104583200_104586400	90	129	254	1183	0.195567	9.74503e-16	1656	2.40319e-14
ENSG00000126432	chr11_64618400_64628200	chr11_64633000_64638800	71	253	76	921	0.195516	7.57206e-13	1321	9.41487e-12
ENSG00000177879	chr5_114880400_114881000	chr5_114912800_114916400	44	249	40	1069	0.195477	1.5346e-13	1402	2.25531e-12
ENSG00000132432	chr7_55597200_55601400	chr7_55601800_55603200	49	67	158	746	0.195477	3.05024e-10	1020	1.99619e-09
ENSG00000114529	chr3_111831000_111843800	chr3_112691600_112693600	34	208	26	771	0.195472	2.09015e-10	1039	1.42908e-09
ENSG00000163956	chr4_2938400_2938800	chr4_3046600_3050800	60	84	241	1387	0.195469	1.01785e-16	1772	3.17966e-15
ENSG00000109929	chr11_121337600_121338000	chr11_121436400_121448400	31	35	171	979	0.195404	6.2726e-12	1216	6.21866e-11
ENSG00000121380	chr12_11867600_11884200	chr12_11911800_11933400	41	58	93	383	0.195355	2.36082e-06	575	6.01045e-06
ENSG00000119953	chr10_112533400_112535000	chr10_112562000_112563200	52	152	105	1199	0.195287	1.99293e-14	1508	3.62801e-13
ENSG00000144843	chr3_119345800_119349000	chr3_119813200_119814200	58	39	216	469	0.195259	3.69991e-08	782	1.45484e-07
ENSG00000164919	chr8_101449400_101453000	chr8_101507400_101515800	129	89	606	1568	0.195249	5.57025e-22	2392	5.19085e-20
ENSG00000161533	chr17_73150600_73151600	chr17_74242200_74243400	32	109	72	1194	0.195203	1.50489e-13	1407	2.21473e-12
ENSG00000136819	chr9_132650800_132667000	chr9_132772600_132785600	50	157	71	766	0.195198	2.00729e-10	1044	1.37852e-09
ENSG00000023902	chr1_149223800_149224600	chr1_149858000_149858800	82	226	127	1151	0.195143	4.47503e-15	1586	9.48792e-14
ENSG00000129103	chr7_55141200_55142200	chr7_55601800_55603200	69	99	216	1066	0.195091	6.65245e-14	1450	1.06357e-12
ENSG00000164919	chr8_101270200_101272200	chr8_101507400_101515800	108	63	627	1594	0.195044	6.15868e-22	2392	5.69734e-20
ENSG00000146729	chr7_55376200_55378000	chr7_55572000_55590800	57	167	97	1009	0.195044	7.20922e-13	1330	9.01011e-12
ENSG00000064703	chr1_111755200_111765000	chr1_112134800_112137400	74	259	55	605	0.195034	5.72741e-10	993	3.50228e-09
ENSG00000167770	chr11_64546000_64546800	chr11_64618400_64628200	114	151	257	969	0.195032	3.01603e-14	1491	5.25011e-13
ENSG00000179144	chr7_149296200_149297200	chr7_151047000_151050000	17	17	89	400	0.195027	7.03435e-06	523	1.60502e-05
ENSG00000132824	chr20_42378600_42382000	chr20_43269200_43276800	117	239	253	1685	0.195026	4.2404e-21	2294	3.31368e-19
ENSG00000171992	chr5_150437800_150452000	chr5_150502200_150509400	91	186	193	1274	0.194982	2.10701e-16	1744	6.09394e-15
ENSG00000123933	chr4_2263800_2264400	chr4_3046600_3050800	36	73	57	332	0.194956	1.17704e-05	498	2.55021e-05
ENSG00000183207	chr19_48867200_48867800	chr19_50145000_50145600	33	77	86	789	0.194942	6.84189e-10	985	4.10326e-09
ENSG00000118707	chr20_34204200_34204800	chr20_34359400_34360200	32	91	53	518	0.194922	2.27354e-07	694	7.35819e-07
ENSG00000131351	chr19_16250800_16254200	chr19_16551800_16557200	25	74	48	541	0.194918	2.56553e-07	688	8.1951e-07
ENSG00000163113	chr1_149223800_149224600	chr1_149858000_149858800	96	293	138	1425	0.194917	3.63469e-18	1952	1.57226e-16
ENSG00000124772	chr6_37516800_37522000	chr6_37526800_37533800	51	111	151	1358	0.194915	9.05907e-16	1671	2.25022e-14
ENSG00000117543	chr1_101755600_101761000	chr1_101835200_101837000	29	91	67	959	0.194915	2.83083e-11	1146	2.399e-10
ENSG00000196839	chr20_42378600_42382000	chr20_43269200_43276800	123	252	261	1728	0.1949	1.14318e-21	2364	1.00408e-19
ENSG00000105639	chr19_18262400_18263400	chr19_18392200_18392800	73	129	221	1442	0.194865	2.04402e-17	1865	7.49908e-16
ENSG00000205744	chr19_6527200_6530200	chr19_6737600_6739000	47	90	131	914	0.194856	1.40906e-11	1182	1.28569e-10
ENSG00000116459	chr1_111755200_111765000	chr1_112142200_112143800	163	786	103	1874	0.194853	1.99035e-26	2926	3.64266e-24
ENSG00000197343	chr7_99679400_99680800	chr7_99962400_99965200	46	148	83	1043	0.194838	9.28833e-13	1320	1.13075e-11
ENSG00000133884	chr11_65206400_65212200	chr11_65272200_65275400	56	107	146	973	0.194838	1.96544e-12	1282	2.20755e-11
ENSG00000014138	chr11_64618400_64628200	chr11_64633000_64638800	68	295	65	1058	0.194832	3.53836e-14	1486	6.06102e-13
ENSG00000157978	chr1_25346600_25349600	chr1_25352000_25357600	25	55	54	401	0.194828	5.64135e-06	535	1.31504e-05
ENSG00000159176	chr1_200597400_200598000	chr1_200857400_200858000	24	80	54	851	0.194792	4.38388e-10	1009	2.76003e-09
ENSG00000182473	chr17_74257800_74261600	chr17_74487600_74490600	58	152	96	823	0.194692	4.17413e-11	1129	3.39123e-10
ENSG00000151748	chr14_50465600_50466400	chr14_50503800_50508400	36	37	197	960	0.194692	5.69154e-12	1230	5.70056e-11
ENSG00000133275	chr19_2151400_2152200	chr19_947800_952800	38	98	99	1078	0.194668	1.11648e-12	1313	1.33144e-11
ENSG00000149639	chr20_35220600_35223600	chr20_35671200_35673400	34	77	118	1325	0.19466	9.81246e-15	1554	1.92203e-13
ENSG00000115902	chr2_64834200_64834800	chr2_65058200_65059400	48	167	122	2387	0.194651	1.1503e-24	2724	1.61891e-22
ENSG00000132432	chr7_55376200_55378000	chr7_55597200_55601400	44	133	72	771	0.194648	3.63406e-10	1020	2.3343e-09
ENSG00000077454	chr7_99746200_99746600	chr7_99966000_99968200	20	61	38	447	0.194639	3.08526e-06	566	7.64071e-06
ENSG00000090924	chr19_39049400_39051200	chr19_39901400_39903200	28	46	96	612	0.19455	4.15288e-08	782	1.61172e-07
ENSG00000162894	chr1_206288400_206295000	chr1_206912200_206917200	113	302	212	1982	0.19455	1.14259e-23	2609	1.40285e-21
ENSG00000182473	chr17_73245400_73248400	chr17_73293000_73295400	18	35	83	993	0.194532	4.33265e-11	1129	3.5061e-10
ENSG00000182095	chr7_5735600_5741800	chr7_6413800_6414400	87	243	144	1362	0.194529	4.09777e-17	1836	1.40162e-15
ENSG00000164733	chr8_11337000_11344200	chr8_11400000_11405200	34	92	68	671	0.194508	8.04282e-09	865	3.71746e-08
ENSG00000125741	chr19_45239600_45241600	chr19_45640600_45641600	18	47	69	1211	0.194446	6.32448e-13	1345	8.02659e-12
ENSG00000111266	chr12_11867600_11884200	chr12_12160000_12163800	137	289	301	2108	0.19442	1.51019e-25	2835	2.43377e-23
ENSG00000144451	chr2_213887000_213889200	chr2_214090600_214099400	97	95	470	1894	0.194377	3.51157e-23	2556	4.08224e-21
ENSG00000243646	chr21_34752200_34755800	chr21_35389000_35395800	36	104	55	530	0.194357	1.33077e-07	725	4.56858e-07
ENSG00000162885	chr1_234859200_234863600	chr1_234908000_234909600	31	76	97	1131	0.194338	7.9282e-13	1335	9.81295e-12
ENSG00000135900	chr2_225383600_225385200	chr2_225801800_225803200	25	79	70	1226	0.194327	2.22406e-13	1400	3.14083e-12
ENSG00000119715	chr14_77428200_77428600	chr14_77495000_77495400	33	84	67	602	0.194304	3.99248e-08	786	1.5558e-07
ENSG00000165929	chr14_91840000_91850400	chr14_92724200_92727000	40	100	96	927	0.194294	2.34683e-11	1163	2.02731e-10
ENSG00000126391	chr11_64618400_64628200	chr11_65355600_65357200	57	180	65	654	0.194252	1.39515e-09	956	7.7571e-09
ENSG00000060982	chr12_25104200_25104600	chr12_25105000_25107600	42	63	293	4466	0.194223	1.48229e-42	4864	9.99995e-40
ENSG00000217128	chr5_130715400_130720400	chr5_131819000_131824000	31	125	47	804	0.194218	5.13925e-10	1007	3.17802e-09
ENSG00000133884	chr11_64633000_64638800	chr11_65272200_65275400	43	68	159	1012	0.194211	2.31892e-12	1282	2.55636e-11
ENSG00000147533	chr8_41570800_41574400	chr8_42149200_42152600	50	107	95	634	0.194195	5.61738e-09	886	2.69807e-08
ENSG00000135077	chr5_156927200_156934800	chr5_157157000_157157800	11	36	24	352	0.194171	5.81928e-05	423	0.00010836
ENSG00000163486	chr1_206288400_206295000	chr1_206942000_206943800	26	91	34	421	0.194165	2.89422e-06	572	7.21449e-06
ENSG00000099624	chr19_2151400_2152200	chr19_947800_952800	22	55	47	421	0.194082	5.01995e-06	545	1.18395e-05
ENSG00000135698	chr16_81834000_81843000	chr16_82685000_82689000	23	58	46	403	0.194075	6.78753e-06	530	1.55378e-05
ENSG00000065518	chr3_119356200_119359200	chr3_119813200_119814200	103	90	279	687	0.194062	2.68328e-11	1159	2.28618e-10
ENSG00000111269	chr12_11867600_11884200	chr12_11973400_11993400	52	91	116	623	0.193981	6.32165e-09	882	2.99785e-08
ENSG00000163820	chr3_45957000_45958000	chr3_46966400_46975000	32	54	108	704	0.193949	4.6393e-09	898	2.2768e-08
ENSG00000132434	chr7_55141200_55142200	chr7_55597200_55601400	55	144	128	1304	0.19392	2.77405e-15	1631	6.17468e-14
ENSG00000160199	chr21_43481200_43483000	chr21_45340000_45343000	15	72	28	830	0.193914	1.85131e-09	945	9.98604e-09
ENSG00000163820	chr3_46150400_46154000	chr3_46966400_46975000	33	57	107	701	0.193906	4.67612e-09	898	2.29242e-08
ENSG00000198339	chr6_27114400_27115000	chr6_27782200_27782800	21	48	38	273	0.193902	0.000142635	380	0.000244955
ENSG00000158669	chr8_41561200_41562200	chr8_41570800_41574400	39	53	158	860	0.1939	7.2812e-11	1110	5.57486e-10
ENSG00000112146	chr6_52361200_52362800	chr6_52363400_52365000	40	104	100	1059	0.193879	1.67925e-12	1303	1.91735e-11
ENSG00000152700	chr5_133467000_133477200	chr5_133882600_133892200	76	176	152	1164	0.193875	9.59402e-15	1568	1.88536e-13
ENSG00000127804	chr17_1625000_1627600	chr17_1971800_1975200	48	121	155	1960	0.193846	8.94412e-21	2284	6.51944e-19
ENSG00000106868	chr9_114745000_114751000	chr9_114793000_114801200	62	118	160	1043	0.193808	3.59551e-13	1383	4.82712e-12
ENSG00000149806	chr11_64546000_64546800	chr11_64633000_64638800	59	233	83	1305	0.193792	1.11689e-15	1680	2.71892e-14
ENSG00000162236	chr11_62323800_62328600	chr11_62608400_62609600	55	101	148	937	0.193733	5.85158e-12	1241	5.84466e-11
ENSG00000066294	chr1_161065600_161067600	chr1_161154600_161157600	21	41	81	761	0.193729	4.29452e-09	904	2.12532e-08
ENSG00000184825	chr6_27114400_27115000	chr6_27775400_27776200	64	183	113	1134	0.193678	4.30415e-14	1494	7.2304e-13
ENSG00000113558	chr5_133467000_133477200	chr5_133882600_133892200	111	270	214	1733	0.19367	4.14636e-21	2328	3.2482e-19
ENSG00000048462	chr16_11059400_11061200	chr16_11390800_11394400	34	69	110	931	0.193661	3.95678e-11	1144	3.23516e-10
ENSG00000147419	chr8_27219600_27234000	chr8_28198000_28200400	49	310	24	697	0.193656	1.38374e-10	1080	9.87283e-10
ENSG00000163444	chr1_203256600_203259000	chr1_203292800_203294400	27	76	49	485	0.193512	8.60922e-07	637	2.43024e-06
ENSG00000072694	chr1_161675400_161676600	chr1_161708400_161710800	26	68	75	902	0.193475	1.71704e-10	1071	1.19899e-09
ENSG00000103657	chr15_63765000_63766600	chr15_63767000_63768400	141	580	308	7344	0.193402	2.27546e-71	8373	3.17139e-68
ENSG00000138613	chr15_63775400_63779800	chr15_64261600_64266200	21	62	49	616	0.19339	9.78405e-08	748	3.47565e-07
ENSG00000072694	chr1_160595000_160604800	chr1_161675400_161676600	31	102	63	875	0.19338	1.75351e-10	1071	1.22176e-09
ENSG00000116260	chr1_181031200_181033000	chr1_181101400_181103800	39	100	93	923	0.193323	3.45789e-11	1155	2.86849e-10
ENSG00000155545	chr5_55352200_55355200	chr5_55708400_55712000	24	80	49	699	0.193289	1.29012e-08	852	5.67337e-08
ENSG00000144233	chr2_128320600_128321600	chr2_128457800_128458400	21	41	79	717	0.193222	1.16075e-08	858	5.16374e-08
ENSG00000179195	chr12_123911000_123915800	chr12_125029200_125030400	32	104	62	813	0.193208	5.86088e-10	1011	3.57287e-09
ENSG00000163428	chr3_119281600_119282800	chr3_119356200_119359200	79	171	175	1264	0.19312	1.18181e-15	1689	2.85939e-14
ENSG00000125246	chr13_100026600_100029600	chr13_100195200_100196200	56	192	133	2277	0.193096	9.6464e-24	2658	1.19478e-21
ENSG00000103549	chr16_30469600_30472800	chr16_30480600_30483600	26	51	103	996	0.19309	2.43034e-11	1176	2.0926e-10
ENSG00000010017	chr6_13428400_13434600	chr6_14108000_14110000	151	466	225	2357	0.193064	3.08711e-28	3199	7.14485e-26
ENSG00000048544	chr6_41674000_41676400	chr6_42738400_42739400	26	110	39	717	0.193051	6.15774e-09	892	2.92702e-08
ENSG00000163785	chr3_133166600_133169400	chr3_133292000_133292600	65	86	232	1093	0.193032	7.41918e-14	1476	1.17255e-12
ENSG00000023608	chr14_62126800_62128400	chr14_62129200_62131000	22	35	96	711	0.193012	1.07141e-08	864	4.80572e-08
ENSG00000117399	chr1_43396000_43411000	chr1_44296600_44303000	39	96	64	490	0.192982	3.31832e-07	689	1.03178e-06
ENSG00000164306	chr4_185200600_185204800	chr4_185337600_185342600	83	305	75	899	0.192977	6.82181e-13	1362	8.58514e-12
ENSG00000166579	chr17_7518000_7518600	chr17_8794600_8804400	60	159	135	1358	0.192974	7.97892e-16	1712	2.00628e-14
ENSG00000197153	chr6_27782200_27782800	chr6_27835200_27839200	43	115	102	1080	0.192952	1.05101e-12	1340	1.261e-11
ENSG00000110108	chr11_60528800_60533600	chr11_61124600_61125000	28	85	56	661	0.192944	2.10649e-08	830	8.80196e-08
ENSG00000118046	chr19_2151400_2152200	chr19_947800_952800	29	73	66	613	0.192891	5.53891e-08	781	2.08537e-07
ENSG00000182095	chr7_5257200_5260400	chr7_5268800_5271800	58	146	148	1484	0.192803	7.81331e-17	1836	2.51577e-15
ENSG00000114023	chr3_121721200_121725400	chr3_121951200_121954400	45	102	131	1213	0.19278	5.99469e-14	1491	9.70274e-13
ENSG00000113615	chr5_133871000_133879400	chr5_133882600_133892200	128	297	318	2727	0.192721	2.19365e-30	3470	6.38122e-28
ENSG00000185900	chr8_42149200_42152600	chr8_43014800_43018800	34	126	52	750	0.192715	1.67998e-09	962	9.16161e-09
ENSG00000058673	chr1_203256600_203259000	chr1_203259600_203260800	117	392	250	3699	0.192714	1.47933e-38	4458	7.98398e-36
ENSG00000130713	chr9_132772600_132785600	chr9_134553800_134555600	16	77	25	616	0.192708	1.42952e-07	734	4.87147e-07
ENSG00000065154	chr10_125978400_125980000	chr10_126411000_126414800	22	47	67	581	0.192697	1.99695e-07	717	6.56418e-07
ENSG00000026297	chr6_166585400_166590600	chr6_167508400_167510000	49	136	113	1248	0.192696	2.13432e-14	1546	3.85606e-13
ENSG00000168496	chr11_61124600_61125000	chr11_62322000_62323400	30	78	86	1005	0.192676	1.72152e-11	1199	1.53631e-10
ENSG00000071539	chr5_1495800_1502200	chr5_1791200_1793200	38	80	65	402	0.19264	2.68693e-06	585	6.75074e-06
ENSG00000188897	chr16_11274200_11277800	chr16_11317600_11320400	19	51	41	409	0.192636	9.70176e-06	520	2.14145e-05
ENSG00000087299	chr14_50503800_50508400	chr14_50529400_50530000	34	239	28	1110	0.19261	2.9406e-13	1411	4.02673e-12
ENSG00000099364	chr16_30480600_30483600	chr16_31276400_31277800	20	59	50	657	0.192595	5.26938e-08	786	1.99342e-07
ENSG00000082641	chr17_45281000_45282600	chr17_45283000_45283600	37	136	124	4322	0.192529	8.19891e-40	4619	4.8142e-37
ENSG00000108819	chr17_47294000_47298000	chr17_47785600_47786200	36	114	86	1246	0.192515	7.72063e-14	1482	1.21384e-12
ENSG00000224531	chr6_11729600_11733200	chr6_12045000_12052800	24	67	54	591	0.192508	1.41684e-07	736	4.83383e-07
ENSG00000119953	chr10_112170200_112176200	chr10_112562000_112563200	70	253	87	1098	0.1925	4.70791e-14	1508	7.82676e-13
ENSG00000140497	chr15_75084000_75092800	chr15_75333800_75335800	52	81	189	1136	0.192495	1.2318e-13	1458	1.84974e-12
ENSG00000168067	chr11_64618400_64628200	chr11_65355600_65357200	66	216	78	825	0.192458	2.37807e-11	1185	2.05093e-10
ENSG00000143486	chr1_206288400_206295000	chr1_206747200_206755800	58	238	83	1391	0.192453	3.1488e-16	1770	8.72732e-15
ENSG00000111269	chr12_11911800_11933400	chr12_11973400_11993400	66	134	102	580	0.192414	8.4015e-09	882	3.86636e-08
ENSG00000116455	chr1_111755200_111765000	chr1_112142200_112143800	50	212	32	460	0.192406	1.01313e-07	754	3.58526e-07
ENSG00000135931	chr2_231524600_231530400	chr2_231812800_231821800	64	107	141	698	0.192273	7.25048e-10	1010	4.3199e-09
ENSG00000168924	chr4_1242400_1243200	chr4_2744800_2750800	47	62	214	1213	0.192268	2.95595e-14	1536	5.15897e-13
ENSG00000111843	chr6_11363800_11368400	chr6_11710000_11715600	21	46	65	593	0.192256	1.8239e-07	725	6.05706e-07
ENSG00000112699	chr6_2856800_2859000	chr6_2859400_2864400	146	505	377	7089	0.192236	2.03489e-68	8117	2.77511e-65
ENSG00000197857	chr19_11691600_11695400	chr19_13266800_13269600	30	54	114	894	0.192203	1.5142e-10	1092	1.06978e-09
ENSG00000054967	chr11_72853400_72854000	chr11_73032200_73039400	43	91	101	721	0.192198	2.08853e-09	956	1.11265e-08
ENSG00000115459	chr2_85124600_85126200	chr2_85166600_85167000	30	51	98	618	0.192161	4.56536e-08	797	1.75446e-07
ENSG00000161547	chr17_74257800_74261600	chr17_74268200_74269600	74	220	137	1478	0.192101	2.52243e-17	1909	9.05776e-16
ENSG00000100461	chr14_23016200_23026400	chr14_23388400_23388800	95	307	86	840	0.192081	1.6768e-12	1328	1.91473e-11
ENSG00000124523	chr6_13428400_13434600	chr6_14108000_14110000	35	95	48	397	0.192062	3.50586e-06	575	8.57237e-06
ENSG00000130713	chr9_132717000_132725000	chr9_132749600_132762000	22	34	90	588	0.19203	1.58375e-07	734	5.33683e-07
ENSG00000164306	chr4_185189200_185191800	chr4_185200600_185204800	92	90	296	884	0.191964	9.03044e-13	1362	1.10287e-11
ENSG00000116957	chr1_234859200_234863600	chr1_236320000_236325400	72	61	327	1015	0.191942	1.04847e-13	1475	1.59771e-12
ENSG00000182473	chr17_74477800_74480000	chr17_74511200_74512400	27	86	65	951	0.191931	7.9046e-11	1129	5.99211e-10
ENSG00000116221	chr1_54837600_54842800	chr1_55264800_55265200	20	108	34	1186	0.191921	1.19441e-12	1348	1.41404e-11
ENSG00000130517	chr19_18392200_18392800	chr19_18953800_18961800	39	166	49	821	0.191906	2.24175e-10	1075	1.52141e-09
ENSG00000214753	chr11_62608400_62609600	chr11_63334200_63335800	55	222	74	1160	0.1919	5.34041e-14	1511	8.76228e-13
ENSG00000103415	chr16_4357600_4358200	chr16_5147800_5148200	56	92	146	761	0.191893	3.30091e-10	1055	2.14189e-09
ENSG00000035141	chr2_70360000_70363400	chr2_70418200_70418600	28	68	74	708	0.191892	9.97181e-09	878	4.5066e-08
ENSG00000205758	chr21_34752200_34755800	chr21_35347200_35348200	29	89	44	455	0.191889	1.57532e-06	617	4.17965e-06
ENSG00000168067	chr11_64546000_64546800	chr11_64618400_64628200	90	130	192	773	0.191862	2.74547e-11	1185	2.33384e-10
ENSG00000166902	chr11_60144400_60146000	chr11_60528800_60533600	30	59	115	1057	0.191849	6.42783e-12	1261	6.35783e-11
ENSG00000004897	chr17_45281000_45282600	chr17_45283000_45283600	37	142	121	4520	0.191828	3.55132e-41	4820	2.22977e-38
ENSG00000168538	chr4_185200600_185204800	chr4_185337600_185342600	139	506	135	1601	0.191824	3.62009e-21	2381	2.86781e-19
ENSG00000116688	chr1_12111200_12120600	chr1_12255600_12265000	56	267	72	1513	0.191795	2.89299e-17	1908	1.02405e-15
ENSG00000166321	chr10_74057800_74059200	chr10_74079400_74081800	40	62	131	719	0.191794	2.44051e-09	952	1.27889e-08
ENSG00000168003	chr11_62323800_62328600	chr11_62389400_62390200	96	238	223	2021	0.19178	8.8736e-23	2578	9.45747e-21
ENSG00000113583	chr5_133438400_133441400	chr5_133467000_133477200	52	70	244	1460	0.191764	1.38988e-16	1826	4.20312e-15
ENSG00000147324	chr8_8085600_8086200	chr8_8495600_8500600	33	114	59	808	0.191758	7.46477e-10	1014	4.43155e-09
ENSG00000111859	chr6_11785600_11786000	chr6_11786400_11787000	66	164	317	7223	0.191748	3.05438e-65	7770	3.87387e-62
ENSG00000161217	chr3_195905600_195913600	chr3_196230600_196231200	72	201	109	969	0.191708	1.19539e-12	1351	1.41508e-11
ENSG00000168538	chr4_185206000_185209200	chr4_185209600_185210800	30	61	150	2140	0.19159	4.04996e-21	2381	3.17661e-19
ENSG00000165714	chr12_11867600_11884200	chr12_11973400_11993400	93	172	230	1375	0.19157	6.48118e-17	1870	2.12405e-15
ENSG00000185507	chr11_1542600_1543800	chr11_326200_331600	40	54	195	1216	0.191547	6.66706e-14	1505	1.06577e-12
ENSG00000164323	chr4_185200600_185204800	chr4_185236000_185243800	77	341	62	975	0.191532	1.73303e-13	1455	2.51459e-12
ENSG00000087266	chr4_2698200_2700000	chr4_2787600_2790200	23	60	65	742	0.191492	8.50767e-09	890	3.9098e-08
ENSG00000166803	chr15_63765000_63766600	chr15_65187600_65188000	25	110	37	714	0.191471	9.22147e-09	886	4.20236e-08
ENSG00000106400	chr7_101624400_101627200	chr7_99942400_99942800	25	70	66	810	0.191462	1.80814e-09	971	9.78269e-09
ENSG00000111843	chr6_11275000_11280400	chr6_11322600_11325400	20	93	28	584	0.191454	2.05506e-07	725	6.73253e-07
ENSG00000048707	chr1_11967400_11968600	chr1_12111200_12120600	169	386	366	2790	0.191421	5.84202e-32	3711	1.99178e-29
ENSG00000119715	chr14_77495000_77495400	chr14_77505600_77507000	31	69	77	609	0.191409	6.37932e-08	786	2.36603e-07
ENSG00000100462	chr14_23016200_23026400	chr14_23028600_23034600	45	233	27	535	0.191334	2.28592e-08	840	9.46845e-08
ENSG00000133193	chr17_70415600_70418600	chr17_70419000_70421600	57	136	133	1130	0.191299	1.82086e-13	1456	2.6261e-12
ENSG00000188897	chr16_11390800_11394400	chr16_11419200_11420200	15	54	28	423	0.191298	1.12107e-05	520	2.43978e-05
ENSG00000176407	chr2_85151000_85151400	chr2_85151800_85152200	32	81	154	3680	0.191248	7.93443e-34	3947	3.19468e-31
ENSG00000161533	chr17_73150600_73151600	chr17_74257800_74261600	58	83	206	1060	0.19123	4.70686e-13	1407	6.15053e-12
ENSG00000168496	chr11_62322000_62323400	chr11_62389400_62390200	39	77	124	959	0.19123	2.44841e-11	1199	2.10644e-10
ENSG00000160221	chr21_44818600_44820600	chr21_45573800_45576800	32	55	117	810	0.191117	8.51901e-10	1014	4.9913e-09
ENSG00000092931	chr17_74257800_74261600	chr17_74268200_74269600	60	177	98	973	0.191072	3.21347e-12	1308	3.42664e-11
ENSG00000086232	chr7_5572600_5574000	chr7_6413800_6414400	57	112	197	1617	0.191061	9.32891e-18	1983	3.66765e-16
ENSG00000140497	chr15_74685800_74689200	chr15_75333800_75335800	57	96	184	1121	0.19105	1.88628e-13	1458	2.7063e-12
ENSG00000214078	chr20_34204200_34204800	chr20_34359400_34360200	72	220	124	1335	0.191042	7.45674e-16	1751	1.88883e-14
ENSG00000175575	chr11_72861800_72868600	chr11_73032200_73039400	41	90	90	648	0.191026	1.38323e-08	869	6.03891e-08
ENSG00000169508	chr13_99175400_99176800	chr13_99177200_99179000	32	140	83	2843	0.190987	7.78343e-27	3098	1.50484e-24
ENSG00000136997	chr8_128216400_128229000	chr8_128311600_128321200	197	417	290	1704	0.190971	7.67485e-23	2608	8.28427e-21
ENSG00000165506	chr14_50503800_50508400	chr14_50549800_50555000	36	76	56	333	0.190964	1.68234e-05	501	3.52307e-05
ENSG00000182473	chr17_74268200_74269600	chr17_74477800_74480000	34	98	79	918	0.190938	9.92287e-11	1129	7.33316e-10
ENSG00000135114	chr12_120569200_120573200	chr12_121566600_121568000	19	47	54	558	0.190925	5.48936e-07	678	1.62024e-06
ENSG00000129460	chr14_24592000_24593800	chr14_24640800_24641200	23	35	115	894	0.190919	3.23706e-10	1067	2.10553e-09
ENSG00000111271	chr12_111350400_111352400	chr12_111843200_111843800	39	61	135	773	0.190889	1.00077e-09	1008	5.76945e-09
ENSG00000103671	chr15_64183400_64189800	chr15_64301200_64303400	51	136	129	1388	0.190866	1.92271e-15	1704	4.43295e-14
ENSG00000164458	chr6_167364400_167365400	chr6_167526600_167528400	82	182	171	1219	0.190865	4.93403e-15	1654	1.03624e-13
ENSG00000169118	chr15_64183400_64189800	chr15_64277600_64280800	28	106	56	976	0.190812	5.06311e-11	1166	4.02933e-10
ENSG00000127526	chr19_16229000_16232600	chr19_17377000_17378200	35	82	78	624	0.19079	3.74747e-08	819	1.47115e-07
ENSG00000144524	chr2_231812800_231821800	chr2_231837800_231848200	51	117	95	676	0.190764	3.81535e-09	939	1.91227e-08
ENSG00000076201	chr3_46966400_46975000	chr3_47031400_47033600	22	98	34	684	0.190734	2.63142e-08	838	1.07375e-07
ENSG00000165714	chr12_11867600_11884200	chr12_11896200_11902400	48	217	74	1531	0.19069	9.02075e-17	1870	2.85668e-15
ENSG00000165275	chr9_36987600_36997200	chr9_37409000_37410200	26	41	46	193	0.190683	0.000800137	306	0.00118896
ENSG00000137040	chr9_5580200_5589400	chr9_6683000_6683400	33	106	59	701	0.190591	8.43797e-09	899	3.88101e-08
ENSG00000111843	chr6_11428600_11430200	chr6_11710000_11715600	19	39	67	600	0.190574	2.34136e-07	725	7.55398e-07
ENSG00000125648	chr19_6737600_6739000	chr19_7401200_7403600	39	152	68	1132	0.190541	7.73289e-13	1391	9.59275e-12
ENSG00000106399	chr7_8153200_8156000	chr7_8172000_8175400	22	54	44	357	0.190524	2.80653e-05	477	5.59146e-05
ENSG00000162783	chr1_181098400_181100800	chr1_181472600_181476200	31	113	68	1180	0.190516	7.64171e-13	1392	9.49171e-12
ENSG00000105821	chr7_102066200_102068200	chr7_102080200_102085400	77	160	171	1136	0.190511	4.38321e-14	1544	7.34763e-13
ENSG00000012061	chr19_45393600_45394600	chr19_45640600_45641600	26	126	30	608	0.190511	6.82629e-08	790	2.51373e-07
ENSG00000160213	chr21_44772000_44773000	chr21_45627200_45627800	29	120	47	838	0.19046	6.6754e-10	1034	4.01499e-09
ENSG00000161533	chr17_74477800_74480000	chr17_74667400_74668000	31	104	75	1197	0.190445	5.8789e-13	1407	7.52241e-12
ENSG00000182473	chr17_74257800_74261600	chr17_74511200_74512400	40	170	52	867	0.190433	1.11345e-10	1129	8.12627e-10
ENSG00000111215	chr12_11973400_11993400	chr12_12160000_12163800	181	409	376	2736	0.19038	1.49249e-31	3702	4.80436e-29
ENSG00000136279	chr7_43686600_43689000	chr7_44671800_44674600	62	165	143	1429	0.190359	3.85749e-16	1799	1.04719e-14
ENSG00000149792	chr11_64618400_64628200	chr11_65057800_65060800	21	98	19	331	0.190356	3.33312e-05	469	6.53081e-05
ENSG00000108344	chr17_37911600_37916200	chr17_38753800_38756200	65	165	169	1692	0.190356	1.63959e-18	2091	7.63678e-17
ENSG00000197343	chr7_98399200_98400800	chr7_99679400_99680800	53	109	141	1017	0.190344	3.10605e-12	1320	3.32368e-11
ENSG00000111231	chr12_111350400_111352400	chr12_111843200_111843800	27	44	88	510	0.190311	7.10094e-07	669	2.04364e-06
ENSG00000165512	chr10_45470400_45472200	chr10_45956400_45957600	14	45	30	398	0.190301	2.36314e-05	487	4.78751e-05
ENSG00000120210	chr9_5492000_5494600	chr9_5580200_5589400	55	116	147	1105	0.190273	4.57037e-13	1423	5.99194e-12
ENSG00000119414	chr9_126959800_126966000	chr9_126978400_126981800	116	276	202	1470	0.19025	2.83694e-18	2064	1.25369e-16
ENSG00000125347	chr5_131791000_131797000	chr5_131799800_131804000	134	277	351	2525	0.190247	3.66289e-28	3287	8.4008e-26
ENSG00000204856	chr12_111107400_111111400	chr12_111114000_111115400	15	36	50	561	0.190231	8.20819e-07	662	2.32792e-06
ENSG00000163029	chr2_17993800_17994600	chr2_17995000_17997600	42	47	362	4086	0.190153	3.35054e-38	4537	1.76328e-35
ENSG00000119977	chr10_97453800_97454600	chr10_97540400_97556400	75	141	199	1249	0.190115	5.24904e-15	1664	1.09676e-13
ENSG00000146587	chr7_5257200_5260400	chr7_5268800_5271800	23	53	55	443	0.190092	4.51314e-06	574	1.07521e-05
ENSG00000011021	chr1_12111200_12120600	chr1_12206800_12214000	80	179	153	1055	0.190088	2.11249e-13	1467	2.99762e-12
ENSG00000124635	chr6_26520600_26521600	chr6_27775400_27776200	43	110	109	1082	0.190069	2.13015e-12	1344	2.37176e-11
ENSG00000051180	chr15_40389400_40392600	chr15_40834000_40837000	23	58	69	765	0.190062	6.86382e-09	915	3.23056e-08
ENSG00000160796	chr3_46150400_46154000	chr3_46994200_46998800	27	98	70	1419	0.190056	1.36296e-14	1614	2.57929e-13
ENSG00000136997	chr8_128192400_128202000	chr8_128216400_128229000	199	296	415	1698	0.190049	1.24036e-22	2608	1.28525e-20
ENSG00000064932	chr19_1021200_1022000	chr19_947800_952800	28	62	91	857	0.190009	6.80177e-10	1038	4.08267e-09
ENSG00000155034	chr7_5735600_5741800	chr7_6413800_6414400	38	98	69	575	0.189985	8.97926e-08	780	3.2167e-07
ENSG00000135916	chr2_231812800_231821800	chr2_231837800_231848200	49	118	84	617	0.189958	1.70163e-08	868	7.27492e-08
ENSG00000163486	chr1_206288400_206295000	chr1_206747200_206755800	26	91	35	420	0.189883	4.8061e-06	572	1.13796e-05
ENSG00000164323	chr4_185236000_185243800	chr4_185247400_185252800	42	97	126	1190	0.189858	2.82815e-13	1455	3.8887e-12
ENSG00000111237	chr12_111350400_111352400	chr12_111843200_111843800	76	111	332	2051	0.189843	2.79214e-22	2570	2.758e-20
ENSG00000151348	chr11_44617400_44619600	chr11_44620200_44633600	75	79	348	1415	0.189833	5.18165e-17	1917	1.72763e-15
ENSG00000196652	chr7_98399200_98400800	chr7_99746200_99746600	34	83	84	755	0.189783	3.33671e-09	956	1.69502e-08
ENSG00000224531	chr6_10533800_10535400	chr6_11729600_11733200	24	55	67	590	0.189783	2.13543e-07	736	6.96165e-07
ENSG00000104228	chr8_27219600_27234000	chr8_27245000_27251200	59	272	37	595	0.189773	2.93053e-09	963	1.50838e-08
ENSG00000089060	chr12_113512600_113513800	chr12_113666000_113671600	26	46	91	626	0.189768	7.83684e-08	789	2.8466e-07
ENSG00000121380	chr12_11896200_11902400	chr12_11911800_11933400	25	26	109	415	0.189761	4.6033e-06	575	1.09407e-05
ENSG00000162692	chr1_101643200_101645800	chr1_101863000_101874000	28	43	102	583	0.189757	1.46696e-07	756	4.98137e-07
ENSG00000163608	chr3_111831000_111843800	chr3_112178600_112187000	73	253	85	957	0.189752	1.48131e-12	1368	1.71528e-11
ENSG00000143368	chr1_149858000_149858800	chr1_150536800_150540000	40	110	82	801	0.189732	7.91755e-10	1033	4.66997e-09
ENSG00000049656	chr5_1495800_1502200	chr5_398400_400800	27	124	36	697	0.189723	1.31114e-08	884	5.75423e-08
ENSG00000198556	chr7_99679400_99680800	chr7_99942400_99942800	41	140	71	913	0.189698	6.7018e-11	1165	5.17781e-10
ENSG00000100815	chr14_91693200_91697200	chr14_92724200_92727000	102	345	187	2441	0.189676	2.67088e-26	3075	4.7711e-24
ENSG00000165502	chr14_50465600_50466400	chr14_50549800_50555000	39	41	234	1217	0.189663	7.25862e-14	1531	1.15062e-12
ENSG00000123685	chr1_212851200_212853200	chr1_213150600_213155800	25	34	96	478	0.189631	1.54546e-06	633	4.10863e-06
ENSG00000164815	chr7_104536000_104539200	chr7_104583200_104586400	129	188	335	1455	0.18962	1.65588e-18	2107	7.70134e-17
ENSG00000111276	chr12_11911800_11933400	chr12_12734200_12736800	55	213	57	743	0.189581	4.23755e-10	1068	2.6776e-09
ENSG00000115459	chr2_85163800_85166200	chr2_85166600_85167000	24	35	104	634	0.189577	6.94584e-08	797	2.55315e-07
ENSG00000169371	chr15_75084000_75092800	chr15_75333800_75335800	34	56	101	556	0.189541	1.7978e-07	747	5.97992e-07
ENSG00000081087	chr6_107978200_107979200	chr6_108917600_108921000	31	83	67	644	0.189533	4.12372e-08	825	1.60138e-07
ENSG00000172354	chr7_99679400_99680800	chr7_99962400_99965200	43	124	79	786	0.189531	8.4111e-10	1032	4.93286e-09
ENSG00000106560	chr7_150357600_150367200	chr7_151216600_151217400	68	132	147	867	0.18951	2.80205e-11	1214	2.37731e-10
ENSG00000164733	chr8_11347800_11350200	chr8_11387400_11390600	28	118	40	679	0.189482	1.95733e-08	865	8.24171e-08
ENSG00000073584	chr17_37911600_37916200	chr17_38753800_38756200	31	88	72	799	0.189423	1.88994e-09	990	1.01698e-08
ENSG00000165684	chr9_139792800_139796600	chr9_140044800_140046000	22	69	53	726	0.189422	1.80036e-08	870	7.65036e-08
ENSG00000110583	chr11_63606000_63606600	chr11_64618400_64628200	42	56	128	535	0.189391	1.41173e-07	761	4.81795e-07
ENSG00000128335	chr22_37557200_37561600	chr22_37595400_37597200	70	195	140	1373	0.189377	8.1002e-16	1778	2.03395e-14
ENSG00000185088	chr15_64277600_64280800	chr15_64301200_64303400	43	86	165	1508	0.189363	5.21744e-16	1802	1.37516e-14
ENSG00000164323	chr4_185200600_185204800	chr4_186260400_186267800	79	339	66	971	0.189357	3.27168e-13	1455	4.43415e-12
ENSG00000240891	chr3_111831000_111843800	chr3_111852200_111856200	29	98	34	367	0.189281	1.19405e-05	528	2.58345e-05
ENSG00000127511	chr19_16250800_16254200	chr19_16551800_16557200	50	158	113	1490	0.189277	4.55466e-16	1811	1.21845e-14
ENSG00000168310	chr4_185337600_185342600	chr4_185343000_185345000	65	433	91	4333	0.189273	6.32248e-41	4922	3.95015e-38
ENSG00000117543	chr1_101643200_101645800	chr1_101863000_101874000	38	58	150	900	0.189255	1.05921e-10	1146	7.77116e-10
ENSG00000142186	chr11_65057800_65060800	chr11_65206400_65212200	23	45	92	843	0.189246	1.53512e-09	1003	8.44976e-09
ENSG00000132475	chr17_73293000_73295400	chr17_74511200_74512400	47	163	131	2567	0.189239	7.52972e-25	2908	1.08276e-22
ENSG00000169118	chr15_63765000_63766600	chr15_65587800_65589000	35	113	73	945	0.189211	7.36939e-11	1166	5.63189e-10
ENSG00000130348	chr6_106093200_106095000	chr6_106588600_106591000	48	172	91	1340	0.189203	9.0381e-15	1651	1.78858e-13
ENSG00000080845	chr20_34359400_34360200	chr20_35463400_35465000	46	187	85	1573	0.189192	1.07035e-16	1891	3.32971e-15
ENSG00000105287	chr19_47324800_47328600	chr19_48018400_48019000	61	113	229	1789	0.189171	4.16533e-19	2192	2.18211e-17
ENSG00000175467	chr11_65272200_65275400	chr11_65355600_65357200	67	185	132	1263	0.18915	9.90637e-15	1647	1.93923e-13
ENSG00000135898	chr2_231812800_231821800	chr2_232526200_232528400	77	190	120	877	0.189091	1.22455e-11	1264	1.13489e-10
ENSG00000179918	chr16_30104000_30104800	chr16_31153200_31154200	26	52	86	683	0.189074	2.94593e-08	847	1.1866e-07
ENSG00000173442	chr11_64546000_64546800	chr11_65355600_65357200	72	232	112	1232	0.189056	1.00283e-14	1648	1.96065e-13
ENSG00000106993	chr9_4935800_4939800	chr9_5580200_5589400	36	64	119	783	0.189045	1.62845e-09	1002	8.90856e-09
ENSG00000130517	chr19_18262400_18263400	chr19_18280800_18284200	29	83	74	889	0.188993	4.21891e-10	1075	2.66756e-09
ENSG00000169299	chr4_38763000_38763600	chr4_38807200_38808600	40	114	106	1303	0.188962	4.97636e-14	1563	8.22026e-13
ENSG00000127511	chr19_17377000_17378200	chr19_17886600_17888000	45	176	86	1504	0.188946	5.13103e-16	1811	1.35492e-14
ENSG00000133884	chr11_65272200_65275400	chr11_65355600_65357200	52	150	98	982	0.188936	9.11805e-12	1282	8.7016e-11
ENSG00000065154	chr10_125151200_125152400	chr10_125153200_125163600	37	71	87	522	0.188902	3.48134e-07	717	1.07726e-06
ENSG00000129566	chr14_20929600_20930200	chr14_21737600_21738600	123	247	233	1359	0.188871	3.26627e-17	1962	1.14184e-15
ENSG00000156973	chr2_232478400_232479200	chr2_232526200_232528400	48	88	155	1049	0.188841	3.1904e-12	1340	3.40376e-11
ENSG00000184743	chr11_62608400_62609600	chr11_63334200_63335800	63	247	99	1533	0.188835	4.7846e-17	1942	1.61205e-15
ENSG00000198339	chr6_26520600_26521600	chr6_27775400_27776200	16	38	36	290	0.188829	0.000213747	380	0.000354354
ENSG00000133962	chr14_91693200_91697200	chr14_91840000_91850400	31	79	55	441	0.188802	2.86427e-06	606	7.14645e-06
ENSG00000115694	chr2_242065000_242069400	chr2_242243800_242246000	15	41	44	546	0.188783	1.34867e-06	646	3.63423e-06
ENSG00000026297	chr6_167000400_167003800	chr6_167364400_167365400	69	123	195	1159	0.188744	7.28562e-14	1546	1.15403e-12
ENSG00000162692	chr1_101755600_101761000	chr1_101875200_101878200	30	69	73	584	0.188731	1.71621e-07	756	5.73594e-07
ENSG00000168067	chr11_65206400_65212200	chr11_65272200_65275400	43	91	121	930	0.18871	5.82413e-11	1185	4.56818e-10
ENSG00000173611	chr9_126959800_126966000	chr9_126978400_126981800	152	340	262	1716	0.18871	3.10711e-21	2470	2.50365e-19
ENSG00000146733	chr7_55141200_55142200	chr7_55376200_55378000	50	99	140	967	0.1887	1.56736e-11	1256	1.41466e-10
ENSG00000126709	chr1_27955200_27959600	chr1_28570200_28572400	55	326	50	1341	0.188642	1.17238e-15	1772	2.83927e-14
ENSG00000147669	chr8_101449400_101453000	chr8_101507400_101515800	48	33	198	442	0.188642	3.35373e-07	721	1.04169e-06
ENSG00000048462	chr16_11059400_11061200	chr16_11170000_11173800	33	70	108	933	0.188637	1.26665e-10	1144	9.12469e-10
ENSG00000135916	chr2_231837800_231848200	chr2_232526200_232528400	44	89	100	635	0.188602	2.15737e-08	868	8.9891e-08
ENSG00000107882	chr10_103660600_103665400	chr10_105231000_105233000	43	69	150	875	0.188595	1.45605e-10	1137	1.03278e-09
ENSG00000105058	chr19_16221600_16222600	chr19_17233600_17236800	29	123	44	772	0.18858	3.36383e-09	968	1.70729e-08
ENSG00000117500	chr1_93002000_93003800	chr1_93004400_93004800	29	133	74	2657	0.188496	1.51723e-24	2893	2.10767e-22
ENSG00000023902	chr1_149858000_149858800	chr1_150536800_150540000	56	153	125	1252	0.18847	3.79778e-14	1586	6.46294e-13
ENSG00000197903	chr6_27114400_27115000	chr6_27775400_27776200	93	265	190	1938	0.188464	2.61485e-21	2486	2.13549e-19
ENSG00000182004	chr1_203259600_203260800	chr1_204449800_204450600	17	59	37	560	0.188401	8.5403e-07	673	2.41266e-06
ENSG00000171824	chr1_11967400_11968600	chr1_12111200_12120600	126	264	267	1724	0.188393	1.84367e-20	2381	1.2667e-18
ENSG00000198663	chr6_37122600_37124600	chr6_37526800_37533800	34	59	130	918	0.188387	1.41731e-10	1141	1.00817e-09
ENSG00000147419	chr8_27219600_27234000	chr8_27631200_27632000	66	293	45	676	0.188374	4.39373e-10	1080	2.76486e-09
ENSG00000126709	chr1_27955200_27959600	chr1_28573600_28575200	91	290	124	1267	0.188359	1.29507e-15	1772	3.10615e-14
ENSG00000165475	chr13_20138600_20141200	chr13_21348000_21348400	14	38	43	547	0.18834	1.54078e-06	642	4.09714e-06
ENSG00000011021	chr1_11024400_11027000	chr1_12099400_12102000	34	97	96	1240	0.188336	3.52756e-13	1467	4.74443e-12
ENSG00000160961	chr19_14524800_14525200	chr19_15397200_15401000	2	2	21	323	0.188331	0.000411976	348	0.000646158
ENSG00000149806	chr11_64633000_64638800	chr11_65657800_65658200	34	108	93	1445	0.188326	7.0778e-15	1680	1.43216e-13
ENSG00000117751	chr1_27955200_27959600	chr1_28974800_28975800	72	181	112	835	0.188285	4.88269e-11	1200	3.90117e-10
ENSG00000113575	chr5_133467000_133477200	chr5_133871000_133879400	104	259	200	1595	0.188249	1.15638e-18	2158	5.54702e-17
ENSG00000176715	chr16_89033800_89037200	chr16_89556600_89557200	40	78	144	1166	0.188237	7.43179e-13	1428	9.25817e-12
ENSG00000100083	chr22_37701800_37707800	chr22_38028400_38031600	38	78	119	935	0.188232	8.59955e-11	1170	6.45297e-10
ENSG00000072694	chr1_160682200_160683400	chr1_161675400_161676600	18	40	76	937	0.18822	5.36292e-10	1071	3.30145e-09
ENSG00000066427	chr14_91693200_91697200	chr14_93034600_93036200	60	202	101	1228	0.188171	3.80598e-14	1591	6.47501e-13
ENSG00000115816	chr2_37617000_37618400	chr2_37860400_37864200	48	98	179	1620	0.188152	5.88886e-17	1945	1.94653e-15
ENSG00000168807	chr16_68389600_68391600	chr16_68789400_68793000	35	48	181	1175	0.188119	6.28098e-13	1439	7.97734e-12
ENSG00000100784	chr14_91693200_91697200	chr14_91833600_91839000	67	255	111	1661	0.188112	3.93992e-18	2094	1.68875e-16
ENSG00000107020	chr9_5514400_5517000	chr9_5580200_5589400	45	68	215	1499	0.188086	5.21514e-16	1827	1.37499e-14
ENSG00000058673	chr1_203292800_203294400	chr1_203295000_203296200	49	354	68	3987	0.188018	9.45817e-37	4458	4.59609e-34
ENSG00000135249	chr7_104536000_104539200	chr7_104583200_104586400	84	115	231	938	0.188015	2.37887e-12	1368	2.61698e-11
ENSG00000119953	chr10_112116400_112116800	chr10_112625600_112630800	53	167	102	1186	0.187979	1.84705e-13	1508	2.65843e-12
ENSG00000166199	chr11_44581200_44581800	chr11_44620200_44633600	36	37	173	686	0.187946	7.39816e-09	932	3.45258e-08
ENSG00000148719	chr10_74018400_74020800	chr10_74079400_74081800	40	50	174	831	0.187921	3.67436e-10	1095	2.35732e-09
ENSG00000181610	chr17_55528600_55544400	chr17_56708400_56710000	43	142	63	696	0.187873	6.00741e-09	944	2.86296e-08
ENSG00000135930	chr2_232476800_232477600	chr2_233940800_233945800	40	71	173	1420	0.187857	5.33817e-15	1704	1.11292e-13
ENSG00000125648	chr19_6592600_6594800	chr19_6737600_6739000	29	40	162	1160	0.187837	1.63816e-12	1391	1.87657e-11
ENSG00000253320	chr8_103251000_103251600	chr8_103543400_103550000	57	124	87	524	0.187823	1.00991e-07	792	3.57536e-07
ENSG00000117751	chr1_28210400_28214600	chr1_28974800_28975800	48	94	136	922	0.187794	5.48958e-11	1200	4.33122e-10
ENSG00000119953	chr10_112533400_112535000	chr10_112619000_112622000	45	159	86	1218	0.187787	1.95587e-13	1508	2.7976e-12
ENSG00000061938	chr3_194848600_194850600	chr3_195905600_195913600	55	77	205	1020	0.187725	3.14698e-12	1357	3.36196e-11
ENSG00000081985	chr1_66836000_66842400	chr1_67803600_67808200	31	91	55	544	0.187724	3.8323e-07	721	1.17495e-06
ENSG00000104365	chr8_41561200_41562200	chr8_41570800_41574400	91	132	425	2694	0.187722	6.97631e-28	3342	1.55502e-25
ENSG00000224531	chr6_11275000_11280400	chr6_12045000_12052800	26	79	52	579	0.187709	2.90616e-07	736	9.16886e-07
ENSG00000099308	chr19_17233600_17236800	chr19_17886600_17888000	19	54	63	949	0.187675	4.65868e-10	1085	2.91208e-09
ENSG00000126391	chr11_64618400_64628200	chr11_65057800_65060800	36	201	30	689	0.187651	5.02166e-09	956	2.44153e-08
ENSG00000106400	chr7_99942400_99942800	chr7_99966000_99968200	24	67	67	813	0.1876	3.84745e-09	971	1.9273e-08
ENSG00000253320	chr8_103543400_103550000	chr8_103565800_103571000	38	106	65	583	0.187573	1.05078e-07	792	3.70198e-07
ENSG00000164305	chr4_185247400_185252800	chr4_185337600_185342600	81	210	211	2120	0.18755	3.49022e-22	2622	3.36371e-20
ENSG00000180357	chr15_63765000_63766600	chr15_63767000_63768400	136	585	296	6994	0.187549	2.51605e-64	8011	3.15951e-61
ENSG00000185101	chr11_326200_331600	chr11_616000_616800	37	82	86	626	0.187548	5.13046e-08	831	1.9465e-07
ENSG00000165501	chr14_50527200_50528800	chr14_50530400_50532800	18	55	42	521	0.18754	1.91118e-06	636	4.97342e-06
ENSG00000148719	chr10_73528200_73530800	chr10_74079400_74081800	43	57	171	824	0.187531	4.00004e-10	1095	2.54349e-09
ENSG00000134014	chr8_27219600_27234000	chr8_27245000_27251200	115	668	71	1663	0.187446	2.45564e-21	2517	2.01846e-19
ENSG00000133983	chr14_70092200_70092600	chr14_71119800_71137000	36	48	180	1067	0.187444	5.45341e-12	1331	5.48803e-11
ENSG00000165929	chr14_91833600_91839000	chr14_91840000_91850400	34	76	106	947	0.187439	1.1751e-10	1163	8.53404e-10
ENSG00000169118	chr15_64183400_64189800	chr15_65186000_65186400	38	96	98	934	0.18741	1.11981e-10	1166	8.16849e-10
ENSG00000089775	chr14_64702200_64703800	chr14_65694800_65697400	16	48	54	935	0.187407	8.87115e-10	1053	5.17467e-09
ENSG00000171320	chr8_27202200_27215400	chr8_27631200_27632000	31	69	101	929	0.187406	2.16588e-10	1130	1.47402e-09
ENSG00000126391	chr11_65206400_65212200	chr11_65657800_65658200	26	85	58	787	0.187387	5.28068e-09	956	2.5524e-08
ENSG00000105223	chr19_39901400_39903200	chr19_41769600_41770200	43	101	92	700	0.187371	7.64823e-09	936	3.55672e-08
ENSG00000140575	chr15_91136600_91138000	chr15_91138400_91141200	61	146	328	7715	0.187349	4.73304e-66	8250	6.12542e-63
ENSG00000111843	chr6_11322600_11325400	chr6_11373600_11378000	13	35	45	632	0.187302	3.78292e-07	725	1.16129e-06
ENSG00000143033	chr1_93002000_93003800	chr1_93004400_93004800	38	176	99	3681	0.187299	7.4084e-33	3994	2.75545e-30
ENSG00000075975	chr3_13052200_13054800	chr3_13087200_13089000	37	136	58	785	0.187295	1.78847e-09	1016	9.69035e-09
ENSG00000100528	chr14_55537400_55539000	chr14_55568800_55570000	20	40	77	685	0.187291	6.32022e-08	822	2.34679e-07
ENSG00000046604	chr18_29225800_29230800	chr18_29237000_29239200	74	128	242	1487	0.187269	1.06462e-16	1931	3.31351e-15
ENSG00000136935	chr9_126978400_126981800	chr9_128394200_128399200	62	227	103	1425	0.187262	8.41138e-16	1817	2.10376e-14
ENSG00000095370	chr9_130547600_130548400	chr9_130745200_130746400	24	94	59	1273	0.187253	6.58026e-13	1450	8.31581e-12
ENSG00000138621	chr15_75084000_75092800	chr15_75357400_75362800	32	118	77	1417	0.187247	1.94522e-14	1644	3.54931e-13
ENSG00000138835	chr9_116343200_116344600	chr9_117125400_117137600	110	184	347	1981	0.187216	4.1431e-22	2622	3.93905e-20
ENSG00000204856	chr12_110888200_110888600	chr12_111843200_111843800	22	36	83	521	0.187212	1.23031e-06	662	3.349e-06
ENSG00000185404	chr2_231524600_231530400	chr2_231812800_231821800	102	192	229	1290	0.187186	9.29104e-16	1813	2.30198e-14
ENSG00000080845	chr20_34359400_34360200	chr20_35233800_35234200	65	168	158	1500	0.187184	2.26655e-16	1891	6.49936e-15
ENSG00000172354	chr7_99679400_99680800	chr7_99942400_99942800	39	128	68	797	0.187159	1.3716e-09	1032	7.64019e-09
ENSG00000155463	chr14_23016200_23026400	chr14_23388400_23388800	96	332	83	858	0.187137	2.96278e-12	1369	3.18557e-11
ENSG00000070018	chr12_11867600_11884200	chr12_12160000_12163800	83	164	198	1228	0.187113	1.20156e-14	1673	2.29751e-13
ENSG00000011478	chr19_45518400_45520000	chr19_45640600_45641600	12	35	34	451	0.187026	1.41194e-05	532	3.00793e-05
ENSG00000189233	chr8_27234400_27236400	chr8_28220800_28225200	14	33	45	450	0.187002	1.17472e-05	542	2.54601e-05
ENSG00000141101	chr16_68789400_68793000	chr16_70463200_70466000	67	134	156	972	0.186998	6.35894e-12	1329	6.29589e-11
ENSG00000253320	chr8_103576400_103581400	chr8_103823000_103824400	29	54	92	617	0.186988	1.15279e-07	792	4.01977e-07
ENSG00000104812	chr19_49998800_49999600	chr19_50145000_50145600	49	131	118	1175	0.186936	4.74944e-13	1473	6.2017e-12
ENSG00000146733	chr7_55572000_55590800	chr7_55601800_55603200	61	94	185	916	0.186902	2.45287e-11	1256	2.11e-10
ENSG00000111843	chr6_11275000_11280400	chr6_11492200_11497200	30	83	59	553	0.186891	4.01552e-07	725	1.22454e-06
ENSG00000140497	chr15_74685800_74689200	chr15_75084000_75092800	38	115	95	1210	0.186881	6.33079e-13	1458	8.03255e-12
ENSG00000178741	chr15_74696400_74698200	chr15_75333800_75335800	71	115	309	2155	0.186829	3.05626e-22	2650	2.98403e-20
ENSG00000119285	chr1_236159800_236164200	chr1_236320000_236325400	280	351	822	3049	0.186829	1.21295e-36	4502	5.87167e-34
ENSG00000176444	chr1_155914400_155918000	chr1_156116000_156119400	25	60	76	746	0.186826	1.43835e-08	907	6.25754e-08
ENSG00000184260	chr1_149223800_149224600	chr1_150132400_150132800	60	240	74	1044	0.186826	1.32675e-12	1418	1.55491e-11
ENSG00000169299	chr4_38129200_38136600	chr4_38732000_38733200	45	273	43	1202	0.186822	9.64262e-14	1563	1.48401e-12
ENSG00000106153	chr7_55572000_55590800	chr7_55601800_55603200	66	101	196	949	0.186777	9.16852e-12	1312	8.7445e-11
ENSG00000117751	chr1_27164400_27167000	chr1_28210400_28214600	31	65	111	993	0.186774	6.99579e-11	1200	5.38069e-10
ENSG00000092964	chr8_27219600_27234000	chr8_27245000_27251200	96	573	60	1468	0.186761	1.07818e-18	2197	5.21132e-17
ENSG00000156515	chr10_70803400_70808200	chr10_70824600_70826600	68	220	166	2350	0.186753	2.01063e-23	2804	2.39669e-21
ENSG00000135916	chr2_231454200_231465200	chr2_231524600_231530400	35	61	110	662	0.186738	2.9812e-08	868	1.19918e-07
ENSG00000168116	chr6_56457000_56460400	chr6_56630400_56632800	24	77	62	907	0.186735	7.49123e-10	1070	4.44539e-09
ENSG00000124383	chr2_70386800_70389400	chr2_70418200_70418600	44	111	146	1699	0.186701	3.81566e-17	2000	1.31541e-15
ENSG00000165304	chr9_37369800_37378600	chr9_37398400_37406200	98	395	132	1948	0.186669	1.32013e-21	2573	1.14995e-19
ENSG00000168538	chr4_185200600_185204800	chr4_185247400_185252800	138	507	138	1598	0.186667	4.13115e-20	2381	2.63956e-18
ENSG00000121380	chr12_11911800_11933400	chr12_12160000_12163800	42	92	63	378	0.186657	6.61213e-06	575	1.51725e-05
ENSG00000253320	chr8_103576400_103581400	chr8_103672600_103675600	20	63	49	660	0.186648	1.21638e-07	792	4.21765e-07
ENSG00000147535	chr8_37738000_37740400	chr8_38627600_38630200	24	37	63	289	0.186606	0.000136548	413	0.000235279
ENSG00000135898	chr2_231524600_231530400	chr2_232526200_232528400	65	147	132	920	0.186572	2.30317e-11	1264	1.9942e-10
ENSG00000105851	chr7_105697400_105700400	chr7_105700800_105704000	15	57	34	623	0.18657	3.90881e-07	729	1.19574e-06
ENSG00000163898	chr3_185080400_185081000	chr3_185254800_185256400	32	72	131	1542	0.186549	2.22631e-15	1777	5.06298e-14
ENSG00000115459	chr2_85166600_85167000	chr2_85167400_85170400	29	99	50	619	0.186545	1.1283e-07	797	3.94407e-07
ENSG00000061938	chr3_195905600_195913600	chr3_196230600_196231200	65	195	103	994	0.186538	4.32439e-12	1357	4.47287e-11
ENSG00000169118	chr15_63775400_63779800	chr15_65186000_65186400	31	68	105	962	0.186463	1.39314e-10	1166	9.92983e-10
ENSG00000160991	chr7_102048000_102050400	chr7_102066200_102068200	22	23	155	935	0.186461	2.44372e-10	1135	1.641e-09
ENSG00000187990	chr6_26240000_26240600	chr6_27114400_27115000	30	32	199	1140	0.186456	1.99849e-12	1401	2.23972e-11
ENSG00000106305	chr7_5268800_5271800	chr7_5735600_5741800	27	47	80	462	0.186445	3.17807e-06	616	7.85079e-06
ENSG00000206579	chr8_56882000_56888800	chr8_56987000_56987600	61	170	173	2086	0.186405	6.64567e-21	2490	4.97563e-19
ENSG00000100368	chr22_36754800_36766800	chr22_37296200_37299000	16	48	44	594	0.186388	6.58387e-07	702	1.90917e-06
ENSG00000213445	chr11_64618400_64628200	chr11_65272200_65275400	65	175	86	665	0.186342	3.41059e-09	991	1.72812e-08
ENSG00000164611	chr5_159867000_159871800	chr5_159894600_159895000	37	51	145	721	0.186341	6.67923e-09	954	3.1514e-08
ENSG00000099860	chr19_1855200_1855600	chr19_3155200_3156000	15	51	44	829	0.186325	8.79813e-09	939	4.02913e-08
ENSG00000173442	chr11_64618400_64628200	chr11_65057800_65060800	57	324	51	1216	0.1863	2.45852e-14	1648	4.37144e-13
ENSG00000164402	chr5_131799800_131804000	chr5_131995600_132000800	72	113	182	838	0.186278	7.18658e-11	1205	5.51039e-10
ENSG00000113575	chr5_133438400_133441400	chr5_133467000_133477200	60	78	303	1717	0.18627	2.67382e-18	2158	1.18657e-16
ENSG00000126698	chr1_27955200_27959600	chr1_28974800_28975800	145	379	235	1850	0.186267	8.49519e-22	2609	7.70705e-20
ENSG00000142186	chr11_64618400_64628200	chr11_65355600_65357200	61	182	77	683	0.186218	2.81125e-09	1003	1.45294e-08
ENSG00000184270	chr1_150132400_150132800	chr1_150536800_150540000	27	54	86	641	0.186207	9.74102e-08	808	3.46153e-07
ENSG00000143466	chr1_206288400_206295000	chr1_206747200_206755800	51	189	82	1126	0.186199	9.21415e-13	1448	1.1225e-11
ENSG00000146232	chr6_43346400_43353000	chr6_43681800_43683600	45	136	88	943	0.186176	6.48944e-11	1212	5.03204e-10
ENSG00000142784	chr1_28210400_28214600	chr1_28241200_28241600	37	108	88	1002	0.186176	4.28717e-11	1235	3.47217e-10
ENSG00000142546	chr19_49998800_49999600	chr19_50372400_50373000	28	91	50	577	0.18614	3.04999e-07	746	9.57003e-07
ENSG00000170542	chr6_2856800_2859000	chr6_2859400_2864400	62	196	138	1729	0.186119	5.13601e-18	2125	2.14277e-16
ENSG00000184260	chr1_149223800_149224600	chr1_149858000_149858800	85	215	133	985	0.186118	1.61616e-12	1418	1.85416e-11
ENSG00000198668	chr14_89897000_89898200	chr14_91693200_91697200	129	248	353	2242	0.186118	1.43066e-24	2972	1.99796e-22
ENSG00000132570	chr5_133435000_133437800	chr5_133467000_133477200	55	109	161	1115	0.186111	1.09069e-12	1440	1.30469e-11
ENSG00000162885	chr1_234908000_234909600	chr1_235140400_235153800	74	54	344	863	0.186094	7.23084e-12	1335	7.0643e-11
ENSG00000133884	chr11_64546000_64546800	chr11_65355600_65357200	57	177	93	955	0.186093	1.87694e-11	1282	1.65983e-10
ENSG00000119965	chr10_125151200_125152400	chr10_125153200_125163600	35	76	76	512	0.186064	7.27856e-07	699	2.08884e-06
ENSG00000176340	chr11_64546000_64546800	chr11_64618400_64628200	80	119	168	670	0.18605	1.57171e-09	1037	8.62944e-09
ENSG00000130544	chr19_6527200_6530200	chr19_6737600_6739000	25	47	80	542	0.186024	8.01932e-07	694	2.27975e-06
ENSG00000130475	chr19_17377000_17378200	chr19_18262400_18263400	36	114	67	755	0.18602	5.12289e-09	972	2.48437e-08
ENSG00000112137	chr6_12116000_12120800	chr6_13304000_13306200	24	76	73	1217	0.186009	2.75321e-12	1390	2.98427e-11
ENSG00000166295	chr10_74079400_74081800	chr10_74092000_74097200	79	228	136	1271	0.186007	8.294e-15	1714	1.65138e-13
ENSG00000148719	chr10_74008000_74009400	chr10_74057800_74059200	40	111	87	857	0.186006	5.56591e-10	1095	3.41394e-09
ENSG00000155034	chr7_5268800_5271800	chr7_5577800_5579200	19	69	41	651	0.186	1.67614e-07	780	5.61593e-07
ENSG00000064102	chr12_26900800_26903000	chr12_26903600_26905800	26	165	46	2358	0.185999	1.24868e-21	2595	1.0907e-19
ENSG00000169641	chr1_24044600_24050600	chr1_24230800_24235600	47	120	136	1413	0.185943	8.17714e-15	1716	1.63041e-13
ENSG00000125991	chr20_34204200_34204800	chr20_34359400_34360200	51	152	88	865	0.185878	1.90781e-10	1156	1.31676e-09
ENSG00000120963	chr8_101449400_101453000	chr8_101503600_101507000	45	88	154	1165	0.185865	9.42867e-13	1452	1.14577e-11
ENSG00000109771	chr4_185337600_185342600	chr4_185427600_185428400	21	83	39	653	0.185828	1.28708e-07	796	4.43396e-07
ENSG00000109762	chr4_185337600_185342600	chr4_185343000_185345000	79	556	112	5842	0.185742	3.18602e-52	6589	3.10833e-49
ENSG00000168067	chr11_64546000_64546800	chr11_65272200_65275400	60	160	104	861	0.18574	1.16908e-10	1185	8.49662e-10
ENSG00000169118	chr15_63765000_63766600	chr15_64183400_64189800	40	108	94	924	0.185724	1.65088e-10	1166	1.15675e-09
ENSG00000165476	chr10_64412400_64414200	chr10_64492000_64496600	46	93	177	1568	0.185719	4.4159e-16	1884	1.18396e-14
ENSG00000070614	chr5_150437800_150452000	chr5_150502200_150509400	63	151	131	998	0.185691	6.96243e-12	1343	6.82578e-11
ENSG00000176340	chr11_63334200_63335800	chr11_64618400_64628200	45	46	203	743	0.185666	1.70003e-09	1037	9.25802e-09
ENSG00000144837	chr3_119281600_119282800	chr3_119813200_119814200	74	61	240	564	0.185654	9.9635e-09	939	4.50378e-08
ENSG00000072954	chr19_16250800_16254200	chr19_17414200_17414600	18	68	35	553	0.185654	1.21511e-06	674	3.31248e-06
ENSG00000050393	chr6_13260000_13263400	chr6_14108000_14110000	26	37	133	873	0.185639	9.61251e-10	1069	5.56539e-09
ENSG00000121594	chr3_119356200_119359200	chr3_119813200_119814200	358	377	1191	3756	0.185635	3.16862e-45	5682	2.4655e-42
ENSG00000173320	chr4_183899000_183900200	chr4_185200600_185204800	23	19	108	313	0.185602	5.873e-05	463	0.000109281
ENSG00000144843	chr3_119281600_119282800	chr3_119356200_119359200	44	87	95	556	0.185545	1.73432e-07	782	5.7911e-07
ENSG00000096092	chr6_52363400_52365000	chr6_52399400_52403200	24	40	67	349	0.18554	4.31471e-05	480	8.25691e-05
ENSG00000138459	chr3_111831000_111843800	chr3_111852200_111856200	63	193	81	747	0.18554	7.49814e-10	1084	4.44928e-09
ENSG00000087299	chr14_50465600_50466400	chr14_50549800_50555000	33	42	187	1149	0.185537	2.15164e-12	1411	2.39295e-11
ENSG00000170915	chr6_52160600_52163200	chr6_52399400_52403200	48	79	174	1048	0.185527	6.53141e-12	1349	6.45104e-11
ENSG00000171612	chr1_10092400_10093000	chr1_9599000_9599800	27	71	67	651	0.185516	9.41542e-08	816	3.35768e-07
ENSG00000198805	chr14_20811000_20811600	chr14_21737600_21738600	44	90	83	483	0.185512	7.71737e-07	700	2.20157e-06
ENSG00000163950	chr4_1195400_1197400	chr4_2263800_2264400	48	57	251	1273	0.185511	4.44594e-14	1629	7.44002e-13
ENSG00000167881	chr17_74268200_74269600	chr17_74487600_74490600	85	251	187	2047	0.185495	2.50646e-21	2570	2.05623e-19
ENSG00000164305	chr4_185200600_185204800	chr4_185337600_185342600	155	612	137	1718	0.185437	1.02862e-21	2622	9.18087e-20
ENSG00000197136	chr11_64618400_64628200	chr11_65272200_65275400	52	144	57	437	0.185376	9.43041e-07	690	2.63658e-06
ENSG00000164933	chr8_103576400_103581400	chr8_103823000_103824400	51	97	176	1274	0.185356	8.10384e-14	1598	1.26828e-12
ENSG00000166321	chr10_74057800_74059200	chr10_74092000_74097200	34	68	104	746	0.185353	8.33904e-09	952	3.83996e-08
ENSG00000155850	chr5_149182600_149187400	chr5_150159800_150160200	21	73	28	317	0.185302	9.41059e-05	439	0.000167725
ENSG00000094804	chr17_37911600_37916200	chr17_38024000_38025400	25	91	50	747	0.185301	1.69776e-08	913	7.26032e-08
ENSG00000168067	chr11_63606000_63606600	chr11_64546000_64546800	53	85	167	880	0.185251	1.31e-10	1185	9.40489e-10
ENSG00000126391	chr11_65272200_65275400	chr11_65657800_65658200	31	116	53	756	0.185231	7.94064e-09	956	3.67613e-08
ENSG00000119953	chr10_112170200_112176200	chr10_112625600_112630800	68	255	87	1098	0.18523	4.17157e-13	1508	5.52507e-12
ENSG00000214753	chr11_61738400_61741200	chr11_62389400_62390200	38	64	168	1241	0.185216	3.97079e-13	1511	5.28419e-12
ENSG00000101363	chr20_35220600_35223600	chr20_35233800_35234200	22	40	89	685	0.185216	6.89074e-08	836	2.53555e-07
ENSG00000173486	chr11_63606000_63606600	chr11_64546000_64546800	37	64	110	623	0.185169	7.19884e-08	834	2.63706e-07
ENSG00000168066	chr11_64618400_64628200	chr11_65206400_65212200	178	713	220	3061	0.185159	1.70835e-33	4172	6.70804e-31
ENSG00000203710	chr1_206676800_206678000	chr1_207997200_207999400	35	57	117	653	0.185118	4.38652e-08	862	1.69229e-07
[truncated: 26,579 more rows]

## Sheet: Bonferroni0.05
List of enhancer-enhancer associations derived from the SHARE-seq LCL dataset passing Bonferroni-corrected p-value < 0.05 (no correlation threshold used)
[truncated: 41,494 more rows]
