# Supplementary material for: Multimodal single cell analysis infers widespread enhancer co-activity in a lymphoblastoid cell line
Source: Commun Biol. 2023 May 26;6:563. doi: 10.1038/s42003-023-04954-4 (PMC10219981; doi:10.1038/s42003-023-04954-4)
Supplement: Supplementary file 8 — Supplementary Data 6 [file 42003_2023_4954_MOESM8_ESM.xlsx]

## Sheet: Figure1c
#chr	centralStart	centralEnd	cisStart	cisEnd	corr	pval	normalised_contact	dist	res
1	169662000	169662001	169649500	169649501	0.031	0.176	7.50286	12500	1.61415
1	169885300	169885301	169649500	169649501	0.067	0.003	3.5731	235800	-1.40809
1	169885300	169885301	169662000	169662001	0.052	0.024	3.61434	223300	-1.41765
1	169662000	169662001	169649500	169649501	0.044	0.069	7.50286	12500	1.61415
1	169885300	169885301	169649500	169649501	0.089	0	3.5731	235800	-1.40809
1	169885300	169885301	169662000	169662001	0.037	0.127	3.61434	223300	-1.41765
1	27165700	27165701	27067400	27067401	0.138	0	4.96076	98300	-0.579244
1	27744500	27744501	27067400	27067401	0.1	0	1.653	677100	-1.53468
1	27770800	27770801	27067400	27067401	0.069	0.007	2.40257	703400	-0.678228
1	27807900	27807901	27067400	27067401	0.053	0.038	2.34837	740500	-0.581647
1	27957400	27957401	27067400	27067401	0.138	0	1.58904	890000	-0.733389
1	27989300	27989301	27067400	27067401	0.078	0.002	2.00561	921900	-0.187174
1	28195800	28195801	27067400	27067401	0.071	0.006	1.86684	1128400	0.513302
1	28202300	28202301	27067400	27067401	0.085	0.001	1.33551	1134900	0.00839765
1	28212500	28212501	27067400	27067401	0.083	0.001	0.774532	1145100	-0.51113
1	28241400	28241401	27067400	27067401	0.081	0.002	1.59324	1174000	0.425035
1	28499700	28499701	27067400	27067401	0.088	0.001	0.858746	1432300	0.740306
1	28526200	28526201	27067400	27067401	0.082	0.001	1.65304	1458800	1.6423
1	28571300	28571301	27067400	27067401	0.107	0	1.24708	1503900	1.41963
1	28574400	28574401	27067400	27067401	0.137	0	1.24708	1507000	1.43223
1	27744500	27744501	27165700	27165701	0.014	0.593	2.9547	578800	-0.632484
1	27770800	27770801	27165700	27165701	0.066	0.009	1.96069	605100	-1.51961
1	27807900	27807901	27165700	27165701	0.06	0.019	2.70529	642200	-0.624228
1	27957400	27957401	27165700	27165701	0.135	0	2.79951	791700	0.0775746
1	27989300	27989301	27165700	27165701	0.102	0	2.63955	823600	0.0472675
1	28195800	28195801	27165700	27165701	0.082	0.001	1.99155	1030100	0.238513
1	28202300	28202301	27165700	27165701	0.051	0.047	0.598326	1036600	-1.1283
1	28212500	28212501	27165700	27165701	0.171	0	2.64931	1046800	0.964139
1	28241400	28241401	27165700	27165701	0.13	0	1.66789	1075700	0.100173
1	28499700	28499701	27165700	27165701	0.111	0	1.06873	1334000	0.550786
1	28526200	28526201	27165700	27165701	0.104	0	1.29106	1360500	0.880815
1	28571300	28571301	27165700	27165701	0.085	0.001	2.03173	1405600	1.80478
1	28574400	28574401	27165700	27165701	0.139	0	2.03173	1408700	1.81738
1	27770800	27770801	27744500	27744501	0.073	0.004	7.22769	26300	1.39506
1	27807900	27807901	27744500	27744501	0.032	0.209	6.91233	63400	1.23048
1	27957400	27957401	27744500	27744501	0.103	0	5.60041	212900	0.526155
1	27989300	27989301	27744500	27744501	0.038	0.134	5.88039	244800	0.935778
1	28195800	28195801	27744500	27744501	-0.033	0.202	3.02096	451300	-1.0844
1	28202300	28202301	27744500	27744501	0.084	0.001	3.5757	457800	-0.503245
1	28212500	28212501	27744500	27744501	0.041	0.111	3.48404	468000	-0.553454
1	28241400	28241401	27744500	27744501	0.117	0	3.04107	496900	-0.878972
1	28499700	28499701	27744500	27744501	0.049	0.054	2.60947	755200	-0.260797
1	28526200	28526201	27744500	27744501	0.062	0.015	1.95727	781700	-0.805299
1	28571300	28571301	27744500	27744501	0.033	0.197	1.40122	826800	-1.17806
1	28574400	28574401	27744500	27744501	0.068	0.008	1.40122	829900	-1.16546
1	27807900	27807901	27770800	27770801	0.056	0.029	7.28295	37100	1.49421
1	27957400	27957401	27770800	27770801	0.132	0	5.53396	186600	0.352812
1	27989300	27989301	27770800	27770801	0.041	0.109	5.24949	218500	0.197992
1	28195800	28195801	27770800	27770801	0.059	0.021	3.39017	425000	-0.822085
1	28202300	28202301	27770800	27770801	0.049	0.056	3.27795	431500	-0.907882
1	28212500	28212501	27770800	27770801	0.11	0	3.33198	441700	-0.812399
1	28241400	28241401	27770800	27770801	0.072	0.005	2.90774	470600	-1.11919
1	28499700	28499701	27770800	27770801	0.111	0	2.80958	728900	-0.167577
1	28526200	28526201	27770800	27770801	0.056	0.029	2.41213	755400	-0.45733
1	28571300	28571301	27770800	27770801	0.062	0.015	2.56587	800500	-0.120301
1	28574400	28574401	27770800	27770801	0.138	0	2.56587	803600	-0.107702
1	27957400	27957401	27807900	27807901	0.085	0.001	5.49679	149500	0.164871
1	27989300	27989301	27807900	27807901	-0.007	0.777	5.59553	181400	0.393255
1	28195800	28195801	27807900	27807901	0.024	0.344	3.23365	387900	-1.12938
1	28202300	28202301	27807900	27807901	0.046	0.072	3.46581	394400	-0.8708
1	28212500	28212501	27807900	27807901	0.061	0.016	3.75468	404600	-0.54048
1	28241400	28241401	27807900	27807901	0.059	0.02	3.21385	433500	-0.963861
1	28499700	28499701	27807900	27807901	0.068	0.008	2.7993	691800	-0.328637
1	28526200	28526201	27807900	27807901	0.004	0.861	2.30146	718300	-0.718779
1	28571300	28571301	27807900	27807901	0.026	0.314	2.81546	763400	-0.0214875
1	28574400	28574401	27807900	27807901	0.076	0.003	2.81546	766500	-0.00888868
1	27989300	27989301	27957400	27957401	0.111	0	7.77328	31900	1.96341
1	28195800	28195801	27957400	27957401	0.121	0	4.29724	238400	-0.673377
1	28202300	28202301	27957400	27957401	0.107	0	4.98578	244900	0.0415711
1	28212500	28212501	27957400	27957401	0.138	0	5.20085	255100	0.298103
1	28241400	28241401	27957400	27957401	0.197	0	4.039	284000	-0.7463
1	28499700	28499701	27957400	27957401	0.153	0	3.49048	542300	-0.245044
1	28526200	28526201	27957400	27957401	0.119	0	3.18584	568800	-0.44199
1	28571300	28571301	27957400	27957401	0.148	0	3.9348	613900	0.49027
1	28574400	28574401	27957400	27957401	0.148	0	3.9348	617000	0.502868
1	28195800	28195801	27989300	27989301	0.041	0.112	4.48813	206500	-0.612139
1	28202300	28202301	27989300	27989301	0.084	0.001	4.12553	213000	-0.948325
1	28212500	28212501	27989300	27989301	0.104	0	4.46628	223200	-0.56612
1	28241400	28241401	27989300	27989301	0.125	0	3.81466	252100	-1.10028
1	28499700	28499701	27989300	27989301	0.086	0.001	3.41459	510400	-0.450586
1	28526200	28526201	27989300	27989301	0.11	0	2.8817	536900	-0.875779
1	28571300	28571301	27989300	27989301	0.084	0.001	2.98596	582000	-0.58822
1	28574400	28574401	27989300	27989301	0.153	0	2.98596	585100	-0.575622
1	28202300	28202301	28195800	28195801	0.045	0.081	9.26114	6500	3.34804
1	28212500	28212501	28195800	28195801	0.09	0	7.969	16700	2.09736
1	28241400	28241401	28195800	28195801	0.04	0.114	7.05625	45600	1.30206
1	28499700	28499701	28195800	28195801	0.077	0.003	5.37464	303900	0.670216
1	28526200	28526201	28195800	28195801	0.026	0.305	5.16968	330400	0.572962
1	28571300	28571301	28195800	28195801	0.033	0.2	5.04024	375500	0.626813
1	28574400	28574401	28195800	28195801	0.057	0.027	5.04024	378600	0.639412
1	28212500	28212501	28202300	28202301	0.12	0	8.68845	10200	2.79039
1	28241400	28241401	28202300	28202301	0.127	0	6.76647	39100	0.98587
1	28499700	28499701	28202300	28202301	0.123	0	5.28768	297400	0.556838
1	28526200	28526201	28202300	28202301	0.098	0	5.18315	323900	0.56001
1	28571300	28571301	28202300	28202301	0.12	0	4.81286	369000	0.373019
1	28574400	28574401	28202300	28202301	0.103	0	4.81286	372100	0.385618
1	28241400	28241401	28212500	28212501	0.157	0	7.22321	28900	1.40115
1	28499700	28499701	28212500	28212501	0.129	0	4.97416	287200	0.201869
1	28526200	28526201	28212500	28212501	0.172	0	5.31067	313700	0.646078
1	28571300	28571301	28212500	28212501	0.095	0	4.98128	358800	0.499982
1	28574400	28574401	28212500	28212501	0.185	0	4.98128	361900	0.512581
1	28499700	28499701	28241400	28241401	0.108	0	4.91681	258300	0.0270614
1	28526200	28526201	28241400	28241401	0.107	0	5.15827	284800	0.376228
1	28571300	28571301	28241400	28241401	0.108	0	4.47909	329900	-0.119662
1	28574400	28574401	28241400	28241401	0.157	0	4.47909	333000	-0.107063
1	28526200	28526201	28499700	28499701	0.111	0	7.51193	26500	1.68012
1	28571300	28571301	28499700	28499701	0.134	0	5.82157	71600	0.17305
1	28574400	28574401	28499700	28499701	0.183	0	5.82157	74700	0.185649
1	28571300	28571301	28526200	28526201	0.107	0	5.96693	45100	0.210708
1	28574400	28574401	28526200	28526201	0.172	0	5.96693	48200	0.223307
1	28574400	28574401	28571300	28571301	0.155	0	10.0956	3100	4.16864
1	24517000	24517001	24233200	24233201	0.13	0	3.93084	283800	-0.855273
1	25070400	25070401	24233200	24233201	0.131	0	2.50438	837200	-0.0326306
1	25292500	25292501	24233200	24233201	0.081	0.01	2.43178	1059300	0.797412
1	25348100	25348101	24233200	24233201	0.21	0	2.30409	1114900	0.895692
1	25354800	25354801	24233200	24233201	0.143	0	2.96454	1121600	1.58337
1	25070400	25070401	24517000	24517001	0.075	0.018	4.06163	553400	0.371215
1	25292500	25292501	24517000	24517001	0.146	0	3.16178	775500	0.374007
1	25348100	25348101	24517000	24517001	0.128	0	2.18948	831100	-0.372325
1	25354800	25354801	24517000	24517001	0.142	0	1.94123	837800	-0.593341
1	25292500	25292501	25070400	25070401	0.146	0	4.78543	222100	-0.251439
1	25348100	25348101	25070400	25070401	0.175	0	4.80903	277700	-0.00187279
1	25354800	25354801	25070400	25070401	0.163	0	4.70888	284400	-0.0747942
1	25348100	25348101	25292500	25292501	0.202	0	7.56962	55600	1.85608
1	25354800	25354801	25292500	25292501	0.132	0	7.49711	62300	1.81079
1	25354800	25354801	25348100	25348101	0.231	0	9.15768	6700	3.2454
1	32804700	32804701	32715400	32715401	0.074	0.001	6.17656	89300	0.59998
1	33447900	33447901	32715400	32715401	0.095	0	2.63872	732500	-0.32381
1	33459000	33459001	32715400	32715401	0.126	0	3.32036	743600	0.402949
1	33447900	33447901	32804700	32804701	0.105	0	3.43547	643200	0.110009
1	33459000	33459001	32804700	32804701	0.132	0	3.35179	654300	0.0714424
1	33459000	33459001	33447900	33447901	0.093	0	8.24578	11100	2.35138
1	24047600	24047601	23918800	23918801	0.053	0.011	5.61603	128800	0.199981
1	24054600	24054601	23918800	23918801	0.052	0.013	5.15861	135800	-0.228987
1	24233200	24233201	23918800	23918801	0.089	0	4.12366	314400	-0.53809
1	24054600	24054601	24047600	24047601	0.051	0.016	9.21627	7000	3.30521
1	24233200	24233201	24047600	24047601	0.141	0	5.4485	185600	0.263288
1	24233200	24233201	24054600	24054601	0.13	0	4.96424	178600	-0.249421
1	6845500	6845501	6420300	6420301	0.11	0	3.11262	425200	-1.09882
1	1712500	1712501	1609400	1609401	0.06	0.025	5.1484	103100	-0.3721
1	2232900	2232901	1609400	1609401	0.13	0	2.54285	623500	-0.862672
1	2480200	2480201	1609400	1609401	0.163	0	1.54024	870800	-0.86022
1	713700	713701	1609400	1609401	0.109	0	1.49835	895700	-0.800914
1	2232900	2232901	1712500	1712501	0.041	0.123	3.51268	520400	-0.311853
1	2480200	2480201	1712500	1712501	0.075	0.005	3.2069	767700	0.387433
1	713700	713701	1712500	1712501	0.125	0	1.5698	998800	-0.310446
1	2480200	2480201	2232900	2232901	0.166	0	4.96677	247300	0.0323203
1	713700	713701	2232900	2232901	0.202	0	0	1519200	0.234734
1	713700	713701	2480200	2480201	0.104	0	0	1766500	1.2398
1	2480200	2480201	1712500	1712501	0.044	0.127	3.2069	767700	0.387433
1	713700	713701	1712500	1712501	0.075	0.009	1.5698	998800	-0.310446
1	713700	713701	2480200	2480201	0.036	0.21	0	1766500	1.2398
1	114400800	114400801	114326600	114326601	0.04	0	5.9311	74200	0.293149
1	114483400	114483401	114326600	114326601	0.029	0.008	5.48728	156800	0.185027
1	114483400	114483401	114400800	114400801	0.026	0.017	6.15437	82600	0.55056
1	28975300	28975301	28526200	28526201	0.062	0.173	3.40746	449100	-0.706843
1	210858400	210858401	209925400	209925401	0.091	0	1.63354	933000	-0.514128
1	172311800	172311801	172151600	172151601	0.083	0.002	6.69691	160200	1.40847
1	172326500	172326501	172151600	172151601	0.051	0.062	6.19311	174900	0.964419
1	172362400	172362401	172151600	172151601	0.034	0.206	6.41908	210800	1.33629
1	172326500	172326501	172311800	172311801	0.089	0.001	7.89835	14700	2.01858
1	172362400	172362401	172311800	172311801	0.065	0.016	7.30546	50600	1.57159
1	172362400	172362401	172326500	172326501	0.124	0	7.31005	35900	1.51643
1	40851600	40851601	40778800	40778801	0.087	0	5.83214	72800	0.188495
1	40857800	40857801	40778800	40778801	0.082	0	5.83753	79000	0.219089
1	41469100	41469101	40778800	40778801	0.062	0	2.98678	690300	-0.147256
1	42089100	42089101	40778800	40778801	0.065	0	0	1310300	-0.614266
1	42164800	42164801	40778800	40778801	0.061	0	0.68102	1386000	0.37441
1	42193200	42193201	40778800	40778801	0.051	0	0.85716	1414400	0.665971
1	42205500	42205501	40778800	40778801	0.026	0.071	1.03912	1426700	0.897922
1	42217600	42217601	40778800	40778801	0.044	0.002	0.456843	1438800	0.364819
1	42269400	42269401	40778800	40778801	0.017	0.246	1.24366	1490600	1.36216
1	42421400	42421401	40778800	40778801	0.05	0	0.925092	1642600	1.66134
1	40857800	40857801	40851600	40851601	0.064	0	9.46238	6200	3.54806
1	41469100	41469101	40851600	40851601	0.08	0	2.18693	617500	-1.24297
1	42089100	42089101	40851600	40851601	0.051	0	1.27914	1237500	0.369008
1	42164800	42164801	40851600	40851601	0.088	0	1.51439	1313200	0.911907
1	42193200	42193201	40851600	40851601	0.107	0	1.16914	1341600	0.682085
1	42205500	42205501	40851600	40851601	0.057	0	2.08646	1353900	1.64939
1	42217600	42217601	40851600	40851601	0.113	0	2.15049	1366000	1.7626
1	42269400	42269401	40851600	40851601	0.038	0.009	0.76701	1417800	0.589639
1	42421400	42421401	40851600	40851601	0.086	0	1.25289	1569800	1.69327
1	41469100	41469101	40857800	40857801	0.048	0.001	2.61473	611300	-0.840368
1	42089100	42089101	40857800	40857801	0.044	0.002	0.667243	1231300	-0.26809
1	42164800	42164801	40857800	40857801	0.069	0	0	1307000	-0.627677
1	42193200	42193201	40857800	40857801	0.011	0.422	1.83716	1335400	1.32491
1	42205500	42205501	40857800	40857801	0.056	0	0.739018	1347700	0.276751
1	42217600	42217601	40857800	40857801	0.065	0	1.53108	1359800	1.11799
1	42269400	42269401	40857800	40857801	0.027	0.064	0.658428	1411600	0.455861
1	42421400	42421401	40857800	40857801	0.049	0.001	1.09761	1563600	1.51279
1	42089100	42089101	41469100	41469101	0.039	0.006	2.32703	620000	-1.09271
1	42164800	42164801	41469100	41469101	0.066	0	1.99544	695700	-1.11665
1	42193200	42193201	41469100	41469101	0.053	0	2.17507	724100	-0.821601
1	42205500	42205501	41469100	41469101	0.056	0	1.85284	736400	-1.09384
1	42217600	42217601	41469100	41469101	0.076	0	2.0801	748500	-0.817404
1	42269400	42269401	41469100	41469101	0.068	0	1.93455	800300	-0.752428
1	42421400	42421401	41469100	41469101	0.059	0	2.29116	952300	0.221931
1	42164800	42164801	42089100	42089101	0.082	0	5.71659	75700	0.0847373
1	42193200	42193201	42089100	42089101	0.032	0.023	6.08678	104100	0.570342
1	42205500	42205501	42089100	42089101	0.054	0	5.88794	116400	0.421497
1	42217600	42217601	42089100	42089101	0.037	0.01	5.84052	128500	0.42325
1	42269400	42269401	42089100	42089101	0.042	0.003	5.65592	180300	0.449176
1	42421400	42421401	42089100	42089101	0.059	0	3.93535	332300	-0.653646
1	42193200	42193201	42164800	42164801	0.035	0.015	6.83777	28400	1.01368
1	42205500	42205501	42164800	42164801	0.048	0.001	6.01053	40700	0.23643
1	42217600	42217601	42164800	42164801	0.067	0	6.18618	52800	0.46125
1	42269400	42269401	42164800	42164801	0.024	0.092	5.57311	104600	0.0587067
1	42421400	42421401	42164800	42164801	0.051	0	4.29322	256600	-0.603434
1	42205500	42205501	42193200	42193201	0.056	0	7.56717	12300	1.67764
1	42217600	42217601	42193200	42193201	0.068	0	7.33792	24400	1.49757
1	42269400	42269401	42193200	42193201	0.063	0	6.29228	76200	0.662458
1	42421400	42421401	42193200	42193201	0.037	0.01	4.72345	228200	-0.288622
1	42217600	42217601	42205500	42205501	0.091	0	8.06029	12100	2.16996
1	42269400	42269401	42205500	42205501	0.014	0.337	6.34825	63900	0.668434
1	42421400	42421401	42205500	42205501	0.039	0.006	4.80451	215900	-0.257553
1	42269400	42269401	42217600	42217601	0.071	0	6.50179	51800	0.772798
1	42421400	42421401	42217600	42217601	0.095	0	4.66763	203800	-0.443611
1	42421400	42421401	42269400	42269401	0.049	0.001	4.7274	152000	-0.594366
1	24047600	24047601	23904000	23904001	0.107	0	5.75695	143600	0.401051
1	24054600	24054601	23904000	23904001	0.118	0	5.29849	150600	-0.0289603
1	24233200	24233201	23904000	23904001	0.103	0	4.05738	329200	-0.544219
1	24517000	24517001	23904000	23904001	0.04	0.066	3.15774	613000	-0.290449
1	24719200	24719201	23904000	23904001	0.072	0.001	2.13825	815200	-0.488175
1	24054600	24054601	24047600	24047601	0.072	0.001	9.21627	7000	3.30521
1	24233200	24233201	24047600	24047601	0.168	0	5.4485	185600	0.263288
1	24517000	24517001	24047600	24047601	0.105	0	3.2847	469400	-0.747109
1	24719200	24719201	24047600	24047601	0.071	0.001	2.84484	671600	-0.365198
1	24233200	24233201	24054600	24054601	0.111	0	4.96424	178600	-0.249421
1	24517000	24517001	24054600	24054601	0.102	0	2.5894	462400	-1.47085
1	24719200	24719201	24054600	24054601	0.045	0.038	2.9455	664600	-0.292986
1	24517000	24517001	24233200	24233201	0.151	0	3.93084	283800	-0.855273
1	24719200	24719201	24233200	24233201	0.114	0	3.46553	486000	-0.498807
1	24719200	24719201	24517000	24517001	0.124	0	7.06524	202200	1.9475
1	11045800	11045801	11025700	11025701	0.11	0	7.46801	20100	1.61019
1	11968000	11968001	11025700	11025701	0.231	0	3.07247	942300	0.962596
1	11969800	11969801	11025700	11025701	0.087	0.001	3.07247	944100	0.969911
1	12100700	12100701	11025700	11025701	0.188	0	2.80182	1075000	1.23126
1	12107900	12107901	11025700	11025701	0.125	0	3.07133	1082200	1.53003
1	12115900	12115901	11025700	11025701	0.162	0	2.73872	1090200	1.22994
1	12210400	12210401	11025700	11025701	0.126	0	2.39393	1184700	1.26921
1	12260300	12260301	11025700	11025701	0.127	0	2.03332	1234600	1.1114
1	11968000	11968001	11045800	11045801	0.093	0	3.05431	922200	0.862753
1	11969800	11969801	11045800	11045801	0.052	0.046	3.05431	924000	0.870068
1	12100700	12100701	11045800	11045801	0.1	0	2.59627	1054900	0.944026
1	12107900	12107901	11045800	11045801	0.097	0	2.69494	1062100	1.07196
1	12115900	12115901	11045800	11045801	0.166	0	2.37732	1070100	0.786844
1	12210400	12210401	11045800	11045801	0.075	0.004	1.48443	1164600	0.278018
1	12260300	12260301	11045800	11045801	0.098	0	1.85356	1214500	0.849948
1	11969800	11969801	11968000	11968001	0.137	0	10.6463	1800	4.71415
1	12100700	12100701	11968000	11968001	0.182	0	5.45114	132700	0.0509391
1	12107900	12107901	11968000	11968001	0.091	0	5.32081	139900	-0.0501242
1	12115900	12115901	11968000	11968001	0.229	0	5.34224	147900	0.00381246
1	12210400	12210401	11968000	11968001	0.17	0	4.0105	242400	-0.943866
1	12260300	12260301	11968000	11968001	0.158	0	3.96814	292300	-0.78342
1	12100700	12100701	11969800	11969801	0.071	0.006	5.45114	130900	0.0436236
1	12107900	12107901	11969800	11969801	0.067	0.011	5.32081	138100	-0.0574396
1	12115900	12115901	11969800	11969801	0.087	0.001	5.34224	146100	-0.003503
1	12210400	12210401	11969800	11969801	0.072	0.006	4.0105	240600	-0.951182
1	12260300	12260301	11969800	11969801	0.107	0	3.96814	290500	-0.790735
1	12107900	12107901	12100700	12100701	0.079	0.003	9.13934	7200	3.22909
1	12115900	12115901	12100700	12100701	0.164	0	7.76543	15200	1.88769
1	12210400	12210401	12100700	12100701	0.12	0	5.26149	109700	-0.232188
1	12260300	12260301	12100700	12100701	0.118	0	4.90016	159600	-0.39072
1	12115900	12115901	12107900	12107901	0.111	0	8.49018	8000	2.58318
1	12210400	12210401	12107900	12107901	0.151	0	5.33759	102500	-0.185353
1	12260300	12260301	12107900	12107901	0.091	0	5.36643	152400	0.0462913
1	12210400	12210401	12115900	12115901	0.19	0	5.37531	94500	-0.180142
1	12260300	12260301	12115900	12115901	0.155	0	5.3967	144400	0.0440485
1	12260300	12260301	12210400	12210401	0.168	0	7.31675	49900	1.58004
1	24719200	24719201	24517000	24517001	0.086	0	7.06524	202200	1.9475
1	25054100	25054101	24517000	24517001	0.051	0	3.25393	537100	-0.502732
1	25070400	25070401	24517000	24517001	0.113	0	4.06163	553400	0.371215
1	25228300	25228301	24517000	24517001	0.042	0	3.35017	711300	0.301482
1	25246300	25246301	24517000	24517001	0.056	0	3.3972	729300	0.421672
1	25264600	25264601	24517000	24517001	0.063	0	2.68298	747600	-0.218178
1	25276700	25276701	24517000	24517001	0.053	0	3.18214	759700	0.330159
1	25282100	25282101	24517000	24517001	0.016	0.172	3.39473	765100	0.56469
1	25292500	25292501	24517000	24517001	0.085	0	3.16178	775500	0.374007
1	25348100	25348101	24517000	24517001	0.082	0	2.18948	831100	-0.372325
1	25354800	25354801	24517000	24517001	0.075	0	1.94123	837800	-0.593341
1	25358500	25358501	24517000	24517001	0.069	0	2.94033	841500	0.420796
1	25803500	25803501	24517000	24517001	0.071	0	1.93933	1286500	1.22833
1	25875900	25875901	24517000	24517001	0.097	0	0.564945	1358900	0.148197
1	25054100	25054101	24719200	24719201	0.022	0.069	3.02311	334900	-1.55532
1	25070400	25070401	24719200	24719201	0.096	0	2.68792	351200	-1.82426
1	25228300	25228301	24719200	24719201	0.048	0	2.64739	509100	-1.22307
1	25246300	25246301	24719200	24719201	0.048	0	3.09453	527100	-0.702777
1	25264600	25264601	24719200	24719201	0.052	0	2.94205	545400	-0.780874
1	25276700	25276701	24719200	24719201	0.055	0	1.95965	557500	-1.7141
1	25282100	25282101	24719200	24719201	0.025	0.032	2.52791	562900	-1.12389
1	25292500	25292501	24719200	24719201	0.079	0	2.96827	573300	-0.641265
1	25348100	25348101	24719200	24719201	0.099	0	2.746	628900	-0.637576
1	25354800	25354801	24719200	24719201	0.058	0	2.63614	635600	-0.720199
1	25358500	25358501	24719200	24719201	0.065	0	2.9426	639300	-0.39871
1	25803500	25803501	24719200	24719201	0.043	0	2.18602	1084300	0.653256
1	25875900	25875901	24719200	24719201	0.085	0	1.28723	1156700	0.0487117
1	25070400	25070401	25054100	25054101	0.035	0.003	7.28952	16300	1.41625
1	25228300	25228301	25054100	25054101	0.029	0.016	4.6902	174200	-0.541342
1	25246300	25246301	25054100	25054101	0.038	0.001	4.20639	192200	-0.951996
1	25264600	25264601	25054100	25054101	0.044	0	4.16972	210500	-0.914289
1	25276700	25276701	25054100	25054101	0.032	0.008	4.35736	222600	-0.677471
1	25282100	25282101	25054100	25054101	0.044	0	3.80823	228000	-1.20466
1	25292500	25292501	25054100	25054101	0.042	0	3.91747	238400	-1.05315
1	25348100	25348101	25054100	25054101	0.064	0	4.16934	294000	-0.575318
1	25354800	25354801	25054100	25054101	0.046	0	4.20248	300700	-0.514944
1	25358500	25358501	25054100	25054101	0.008	0.515	4.35513	304400	-0.347255
1	25803500	25803501	25054100	25054101	0.007	0.559	2.17725	749400	-0.71659
1	25875900	25875901	25054100	25054101	0.059	0	2.11613	821800	-0.483473
1	25228300	25228301	25070400	25070401	0.05	0	3.9964	157900	-1.30138
1	25246300	25246301	25070400	25070401	0.068	0	4.72226	175900	-0.50237
1	25264600	25264601	25070400	25070401	0.084	0	3.71535	194200	-1.4349
1	25276700	25276701	25070400	25070401	0.061	0	4.42188	206300	-0.679202
1	25282100	25282101	25070400	25070401	0.022	0.069	4.1944	211700	-0.884733
1	25292500	25292501	25070400	25070401	0.1	0	4.78543	222100	-0.251439
1	25348100	25348101	25070400	25070401	0.11	0	4.80903	277700	-0.00187279
1	25354800	25354801	25070400	25070401	0.111	0	4.70888	284400	-0.0747942
1	25358500	25358501	25070400	25070401	0.065	0	4.24921	288100	-0.519421
1	25803500	25803501	25070400	25070401	0.05	0	3.03097	733100	0.0708814
1	25875900	25875901	25070400	25070401	0.122	0	3.04904	805500	0.383199
1	25246300	25246301	25228300	25228301	0.041	0.001	7.21762	18000	1.35127
1	25264600	25264601	25228300	25228301	0.041	0.001	5.6213	36300	-0.170689
1	25276700	25276701	25228300	25228301	0.005	0.697	5.50685	48400	-0.235957
1	25282100	25282101	25228300	25228301	0.011	0.335	5.41819	53800	-0.302675
1	25292500	25292501	25228300	25228301	0.031	0.009	5.11307	64200	-0.565524
1	25348100	25348101	25228300	25228301	0.045	0	4.67309	119800	-0.779535
1	25354800	25354801	25228300	25228301	0.068	0	5.04133	126500	-0.384069
1	25358500	25358501	25228300	25228301	0.054	0	5.37274	130200	-0.0376221
1	25803500	25803501	25228300	25228301	0.037	0.002	2.969	575200	-0.63282
1	25875900	25875901	25228300	25228301	0.032	0.007	3.15668	647600	-0.150895
1	25264600	25264601	25246300	25246301	0.055	0	6.90509	18300	1.03995
1	25276700	25276701	25246300	25246301	0.074	0	6.40455	30400	0.588591
1	25282100	25282101	25246300	25246301	0.051	0	6.30722	35800	0.513208
1	25292500	25292501	25246300	25246301	0.097	0	5.97948	46200	0.227729
1	25348100	25348101	25246300	25246301	0.096	0	6.04795	101800	0.522166
1	25354800	25354801	25246300	25246301	0.069	0	5.94791	108500	0.44936
1	25358500	25358501	25246300	25246301	0.072	0	6.28081	112200	0.797295
1	25803500	25803501	25246300	25246301	0.044	0	2.24086	557200	-1.43412
1	25875900	25875901	25246300	25246301	0.05	0	3.01016	629600	-0.370563
1	25276700	25276701	25264600	25264601	0.034	0.005	7.71222	12100	1.82188
1	25282100	25282101	25264600	25264601	0.058	0	7.48199	17500	1.6136
1	25292500	25292501	25264600	25264601	0.073	0	6.78344	27900	0.957319
1	25348100	25348101	25264600	25264601	0.091	0	6.40985	83500	0.809696
1	25354800	25354801	25264600	25264601	0.082	0	6.49749	90200	0.924567
1	25358500	25358501	25264600	25264601	0.07	0	6.78509	93900	1.2272
1	25803500	25803501	25264600	25264601	0.05	0	2.57414	538900	-1.1752
1	25875900	25875901	25264600	25264601	0.088	0	3.35261	611300	-0.10249
1	25282100	25282101	25276700	25276701	0.051	0	9.0267	5400	3.10914
1	25292500	25292501	25276700	25276701	0.06	0	7.56788	15800	1.69258
1	25348100	25348101	25276700	25276701	0.061	0	6.7048	71400	1.05547
1	25354800	25354801	25276700	25276701	0.056	0	6.8723	78100	1.2502
1	25358500	25358501	25276700	25276701	0.034	0.004	7.12159	81800	1.51452
1	25803500	25803501	25276700	25276701	0.028	0.019	3.3819	526800	-0.416619
1	25875900	25875901	25276700	25276701	0.059	0	2.99143	599200	-0.512849
1	25292500	25292501	25282100	25282101	0.043	0	7.83841	10400	1.94117
1	25348100	25348101	25282100	25282101	0.073	0	6.98937	66000	1.31809
1	25354800	25354801	25282100	25282101	0.053	0	6.94406	72700	1.30001
1	25358500	25358501	25282100	25282101	0.007	0.547	7.28831	76400	1.6593
1	25803500	25803501	25282100	25282101	0.02	0.088	2.65548	521400	-1.16498
1	25875900	25875901	25282100	25282101	0.011	0.361	2.5309	593800	-0.995329
1	25348100	25348101	25292500	25292501	0.118	0	7.56962	55600	1.85608
1	25354800	25354801	25292500	25292501	0.116	0	7.49711	62300	1.81079
1	25358500	25358501	25292500	25292501	0.071	0	7.6136	66000	1.94233
1	25803500	25803501	25292500	25292501	0.063	0	3.47499	511000	-0.387743
1	25875900	25875901	25292500	25292501	0.077	0	2.86252	583400	-0.705974
1	25354800	25354801	25348100	25348101	0.126	0	9.15768	6700	3.2454
1	25358500	25358501	25348100	25348101	0.111	0	8.34488	10400	2.44764
1	25803500	25803501	25348100	25348101	0.027	0.025	3.24225	455400	-0.846452
1	25875900	25875901	25348100	25348101	0.126	0	3.14875	527800	-0.645705
1	25358500	25358501	25354800	25354801	0.134	0	8.95633	3700	3.03186
1	25803500	25803501	25354800	25354801	0.049	0	2.38358	448700	-1.73235
1	25875900	25875901	25354800	25354801	0.104	0	2.63917	521100	-1.18251
1	25803500	25803501	25358500	25358501	0.022	0.061	3.04801	445000	-1.08296
1	25875900	25875901	25358500	25358501	0.068	0	2.76781	517400	-1.06892
1	25875900	25875901	25803500	25803501	0.053	0	5.42628	72400	-0.218986
1	149858400	149858401	149224200	149224201	0.195	0	3.2277	634200	-0.134329
1	150132600	150132601	149224200	149224201	0.146	0	2.3456	908400	0.0979535
1	150136600	150136601	149224200	149224201	0.13	0	1.52685	912400	-0.704539
1	150538400	150538401	149224200	149224201	0.135	0	1.18701	1314200	0.588599
1	150543700	150543701	149224200	149224201	0.112	0	1.62078	1319500	1.04391
1	150585900	150585901	149224200	149224201	0.177	0	0.535223	1361700	0.129854
1	150132600	150132601	149858400	149858401	0.114	0	5.65284	274200	0.827717
1	150136600	150136601	149858400	149858401	0.136	0	5.89396	278200	1.08509
1	150538400	150538401	149858400	149858401	0.188	0	3.57827	680000	0.402377
1	150543700	150543701	149858400	149858401	0.103	0	3.30669	685300	0.152338
1	150585900	150585901	149858400	149858401	0.094	0	1.83461	727500	-1.14824
1	150136600	150136601	150132600	150132601	0.088	0	8.44128	4000	2.51802
1	150538400	150538401	150132600	150132601	0.074	0.003	3.71547	405800	-0.57481
1	150543700	150543701	150132600	150132601	0.094	0	3.57159	411100	-0.697153
1	150585900	150585901	150132600	150132601	0.101	0	3.03078	453300	-1.06646
1	150538400	150538401	150136600	150136601	0.102	0	3.06744	401800	-1.2391
1	150543700	150543701	150136600	150136601	0.156	0	3.23273	407100	-1.05227
1	150585900	150585901	150136600	150136601	0.079	0.002	2.90554	449300	-1.20795
1	150543700	150543701	150538400	150538401	0.14	0	9.32436	5300	3.40639
1	150585900	150585901	150538400	150538401	0.165	0	7.43573	47500	1.68926
1	150585900	150585901	150543700	150543701	0.076	0.003	7.25582	42200	1.48781
1	94168900	94168901	93441600	93441601	0.053	0.097	3.23908	727300	0.255422
1	32404800	32404801	32071300	32071301	0.099	0	4.20972	333500	-0.374403
1	32422900	32422901	32071300	32071301	0.063	0	4.11263	351600	-0.397932
1	32715400	32715401	32071300	32071301	0.087	0	2.89047	644100	-0.431328
1	32804700	32804701	32071300	32071301	0.07	0	2.67291	733400	-0.285956
1	33093600	33093601	32071300	32071301	0.081	0	2.79305	1022300	1.00831
1	33447900	33447901	32071300	32071301	0.056	0.002	2.50164	1376600	2.15683
1	33459000	33459001	32071300	32071301	0.083	0	1.52943	1387700	1.22973
1	32422900	32422901	32404800	32404801	0.066	0	7.83572	18100	1.96977
1	32715400	32715401	32404800	32404801	0.094	0	4.11215	310600	-0.565038
1	32804700	32804701	32404800	32404801	0.113	0	4.05443	399900	-0.259831
1	33093600	33093601	32404800	32404801	0.125	0	2.66566	688800	-0.474469
1	33447900	33447901	32404800	32404801	0.151	0	1.73762	1043100	0.0374157
1	33459000	33459001	32404800	32404801	0.16	0	2.13775	1054200	0.482655
1	32715400	32715401	32422900	32422901	0.079	0	3.23255	292500	-1.5182
1	32804700	32804701	32422900	32422901	0.045	0.012	3.19408	381800	-1.19375
1	33093600	33093601	32422900	32422901	0.018	0.307	3.2467	670700	0.0330129
1	33447900	33447901	32422900	32422901	0.058	0.001	2.30088	1025000	0.527119
1	33459000	33459001	32422900	32422901	0.104	0	3.02694	1036100	1.29828
1	32804700	32804701	32715400	32715401	0.1	0	6.17656	89300	0.59998
1	33093600	33093601	32715400	32715401	0.117	0	4.22731	378200	-0.175147
1	33447900	33447901	32715400	32715401	0.104	0	2.63872	732500	-0.32381
1	33459000	33459001	32715400	32715401	0.111	0	3.32036	743600	0.402949
1	33093600	33093601	32804700	32804701	0.056	0.002	3.81306	288900	-0.952317
1	33447900	33447901	32804700	32804701	0.09	0	3.43547	643200	0.110009
1	33459000	33459001	32804700	32804701	0.088	0	3.35179	654300	0.0714424
1	33447900	33447901	33093600	33093601	0.084	0	3.83707	354300	-0.662516
1	33459000	33459001	33093600	33093601	0.09	0	3.40054	365400	-1.05393
1	33459000	33459001	33447900	33447901	0.106	0	8.24578	11100	2.35138
1	159880700	159880701	159808400	159808401	0.066	0	5.95111	72300	0.305436
1	160174200	160174201	159808400	159808401	0.084	0	3.07714	365800	-1.37571
1	160317100	160317101	159808400	159808401	0.036	0.006	3.01021	508700	-0.861878
1	160401000	160401001	159808400	159808401	0.057	0	2.41087	592600	-1.12023
1	160510300	160510301	159808400	159808401	0.028	0.032	1.21439	701900	-1.8725
1	160518100	160518101	159808400	159808401	0.04	0.002	1.56503	709700	-1.49016
1	160593000	160593001	159808400	159808401	0.067	0	1.78617	784600	-0.964614
1	160599900	160599901	159808400	159808401	0.064	0	1.85625	791500	-0.866497
1	160634900	160634901	159808400	159808401	0.052	0	2.48044	826500	-0.100059
1	160682800	160682801	159808400	159808401	0.011	0.381	0.978856	874400	-1.40697
1	160696700	160696701	159808400	159808401	0.015	0.255	1.34007	888300	-0.989266
1	160737100	160737101	159808400	159808401	0.054	0	1.08217	928700	-1.08298
1	160752200	160752201	159808400	159808401	0.088	0	1.45387	943800	-0.649902
1	160759900	160759901	159808400	159808401	0.011	0.411	0.821195	951500	-1.25129
1	160807400	160807401	159808400	159808401	0.049	0	1.99098	999000	0.111548
1	161017900	161017901	159808400	159808401	0.035	0.006	1.31205	1209500	0.28812
1	161066600	161066601	159808400	159808401	0.047	0	1.33522	1258200	0.509217
1	161090800	161090801	159808400	159808401	0.01	0.424	1.41967	1282400	0.692014
1	161156100	161156101	159808400	159808401	0.055	0	0.555646	1347700	0.0933791
1	161501000	161501001	159808400	159808401	0.018	0.161	0	1692600	0.939456
1	161676000	161676001	159808400	159808401	0.055	0	0.930368	1867600	2.58105
1	160174200	160174201	159880700	159880701	0.081	0	3.28641	293500	-1.46027
1	160317100	160317101	159880700	159880701	0.06	0	2.71594	436400	-1.44998
1	160401000	160401001	159880700	159880701	0.091	0	2.89491	520300	-0.930027
1	160510300	160510301	159880700	159880701	0.073	0	2.78788	629600	-0.592844
1	160518100	160518101	159880700	159880701	0.095	0	2.96618	637400	-0.382846
1	160593000	160593001	159880700	159880701	0.093	0	2.8249	712300	-0.219727
1	160599900	160599901	159880700	159880701	0.085	0	3.1399	719200	0.123321
1	160634900	160634901	159880700	159880701	0.08	0	2.14236	754200	-0.731975
1	160682800	160682801	159880700	159880701	0.064	0	1.96169	802100	-0.717972
1	160696700	160696701	159880700	159880701	0.046	0	2.14582	816000	-0.477349
1	160737100	160737101	159880700	159880701	0.043	0.001	1.91695	856400	-0.542031
1	160752200	160752201	159880700	159880701	0.058	0	2.08468	871500	-0.312935
1	160759900	160759901	159880700	159880701	0.045	0.001	0	879200	-2.36632
1	160807400	160807401	159880700	159880701	0.072	0	1.53657	926700	-0.6367
1	161017900	161017901	159880700	159880701	0.066	0	1.68304	1137200	0.365269
1	161066600	161066601	159880700	159880701	0.056	0	1.32998	1185900	0.210131
1	161090800	161090801	159880700	159880701	0.063	0	1.80643	1210100	0.784933
1	161156100	161156101	159880700	159880701	0.073	0	1.63297	1275400	0.876863
1	161501000	161501001	159880700	159880701	0.102	0	1.38485	1620300	2.03047
1	161676000	161676001	159880700	159880701	0.091	0	2.12967	1795300	3.48651
1	160317100	160317101	160174200	160174201	0.047	0	5.4321	142900	0.0733525
1	160401000	160401001	160174200	160174201	0.09	0	4.18745	226800	-0.830312
1	160510300	160510301	160174200	160174201	0.049	0	3.54313	336100	-1.03042
1	160518100	160518101	160174200	160174201	0.094	0	3.80938	343900	-0.732475
1	160593000	160593001	160174200	160174201	0.064	0	4.04461	418800	-0.192842
1	160599900	160599901	160174200	160174201	0.128	0	3.60853	425700	-0.600879
1	160634900	160634901	160174200	160174201	0.056	0	3.56969	460700	-0.497473
1	160682800	160682801	160174200	160174201	0.034	0.008	2.70738	508600	-1.16511
1	160696700	160696701	160174200	160174201	0.032	0.015	2.42303	522500	-1.39297
1	160737100	160737101	160174200	160174201	0.052	0	2.57301	562900	-1.0788
1	160752200	160752201	160174200	160174201	0.068	0	2.57407	578000	-1.01637
1	160759900	160759901	160174200	160174201	0.041	0.002	1.2965	585700	-2.26265
1	160807400	160807401	160174200	160174201	0.041	0.002	3.36202	633200	-0.00407513
1	161017900	161017901	160174200	160174201	0.049	0	2.94269	843700	0.432092
1	161066600	161066601	160174200	160174201	0.074	0	2.41651	892400	0.103841
1	161090800	161090801	160174200	160174201	0.048	0	1.64197	916600	-0.572354
1	161156100	161156101	160174200	160174201	0.076	0	2.32625	981900	0.377319
1	161501000	161501001	160174200	160174201	0.112	0	1.60999	1326800	1.06278
1	161676000	161676001	160174200	160174201	0.119	0	2.28398	1501800	2.44799
1	160401000	160401001	160317100	160317101	0.06	0	4.75916	83900	-0.839371
1	160510300	160510301	160317100	160317101	0.03	0.022	4.75058	193200	-0.403741
1	160518100	160518101	160317100	160317101	0.07	0	4.77037	201000	-0.352246
1	160593000	160593001	160317100	160317101	0.044	0.001	5.08195	275900	0.263732
1	160599900	160599901	160317100	160317101	0.046	0	4.75173	282800	-0.0384392
1	160634900	160634901	160317100	160317101	0.038	0.003	4.28129	317800	-0.366635
1	160682800	160682801	160317100	160317101	0.071	0	3.36246	365700	-1.0908
1	160696700	160696701	160317100	160317101	0.024	0.065	3.60623	379600	-0.790536
1	160737100	160737101	160317100	160317101	0.031	0.018	2.9538	420000	-1.27877
1	160752200	160752201	160317100	160317101	0.055	0	2.83359	435100	-1.33761
1	160759900	160759901	160317100	160317101	0.038	0.003	3.35947	442800	-0.780442
1	160807400	160807401	160317100	160317101	0.019	0.146	2.80523	490300	-1.14163
1	161017900	161017901	160317100	160317101	0.065	0	2.87665	700800	-0.214712
1	161066600	161066601	160317100	160317101	0.061	0	2.48538	749500	-0.408054
1	161090800	161090801	160317100	160317101	0.053	0	2.30302	773700	-0.492066
1	161156100	161156101	160317100	160317101	0.044	0.001	2.2581	839000	-0.271597
1	161501000	161501001	160317100	160317101	0.085	0	2.0922	1183900	0.964226
1	161676000	161676001	160317100	160317101	0.048	0	1.49752	1358900	1.08077
1	160510300	160510301	160401000	160401001	0.048	0	7.0023	109300	1.50699
1	160518100	160518101	160401000	160401001	0.118	0	7.0659	117100	1.6023
1	160593000	160593001	160401000	160401001	0.075	0	6.14295	192000	0.98375
1	160599900	160599901	160401000	160401001	0.103	0	5.89583	198900	0.764677
1	160634900	160634901	160401000	160401001	0.075	0	5.20844	233900	0.219534
1	160682800	160682801	160401000	160401001	0.055	0	4.57742	281800	-0.21682
1	160696700	160696701	160401000	160401001	0.049	0	4.60023	295700	-0.137516
1	160737100	160737101	160401000	160401001	0.03	0.021	4.3574	336100	-0.216159
1	160752200	160752201	160401000	160401001	0.066	0	4.5983	351200	0.0861094
1	160759900	160759901	160401000	160401001	0.078	0	4.69451	358900	0.213615
1	160807400	160807401	160401000	160401001	0.066	0	3.92991	406400	-0.357933
1	161017900	161017901	160401000	160401001	0.07	0	2.77043	616900	-0.661912
1	161066600	161066601	160401000	160401001	0.103	0	1.87114	665600	-1.36328
1	161090800	161090801	160401000	160401001	0.054	0	3.2885	689800	0.152434
1	161156100	161156101	160401000	160401001	0.126	0	2.30327	755100	-0.56741
1	161501000	161501001	160401000	160401001	0.107	0	2.46649	1100000	0.997531
1	161676000	161676001	160401000	160401001	0.123	0	1.75323	1275000	0.995498
1	160518100	160518101	160510300	160510301	0.109	0	9.14873	7800	3.24092
1	160593000	160593001	160510300	160510301	0.066	0	5.64419	82700	0.0407846
1	160599900	160599901	160510300	160510301	0.078	0	5.62209	89600	0.0467254
1	160634900	160634901	160510300	160510301	0.056	0	5.17802	124600	-0.255102
1	160682800	160682801	160510300	160510301	0.034	0.008	5.19977	172500	-0.0386768
1	160696700	160696701	160510300	160510301	0.03	0.022	4.02913	186400	-1.15283
1	160737100	160737101	160510300	160510301	0.068	0	4.19305	226800	-0.824713
1	160752200	160752201	160510300	160510301	0.057	0	4.08858	241900	-0.867819
1	160759900	160759901	160510300	160510301	0.062	0	3.73096	249600	-1.19415
1	160807400	160807401	160510300	160510301	0.058	0	3.08493	297100	-1.64713
1	161017900	161017901	160510300	160510301	0.043	0.001	2.18947	507600	-1.68708
1	161066600	161066601	160510300	160510301	0.08	0	3.62997	556300	-0.0486601
1	161090800	161090801	160510300	160510301	0.052	0	2.4516	580500	-1.12868
1	161156100	161156101	160510300	160510301	0.103	0	2.25128	645800	-1.0636
1	161501000	161501001	160510300	160510301	0.06	0	0	990700	-1.91317
1	161676000	161676001	160510300	160510301	0.089	0	1.9636	1165700	0.761655
1	160593000	160593001	160518100	160518101	0.08	0	6.12578	74900	0.490672
1	160599900	160599901	160518100	160518101	0.103	0	5.83338	81800	0.22631
1	160634900	160634901	160518100	160518101	0.089	0	5.23374	116800	-0.231078
1	160682800	160682801	160518100	160518101	0.048	0	4.63394	164700	-0.636206
1	160696700	160696701	160518100	160518101	0.038	0.003	4.16804	178600	-1.04562
1	160737100	160737101	160518100	160518101	0.035	0.006	4.02958	219000	-1.01988
1	160752200	160752201	160518100	160518101	0.059	0	4.10275	234100	-0.885346
1	160759900	160759901	160518100	160518101	0.039	0.002	4.16991	241800	-0.786893
1	160807400	160807401	160518100	160518101	0.074	0	3.3815	289300	-1.38226
1	161017900	161017901	160518100	160518101	0.09	0	3.05968	499800	-0.848576
1	161066600	161066601	160518100	160518101	0.084	0	3.04183	548500	-0.668504
1	161090800	161090801	160518100	160518101	0.066	0	3.01322	572700	-0.598763
1	161156100	161156101	160518100	160518101	0.096	0	2.79731	638000	-0.549276
1	161501000	161501001	160518100	160518101	0.061	0	2.61685	982900	0.671983
1	161676000	161676001	160518100	160518101	0.083	0	1.65595	1157900	0.422304
1	160599900	160599901	160593000	160593001	0.098	0	8.49291	6900	2.58144
1	160634900	160634901	160593000	160593001	0.055	0	6.43028	41900	0.661056
1	160682800	160682801	160593000	160593001	0.017	0.191	5.38692	89800	-0.187633
1	160696700	160696701	160593000	160593001	0.058	0	5.08635	103700	-0.43171
1	160737100	160737101	160593000	160593001	0.024	0.067	5.06341	144100	-0.290456
1	160752200	160752201	160593000	160593001	0.035	0.006	4.89911	159200	-0.39339
1	160759900	160759901	160593000	160593001	0.03	0.02	4.66049	166900	-0.600717
1	160807400	160807401	160593000	160593001	0.074	0	4.54202	214400	-0.526139
1	161017900	161017901	160593000	160593001	0.035	0.007	3.58602	424900	-0.626635
1	161066600	161066601	160593000	160593001	0.09	0	3.46609	473600	-0.54864
1	161090800	161090801	160593000	160593001	0.066	0	3.03306	497800	-0.883318
1	161156100	161156101	160593000	160593001	0.106	0	2.49836	563100	-1.15263
1	161501000	161501001	160593000	160593001	0.067	0	2.89118	908000	0.641914
1	161676000	161676001	160593000	160593001	0.068	0	2.33183	1083000	0.793781
1	160634900	160634901	160599900	160599901	0.083	0	6.66438	35000	0.867116
1	160682800	160682801	160599900	160599901	0.082	0	5.84701	82900	0.244418
1	160696700	160696701	160599900	160599901	0.057	0	5.16509	96800	-0.381015
1	160737100	160737101	160599900	160599901	0.034	0.009	5.18985	137200	-0.192066
1	160752200	160752201	160599900	160599901	0.072	0	5.01439	152300	-0.306158
1	160759900	160759901	160599900	160599901	0.074	0	5.13402	160000	-0.155228
1	160807400	160807401	160599900	160599901	0.09	0	4.80788	207500	-0.288323
1	161017900	161017901	160599900	160599901	0.071	0	3.71953	418000	-0.521171
1	161066600	161066601	160599900	160599901	0.077	0	3.79769	466700	-0.245088
1	161090800	161090801	160599900	160599901	0.074	0	3.21422	490900	-0.730208
1	161156100	161156101	160599900	160599901	0.101	0	3.16386	556200	-0.515179
1	161501000	161501001	160599900	160599901	0.098	0	1.7179	901100	-0.559414
1	161676000	161676001	160599900	160599901	0.091	0	2.27427	1076100	0.70818
1	160682800	160682801	160634900	160634901	0.061	0	6.12979	47900	0.384953
1	160696700	160696701	160634900	160634901	0.024	0.069	5.67782	61800	-0.0105285
1	160737100	160737101	160634900	160634901	0.024	0.068	5.65042	102200	0.126262
1	160752200	160752201	160634900	160634901	0.05	0	5.55121	117300	0.0884209
1	160759900	160759901	160634900	160634901	0.056	0	5.41756	125000	-0.0139336
1	160807400	160807401	160634900	160634901	0.056	0	4.96419	172500	-0.27426
1	161017900	161017901	160634900	160634901	0.09	0	3.86693	383000	-0.516011
1	161066600	161066601	160634900	160634901	0.079	0	3.40433	431700	-0.780691
1	161090800	161090801	160634900	160634901	0.035	0.008	3.07787	455900	-1.0088
1	161156100	161156101	160634900	160634901	0.085	0	2.96064	521200	-0.86064
1	161501000	161501001	160634900	160634901	0.085	0	1.13789	866100	-1.28166
1	161676000	161676001	160634900	160634901	0.099	0	2.00664	1041100	0.298308
1	160696700	160696701	160682800	160682801	0.044	0.001	7.80531	13900	1.92229
1	160737100	160737101	160682800	160682801	0.02	0.117	6.894	54300	1.17517
1	160752200	160752201	160682800	160682801	0.02	0.131	6.59591	69400	0.938445
1	160759900	160759901	160682800	160682801	0.027	0.039	6.46876	77100	0.842589
1	160807400	160807401	160682800	160682801	0.047	0	5.72888	124600	0.295762
1	161017900	161017901	160682800	160682801	0.033	0.011	4.20616	335100	-0.371457
1	161066600	161066601	160682800	160682801	0.033	0.011	4.04791	383800	-0.33178
1	161090800	161090801	160682800	160682801	0.05	0	4.37307	408000	0.0917249
1	161156100	161156101	160682800	160682801	0.095	0	3.30006	473300	-0.71589
1	161501000	161501001	160682800	160682801	0.033	0.012	1.1842	818200	-1.43003
1	161676000	161676001	160682800	160682801	0.093	0	1.64736	993200	-0.255645
1	160737100	160737101	160696700	160696701	0.017	0.18	7.69659	40400	1.92127
1	160752200	160752201	160696700	160696701	0.03	0.02	6.80271	55500	1.08875
1	160759900	160759901	160696700	160696701	0.038	0.004	6.60188	63200	0.919222
1	160807400	160807401	160696700	160696701	0.032	0.013	6.48859	110700	0.99898
1	161017900	161017901	160696700	160696701	0.015	0.234	4.31716	321200	-0.31695
1	161066600	161066601	160696700	160696701	0.034	0.008	4.12935	369900	-0.306841
1	161090800	161090801	160696700	160696701	0.035	0.006	4.33525	394100	-0.00258593
1	161156100	161156101	160696700	160696701	0.036	0.005	3.4057	459400	-0.666741
1	161501000	161501001	160696700	160696701	0.053	0	1.58842	804300	-1.0823
1	161676000	161676001	160696700	160696701	0.048	0	2.25845	979300	0.298958
1	160752200	160752201	160737100	160737101	0.026	0.047	7.44125	15100	1.56311
1	160759900	160759901	160737100	160737101	0.03	0.022	7.1026	22800	1.25575
1	160807400	160807401	160737100	160737101	0.036	0.006	6.14683	70300	0.493024
1	161017900	161017901	160737100	160737101	0.055	0	4.48723	280800	-0.311076
1	161066600	161066601	160737100	160737101	0.022	0.083	3.92733	329500	-0.673044
1	161090800	161090801	160737100	160737101	0.036	0.005	3.65524	353700	-0.84679
1	161156100	161156101	160737100	160737101	0.054	0	2.9614	419000	-1.27523
1	161501000	161501001	160737100	160737101	0.071	0	2.29405	763900	-0.540867
1	161676000	161676001	160737100	160737101	0.004	0.765	1.60643	938900	-0.517255
1	160759900	160759901	160752200	160752201	0.066	0	9.31616	7700	3.40794
1	160807400	160807401	160752200	160752201	0.076	0	6.50205	55200	0.786882
1	161017900	161017901	160752200	160752201	0.037	0.004	4.38811	265700	-0.471559
1	161066600	161066601	160752200	160752201	0.036	0.006	3.89924	314400	-0.762507
1	161090800	161090801	160752200	160752201	0.036	0.006	4.02775	338600	-0.535646
1	161156100	161156101	160752200	160752201	0.052	0	2.98848	403900	-1.30953
1	161501000	161501001	160752200	160752201	0.11	0	1.71348	748800	-1.1828
1	161676000	161676001	160752200	160752201	0.074	0	0.56324	923800	-1.62182
1	160807400	160807401	160759900	160759901	0.08	0	5.98734	47500	0.240871
1	161017900	161017901	160759900	160759901	0.066	0	4.39192	258000	-0.499045
1	161066600	161066601	160759900	160759901	0.063	0	4.38046	306700	-0.31258
1	161090800	161090801	160759900	160759901	0.044	0.001	4.13879	330900	-0.455901
1	161156100	161156101	160759900	160759901	0.04	0.002	3.28353	396200	-1.04577
1	161501000	161501001	160759900	160759901	0.086	0	0	741100	-2.92758
1	161676000	161676001	160759900	160759901	0.087	0	1.42462	916100	-0.791731
1	161017900	161017901	160807400	160807401	0.056	0	4.5097	210500	-0.57431
1	161066600	161066601	160807400	160807401	0.071	0	4.70696	259200	-0.179125
1	161090800	161090801	160807400	160807401	0.055	0	4.23586	283400	-0.551872
1	161156100	161156101	160807400	160807401	0.092	0	2.95964	348700	-1.5627
1	161501000	161501001	160807400	160807401	0.042	0.001	2.11831	693600	-1.00231
1	161676000	161676001	160807400	160807401	0.095	0	1.51958	868600	-0.889814
1	161066600	161066601	161017900	161017901	0.023	0.078	6.9464	48700	1.20482
1	161090800	161090801	161017900	161017901	0.051	0	6.20548	72900	0.56224
1	161156100	161156101	161017900	161017901	0.081	0	4.95374	138200	-0.424103
1	161501000	161501001	161017900	161017901	0.062	0	1.96905	483100	-2.00708
1	161676000	161676001	161017900	161017901	0.072	0	2.45386	658100	-0.811041
1	161090800	161090801	161066600	161066601	0.035	0.007	6.91447	24200	1.07331
1	161156100	161156101	161066600	161066601	0.087	0	5.24876	89500	-0.327014
1	161501000	161501001	161066600	161066601	0.047	0	1.22078	434400	-2.95327
1	161676000	161676001	161066600	161066601	0.095	0	2.58939	609400	-0.873438
1	161156100	161156101	161090800	161090801	0.036	0.005	5.29182	65300	-0.382307
1	161501000	161501001	161090800	161090801	0.065	0	3.05624	410200	-1.21616
1	161676000	161676001	161090800	161090801	0.024	0.067	2.40408	585200	-1.1571
1	161501000	161501001	161156100	161156101	0.078	0	3.86251	344900	-0.675281
1	161676000	161676001	161156100	161156101	0.088	0	3.68569	519900	-0.140873
1	161676000	161676001	161501000	161501001	0.068	0	5.45062	175000	0.222331
1	11968000	11968001	11875200	11875201	0.036	0.108	6.28007	92800	0.717713
1	11969800	11969801	11875200	11875201	0.043	0.049	6.28007	94600	0.725028
1	12100700	12100701	11875200	11875201	0.061	0.006	4.24244	225500	-0.780606
1	12107900	12107901	11875200	11875201	0.111	0	4.22681	232700	-0.76698
1	12115900	12115901	11875200	11875201	0.1	0	3.90196	240700	-1.05931
1	12147500	12147501	11875200	11875201	0.117	0	4.16732	272300	-0.665528
1	12210400	12210401	11875200	11875201	0.084	0	3.21082	335200	-1.36639
1	12218200	12218201	11875200	11875201	0.047	0.034	3.6523	343000	-0.893212
1	12222100	12222101	11875200	11875201	0.014	0.53	3.73227	346900	-0.797395
1	12260300	12260301	11875200	11875201	0.057	0.01	3.84198	385100	-0.532434
1	11969800	11969801	11968000	11968001	0.137	0	10.6463	1800	4.71415
1	12100700	12100701	11968000	11968001	0.162	0	5.45114	132700	0.0509391
1	12107900	12107901	11968000	11968001	0.102	0	5.32081	139900	-0.0501242
1	12115900	12115901	11968000	11968001	0.2	0	5.34224	147900	0.00381246
1	12147500	12147501	11968000	11968001	0.127	0	4.60247	179500	-0.607529
1	12210400	12210401	11968000	11968001	0.166	0	4.0105	242400	-0.943866
1	12218200	12218201	11968000	11968001	0.1	0	4.41468	250200	-0.507987
1	12222100	12222101	11968000	11968001	0.133	0	3.598	254100	-1.30881
1	12260300	12260301	11968000	11968001	0.125	0	3.96814	292300	-0.78342
1	12100700	12100701	11969800	11969801	0.072	0.001	5.45114	130900	0.0436236
1	12107900	12107901	11969800	11969801	0.086	0	5.32081	138100	-0.0574396
1	12115900	12115901	11969800	11969801	0.162	0	5.34224	146100	-0.003503
1	12147500	12147501	11969800	11969801	0.12	0	4.60247	177700	-0.614845
1	12210400	12210401	11969800	11969801	0.111	0	4.0105	240600	-0.951182
1	12218200	12218201	11969800	11969801	0.062	0.005	4.41468	248400	-0.515302
1	12222100	12222101	11969800	11969801	0.105	0	3.598	252300	-1.31613
1	12260300	12260301	11969800	11969801	0.121	0	3.96814	290500	-0.790735
1	12107900	12107901	12100700	12100701	0.106	0	9.13934	7200	3.22909
1	12115900	12115901	12100700	12100701	0.116	0	7.76543	15200	1.88769
1	12147500	12147501	12100700	12100701	0.136	0	6.74083	46800	0.99152
1	12210400	12210401	12100700	12100701	0.137	0	5.26149	109700	-0.232188
1	12218200	12218201	12100700	12100701	0.079	0	5.64804	117500	0.186066
1	12222100	12222101	12100700	12100701	0.074	0.001	5.48036	121400	0.0342299
1	12260300	12260301	12100700	12100701	0.142	0	4.90016	159600	-0.39072
1	12115900	12115901	12107900	12107901	0.123	0	8.49018	8000	2.58318
1	12147500	12147501	12107900	12107901	0.164	0	7.10225	39600	1.32367
1	12210400	12210401	12107900	12107901	0.101	0	5.33759	102500	-0.185353
1	12218200	12218201	12107900	12107901	0.01	0.638	5.48197	110300	-0.00926575
1	12222100	12222101	12107900	12107901	0.04	0.073	5.59527	114200	0.119882
1	12260300	12260301	12107900	12107901	0.103	0	5.36643	152400	0.0462913
1	12147500	12147501	12115900	12115901	0.132	0	7.00906	31600	1.19797
1	12210400	12210401	12115900	12115901	0.184	0	5.37531	94500	-0.180142
1	12218200	12218201	12115900	12115901	0.074	0.001	5.71712	102300	0.193373
1	12222100	12222101	12115900	12115901	0.127	0	5.46131	106200	-0.0465937
1	12260300	12260301	12115900	12115901	0.204	0	5.3967	144400	0.0440485
1	12210400	12210401	12147500	12147501	0.098	0	5.98672	62900	0.302846
1	12218200	12218201	12147500	12147501	0.034	0.119	5.62279	70700	-0.029389
1	12222100	12222101	12147500	12147501	0.059	0.008	5.58473	74600	-0.0515986
1	12260300	12260301	12147500	12147501	0.096	0	5.78156	112800	0.300485
1	12218200	12218201	12210400	12210401	0.086	0	9.45392	7800	3.54611
1	12222100	12222101	12210400	12210401	0.101	0	8.44473	11700	2.55276
1	12260300	12260301	12210400	12210401	0.123	0	7.31675	49900	1.58004
1	12222100	12222101	12218200	12218201	-0.003	0.897	9.08538	3900	3.16172
1	12260300	12260301	12218200	12218201	0.063	0.004	6.8605	42100	1.09209
1	12260300	12260301	12222100	12222101	0.129	0	7.14801	38200	1.36374
1	110554700	110554701	110167400	110167401	0.068	0	5.119	387300	0.753529
1	244484300	244484301	244462400	244462401	0.078	0	6.84035	21900	0.989843
1	244488900	244488901	244462400	244462401	0.035	0.057	6.51262	26500	0.680806
1	244513300	244513301	244462400	244462401	0.07	0	5.61135	50900	-0.121297
1	245109100	245109101	244462400	244462401	0.071	0	2.72903	646700	-0.582196
1	244488900	244488901	244484300	244484301	0.092	0	8.6195	4600	2.69869
1	244513300	244513301	244484300	244484301	0.055	0.003	6.66746	29000	0.84581
1	245109100	245109101	244484300	244484301	0.113	0	3.16364	624800	-0.236597
1	244513300	244513301	244488900	244488901	0.024	0.191	6.9591	24400	1.11875
1	245109100	245109101	244488900	244488901	0.066	0	2.94699	620200	-0.471938
1	245109100	245109101	244513300	244513301	0.123	0	2.97769	595800	-0.540402
1	78469600	78469601	78236000	78236001	0.084	0	4.92845	233600	-0.061675
1	16275500	16275501	15743000	15743001	0.055	0.007	3.23676	532500	-0.538593
1	16293000	16293001	15743000	15743001	0.073	0	2.85007	550000	-0.854165
1	16693300	16693301	15743000	15743001	0.04	0.049	2.74294	950300	0.665578
1	16714800	16714801	15743000	15743001	0.051	0.013	2.12891	971800	0.138932
1	17222600	17222601	15743000	15743001	0.07	0.001	2.0656	1479600	2.13939
1	17231600	17231601	15743000	15743001	0.075	0	0.860942	1488600	0.971313
1	16293000	16293001	16275500	16275501	0.065	0.001	7.86463	17500	1.99624
1	16693300	16693301	16275500	16275501	0.009	0.666	3.71103	417800	-0.530487
1	16714800	16714801	16275500	16275501	-0.011	0.585	3.37126	439300	-0.782872
1	17222600	17222601	16275500	16275501	0.054	0.008	1.56642	947100	-0.523946
1	17231600	17231601	16275500	16275501	0.054	0.008	2.00551	956100	-0.0482723
1	16693300	16693301	16293000	16293001	0.105	0	4.39471	400300	0.0820709
1	16714800	16714801	16293000	16293001	0.043	0.035	3.83273	421800	-0.392527
1	17222600	17222601	16293000	16293001	0.04	0.048	3.00111	929600	0.839625
1	17231600	17231601	16293000	16293001	0.083	0	1.2303	938600	-0.894611
1	16714800	16714801	16693300	16693301	-0.012	0.541	7.55924	21500	1.70711
1	17222600	17222601	16693300	16693301	0.062	0.002	3.11358	529300	-0.674784
1	17231600	17231601	16693300	16693301	0.112	0	2.53947	538300	-1.21231
1	17222600	17222601	16714800	16714801	0.039	0.059	2.90296	507800	-0.972777
1	17231600	17231601	16714800	16714801	0.038	0.065	2.96177	516800	-0.877389
1	17231600	17231601	17222600	17222601	0.056	0.006	7.64034	9000	1.7374
1	39975500	39975501	39568400	39568401	0.067	0.004	5.10833	407100	0.823332
1	39991600	39991601	39568400	39568401	0.026	0.264	5.36508	423200	1.14551
1	40283100	40283101	39568400	39568401	0.028	0.229	2.34318	714700	-0.691687
1	40528500	40528501	39568400	39568401	0.105	0	2.0199	960100	-0.0176323
1	40851600	40851601	39568400	39568401	0.056	0.017	1.35277	1283200	0.628366
1	40866800	40866801	39568400	39568401	0.037	0.114	1.79042	1298400	1.12779
1	39991600	39991601	39975500	39975501	0.078	0.001	7.2412	16100	1.36712
1	40283100	40283101	39975500	39975501	0.077	0.001	2.65137	307600	-2.03801
1	40528500	40528501	39975500	39975501	0.1	0	2.36735	553000	-1.32469
1	40851600	40851601	39975500	39975501	0.138	0	2.65289	876100	0.27397
1	40866800	40866801	39975500	39975501	0.049	0.038	2.37434	891300	0.0571984
1	40283100	40283101	39991600	39991601	0.069	0.004	3.82995	291500	-0.924869
1	40528500	40528501	39991600	39991601	0.011	0.652	2.10605	536900	-1.65142
1	40851600	40851601	39991600	39991601	0.053	0.025	1.81616	860000	-0.62819
1	40866800	40866801	39991600	39991601	0.058	0.014	1.22034	875200	-1.16224
1	40528500	40528501	40283100	40283101	0.017	0.471	4.64794	245400	-0.294237
1	40851600	40851601	40283100	40283101	0.119	0	2.36061	568500	-1.26844
1	40866800	40866801	40283100	40283101	0.076	0.001	3.14629	583700	-0.420982
1	40851600	40851601	40528500	40528501	0.055	0.019	5.26099	323100	0.634598
1	40866800	40866801	40528500	40528501	0.023	0.335	5.05734	338300	0.492726
1	40866800	40866801	40851600	40851601	0.012	0.596	8.09595	15200	2.21821
1	11969800	11969801	11968000	11968001	0.115	0	10.6463	1800	4.71415
1	12100700	12100701	11968000	11968001	0.144	0	5.45114	132700	0.0509391
1	12107900	12107901	11968000	11968001	0.075	0	5.32081	139900	-0.0501242
1	12115900	12115901	11968000	11968001	0.191	0	5.34224	147900	0.00381246
1	12147500	12147501	11968000	11968001	0.118	0	4.60247	179500	-0.607529
1	12210400	12210401	11968000	11968001	0.115	0	4.0105	242400	-0.943866
1	12222100	12222101	11968000	11968001	0.136	0	3.598	254100	-1.30881
1	12260300	12260301	11968000	11968001	0.134	0	3.96814	292300	-0.78342
1	12100700	12100701	11969800	11969801	0.086	0	5.45114	130900	0.0436236
1	12107900	12107901	11969800	11969801	0.091	0	5.32081	138100	-0.0574396
1	12115900	12115901	11969800	11969801	0.118	0	5.34224	146100	-0.003503
1	12147500	12147501	11969800	11969801	0.101	0	4.60247	177700	-0.614845
1	12210400	12210401	11969800	11969801	0.079	0	4.0105	240600	-0.951182
1	12222100	12222101	11969800	11969801	0.091	0	3.598	252300	-1.31613
1	12260300	12260301	11969800	11969801	0.071	0	3.96814	290500	-0.790735
1	12107900	12107901	12100700	12100701	0.136	0	9.13934	7200	3.22909
1	12115900	12115901	12100700	12100701	0.105	0	7.76543	15200	1.88769
1	12147500	12147501	12100700	12100701	0.11	0	6.74083	46800	0.99152
1	12210400	12210401	12100700	12100701	0.108	0	5.26149	109700	-0.232188
1	12222100	12222101	12100700	12100701	0.093	0	5.48036	121400	0.0342299
1	12260300	12260301	12100700	12100701	0.093	0	4.90016	159600	-0.39072
1	12115900	12115901	12107900	12107901	0.112	0	8.49018	8000	2.58318
1	12147500	12147501	12107900	12107901	0.109	0	7.10225	39600	1.32367
1	12210400	12210401	12107900	12107901	0.094	0	5.33759	102500	-0.185353
1	12222100	12222101	12107900	12107901	0.04	0.016	5.59527	114200	0.119882
1	12260300	12260301	12107900	12107901	0.07	0	5.36643	152400	0.0462913
1	12147500	12147501	12115900	12115901	0.1	0	7.00906	31600	1.19797
1	12210400	12210401	12115900	12115901	0.127	0	5.37531	94500	-0.180142
1	12222100	12222101	12115900	12115901	0.133	0	5.46131	106200	-0.0465937
1	12260300	12260301	12115900	12115901	0.115	0	5.3967	144400	0.0440485
1	12210400	12210401	12147500	12147501	0.083	0	5.98672	62900	0.302846
1	12222100	12222101	12147500	12147501	0.053	0.001	5.58473	74600	-0.0515986
1	12260300	12260301	12147500	12147501	0.098	0	5.78156	112800	0.300485
1	12222100	12222101	12210400	12210401	0.087	0	8.44473	11700	2.55276
1	12260300	12260301	12210400	12210401	0.101	0	7.31675	49900	1.58004
1	12260300	12260301	12222100	12222101	0.093	0	7.14801	38200	1.36374
1	114483400	114483401	114326600	114326601	-0.009	0.789	5.48728	156800	0.185027
1	35971600	35971601	35764400	35764401	0.049	0	4.33811	207200	-0.759317
1	35974300	35974301	35764400	35764401	0.058	0	4.33811	209900	-0.748344
1	36004200	36004201	35764400	35764401	0.028	0.017	4.1445	239800	-0.820432
1	36816000	36816001	35764400	35764401	0.054	0	1.97359	1051600	0.307929
1	35974300	35974301	35971600	35971601	0.072	0	10.4005	2700	4.47192
1	36004200	36004201	35971600	35971601	0.07	0	7.39586	32600	1.58883
1	36816000	36816001	35971600	35971601	0.104	0	1.47564	844400	-1.03211
1	36004200	36004201	35974300	35974301	0.037	0.002	7.39586	29900	1.57786
1	36816000	36816001	35974300	35974301	0.046	0	1.47564	841700	-1.04308
1	36816000	36816001	36004200	36004201	0.031	0.009	1.2363	811800	-1.40394
1	234861400	234861401	234745600	234745601	0.062	0	6.86143	115800	1.39254
1	234867100	234867101	234745600	234745601	0.045	0	6.24454	121500	0.798822
1	234908800	234908801	234745600	234745601	0.068	0	6.205	163200	0.92876
1	234977700	234977701	234745600	234745601	0.036	0.003	6.19757	232100	1.20134
1	234980200	234980201	234745600	234745601	0.018	0.149	6.04713	234600	1.06106
1	235061900	235061901	234745600	234745601	0.088	0	6.07787	316300	1.42385
1	235069400	235069401	234745600	234745601	0.07	0	5.72056	323800	1.09702
1	235090500	235090501	234745600	234745601	0.033	0.007	5.86393	344900	1.32614
1	235099700	235099701	234745600	234745601	0.041	0.001	5.82696	354100	1.32656
1	235106800	235106801	234745600	234745601	0.055	0	6.1997	361200	1.72815
1	235114200	235114201	234745600	234745601	0.062	0	5.95679	368600	1.51532
1	235120200	235120201	234745600	234745601	0.058	0	5.60038	374600	1.1833
1	235147100	235147101	234745600	234745601	0.087	0	5.99958	401500	1.69182
1	235159700	235159701	234745600	234745601	0.03	0.014	5.46935	414100	1.21279
1	235184300	235184301	234745600	234745601	0.079	0	5.45614	438700	1.29957
1	235246000	235246001	234745600	234745601	0.06	0	6.05161	500400	2.14579
1	235268900	235268901	234745600	234745601	0.052	0	4.94059	523300	1.12784
1	235995000	235995001	234745600	234745601	0.007	0.566	1.8338	1249400	0.972024
1	236031700	236031701	234745600	234745601	0.022	0.068	1.57747	1286100	0.864847
1	236043700	236043701	234745600	234745601	0.037	0.002	1.86886	1298100	1.20501
1	236047200	236047201	234745600	234745601	0.033	0.006	2.18812	1301600	1.5385
1	236102200	236102201	234745600	234745601	0.045	0	2.15606	1356600	1.72996
1	236117000	236117001	234745600	234745601	0.047	0	1.6733	1371400	1.30735
1	236135500	236135501	234745600	234745601	0.073	0	1.43215	1389900	1.14139
1	236162000	236162001	234745600	234745601	0.077	0	1.81616	1416400	1.6331
1	236220900	236220901	234745600	234745601	0.037	0.002	0	1475300	0.056318
1	236230100	236230101	234745600	234745601	0.051	0	1.99315	1484500	2.08686
1	236322700	236322701	234745600	234745601	0.122	0	2.34907	1577100	2.81912
1	236448800	236448801	234745600	234745601	0.044	0	2.35911	1703200	3.34165
1	234867100	234867101	234861400	234861401	0.074	0	8.76394	5700	2.8476
1	234908800	234908801	234861400	234861401	0.084	0	6.84277	47400	1.0959
1	234977700	234977701	234861400	234861401	0.022	0.076	6.11259	116300	0.64574
1	234980200	234980201	234861400	234861401	0.028	0.021	5.86675	118800	0.410053
1	235061900	235061901	234861400	234861401	0.061	0	5.59274	200500	0.468083
1	235069400	235069401	234861400	234861401	0.065	0	5.3218	208000	0.227626
1	235090500	235090501	234861400	234861401	0.051	0	5.71458	229100	0.706164
1	235099700	235099701	234861400	234861401	0.068	0	5.68597	238300	0.714945
1	235106800	235106801	234861400	234861401	0.068	0	5.68067	245400	0.7385
1	235114200	235114201	234861400	234861401	0.071	0	5.66279	252800	0.750691
1	235120200	235120201	234861400	234861401	0.082	0	5.25179	258800	0.364074
1	235147100	235147101	234861400	234861401	0.119	0	5.41875	285700	0.640362
1	235159700	235159701	234861400	234861401	0.044	0	5.06164	298300	0.334465
1	235184300	235184301	234861400	234861401	0.075	0	5.04694	322900	0.419737
1	235246000	235246001	234861400	234861401	0.061	0	5.72297	384600	1.34653
1	235268900	235268901	234861400	234861401	0.076	0	4.61909	407500	0.335716
1	235995000	235995001	234861400	234861401	0.039	0.001	1.81632	1133600	0.483923
1	236031700	236031701	234861400	234861401	0.064	0	2.29351	1170300	1.11027
1	236043700	236043701	234861400	234861401	0.042	0.001	1.85122	1182300	0.716741
1	236047200	236047201	234861400	234861401	0.047	0	2.77175	1185800	1.65149
1	236102200	236102201	234861400	234861401	0.034	0.005	1.77734	1240800	0.880616
1	236117000	236117001	234861400	234861401	0.042	0.001	2.40751	1255600	1.57094
1	236135500	236135501	234861400	234861401	0.073	0	2.29185	1274100	1.53046
1	236162000	236162001	234861400	234861401	0.121	0	1.16326	1300600	0.509568
1	236220900	236220901	234861400	234861401	0.049	0	1.09112	1359500	0.676806
1	236230100	236230101	234861400	234861401	0.095	0	1.46399	1368700	1.08707
1	236322700	236322701	234861400	234861401	0.124	0	1.48002	1461300	1.47944
1	236448800	236448801	234861400	234861401	0.057	0	1.1113	1587400	1.62321
1	234908800	234908801	234867100	234867101	0.06	0	6.94647	41700	1.17643
1	234977700	234977701	234867100	234867101	0.023	0.056	5.98406	110600	0.494043
1	234980200	234980201	234867100	234867101	0.023	0.057	6.06365	113100	0.58379
1	235061900	235061901	234867100	234867101	0.054	0	5.56449	194800	0.416677
1	235069400	235069401	234867100	234867101	0.053	0	5.35285	202300	0.235514
1	235090500	235090501	234867100	234867101	0.025	0.042	5.40062	223400	0.369033
1	235099700	235099701	234867100	234867101	0.093	0	5.4565	232600	0.462308
1	235106800	235106801	234867100	234867101	0.078	0	5.43364	239700	0.468298
1	235114200	235114201	234867100	234867101	0.075	0	5.27303	247100	0.33777
1	235120200	235120201	234867100	234867101	0.085	0	5.15957	253100	0.248689
1	235147100	235147101	234867100	234867101	0.082	0	5.69208	280000	0.890526
1	235159700	235159701	234867100	234867101	0.051	0	5.10219	292600	0.351844
1	235184300	235184301	234867100	234867101	0.043	0	4.94275	317200	0.292383
1	235246000	235246001	234867100	234867101	0.047	0	5.48708	378900	1.08747
1	235268900	235268901	234867100	234867101	0.026	0.032	4.75725	401800	0.450706
1	235995000	235995001	234867100	234867101	0.023	0.06	2.60899	1127900	1.25342
1	236031700	236031701	234867100	234867101	0.056	0	2.44361	1164600	1.2372
1	236043700	236043701	234867100	234867101	0.025	0.043	1.36879	1176600	0.211152
1	236047200	236047201	234867100	234867101	0.041	0.001	2.31596	1180100	1.17254
1	236102200	236102201	234867100	234867101	0.065	0	1.98058	1235100	1.06069
1	236117000	236117001	234867100	234867101	0.039	0.002	1.60459	1249900	0.744852
1	236135500	236135501	234867100	234867101	0.076	0	1.98394	1268400	1.19939
1	236162000	236162001	234867100	234867101	0.081	0	2.38711	1294900	1.71026
1	236220900	236220901	234867100	234867101	0.059	0	1.44083	1353800	1.00336
1	236230100	236230101	234867100	234867101	0.059	0	1.47437	1363000	1.07429
1	236322700	236322701	234867100	234867101	0.102	0	1.23716	1455600	1.21342
1	236448800	236448801	234867100	234867101	0.052	0	1.46483	1581700	1.95358
1	234977700	234977701	234908800	234908801	0.051	0	6.69358	68900	1.03409
1	234980200	234980201	234908800	234908801	0.067	0	6.31763	71400	0.6683
1	235061900	235061901	234908800	234908801	0.093	0	5.64824	153100	0.330952
1	235069400	235069401	234908800	234908801	0.062	0	5.65465	160600	0.367837
1	235090500	235090501	234908800	234908801	0.047	0	5.54345	181700	0.342391
1	235099700	235099701	234908800	234908801	0.066	0	5.64046	190900	0.476788
1	235106800	235106801	234908800	234908801	0.063	0	5.7902	198000	0.655391
1	235114200	235114201	234908800	234908801	0.09	0	5.63083	205400	0.526095
1	235120200	235120201	234908800	234908801	0.06	0	5.43959	211400	0.359239
1	235147100	235147101	234908800	234908801	0.147	0	5.7037	238300	0.732671
1	235159700	235159701	234908800	234908801	0.072	0	5.232	250900	0.312178
1	235184300	235184301	234908800	234908801	0.058	0	5.15617	275500	0.336333
1	235246000	235246001	234908800	234908801	0.061	0	5.42183	337200	0.852751
1	235268900	235268901	234908800	234908801	0.075	0	4.48031	360100	0.00429479
1	235995000	235995001	234908800	234908801	0.018	0.139	0.906336	1086200	-0.618705
1	236031700	236031701	234908800	234908801	0.053	0	0	1122900	-1.37589
1	236043700	236043701	234908800	234908801	0.041	0.001	1.8924	1134900	0.565279
1	236047200	236047201	234908800	234908801	0.076	0	1.77616	1138400	0.463268
1	236102200	236102201	234908800	234908801	0.066	0	2.01086	1193400	0.921496
1	236117000	236117001	234908800	234908801	0.081	0	2.12384	1208200	1.09463
1	236135500	236135501	234908800	234908801	0.062	0	2.33712	1226700	1.38309
1	236162000	236162001	234908800	234908801	0.134	0	1.83938	1253200	0.993048
1	236220900	236220901	234908800	234908801	0.041	0.001	1.4665	1312100	0.859545
1	236230100	236230101	234908800	234908801	0.101	0	1.50037	1321300	0.930812
1	236322700	236322701	234908800	234908801	0.152	0	1.73401	1413900	1.54079
1	236448800	236448801	234908800	234908801	0.08	0	0	1540000	0.319268
1	234980200	234980201	234977700	234977701	0.012	0.344	8.48316	2500	2.5538
1	235061900	235061901	234977700	234977701	0.03	0.014	6.08204	84200	0.484727
1	235069400	235069401	234977700	234977701	0.029	0.016	6.12606	91700	0.559229
1	235090500	235090501	234977700	234977701	0.021	0.089	6.06823	112800	0.587148
1	235099700	235099701	234977700	234977701	0.063	0	6.33806	122000	0.894375
1	235106800	235106801	234977700	234977701	0.051	0	6.14612	129100	0.731287
1	235114200	235114201	234977700	234977701	0.004	0.765	5.96276	136500	0.578
1	235120200	235120201	234977700	234977701	0.06	0	5.69888	142500	0.338505
1	235147100	235147101	234977700	234977701	0.063	0	5.96819	169400	0.717148
1	235159700	235159701	234977700	234977701	0.015	0.218	5.49571	182000	0.295871
1	235184300	235184301	234977700	234977701	0.017	0.151	5.81008	206600	0.71022
1	235246000	235246001	234977700	234977701	0.066	0	5.95974	268300	1.11063
1	235268900	235268901	234977700	234977701	0.006	0.604	4.74336	291200	-0.0126722
1	235995000	235995001	234977700	234977701	0.016	0.202	0.800744	1017300	-1.00432
1	236031700	236031701	234977700	234977701	0.015	0.215	2.62458	1054000	0.968677
1	236043700	236043701	234977700	234977701	0.029	0.017	2.48651	1066000	0.879376
1	236047200	236047201	234977700	234977701	0.04	0.001	1.83704	1069500	0.244128
1	236102200	236102201	234977700	234977701	0.046	0	1.83663	1124500	0.467247
1	236117000	236117001	234977700	234977701	-0.003	0.827	1.75503	1139300	0.445792
1	236135500	236135501	234977700	234977701	0.021	0.079	2.15047	1157800	0.916418
1	236162000	236162001	234977700	234977701	0.044	0	2.27194	1184300	1.14559
1	236220900	236220901	234977700	234977701	0.025	0.041	0.998402	1243200	0.111432
1	236230100	236230101	234977700	234977701	0.05	0	1.61818	1252400	0.768599
1	236322700	236322701	234977700	234977701	0.084	0	1.75249	1345000	1.27925
1	236448800	236448801	234977700	234977701	0.039	0.001	1.3428	1471100	1.38205
1	235061900	235061901	234980200	234980201	0.028	0.02	6.38475	81700	0.77728
1	235069400	235069401	234980200	234980201	0.012	0.328	5.93711	89200	0.360115
1	235090500	235090501	234980200	234980201	0.05	0	6.17224	110300	0.681003
1	235099700	235099701	234980200	234980201	0.034	0.005	5.95463	119500	0.500778
1	235106800	235106801	234980200	234980201	0.014	0.246	6.13806	126600	0.713066
1	235114200	235114201	234980200	234980201	0.036	0.003	6.10159	134000	0.706675
1	235120200	235120201	234980200	234980201	0.024	0.05	5.65246	140000	0.281924
1	235147100	235147101	234980200	234980201	0.081	0	6.14739	166900	0.886181
1	235159700	235159701	234980200	234980201	0.06	0	5.54532	179500	0.335323
1	235184300	235184301	234980200	234980201	0.038	0.002	5.6719	204100	0.56188
1	235246000	235246001	234980200	234980201	0.041	0.001	5.8706	265800	1.01134
1	235268900	235268901	234980200	234980201	0.045	0	4.57118	288700	-0.195011
1	235995000	235995001	234980200	234980201	0.033	0.006	2.11107	1014800	0.295854
1	236031700	236031701	234980200	234980201	0.033	0.007	0	1051500	-1.66607
1	236043700	236043701	234980200	234980201	0.033	0.006	1.83804	1063500	0.220741
1	236047200	236047201	234980200	234980201	0.042	0.001	1.10514	1067000	-0.49793
1	236102200	236102201	234980200	234980201	0.035	0.004	2.27376	1122000	0.894218
1	236117000	236117001	234980200	234980201	0.048	0	2.06646	1136800	0.747062
1	236135500	236135501	234980200	234980201	0.021	0.079	2.69974	1155300	1.45554
1	236162000	236162001	234980200	234980201	0.054	0	2.0215	1181800	0.884996
1	236220900	236220901	234980200	234980201	0.036	0.003	1.69258	1240700	0.795445
1	236230100	236230101	234980200	234980201	0.051	0	1.10951	1249900	0.24977
1	236322700	236322701	234980200	234980201	0.054	0	2.0329	1342500	1.5495
1	236448800	236448801	234980200	234980201	0.017	0.161	0.653431	1468600	0.682519
1	235069400	235069401	235061900	235061901	0.057	0	9.06909	7500	3.16006
1	235090500	235090501	235061900	235061901	0.064	0	7.09702	28600	1.27374
1	235099700	235099701	235061900	235061901	0.057	0	7.04759	37800	1.2617
1	235106800	235106801	235061900	235061901	0.067	0	6.76355	44900	1.00651
1	235114200	235114201	235061900	235061901	0.082	0	6.7016	52300	0.974642
1	235120200	235120201	235061900	235061901	0.085	0	6.28119	58300	0.578617
1	235147100	235147101	235061900	235061901	0.116	0	6.46675	85200	0.873498
1	235159700	235159701	235061900	235061901	0.064	0	5.85017	97800	0.308132
1	235184300	235184301	235061900	235061901	0.056	0	5.77719	122400	0.335126
1	235246000	235246001	235061900	235061901	0.085	0	5.89548	184100	0.704176
1	235268900	235268901	235061900	235061901	0.065	0	4.81203	207000	-0.286209
1	235995000	235995001	235061900	235061901	0.035	0.004	2.68234	933100	0.535081
1	236031700	236031701	235061900	235061901	0.026	0.036	0	969800	-1.99811
1	236043700	236043701	235061900	235061901	0.036	0.003	2.33201	981800	0.382671
1	236047200	236047201	235061900	235061901	0.066	0	1.32374	985300	-0.611367
1	236102200	236102201	235061900	235061901	0.028	0.02	1.52517	1040300	-0.186418
1	236117000	236117001	235061900	235061901	0.055	0	1.9167	1055100	0.265269
1	236135500	236135501	235061900	235061901	0.017	0.157	1.95269	1073600	0.376443
1	236162000	236162001	235061900	235061901	0.094	0	1.76442	1100100	0.295867
1	236220900	236220901	235061900	235061901	0.048	0	1.96894	1159000	0.739772
1	236230100	236230101	235061900	235061901	0.072	0	1.32865	1168200	0.136866
1	236322700	236322701	235061900	235061901	0.106	0	2.87674	1260800	2.0613
1	236448800	236448801	235061900	235061901	0.081	0	0.805751	1386900	0.502798
1	235090500	235090501	235069400	235069401	0.069	0	7.37742	21100	1.52366
1	235099700	235099701	235069400	235069401	0.056	0	7.1595	30300	1.34313
1	235106800	235106801	235069400	235069401	0.041	0.001	6.78139	37400	0.993881
1	235114200	235114201	235069400	235069401	0.071	0	6.68515	44800	0.927709
1	235120200	235120201	235069400	235069401	0.09	0	6.12636	50800	0.393302
1	235147100	235147101	235069400	235069401	0.108	0	6.25481	77700	0.631078
1	235159700	235159701	235069400	235069401	0.064	0	5.76088	90300	0.188357
1	235184300	235184301	235069400	235069401	0.038	0.002	5.75353	114900	0.280984
1	235246000	235246001	235069400	235069401	0.084	0	6.06584	176600	0.844059
1	235268900	235268901	235069400	235069401	0.092	0	4.82528	199500	-0.303435
1	235995000	235995001	235069400	235069401	0.028	0.02	1.53383	925600	-0.643915
1	236031700	236031701	235069400	235069401	0.046	0	1.97574	962300	-0.0528444
1	236043700	236043701	235069400	235069401	0.036	0.003	2.17907	974300	0.19925
1	236047200	236047201	235069400	235069401	0.049	0	2.64569	977800	0.680096
1	236102200	236102201	235069400	235069401	0.038	0.002	1.06693	1032800	-0.675133
1	236117000	236117001	235069400	235069401	0.042	0.001	2.64593	1047600	0.964012
1	236135500	236135501	235069400	235069401	0.073	0	2.12018	1066100	0.513454
1	236162000	236162001	235069400	235069401	0.087	0	2.5005	1092600	1.00147
1	236220900	236220901	235069400	235069401	0.073	0	1.64346	1151500	0.383807
1	236230100	236230101	235069400	235069401	0.06	0	1.86547	1160700	0.64321
1	236322700	236322701	235069400	235069401	0.085	0	2.00952	1253300	1.16359
1	236448800	236448801	235069400	235069401	0.051	0	1.85466	1379400	1.52122
1	235099700	235099701	235090500	235090501	0.059	0	9.16976	9200	3.26764
1	235106800	235106801	235090500	235090501	0.063	0	7.28418	16300	1.41092
1	235114200	235114201	235090500	235090501	0.07	0	7.12958	23700	1.28639
1	235120200	235120201	235090500	235090501	0.032	0.008	6.70653	29700	0.887718
1	235147100	235147101	235090500	235090501	0.082	0	6.67264	56600	0.963156
1	235159700	235159701	235090500	235090501	0.022	0.073	6.119	69200	0.460731
1	235184300	235184301	235090500	235090501	0.044	0	5.89508	93800	0.336784
1	235246000	235246001	235090500	235090501	0.053	0	6.14786	155500	0.840324
1	235268900	235268901	235090500	235090501	0.049	0	5.0094	178400	-0.205067
1	235995000	235995001	235090500	235090501	0.023	0.056	1.64752	904500	-0.615973
1	236031700	236031701	235090500	235090501	0.049	0	0	941200	-2.11434
1	236043700	236043701	235090500	235090501	0.008	0.495	3.01057	953200	0.944995
1	236047200	236047201	235090500	235090501	0.052	0	2.44291	956700	0.391568
1	236102200	236102201	235090500	235090501	0.009	0.438	2.3525	1011700	0.52468
1	236117000	236117001	235090500	235090501	0.008	0.49	1.24222	1026500	-0.525451
1	236135500	236135501	235090500	235090501	0.053	0	1.93549	1045000	0.243008
1	236162000	236162001	235090500	235090501	0.07	0	2.37681	1071500	0.792028
1	236220900	236220901	235090500	235090501	0.043	0	1.54209	1130400	0.196682
1	236230100	236230101	235090500	235090501	0.011	0.38	0.993982	1139600	-0.314033
1	236322700	236322701	235090500	235090501	0.04	0.001	2.13932	1232200	1.20765
1	236448800	236448801	235090500	235090501	0.036	0.004	1.78813	1358300	1.36894
1	235106800	235106801	235099700	235099701	0.077	0	7.72799	7100	1.81733
1	235114200	235114201	235099700	235099701	0.124	0	7.59531	14500	1.71473
1	235120200	235120201	235099700	235099701	0.108	0	6.64347	20500	0.787274
1	235147100	235147101	235099700	235099701	0.138	0	6.73391	47400	0.987037
1	235159700	235159701	235099700	235099701	0.069	0	6.53031	60000	0.834651
1	235184300	235184301	235099700	235099701	0.048	0	6.03238	84600	0.436697
1	235246000	235246001	235099700	235099701	0.118	0	6.49554	146300	1.15062
1	235268900	235268901	235099700	235099701	0.072	0	4.71761	169200	-0.534246
1	235995000	235995001	235099700	235099701	0.076	0	2.62985	895300	0.328962
1	236031700	236031701	235099700	235099701	0.067	0	0	932000	-2.15173
1	236043700	236043701	235099700	235099701	0.035	0.004	0.852043	944000	-1.25092
1	236047200	236047201	235099700	235099701	0.087	0	2.20126	947500	0.112526
1	236102200	236102201	235099700	235099701	0.046	0	1.3213	1002500	-0.543906
1	236117000	236117001	235099700	235099701	0.064	0	2.76863	1017300	0.963574
1	236135500	236135501	235099700	235099701	0.072	0	1.44276	1035800	-0.287115
1	236162000	236162001	235099700	235099701	0.111	0	2.27097	1062300	0.6488
1	236220900	236220901	235099700	235099701	0.061	0	0.90483	1121200	-0.477965
1	236230100	236230101	235099700	235099701	0.061	0	1.49037	1130400	0.144963
1	236322700	236322701	235099700	235099701	0.13	0	0.757443	1223000	-0.211622
1	236448800	236448801	235099700	235099701	0.039	0.001	0.922571	1349100	0.465994
1	235114200	235114201	235106800	235106801	0.082	0	9.0888	7400	3.17936
1	235120200	235120201	235106800	235106801	0.066	0	7.28972	13400	1.40467
1	235147100	235147101	235106800	235106801	0.089	0	7.19096	40300	1.41523
1	235159700	235159701	235106800	235106801	0.058	0	6.57851	52900	0.853995
1	235184300	235184301	235106800	235106801	0.068	0	6.37177	77500	0.747231
1	235246000	235246001	235106800	235106801	0.05	0	6.68089	139200	1.3071
1	235268900	235268901	235106800	235106801	0.036	0.003	5.02261	162100	-0.258101
1	235995000	235995001	235106800	235106801	0.019	0.122	1.96767	888200	-0.362066
1	236031700	236031701	235106800	235106801	0.035	0.004	2.60133	924900	0.420748
1	236043700	236043701	235106800	235106801	0.026	0.031	1.89135	936900	-0.240467
1	236047200	236047201	235106800	235106801	0.078	0	1.81708	940400	-0.300512
1	236102200	236102201	235106800	235106801	0.041	0.001	1.97934	995400	0.0852765
1	236117000	236117001	235106800	235106801	0.045	0	2.5008	1010200	0.66689
1	236135500	236135501	235106800	235106801	0.045	0	1.54994	1028700	-0.208789
1	236162000	236162001	235106800	235106801	0.081	0	2.54349	1055200	0.892465
1	236220900	236220901	235106800	235106801	0.076	0	1.78529	1114100	0.373637
1	236230100	236230101	235106800	235106801	0.052	0	2.18687	1123300	0.81261
1	236322700	236322701	235106800	235106801	0.088	0	2.16553	1215900	1.16761
1	236448800	236448801	235106800	235106801	0.059	0	0	1342000	-0.485432
1	235120200	235120201	235114200	235114201	0.117	0	7.7249	6000	1.80978
1	235147100	235147101	235114200	235114201	0.128	0	7.50714	32900	1.70134
1	235159700	235159701	235114200	235114201	0.075	0	6.81076	45500	1.05617
1	235184300	235184301	235114200	235114201	0.061	0	6.60852	70100	0.953905
1	235246000	235246001	235114200	235114201	0.088	0	6.67874	131800	1.27488
1	235268900	235268901	235114200	235114201	0.083	0	5.04627	154700	-0.264517
1	235995000	235995001	235114200	235114201	0.036	0.003	1.31064	880800	-1.04917
1	236031700	236031701	235114200	235114201	0.031	0.011	2.62174	917500	0.411083
1	236043700	236043701	235114200	235114201	0.056	0	2.3601	929500	0.198211
1	236047200	236047201	235114200	235114201	0.073	0	2.02859	933000	-0.119074
1	236102200	236102201	235114200	235114201	0.028	0.024	2.3995	988000	0.475358
1	236117000	236117001	235114200	235114201	0.057	0	2.11025	1002800	0.246257
1	236135500	236135501	235114200	235114201	0.071	0	2.14784	1021300	0.359038
1	236162000	236162001	235114200	235114201	0.12	0	2.91645	1047800	1.23534
1	236220900	236220901	235114200	235114201	0.076	0	1.80265	1106700	0.360928
1	236230100	236230101	235114200	235114201	0.071	0	1.02326	1115900	-0.381074
1	236322700	236322701	235114200	235114201	0.113	0	1.9099	1208500	0.881901
1	236448800	236448801	235114200	235114201	0.063	0	1.82973	1334600	1.31422
1	235147100	235147101	235120200	235120201	0.17	0	7.52855	26900	1.69836
1	235159700	235159701	235120200	235120201	0.079	0	6.48731	39500	0.70833
1	235184300	235184301	235120200	235120201	0.095	0	6.43722	64100	0.758218
1	235246000	235246001	235120200	235120201	0.108	0	6.44159	125800	1.01334
1	235268900	235268901	235120200	235120201	0.093	0	5.4416	148700	0.106422
1	235995000	235995001	235120200	235120201	0.05	0	2.34956	874800	-0.034638
1	236031700	236031701	235120200	235120201	0.064	0	2.05998	911500	-0.17507
1	236043700	236043701	235120200	235120201	0.052	0	2.70217	923500	0.515892
1	236047200	236047201	235120200	235120201	0.088	0	2.83902	927000	0.666967
1	236102200	236102201	235120200	235120201	0.059	0	1.36607	982000	-0.582457
1	236117000	236117001	235120200	235120201	0.065	0	2.16903	996800	0.280655
1	236135500	236135501	235120200	235120201	0.07	0	2.46512	1015300	0.651927
1	236162000	236162001	235120200	235120201	0.143	0	2.32985	1041800	0.624361
1	236220900	236220901	235120200	235120201	0.074	0	1.90861	1100700	0.442497
1	236230100	236230101	235120200	235120201	0.077	0	2.26585	1109900	0.837126
1	236322700	236322701	235120200	235120201	0.143	0	2.09439	1202500	1.04201
1	236448800	236448801	235120200	235120201	0.088	0	0.957943	1328600	0.418052
1	235159700	235159701	235147100	235147101	0.102	0	7.92493	12600	2.03662
1	235184300	235184301	235147100	235147101	0.088	0	7.23485	37200	1.44652
1	235246000	235246001	235147100	235147101	0.093	0	6.67979	98900	1.14222
1	235268900	235268901	235147100	235147101	0.094	0	5.44071	121800	-0.00378806
1	235995000	235995001	235147100	235147101	0.067	0	2.22131	847900	-0.272216
1	236031700	236031701	235147100	235147101	0.089	0	2.60924	884600	0.264871
1	236043700	236043701	235147100	235147101	0.066	0	2.34809	896600	0.0524842
1	236047200	236047201	235147100	235147101	0.105	0	2.71998	900100	0.4386
1	236102200	236102201	235147100	235147101	0.06	0	1.63973	955100	-0.418121
1	236117000	236117001	235147100	235147101	0.095	0	1.93146	969900	-0.066241
1	236135500	236135501	235147100	235147101	0.115	0	1.77649	988400	-0.146021
1	236162000	236162001	235147100	235147101	0.151	0	1.88791	1014900	0.0730968
1	236220900	236220901	235147100	235147101	0.094	0	1.57065	1073800	-0.00478753
1	236230100	236230101	235147100	235147101	0.118	0	1.01569	1083000	-0.522354
1	236322700	236322701	235147100	235147101	0.217	0	2.93141	1175600	1.76971
1	236448800	236448801	235147100	235147101	0.086	0	2.33497	1301700	1.68576
1	235184300	235184301	235159700	235159701	0.073	0	7.82253	24600	1.98299
1	235246000	235246001	235159700	235159701	0.049	0	6.44476	86300	0.855979
1	235268900	235268901	235159700	235159701	0.079	0	5.21613	109200	-0.279578
1	235995000	235995001	235159700	235159701	0.061	0	1.91056	835300	-0.634173
1	236031700	236031701	235159700	235159701	0.079	0	2.53709	872000	0.14151
1	236043700	236043701	235159700	235159701	0.025	0.042	2.27881	884000	-0.0680023
1	236047200	236047201	235159700	235159701	0.08	0	2.94445	887500	0.611861
1	236102200	236102201	235159700	235159701	0.012	0.305	1.13459	942500	-0.974465
1	236117000	236117001	235159700	235159701	0.063	0	1.86798	957300	-0.180932
1	236135500	236135501	235159700	235159701	0.039	0.001	2.21878	975800	0.245063
1	236162000	236162001	235159700	235159701	0.089	0	2.47978	1002300	0.613757
1	236220900	236220901	235159700	235159701	0.045	0	2.37147	1061200	0.74483
1	236230100	236230101	235159700	235159701	0.06	0	1.54819	1070400	-0.0410625
1	236322700	236322701	235159700	235159701	0.088	0	2.33309	1163000	1.12018
1	236448800	236448801	235159700	235159701	0.073	0	1.75739	1289100	1.05697
1	235246000	235246001	235184300	235184301	0.077	0	6.48756	61700	0.79881
1	235268900	235268901	235184300	235184301	0.087	0	4.94958	84600	-0.646108
1	235995000	235995001	235184300	235184301	0	0.986	2.43335	810700	-0.211362
1	236031700	236031701	235184300	235184301	0.044	0	1.97052	847400	-0.525039
1	236043700	236043701	235184300	235184301	0.018	0.146	2.85652	859400	0.409734
1	236047200	236047201	235184300	235184301	0.04	0.001	2.73736	862900	0.304798
1	236102200	236102201	235184300	235184301	0.032	0.009	2.60528	917900	0.396248
1	236117000	236117001	235184300	235184301	0.029	0.017	2.32934	932700	0.180456
1	236135500	236135501	235184300	235184301	0.033	0.008	1.80672	951200	-0.266984
1	236162000	236162001	235184300	235184301	0.096	0	1.91905	977700	-0.0469504
1	236220900	236220901	235184300	235184301	0.053	0	2.13164	1036600	0.405016
1	236230100	236230101	235184300	235184301	0.057	0	1.67471	1045800	-0.0145242
1	236322700	236322701	235184300	235184301	0.068	0	1.58874	1138400	0.275848
1	236448800	236448801	235184300	235184301	0.078	0	1.20288	1264500	0.402477
1	235268900	235268901	235246000	235246001	0.081	0	6.65853	22900	0.812085
1	235995000	235995001	235246000	235246001	0.048	0	2.75389	749000	-0.141581
1	236031700	236031701	235246000	235246001	0.03	0.014	2.44504	785700	-0.301275
1	236043700	236043701	235246000	235246001	0.039	0.001	2.71053	797700	0.0129891
1	236047200	236047201	235246000	235246001	0.083	0	2.75594	801200	0.0726227
1	236102200	236102201	235246000	235246001	0.054	0	2.3381	856200	-0.121689
1	236117000	236117001	235246000	235246001	0.041	0.001	2.45835	871000	0.0587047
1	236135500	236135501	235246000	235246001	0.062	0	2.13161	889500	-0.192845
1	236162000	236162001	235246000	235246001	0.084	0	1.74565	916000	-0.471104
1	236220900	236220901	235246000	235246001	0.052	0	0.894086	974900	-1.08329
1	236230100	236230101	235246000	235246001	0.073	0	1.87624	984100	-0.0637453
1	236322700	236322701	235246000	235246001	0.089	0	1.89452	1076700	0.33087
1	236448800	236448801	235246000	235246001	0.031	0.01	1.8654	1202800	0.814238
1	235995000	235995001	235268900	235268901	0.052	0	3.11093	726100	0.122387
1	236031700	236031701	235268900	235268901	0.061	0	0	762800	-2.83938
1	236043700	236043701	235268900	235268901	0.046	0	2.52114	774800	-0.269479
1	236047200	236047201	235268900	235268901	0.073	0	2.87915	778300	0.102762
1	236102200	236102201	235268900	235268901	0.054	0	2.03178	833300	-0.521086
1	236117000	236117001	235268900	235268901	0.067	0	3.21954	848100	0.726823
1	236135500	236135501	235268900	235268901	0.074	0	2.92161	866600	0.504081
1	236162000	236162001	235268900	235268901	0.085	0	3.15152	893100	0.841692
1	236220900	236220901	235268900	235268901	0.069	0	2.20022	952000	0.129773
1	236230100	236230101	235268900	235268901	0.086	0	2.24165	961200	0.208589
1	236322700	236322701	235268900	235268901	0.09	0	1.39303	1053800	-0.263684
1	236448800	236448801	235268900	235268901	0.058	0	2.05787	1179900	0.913637
1	236031700	236031701	235995000	235995001	0.023	0.059	5.73755	36700	-0.0528105
1	236043700	236043701	235995000	235995001	0.03	0.014	5.85199	48700	0.110404
1	236047200	236047201	235995000	235995001	0.032	0.009	5.75504	52200	0.0276722
1	236102200	236102201	235995000	235995001	0.023	0.056	5.35088	107200	-0.152952
1	236117000	236117001	235995000	235995001	0.038	0.002	5.73191	122000	0.288227
1	236135500	236135501	235995000	235995001	0.027	0.028	5.68984	140500	0.321338
1	236162000	236162001	235995000	235995001	0.053	0	4.35065	167000	-0.910146
1	236220900	236220901	235995000	235995001	0.041	0.001	4.0148	225900	-1.00662
1	236230100	236230101	235995000	235995001	0.072	0	4.06433	235100	-0.919699
1	236322700	236322701	235995000	235995001	0.078	0	3.36966	327700	-1.23803
1	236448800	236448801	235995000	235995001	0.028	0.023	2.81847	453800	-1.27674
1	236043700	236043701	236031700	236031701	0.013	0.272	8.45589	12000	2.56515
1	236047200	236047201	236031700	236031701	0.053	0	7.54354	15500	1.66702
1	236102200	236102201	236031700	236031701	0.031	0.011	6.29073	70500	0.637742
1	236117000	236117001	236031700	236031701	0.054	0	6.43734	85300	0.844498
1	236135500	236135501	236031700	236031701	0.037	0.002	5.87741	103800	0.359757
1	236162000	236162001	236031700	236031701	0.067	0	5.14217	130300	-0.267789
1	236220900	236220901	236031700	236031701	0.011	0.387	4.05703	189200	-1.11355
1	236230100	236230101	236031700	236031701	0.046	0	4.26724	198400	-0.865946
1	236322700	236322701	236031700	236031701	0.059	0	3.36289	291000	-1.39396
1	236448800	236448801	236031700	236031701	0.039	0.001	3.91198	417100	-0.332378
1	236047200	236047201	236043700	236043701	0.041	0.001	8.88012	3500	2.95483
1	236102200	236102201	236043700	236043701	0.011	0.369	6.34692	58500	0.645159
1	236117000	236117001	236043700	236043701	0.011	0.359	6.57117	73300	0.929563
1	236135500	236135501	236043700	236043701	0.011	0.375	6.0752	91800	0.508775
1	236162000	236162001	236043700	236043701	0.059	0	5.63607	118300	0.177341
1	236220900	236220901	236043700	236043701	0.004	0.756	5.01645	177200	-0.202895
1	236230100	236230101	236043700	236043701	0.036	0.004	4.19786	186400	-0.984097
1	236322700	236322701	236043700	236043701	0.074	0	4.23219	279000	-0.573425
1	236448800	236448801	236043700	236043701	0.009	0.439	3.95327	405100	-0.339863
1	236102200	236102201	236047200	236047201	0.055	0	6.68506	55000	0.969073
1	236117000	236117001	236047200	236047201	0.06	0	6.50098	69800	0.84514
1	236135500	236135501	236047200	236047201	0.043	0	5.8856	88300	0.304951
1	236162000	236162001	236047200	236047201	0.084	0	5.39249	114800	-0.0804566
1	236220900	236220901	236047200	236047201	0.028	0.02	4.86016	173700	-0.373413
1	236230100	236230101	236047200	236047201	0.07	0	4.43322	182900	-0.762957
1	236322700	236322701	236047200	236047201	0.095	0	4.44697	275500	-0.37287
1	236448800	236448801	236047200	236047201	0.049	0	3.765	401600	-0.542349
1	236117000	236117001	236102200	236102201	0.05	0	7.52037	14800	1.64101
1	236135500	236135501	236102200	236102201	0.031	0.011	6.14947	33300	0.345292
1	236162000	236162001	236102200	236102201	0.08	0	5.53498	59800	-0.1615
1	236220900	236220901	236102200	236102201	0.039	0.001	5.00664	118700	-0.450463
1	236230100	236230101	236102200	236102201	0.052	0	4.40545	127900	-1.01426
1	236322700	236322701	236102200	236102201	0.044	0	3.05649	220500	-1.98688
1	236448800	236448801	236102200	236102201	0.038	0.002	3.45839	346600	-1.07249
1	236135500	236135501	236117000	236117001	0.061	0	7.08692	18500	1.22259
1	236162000	236162001	236117000	236117001	0.075	0	6.35826	45000	0.601638
1	236220900	236220901	236117000	236117001	0.034	0.005	4.83339	103900	-0.683856
1	236230100	236230101	236117000	236117001	0.056	0	5.01488	113100	-0.464983
1	236322700	236322701	236117000	236117001	0.079	0	4.17624	205700	-0.927283
1	236448800	236448801	236117000	236117001	0.037	0.003	3.30155	331800	-1.28948
1	236162000	236162001	236135500	236135501	0.093	0	6.96111	26500	1.1293
1	236220900	236220901	236135500	236135501	0.061	0	5.43975	85400	-0.152689
1	236230100	236230101	236135500	236135501	0.036	0.003	5.6157	94600	0.0606515
1	236322700	236322701	236135500	236135501	0.11	0	3.47998	187200	-1.69873
1	236448800	236448801	236135500	236135501	0.049	0	3.34542	313300	-1.3208
1	236220900	236220901	236162000	236162001	0.11	0	6.39646	58900	0.696327
1	236230100	236230101	236162000	236162001	0.117	0	5.97398	68100	0.311239
1	236322700	236322701	236162000	236162001	0.183	0	4.95396	160700	-0.332448
1	236448800	236448801	236162000	236162001	0.077	0	4.08258	286800	-0.691333
1	236230100	236230101	236220900	236220901	0.04	0.001	7.58904	9200	1.68692
1	236322700	236322701	236220900	236220901	0.08	0	5.01735	101800	-0.508431
1	236448800	236448801	236220900	236220901	0.042	0.001	4.66808	227900	-0.34521
1	236322700	236322701	236230100	236230101	0.091	0	5.22019	92600	-0.342979
1	236448800	236448801	236230100	236230101	0.062	0	4.54331	218700	-0.507378
1	236448800	236448801	236322700	236322701	0.077	0	6.34148	126100	0.914456
1	10575200	10575201	10092700	10092701	0.097	0	2.35658	482500	-1.62199
1	11025700	11025701	10092700	10092701	0.131	0	2.76974	933000	0.622073
1	11045800	11045801	10092700	10092701	0.05	0.003	2.09708	953100	0.0311047
1	11122700	11122701	10092700	10092701	0.051	0.002	2.03452	1030000	0.281078
1	9473500	9473501	10092700	10092701	0.105	0	2.32682	619200	-1.09618
1	9599400	9599401	10092700	10092701	0.134	0	3.33267	493300	-0.602
1	9686600	9686601	10092700	10092701	0.096	0	4.59578	406100	0.306715
1	9847800	9847801	10092700	10092701	0.091	0	4.7311	244900	-0.213103
1	11025700	11025701	10575200	10575201	0.049	0.003	5.48031	450500	1.37169
1	11045800	11045801	10575200	10575201	0.068	0	4.88006	470600	0.853132
1	11122700	11122701	10575200	10575201	0.081	0	3.93844	547500	0.224045
1	9473500	9473501	10575200	10575201	0.109	0	1.73279	1101700	0.270746
1	9599400	9599401	10575200	10575201	0.097	0	1.5579	975800	-0.41582
1	9686600	9686601	10575200	10575201	0.056	0.001	2.68951	888600	0.361397
1	9847800	9847801	10575200	10575201	0.051	0.002	2.5413	727400	-0.44195
1	11045800	11045801	11025700	11025701	0.089	0	7.46801	20100	1.61019
1	11122700	11122701	11025700	11025701	0.028	0.102	5.39357	97000	-0.151725
1	9473500	9473501	11025700	11025701	0.118	0	2.21592	1552200	2.58477
1	9599400	9599401	11025700	11025701	0.124	0	1.90512	1426300	1.7623
1	9686600	9686601	11025700	11025701	0.13	0	2.73216	1339100	2.23495
1	9847800	9847801	11025700	11025701	0.057	0.001	2.00923	1177900	0.85687
1	11122700	11122701	11045800	11045801	0.07	0	5.17592	76900	-0.451062
1	9473500	9473501	11045800	11045801	0.09	0	1.51014	1572300	1.96068
1	9599400	9599401	11045800	11045801	0.034	0.046	1.34854	1446400	1.2874
1	9686600	9686601	11045800	11045801	0.058	0.001	2.63299	1359200	2.21746
1	9847800	9847801	11045800	11045801	0.069	0	1.99376	1198000	0.923089
1	9473500	9473501	11122700	11122701	0.081	0	0.764178	1649200	1.52725
1	9599400	9599401	11122700	11122701	0.053	0.002	0.90807	1523300	1.15947
1	9686600	9686601	11122700	11122701	0.044	0.009	1.30713	1436100	1.20413
1	9847800	9847801	11122700	11122701	0.037	0.028	2.28216	1274900	1.52403
1	9599400	9599401	9473500	9473501	0.09	0	4.93361	125900	-0.494223
1	9686600	9686601	9473500	9473501	0.104	0	3.90933	213100	-1.16411
1	9847800	9847801	9473500	9473501	0.07	0	2.86099	374300	-1.55732
1	9686600	9686601	9599400	9599401	0.088	0	5.04461	87200	-0.540511
1	9847800	9847801	9599400	9599401	0.032	0.059	4.19368	248400	-0.736304
1	9847800	9847801	9686600	9686601	0.1	0	5.61643	161200	0.332053
1	16275500	16275501	15743000	15743001	0.057	0.004	3.23676	532500	-0.538593
1	16293000	16293001	15743000	15743001	0.048	0.015	2.85007	550000	-0.854165
1	16693300	16693301	15743000	15743001	0.067	0.001	2.74294	950300	0.665578
1	17231600	17231601	15743000	15743001	0.105	0	0.860942	1488600	0.971313
1	17468400	17468401	15743000	15743001	0.099	0	1.52214	1725400	2.5949
1	16293000	16293001	16275500	16275501	0.095	0	7.86463	17500	1.99624
1	16693300	16693301	16275500	16275501	0.083	0	3.71103	417800	-0.530487
1	17231600	17231601	16275500	16275501	0.055	0.006	2.00551	956100	-0.0482723
1	17468400	17468401	16275500	16275501	0.103	0	0	1192900	-1.0914
1	16693300	16693301	16293000	16293001	0.096	0	4.39471	400300	0.0820709
1	17231600	17231601	16293000	16293001	0.075	0	1.2303	938600	-0.894611
1	17468400	17468401	16293000	16293001	0.069	0.001	0.753733	1175400	-0.408786
1	17231600	17231601	16693300	16693301	0.115	0	2.53947	538300	-1.21231
1	17468400	17468401	16693300	16693301	0.051	0.011	1.39821	775100	-1.39118
1	17468400	17468401	17231600	17231601	0.072	0	3.52996	236800	-1.44716
1	178575900	178575901	178550700	178550701	0.081	0	6.94881	25200	1.11171
1	179003800	179003801	178550700	178550701	0.042	0.028	4.6387	453100	0.540651
1	179056300	179056301	178550700	178550701	0.078	0	2.94117	505600	-0.943516
1	179098800	179098801	178550700	178550701	0.089	0	3.91669	548100	0.204737
1	179003800	179003801	178575900	178575901	0.068	0	4.52391	427900	0.323441
1	179056300	179056301	178575900	178575901	0.042	0.029	3.49011	480400	-0.496988
1	179098800	179098801	178575900	178575901	0.04	0.038	3.17047	522900	-0.643897
1	179056300	179056301	179003800	179003801	0.025	0.203	5.89311	52500	0.166962
1	179098800	179098801	179003800	179003801	0.054	0.005	4.81806	95000	-0.735355
1	179098800	179098801	179056300	179056301	0.024	0.216	6.16664	42500	0.399855
1	203257800	203257801	202975400	202975401	0.058	0	3.88821	282400	-0.903593
1	203260200	203260201	202975400	202975401	0.067	0	4.34371	284800	-0.438336
1	203293600	203293601	202975400	202975401	0.046	0.002	4.46062	318200	-0.185685
1	203295600	203295601	202975400	202975401	0.037	0.012	3.82803	320200	-0.810149
1	203398200	203398201	202975400	202975401	0.049	0.001	3.95149	422800	-0.269704
1	204422500	204422501	202975400	202975401	0.047	0.002	1.40601	1447100	1.34772
1	204450200	204450201	202975400	202975401	0.057	0	2.00885	1474800	2.06314
1	204483300	204483301	202975400	202975401	0.043	0.004	2.09645	1507900	2.28526
1	204500200	204500201	202975400	202975401	0.095	0	1.50742	1524800	1.76491
1	204534300	204534301	202975400	202975401	0.035	0.021	1.78819	1558900	2.18427
1	203260200	203260201	203257800	203257801	0.193	0	8.61083	2400	2.68107
1	203293600	203293601	203257800	203257801	0.118	0	7.54004	35800	1.74602
1	203295600	203295601	203257800	203257801	0.078	0	7.57601	37800	1.79013
1	203398200	203398201	203257800	203257801	0.103	0	5.47221	140400	0.103305
1	204422500	204422501	203257800	203257801	0.098	0	3.2285	1164700	2.0225
1	204450200	204450201	203257800	203257801	0.064	0	2.75608	1192400	1.66265
1	204483300	204483301	203257800	203257801	0.054	0	2.85499	1225500	1.89609
1	204500200	204500201	203257800	203257801	0.064	0	2.29182	1242400	1.4016
1	204534300	204534301	203257800	203257801	0.077	0	2.54654	1276500	1.79491
1	203293600	203293601	203260200	203260201	0.108	0	7.55023	33400	1.74646
1	203295600	203295601	203260200	203260201	0.063	0	7.48462	35400	1.68898
1	203398200	203398201	203260200	203260201	0.079	0	4.88162	138000	-0.497036
1	204422500	204422501	203260200	203260201	0.036	0.015	1.63282	1162300	0.417064
1	204450200	204450201	203260200	203260201	0.044	0.003	2.53966	1190000	1.43648
1	204483300	204483301	203260200	203260201	0.054	0	2.85971	1223100	1.89105
1	204500200	204500201	203260200	203260201	0.064	0	2.77975	1240000	1.87977
1	204534300	204534301	203260200	203260201	0.068	0	1.84958	1274100	1.08819
1	203295600	203295601	203293600	203293601	0.188	0	8.6512	2000	2.71981
1	203398200	203398201	203293600	203293601	0.079	0	5.20853	104600	-0.305872
1	204422500	204422501	203293600	203293601	0.079	0	3.03188	1128900	1.68038
1	204450200	204450201	203293600	203293601	0.093	0	2.25089	1156600	1.01196
1	204483300	204483301	203293600	203293601	0.029	0.05	3.41593	1189700	2.31152
1	204500200	204500201	203293600	203293601	0.073	0	1.71851	1206600	0.682788
1	204534300	204534301	203293600	203293601	0.07	0	1.8245	1240700	0.927372
1	203398200	203398201	203295600	203295601	0.044	0.003	5.52817	102600	0.00564238
1	204422500	204422501	203295600	203295601	0.064	0	1.73773	1126900	0.378105
1	204450200	204450201	203295600	203295601	0.02	0.172	1.87785	1154600	0.630793
1	204483300	204483301	203295600	203295601	0.053	0	2.16276	1187700	1.05023
1	204500200	204500201	203295600	203295601	0.009	0.549	3.03079	1204600	1.98694
1	204534300	204534301	203295600	203295601	0.023	0.118	1.10939	1238700	0.204127
1	204422500	204422501	203398200	203398201	0.046	0.002	1.73416	1024300	-0.0424484
1	204450200	204450201	203398200	203398201	0.034	0.022	1.64738	1052000	-0.0166512
1	204483300	204483301	203398200	203398201	0.049	0.001	1.2547	1085100	-0.274811
1	204500200	204500201	203398200	203398201	0.053	0	2.50543	1102000	1.0446
1	204534300	204534301	203398200	203398201	0.086	0	1.72548	1136100	0.403239
1	204450200	204450201	204422500	204422501	0.059	0	7.71546	27700	1.88852
1	204483300	204483301	204422500	204422501	0.027	0.068	6.74222	60800	1.04981
1	204500200	204500201	204422500	204422501	0.044	0.004	5.85102	77700	0.227288
1	204534300	204534301	204422500	204422501	0.097	0	5.15872	111800	-0.326426
1	204483300	204483301	204450200	204450201	0.063	0	6.32453	33100	0.519536
1	204500200	204500201	204450200	204450201	0.073	0	5.3588	50000	-0.377504
1	204534300	204534301	204450200	204450201	0.093	0	5.34976	84100	-0.247959
1	204500200	204500201	204483300	204483301	0.047	0.002	7.29466	16900	1.42383
1	204534300	204534301	204483300	204483301	0.012	0.411	6.70629	51000	0.974045
1	204534300	204534301	204500200	204500201	0.045	0.003	7.36787	34100	1.56695
1	234407400	234407401	234382200	234382201	0.068	0.001	7.43784	25200	1.60074
1	234631000	234631001	234382200	234382201	0.05	0.013	3.79625	248800	-1.13211
1	234745600	234745601	234382200	234382201	0.056	0.005	3.41603	363400	-1.04658
1	234861400	234861401	234382200	234382201	0.103	0	2.92321	479200	-1.06877
1	234867100	234867101	234382200	234382201	0.11	0	2.71147	484900	-1.25734
1	234908800	234908801	234382200	234382201	0.101	0	3.10603	526600	-0.693305
1	234977700	234977701	234382200	234382201	0.047	0.02	2.46495	595500	-1.05437
1	235061900	235061901	234382200	234382201	0.1	0	2.73558	679700	-0.441531
1	235099700	235099701	234382200	234382201	0.117	0	2.73261	717500	-0.290881
1	235106800	235106801	234382200	234382201	0.087	0	3.39275	724600	0.39812
1	235114200	235114201	234382200	234382201	0.16	0	3.12635	732000	0.161791
1	235120200	235120201	234382200	234382201	0.144	0	3.47294	738000	0.532767
1	235147100	235147101	234382200	234382201	0.121	0	2.60922	764900	-0.221633
1	235184300	235184301	234382200	234382201	0.058	0.004	2.56702	802100	-0.11264
1	235246000	235246001	234382200	234382201	0.045	0.025	3.13411	863800	0.7052
1	235268900	235268901	234382200	234382201	0.094	0	2.80419	886700	0.468355
1	234631000	234631001	234407400	234407401	0.052	0.01	3.80647	223600	-1.2243
1	234745600	234745601	234407400	234407401	0.07	0.001	3.41297	338200	-1.15205
1	234861400	234861401	234407400	234407401	0.097	0	2.34116	454000	-1.75324
1	234867100	234867101	234407400	234407401	0.114	0	2.14653	459700	-1.9247
1	234908800	234908801	234407400	234407401	0.073	0	2.62527	501400	-1.27648
1	234977700	234977701	234407400	234407401	-0.008	0.684	2.95997	570300	-0.661757
1	235061900	235061901	234407400	234407401	0.08	0	3.19485	654500	-0.0846801
1	235099700	235099701	234407400	234407401	0.088	0	2.55637	692300	-0.569539
1	235106800	235106801	234407400	234407401	0.065	0.001	2.93578	699400	-0.161266
1	235114200	235114201	234407400	234407401	0.087	0	2.95702	706800	-0.109955
1	235120200	235120201	234407400	234407401	0.085	0	3.29415	712800	0.251558
1	235147100	235147101	234407400	234407401	0.139	0	3.67983	739700	0.746562
1	235184300	235184301	234407400	234407401	0.089	0	2.60178	776900	-0.180301
1	235246000	235246001	234407400	234407401	0.118	0	3.20731	838600	0.675989
1	235268900	235268901	234407400	234407401	0.074	0	3.06906	861500	0.630807
1	234745600	234745601	234631000	234631001	0.09	0	5.92051	114600	0.446748
1	234861400	234861401	234631000	234631001	0.07	0.001	5.25288	230400	0.249746
1	234867100	234867101	234631000	234631001	0.033	0.098	5.66059	236100	0.680621
1	234908800	234908801	234631000	234631001	0.058	0.004	5.34716	277800	0.536669
1	234977700	234977701	234631000	234631001	0.055	0.006	5.36321	346700	0.832731
1	235061900	235061901	234631000	234631001	0.08	0	5.52905	430900	1.34078
1	235099700	235099701	234631000	234631001	0.062	0.002	5.71857	468700	1.68392
1	235106800	235106801	234631000	234631001	0.004	0.827	5.71756	475800	1.71176
1	235114200	235114201	234631000	234631001	0.041	0.041	5.96004	483200	1.98432
1	235120200	235120201	234631000	234631001	0.023	0.249	5.58948	489200	1.63815
1	235147100	235147101	234631000	234631001	0.064	0.002	6.13505	516100	2.29305
1	235184300	235184301	234631000	234631001	0.029	0.151	5.58322	553300	1.89239
1	235246000	235246001	234631000	234631001	0.046	0.022	6.4525	615000	3.01244
1	235268900	235268901	234631000	234631001	0.065	0.001	6.11767	637900	2.77067
1	234861400	234861401	234745600	234745601	0.05	0.013	6.86143	115800	1.39254
1	234867100	234867101	234745600	234745601	0.047	0.02	6.24454	121500	0.798822
1	234908800	234908801	234745600	234745601	0.068	0.001	6.205	163200	0.92876
1	234977700	234977701	234745600	234745601	0.064	0.001	6.19757	232100	1.20134
1	235061900	235061901	234745600	234745601	0.09	0	6.07787	316300	1.42385
1	235099700	235099701	234745600	234745601	0.051	0.011	5.82696	354100	1.32656
1	235106800	235106801	234745600	234745601	0.08	0	6.1997	361200	1.72815
1	235114200	235114201	234745600	234745601	0.088	0	5.95679	368600	1.51532
1	235120200	235120201	234745600	234745601	0.055	0.007	5.60038	374600	1.1833
1	235147100	235147101	234745600	234745601	0.1	0	5.99958	401500	1.69182
1	235184300	235184301	234745600	234745601	0.11	0	5.45614	438700	1.29957
1	235246000	235246001	234745600	234745601	0.095	0	6.05161	500400	2.14579
1	235268900	235268901	234745600	234745601	0.12	0	4.94059	523300	1.12784
1	234867100	234867101	234861400	234861401	0.08	0	8.76394	5700	2.8476
1	234908800	234908801	234861400	234861401	0.056	0.006	6.84277	47400	1.0959
1	234977700	234977701	234861400	234861401	0.025	0.223	6.11259	116300	0.64574
1	235061900	235061901	234861400	234861401	0.062	0.002	5.59274	200500	0.468083
1	235099700	235099701	234861400	234861401	0.042	0.04	5.68597	238300	0.714945
1	235106800	235106801	234861400	234861401	0.065	0.001	5.68067	245400	0.7385
1	235114200	235114201	234861400	234861401	0.081	0	5.66279	252800	0.750691
1	235120200	235120201	234861400	234861401	0.093	0	5.25179	258800	0.364074
1	235147100	235147101	234861400	234861401	0.104	0	5.41875	285700	0.640362
1	235184300	235184301	234861400	234861401	0.079	0	5.04694	322900	0.419737
1	235246000	235246001	234861400	234861401	0.01	0.608	5.72297	384600	1.34653
1	235268900	235268901	234861400	234861401	0.086	0	4.61909	407500	0.335716
1	234908800	234908801	234867100	234867101	0.058	0.004	6.94647	41700	1.17643
1	234977700	234977701	234867100	234867101	-0.007	0.743	5.98406	110600	0.494043
1	235061900	235061901	234867100	234867101	0.054	0.008	5.56449	194800	0.416677
1	235099700	235099701	234867100	234867101	0.08	0	5.4565	232600	0.462308
1	235106800	235106801	234867100	234867101	0.136	0	5.43364	239700	0.468298
1	235114200	235114201	234867100	234867101	0.099	0	5.27303	247100	0.33777
1	235120200	235120201	234867100	234867101	0.058	0.004	5.15957	253100	0.248689
1	235147100	235147101	234867100	234867101	0.111	0	5.69208	280000	0.890526
1	235184300	235184301	234867100	234867101	0.048	0.017	4.94275	317200	0.292383
1	235246000	235246001	234867100	234867101	0.066	0.001	5.48708	378900	1.08747
1	235268900	235268901	234867100	234867101	0.052	0.01	4.75725	401800	0.450706
1	234977700	234977701	234908800	234908801	0.073	0	6.69358	68900	1.03409
1	235061900	235061901	234908800	234908801	0.108	0	5.64824	153100	0.330952
1	235099700	235099701	234908800	234908801	0.083	0	5.64046	190900	0.476788
1	235106800	235106801	234908800	234908801	0.086	0	5.7902	198000	0.655391
1	235114200	235114201	234908800	234908801	0.152	0	5.63083	205400	0.526095
1	235120200	235120201	234908800	234908801	0.048	0.018	5.43959	211400	0.359239
1	235147100	235147101	234908800	234908801	0.151	0	5.7037	238300	0.732671
1	235184300	235184301	234908800	234908801	0.088	0	5.15617	275500	0.336333
1	235246000	235246001	234908800	234908801	0.055	0.006	5.42183	337200	0.852751
1	235268900	235268901	234908800	234908801	0.069	0.001	4.48031	360100	0.00429479
1	235061900	235061901	234977700	234977701	0.05	0.013	6.08204	84200	0.484727
1	235099700	235099701	234977700	234977701	0.069	0.001	6.33806	122000	0.894375
1	235106800	235106801	234977700	234977701	0.053	0.008	6.14612	129100	0.731287
1	235114200	235114201	234977700	234977701	0.023	0.253	5.96276	136500	0.578
1	235120200	235120201	234977700	234977701	0.052	0.01	5.69888	142500	0.338505
1	235147100	235147101	234977700	234977701	0.066	0.001	5.96819	169400	0.717148
1	235184300	235184301	234977700	234977701	0.023	0.264	5.81008	206600	0.71022
1	235246000	235246001	234977700	234977701	-0.005	0.793	5.95974	268300	1.11063
1	235268900	235268901	234977700	234977701	0.009	0.659	4.74336	291200	-0.0126722
1	235099700	235099701	235061900	235061901	0.076	0	7.04759	37800	1.2617
1	235106800	235106801	235061900	235061901	0.084	0	6.76355	44900	1.00651
1	235114200	235114201	235061900	235061901	0.129	0	6.7016	52300	0.974642
1	235120200	235120201	235061900	235061901	0.094	0	6.28119	58300	0.578617
1	235147100	235147101	235061900	235061901	0.16	0	6.46675	85200	0.873498
1	235184300	235184301	235061900	235061901	0.099	0	5.77719	122400	0.335126
1	235246000	235246001	235061900	235061901	0.08	0	5.89548	184100	0.704176
1	235268900	235268901	235061900	235061901	0.127	0	4.81203	207000	-0.286209
1	235106800	235106801	235099700	235099701	0.095	0	7.72799	7100	1.81733
1	235114200	235114201	235099700	235099701	0.104	0	7.59531	14500	1.71473
1	235120200	235120201	235099700	235099701	0.122	0	6.64347	20500	0.787274
1	235147100	235147101	235099700	235099701	0.138	0	6.73391	47400	0.987037
1	235184300	235184301	235099700	235099701	0.059	0.003	6.03238	84600	0.436697
1	235246000	235246001	235099700	235099701	0.097	0	6.49554	146300	1.15062
1	235268900	235268901	235099700	235099701	0.089	0	4.71761	169200	-0.534246
1	235114200	235114201	235106800	235106801	0.101	0	9.0888	7400	3.17936
1	235120200	235120201	235106800	235106801	0.059	0.003	7.28972	13400	1.40467
1	235147100	235147101	235106800	235106801	0.095	0	7.19096	40300	1.41523
1	235184300	235184301	235106800	235106801	0.081	0	6.37177	77500	0.747231
1	235246000	235246001	235106800	235106801	0.023	0.261	6.68089	139200	1.3071
1	235268900	235268901	235106800	235106801	0.058	0.004	5.02261	162100	-0.258101
1	235120200	235120201	235114200	235114201	0.113	0	7.7249	6000	1.80978
1	235147100	235147101	235114200	235114201	0.12	0	7.50714	32900	1.70134
1	235184300	235184301	235114200	235114201	0.09	0	6.60852	70100	0.953905
1	235246000	235246001	235114200	235114201	0.048	0.017	6.67874	131800	1.27488
1	235268900	235268901	235114200	235114201	0.14	0	5.04627	154700	-0.264517
1	235147100	235147101	235120200	235120201	0.159	0	7.52855	26900	1.69836
1	235184300	235184301	235120200	235120201	0.099	0	6.43722	64100	0.758218
1	235246000	235246001	235120200	235120201	0.101	0	6.44159	125800	1.01334
1	235268900	235268901	235120200	235120201	0.139	0	5.4416	148700	0.106422
1	235184300	235184301	235147100	235147101	0.112	0	7.23485	37200	1.44652
1	235246000	235246001	235147100	235147101	0.105	0	6.67979	98900	1.14222
1	235268900	235268901	235147100	235147101	0.103	0	5.44071	121800	-0.00378806
1	235246000	235246001	235184300	235184301	0.087	0	6.48756	61700	0.79881
1	235268900	235268901	235184300	235184301	0.113	0	4.94958	84600	-0.646108
1	235268900	235268901	235246000	235246001	0.126	0	6.65853	22900	0.812085
1	32422900	32422901	32404800	32404801	0.085	0	7.83572	18100	1.96977
1	32715400	32715401	32404800	32404801	0.111	0	4.11215	310600	-0.565038
1	32715400	32715401	32422900	32422901	0.076	0	3.23255	292500	-1.5182
1	112049200	112049201	111760100	111760101	0.216	0	4.20633	289100	-0.558236
1	112136100	112136101	111760100	111760101	0.195	0	5.31545	376000	0.904057
1	112143000	112143001	111760100	111760101	0.2	0	5.67926	382900	1.2959
1	113009000	113009001	111760100	111760101	0.168	0	2.14076	1248900	1.27696
1	112136100	112136101	112049200	112049201	0.146	0	6.41579	86900	0.829448
1	112143000	112143001	112049200	112049201	0.182	0	6.09511	93800	0.536811
1	113009000	113009001	112049200	112049201	0.155	0	2.18681	959800	0.148061
1	112143000	112143001	112136100	112136101	0.165	0	9.19423	6900	3.28276
1	113009000	113009001	112136100	112136101	0.115	0	1.82713	872900	-0.564795
1	113009000	113009001	112143000	112143001	0.124	0	1.48759	866000	-0.932371
1	111177600	111177601	111174400	111174401	0.082	0	8.66453	3200	2.73802
1	111760100	111760101	111174400	111174401	0.114	0	2.84656	585700	-0.712588
1	111767800	111767801	111174400	111174401	0.08	0	2.71306	593400	-0.814791
1	112049200	112049201	111174400	111174401	0.046	0.04	2.62341	874800	0.239208
1	112051100	112051101	111174400	111174401	0.078	0.001	2.23403	876700	-0.142451
1	112136100	112136101	111174400	111174401	0.04	0.075	2.00849	961700	-0.022539
1	112143000	112143001	111174400	111174401	0.056	0.012	1.54169	968600	-0.461289
1	111760100	111760101	111177600	111177601	0.17	0	3.73107	582500	0.158919
1	111767800	111767801	111177600	111177601	0.09	0	3.54828	590200	0.00742711
1	112049200	112049201	111177600	111177601	0.116	0	2.79495	871600	0.39774
1	112051100	112051101	111177600	111177601	0.104	0	1.94925	873500	-0.440238
1	112136100	112136101	111177600	111177601	0.118	0	2.5962	958500	0.552166
1	112143000	112143001	111177600	111177601	0.132	0	3.25203	965400	1.23604
1	111767800	111767801	111760100	111760101	0.13	0	8.55299	7700	2.64477
1	112049200	112049201	111760100	111760101	0.145	0	4.20633	289100	-0.558236
1	112051100	112051101	111760100	111760101	0.1	0	4.96657	291000	0.209724
1	112136100	112136101	111760100	111760101	0.18	0	5.31545	376000	0.904057
1	112143000	112143001	111760100	111760101	0.216	0	5.67926	382900	1.2959
1	112049200	112049201	111767800	111767801	0.073	0.001	4.69101	281400	-0.104857
1	112051100	112051101	111767800	111767801	0.086	0	4.61742	283300	-0.170723
1	112136100	112136101	111767800	111767801	0.078	0	4.41736	368300	-0.0253288
1	112143000	112143001	111767800	111767801	0.12	0	4.44775	375200	0.0331066
1	112051100	112051101	112049200	112049201	0.319	0	8.30235	1900	2.37056
1	112136100	112136101	112049200	112049201	0.158	0	6.41579	86900	0.829448
1	112143000	112143001	112049200	112049201	0.115	0	6.09511	93800	0.536811
1	112136100	112136101	112051100	112051101	0.114	0	6.6886	85000	1.09454
1	112143000	112143001	112051100	112051101	0.102	0	6.69709	91900	1.13107
1	112143000	112143001	112136100	112136101	0.143	0	9.19423	6900	3.28276
1	118198000	118198001	117604600	117604601	0.086	0	3.76782	593400	0.239974
1	90136100	90136101	89507200	89507201	0.044	0.001	3.46475	628900	0.0811761
1	16275500	16275501	15743000	15743001	0.072	0	3.23676	532500	-0.538593
1	16293000	16293001	15743000	15743001	0.052	0	2.85007	550000	-0.854165
1	16693300	16693301	15743000	15743001	0.063	0	2.74294	950300	0.665578
1	16293000	16293001	16275500	16275501	0.062	0	7.86463	17500	1.99624
1	16693300	16693301	16275500	16275501	0.068	0	3.71103	417800	-0.530487
1	16693300	16693301	16293000	16293001	0.1	0	4.39471	400300	0.0820709
1	212112800	212112801	212108800	212108801	0.138	0	8.50651	4000	2.58325
1	212740800	212740801	212108800	212108801	0.13	0	2.62502	632000	-0.745955
1	212769700	212769701	212108800	212108801	0.108	0	2.71347	660900	-0.540048
1	213153200	213153201	212108800	212108801	0.146	0	1.46112	1044400	-0.233797
1	213244700	213244701	212108800	212108801	0.116	0	2.65309	1135900	1.33003
1	212740800	212740801	212112800	212112801	0.114	0	3.35503	628000	-0.0322016
1	212769700	212769701	212112800	212112801	0.072	0.003	3.57551	656900	0.305734
1	213153200	213153201	212112800	212112801	0.144	0	2.86053	1040400	1.14935
1	213244700	213244701	212112800	212112801	0.062	0.011	2.05294	1131900	0.713635
1	212769700	212769701	212740800	212740801	0.07	0.004	7.44262	28900	1.62056
1	213153200	213153201	212740800	212740801	0.113	0	3.7497	412400	-0.513758
1	213244700	213244701	212740800	212740801	0.081	0.001	4.00969	503900	0.118101
1	213153200	213153201	212769700	212769701	0.113	0	4.01584	383500	-0.36507
1	213244700	213244701	212769700	212769701	0.046	0.059	3.8247	475000	-0.184342
1	213244700	213244701	213153200	213153201	0.095	0	5.27644	91500	-0.291201
1	42193200	42193201	42164800	42164801	0.041	0.018	6.83777	28400	1.01368
1	42205500	42205501	42164800	42164801	0.055	0.002	6.01053	40700	0.23643
1	42217600	42217601	42164800	42164801	0.057	0.001	6.18618	52800	0.46125
1	42266000	42266001	42164800	42164801	0.066	0	5.57311	101200	0.0448887
1	42269400	42269401	42164800	42164801	0.059	0.001	5.57311	104600	0.0587067
1	42421400	42421401	42164800	42164801	0.047	0.006	4.29322	256600	-0.603434
1	43403500	43403501	42164800	42164801	0.06	0	1.38555	1238700	0.480291
1	42205500	42205501	42193200	42193201	0.065	0	7.56717	12300	1.67764
1	42217600	42217601	42193200	42193201	0.112	0	7.33792	24400	1.49757
1	42266000	42266001	42193200	42193201	0.056	0.001	6.29228	72800	0.64864
1	42269400	42269401	42193200	42193201	0.057	0.001	6.29228	76200	0.662458
1	42421400	42421401	42193200	42193201	0.031	0.071	4.72345	228200	-0.288622
1	43403500	43403501	42193200	42193201	0.108	0	2.55603	1210300	1.53535
1	42217600	42217601	42205500	42205501	0.113	0	8.06029	12100	2.16996
1	42266000	42266001	42205500	42205501	0.025	0.154	6.34825	60500	0.654616
1	42269400	42269401	42205500	42205501	0.022	0.212	6.34825	63900	0.668434
1	42421400	42421401	42205500	42205501	0.06	0	4.80451	215900	-0.257553
1	43403500	43403501	42205500	42205501	0.125	0	1.63931	1198000	0.568646
1	42266000	42266001	42217600	42217601	0.079	0	6.50179	48400	0.75898
1	42269400	42269401	42217600	42217601	0.091	0	6.50179	51800	0.772798
1	42421400	42421401	42217600	42217601	0.067	0	4.66763	203800	-0.443611
1	43403500	43403501	42217600	42217601	0.147	0	2.1653	1185900	1.04546
1	42269400	42269401	42266000	42266001	0.056	0.001	10.1308	3400	4.20512
1	42421400	42421401	42266000	42266001	0.052	0.003	4.7274	155400	-0.580548
1	43403500	43403501	42266000	42266001	0.098	0	2.01703	1137500	0.700482
1	42421400	42421401	42269400	42269401	0.047	0.006	4.7274	152000	-0.594366
1	43403500	43403501	42269400	42269401	0.094	0	2.01703	1134100	0.686664
1	43403500	43403501	42421400	42421401	0.101	0	2.00124	982100	0.053123
1	212108800	212108801	211691900	211691901	0.114	0	3.73413	416900	-0.511042
1	212112800	212112801	211691900	211691901	0.1	0	3.70278	420900	-0.526132
1	212740800	212740801	211691900	211691901	0.083	0	2.74911	1048900	1.07248
1	212769700	212769701	211691900	211691901	-0.005	0.833	1.90371	1077800	0.344526
1	212852200	212852201	211691900	211691901	0.056	0.016	1.98767	1160300	0.763784
1	213153200	213153201	211691900	211691901	0.056	0.016	1.51245	1461300	1.51187
1	213244700	213244701	211691900	211691901	0.025	0.279	1.61858	1552800	1.98987
1	212112800	212112801	212108800	212108801	0.158	0	8.50651	4000	2.58325
1	212740800	212740801	212108800	212108801	0.096	0	2.62502	632000	-0.745955
1	212769700	212769701	212108800	212108801	0.159	0	2.71347	660900	-0.540048
1	212852200	212852201	212108800	212108801	0.12	0	2.51998	743400	-0.398251
1	213153200	213153201	212108800	212108801	0.118	0	1.46112	1044400	-0.233797
1	213244700	213244701	212108800	212108801	0.059	0.012	2.65309	1135900	1.33003
1	212740800	212740801	212112800	212112801	0.092	0	3.35503	628000	-0.0322016
1	212769700	212769701	212112800	212112801	0.073	0.002	3.57551	656900	0.305734
1	212852200	212852201	212112800	212112801	0.053	0.024	2.73095	739400	-0.203537
1	213153200	213153201	212112800	212112801	0.12	0	2.86053	1040400	1.14935
1	213244700	213244701	212112800	212112801	0.047	0.046	2.05294	1131900	0.713635
1	212769700	212769701	212740800	212740801	0.036	0.126	7.44262	28900	1.62056
1	212852200	212852201	212740800	212740801	0.099	0	4.7728	111400	-0.713965
1	213153200	213153201	212740800	212740801	0.121	0	3.7497	412400	-0.513758
1	213244700	213244701	212740800	212740801	0.06	0.01	4.00969	503900	0.118101
1	212852200	212852201	212769700	212769701	0.132	0	5.47268	82500	-0.131541
1	213153200	213153201	212769700	212769701	0.161	0	4.01584	383500	-0.36507
1	213244700	213244701	212769700	212769701	0.098	0	3.8247	475000	-0.184342
1	213153200	213153201	212852200	212852201	0.139	0	5.08562	301000	0.369412
1	213244700	213244701	212852200	212852201	0.057	0.014	4.12366	392500	-0.220674
1	213244700	213244701	213153200	213153201	0.103	0	5.27644	91500	-0.291201
1	44299800	44299801	43403500	43403501	0.146	0	2.47097	896300	0.174149
1	40291000	40291001	40283100	40283101	0.047	0.01	7.87199	7900	1.96458
1	40461900	40461901	40283100	40283101	0.084	0	6.15905	178800	0.94621
1	40528500	40528501	40283100	40283101	0.056	0.002	4.64794	245400	-0.294237
1	40698800	40698801	40283100	40283101	0.096	0	3.38691	415700	-0.863143
1	40778800	40778801	40283100	40283101	0.102	0	3.34164	495700	-0.583278
1	40851600	40851601	40283100	40283101	0.088	0	2.36061	568500	-1.26844
1	41469100	41469101	40283100	40283101	0.05	0.006	1.87251	1186000	0.753073
1	42089100	42089101	40283100	40283101	0.077	0	0.61771	1806000	2.01804
1	40461900	40461901	40291000	40291001	0.038	0.035	5.46651	170900	0.22156
1	40528500	40528501	40291000	40291001	-0.004	0.812	4.75406	237500	-0.220216
1	40698800	40698801	40291000	40291001	0.045	0.012	3.36132	407800	-0.920832
1	40778800	40778801	40291000	40291001	0.028	0.12	3.58048	487800	-0.37654
1	40851600	40851601	40291000	40291001	0.079	0	2.72762	560600	-0.933536
1	41469100	41469101	40291000	40291001	0.088	0	1.70575	1178100	0.5542
1	42089100	42089101	40291000	40291001	0.052	0.004	0.93233	1798100	2.30055
1	40528500	40528501	40461900	40461901	0.031	0.089	5.54456	66600	-0.124277
1	40698800	40698801	40461900	40461901	0.027	0.135	3.64547	236900	-1.33125
1	40778800	40778801	40461900	40461901	0.053	0.003	3.94023	316900	-0.711355
1	40851600	40851601	40461900	40461901	0.086	0	4.42281	389700	0.0670946
1	41469100	41469101	40461900	40461901	0.039	0.033	1.86076	1007200	0.014656
1	42089100	42089101	40461900	40461901	0.068	0	0.612093	1627200	1.28575
1	40698800	40698801	40528500	40528501	0.075	0	4.98022	170300	-0.267171
1	40778800	40778801	40528500	40528501	0.046	0.011	5.5802	250300	0.657942
1	40851600	40851601	40528500	40528501	0.043	0.018	5.26099	323100	0.634598
1	41469100	41469101	40528500	40528501	0.041	0.023	1.92398	940600	-0.192801
1	42089100	42089101	40528500	40528501	0.035	0.052	0.642599	1560600	1.04559
1	40778800	40778801	40698800	40698801	0.08	0	6.27406	80000	0.659678
1	40851600	40851601	40698800	40698801	0.077	0	4.76721	152800	-0.551302
1	41469100	41469101	40698800	40698801	0.076	0	1.74187	770300	-1.06703
1	42089100	42089101	40698800	40698801	0.08	0	1.52764	1390300	1.23851
1	40851600	40851601	40778800	40778801	0.076	0	5.83214	72800	0.188495
1	41469100	41469101	40778800	40778801	0.023	0.205	2.98678	690300	-0.147256
1	42089100	42089101	40778800	40778801	0.063	0	0	1310300	-0.614266
1	41469100	41469101	40851600	40851601	0.076	0	2.18693	617500	-1.24297
1	42089100	42089101	40851600	40851601	0.092	0	1.27914	1237500	0.369008
1	42089100	42089101	41469100	41469101	0.046	0.01	2.32703	620000	-1.09271
1	160401000	160401001	160174200	160174201	0.138	0	4.18745	226800	-0.830312
1	160518100	160518101	160174200	160174201	0.071	0.032	3.80938	343900	-0.732475
1	160599900	160599901	160174200	160174201	0.138	0	3.60853	425700	-0.600879
1	161066600	161066601	160174200	160174201	0.021	0.53	2.41651	892400	0.103841
1	161156100	161156101	160174200	160174201	0.082	0.014	2.32625	981900	0.377319
1	160518100	160518101	160401000	160401001	0.092	0.005	7.0659	117100	1.6023
1	160599900	160599901	160401000	160401001	0.096	0.004	5.89583	198900	0.764677
1	161066600	161066601	160401000	160401001	0.102	0.002	1.87114	665600	-1.36328
1	161156100	161156101	160401000	160401001	0.16	0	2.30327	755100	-0.56741
1	160599900	160599901	160518100	160518101	0.176	0	5.83338	81800	0.22631
1	161066600	161066601	160518100	160518101	0.14	0	3.04183	548500	-0.668504
1	161156100	161156101	160518100	160518101	0.156	0	2.79731	638000	-0.549276
1	161066600	161066601	160599900	160599901	0.156	0	3.79769	466700	-0.245088
1	161156100	161156101	160599900	160599901	0.17	0	3.16386	556200	-0.515179
1	161156100	161156101	161066600	161066601	0.194	0	5.24876	89500	-0.327014
1	93002900	93002901	92269800	92269801	0.11	0	2.44277	733100	-0.517319
1	93441600	93441601	92269800	92269801	0.063	0.008	2.17769	1171800	1.00054
1	94168900	94168901	92269800	92269801	0.086	0	1.20528	1899100	2.98398
1	93441600	93441601	93002900	93002901	0.112	0	3.31089	438700	-0.845686
1	94168900	94168901	93002900	93002901	0.089	0	1.53077	1166000	0.330046
1	94168900	94168901	93441600	93441601	0.097	0	3.23908	727300	0.255422
1	93441600	93441601	93419400	93419401	0.081	0	6.94967	22200	1.10039
1	94168900	94168901	93419400	93419401	0.057	0.008	3.40112	749500	0.507684
1	94168900	94168901	93441600	93441601	0.075	0	3.23908	727300	0.255422
1	220259900	220259901	219361800	219361801	0.096	0	3.25739	898100	0.967889
1	220393000	220393001	219361800	219361801	0.085	0	1.50502	1031200	-0.243547
1	221220900	221220901	219361800	219361801	0.067	0	0	1859100	1.61614
1	221243200	221243201	219361800	219361801	0.071	0	0	1881400	1.70677
1	220393000	220393001	220259900	220259901	0.043	0.014	4.75417	133100	-0.644403
1	221220900	221220901	220259900	220259901	0.031	0.076	1.91371	961000	-0.12016
1	221243200	221243201	220259900	220259901	0.023	0.193	1.28579	983300	-0.657449
1	221220900	221220901	220393000	220393001	0.067	0	2.93643	827900	0.361625
1	221243200	221243201	220393000	220393001	0.035	0.047	2.96212	850200	0.477939
1	221243200	221243201	221220900	221220901	0.068	0	7.37667	22300	1.52779
1	230241500	230241501	229504300	229504301	0.055	0.013	2.45856	737200	-0.484862
1	230245700	230245701	229504300	229504301	0.052	0.018	1.93353	741400	-0.992824
1	230260100	230260101	229504300	229504301	0.038	0.082	1.79135	755800	-1.07648
1	230245700	230245701	230241500	230241501	0.144	0	8.51602	4200	2.59358
1	230260100	230260101	230241500	230241501	0.113	0	7.13254	18600	1.26862
1	230260100	230260101	230245700	230245701	0.158	0	7.37059	14400	1.4896
1	205450200	205450201	205410100	205410101	0.047	0.001	6.55794	40100	0.781404
1	205561300	205561301	205410100	205410101	0.052	0	4.51758	151200	-0.80743
1	205638800	205638801	205410100	205410101	0.043	0.004	3.99944	228700	-1.01061
1	206291700	206291701	205410100	205410101	0.069	0	3.18622	881600	0.829654
1	206299700	206299701	205410100	205410101	0.047	0.001	3.22839	889600	0.904344
1	206669900	206669901	205410100	205410101	0.037	0.013	1.94573	1259800	1.12622
1	206677400	206677401	205410100	205410101	0.04	0.007	1.94286	1267300	1.15383
1	205561300	205561301	205450200	205450201	0.063	0	5.43118	111100	-0.0568087
1	205638800	205638801	205450200	205450201	0.048	0.001	4.78391	188600	-0.389106
1	206291700	206291701	205450200	205450201	0.11	0	3.26531	841500	0.74577
1	206299700	206299701	205450200	205450201	0.021	0.151	2.79978	849500	0.312762
1	206669900	206669901	205450200	205450201	0.054	0	2.2755	1219700	1.29302
1	206677400	206677401	205450200	205450201	0.074	0	2.14432	1227200	1.19232
1	205638800	205638801	205561300	205561301	0.061	0	6.58872	77500	0.964176
1	206291700	206291701	205561300	205561301	0.104	0	3.69864	730400	0.727578
1	206299700	206299701	205561300	205561301	0.065	0	3.91424	738400	0.975691
1	206669900	206669901	205561300	205561301	-0.006	0.672	2.66535	1108600	1.23135
1	206677400	206677401	205561300	205561301	0.093	0	2.60304	1116100	1.19952
1	206291700	206291701	205638800	205638801	0.109	0	4.75274	652900	1.46671
1	206299700	206299701	205638800	205638801	0.072	0	3.45518	660900	0.201655
1	206669900	206669901	205638800	205638801	0.071	0	1.74608	1031100	-0.00289908
1	206677400	206677401	205638800	205638801	0.074	0	2.25513	1038600	0.536635
1	206299700	206299701	206291700	206291701	0.085	0	9.10085	8000	3.19385
1	206669900	206669901	206291700	206291701	0.133	0	3.7679	378200	-0.634549
1	206677400	206677401	206291700	206291701	0.123	0	3.59297	385700	-0.779006
1	206669900	206669901	206299700	206299701	0.062	0	3.29253	370200	-1.14244
1	206677400	206677401	206299700	206299701	0.04	0.007	3.22601	377700	-1.17847
1	206677400	206677401	206669900	206669901	0.08	0	8.08805	7500	2.17902
1	6420300	6420301	6418800	6418801	0.089	0	8.64041	1500	2.707
1	6845500	6845501	6418800	6418801	0.123	0	2.5628	426700	-1.64254
1	6845500	6845501	6420300	6420301	0.099	0	3.11262	425200	-1.09882
1	45196700	45196701	45188400	45188401	0.181	0	8.12009	8300	2.21431
1	45274400	45274401	45188400	45188401	0.082	0.002	6.36298	86000	0.772987
1	46010100	46010101	45188400	45188401	0.109	0	3.58831	821700	0.988304
1	45274400	45274401	45196700	45196701	0.109	0	6.84201	77700	1.21828
1	46010100	46010101	45196700	45196701	0.072	0.007	3.79336	813400	1.15963
1	46010100	46010101	45274400	45274401	0.098	0	4.38059	735700	1.43107
1	45196700	45196701	45188400	45188401	0.12	0	8.12009	8300	2.21431
1	45274400	45274401	45188400	45188401	0.119	0	6.36298	86000	0.772987
1	46010100	46010101	45188400	45188401	0.14	0	3.58831	821700	0.988304
1	46048500	46048501	45188400	45188401	0.061	0.005	3.93272	860100	1.48878
1	45274400	45274401	45196700	45196701	0.134	0	6.84201	77700	1.21828
1	46010100	46010101	45196700	45196701	0.065	0.002	3.79336	813400	1.15963
1	46048500	46048501	45196700	45196701	0.103	0	3.88537	851800	1.40769
1	46010100	46010101	45274400	45274401	0.128	0	4.38059	735700	1.43107
1	46048500	46048501	45274400	45274401	0.055	0.01	4.22479	774100	1.43133
1	46048500	46048501	46010100	46010101	0.087	0	6.96286	38400	1.17941
1	21621700	21621701	21619300	21619301	0.055	0	7.88479	2400	1.95503
1	22087600	22087601	21619300	21619301	0.045	0.002	3.23416	468300	-0.802115
1	22118400	22118401	21619300	21619301	0.038	0.011	3.95335	499100	0.0422536
1	22192800	22192801	21619300	21619301	0.014	0.331	2.68755	573500	-0.921178
1	22373600	22373601	21619300	21619301	0.047	0.002	3.24411	754300	0.370185
1	22087600	22087601	21621700	21621701	0.122	0	3.35157	465900	-0.69446
1	22118400	22118401	21621700	21621701	0.112	0	3.21887	496700	-0.701982
1	22192800	22192801	21621700	21621701	0.087	0	2.83364	571100	-0.784841
1	22373600	22373601	21621700	21621701	0.094	0	3.29823	751900	0.414543
1	22118400	22118401	22087600	22087601	0.036	0.015	7.05805	30800	1.24371
1	22192800	22192801	22087600	22087601	0.066	0	5.85827	105200	0.346309
1	22373600	22373601	22087600	22087601	0.045	0.003	4.88681	286000	0.10964
1	22192800	22192801	22118400	22118401	0.049	0.001	6.20816	74400	0.571023
1	22373600	22373601	22118400	22118401	0.048	0.001	4.93629	255200	0.0339507
1	22373600	22373601	22192800	22192801	0.059	0	4.63191	180800	-0.572804
1	160599900	160599901	160593000	160593001	0.146	0	8.49291	6900	2.58144
1	160682800	160682801	160593000	160593001	0.067	0.028	5.38692	89800	-0.187633
1	160807400	160807401	160593000	160593001	0.088	0.004	4.54202	214400	-0.526139
1	161501000	161501001	160593000	160593001	0.079	0.01	2.89118	908000	0.641914
1	161676000	161676001	160593000	160593001	0.108	0	2.33183	1083000	0.793781
1	161709600	161709601	160593000	160593001	0.097	0.001	1.76618	1116600	0.364686
1	160682800	160682801	160599900	160599901	0.148	0	5.84701	82900	0.244418
1	160807400	160807401	160599900	160599901	0.089	0.004	4.80788	207500	-0.288323
1	161501000	161501001	160599900	160599901	0.141	0	1.7179	901100	-0.559414
1	161676000	161676001	160599900	160599901	0.193	0	2.27427	1076100	0.70818
1	161709600	161709601	160599900	160599901	0.179	0	1.61159	1109700	0.182053
1	160807400	160807401	160682800	160682801	0.029	0.343	5.72888	124600	0.295762
1	161501000	161501001	160682800	160682801	0.106	0.001	1.1842	818200	-1.43003
1	161676000	161676001	160682800	160682801	0.188	0	1.64736	993200	-0.255645
1	161709600	161709601	160682800	160682801	0.092	0.003	1.71589	1026800	-0.0505586
1	161501000	161501001	160807400	160807401	0.069	0.024	2.11831	693600	-1.00231
1	161676000	161676001	160807400	160807401	0.149	0	1.51958	868600	-0.889814
1	161709600	161709601	160807400	160807401	0.057	0.063	2.17021	902200	-0.102634
1	161676000	161676001	161501000	161501001	0.144	0	5.45062	175000	0.222331
1	161709600	161709601	161501000	161501001	0.098	0.001	6.0414	208600	0.949665
1	161709600	161709601	161676000	161676001	0.193	0	7.32981	33600	1.52685
1	8242700	8242701	8157600	8157601	0.009	0.345	6.23089	85100	0.637235
1	8343600	8343601	8157600	8157601	0.04	0	5.8608	186000	0.677215
1	8457100	8457101	8157600	8157601	0.038	0	4.2146	299500	-0.507701
1	8487600	8487601	8157600	8157601	0.037	0	3.60647	330000	-0.991874
1	8664500	8664501	8157600	8157601	0.018	0.053	3.48946	506900	-0.389939
1	8689100	8689101	8157600	8157601	0.034	0	2.52028	531500	-1.25914
1	8704100	8704101	8157600	8157601	0.033	0	3.34633	546500	-0.372132
1	8824000	8824001	8157600	8157601	0.008	0.373	2.96671	666400	-0.26446
1	9097500	9097501	8157600	8157601	0.023	0.013	1.98845	939900	-0.13117
1	9138200	9138201	8157600	8157601	0.023	0.013	2.6578	980600	0.703584
1	9181900	9181901	8157600	8157601	0.021	0.025	2.10082	1024300	0.324206
1	9224100	9224101	8157600	8157601	0.043	0	2.53102	1066500	0.925919
1	9473500	9473501	8157600	8157601	0.042	0	1.29854	1315900	0.707037
1	9599400	9599401	8157600	8157601	0.012	0.186	1.9062	1441800	1.82637
1	9686600	9686601	8157600	8157601	0.054	0	1.34539	1529000	1.61995
1	9847800	9847801	8157600	8157601	0.024	0.008	1.3302	1690200	2.2599
1	8343600	8343601	8242700	8242701	0.046	0	6.01417	100900	0.484729
1	8457100	8457101	8242700	8242701	0.031	0.001	4.07063	214400	-0.997534
1	8487600	8487601	8242700	8242701	0.055	0	3.78278	244900	-1.16142
1	8664500	8664501	8242700	8242701	0.033	0	3.21775	421800	-1.00751
1	8689100	8689101	8242700	8242701	0.037	0	3.50197	446400	-0.623312
1	8704100	8704101	8242700	8242701	0.047	0	2.91794	461400	-1.14638
1	8824000	8824001	8242700	8242701	0.039	0	3.37698	581300	-0.200043
1	9097500	9097501	8242700	8242701	0.057	0	0	854800	-2.46548
1	9138200	9138201	8242700	8242701	0.059	0	1.50001	895500	-0.800058
1	9181900	9181901	8242700	8242701	0.031	0.001	1.43235	939200	-0.690119
1	9224100	9224101	8242700	8242701	0.064	0	2.23351	981400	0.282549
1	9473500	9473501	8242700	8242701	0.047	0	1.32643	1230800	0.389069
1	9599400	9599401	8242700	8242701	0.042	0	1.53227	1356700	1.10658
1	9686600	9686601	8242700	8242701	0.069	0	1.04342	1443900	0.972128
1	9847800	9847801	8242700	8242701	0.036	0	1.03054	1605100	1.61439
1	8457100	8457101	8343600	8343601	0.06	0	4.53975	113500	-0.938484
1	8487600	8487601	8343600	8343601	0.042	0	4.2943	144000	-1.05998
1	8664500	8664501	8343600	8343601	0.005	0.602	4.08313	320900	-0.5522
1	8689100	8689101	8343600	8343601	-0.009	0.355	3.1764	345500	-1.35895
1	8704100	8704101	8343600	8343601	0.023	0.012	2.83956	360500	-1.63483
1	8824000	8824001	8343600	8343601	0.033	0	3.2119	480400	-0.775194
1	9097500	9097501	8343600	8343601	-0.001	0.908	2.46839	753900	-0.407161
1	9138200	9138201	8343600	8343601	0.04	0	2.46131	794600	-0.24883
1	9181900	9181901	8343600	8343601	0.029	0.002	0.924001	838300	-1.60854
1	9224100	9224101	8343600	8343601	0.032	0	1.20409	880500	-1.15695
1	9473500	9473501	8343600	8343601	0.032	0.001	1.37458	1129900	0.0271393
1	9599400	9599401	8343600	8343601	0.052	0	2.32147	1255800	1.48571
1	9686600	9686601	8343600	8343601	0.049	0	2.12532	1343000	1.64395
1	9847800	9847801	8343600	8343601	0.009	0.321	1.07152	1504200	1.24529
1	8487600	8487601	8457100	8457101	0.041	0	6.85917	30500	1.04362
1	8664500	8664501	8457100	8457101	0.042	0	4.51279	207400	-0.583818
1	8689100	8689101	8457100	8457101	0.009	0.307	4.51139	232000	-0.485245
1	8704100	8704101	8457100	8457101	0.031	0.001	4.7457	247000	-0.189968
1	8824000	8824001	8457100	8457101	0.055	0	4.9507	366900	0.502317
1	9097500	9097501	8457100	8457101	0.042	0	2.62006	640400	-0.716772
1	9138200	9138201	8457100	8457101	0.077	0	2.74105	681100	-0.430374
1	9181900	9181901	8457100	8457101	0.048	0	2.31091	724800	-0.682916
1	9224100	9224101	8457100	8457101	0.029	0.002	2.48684	767000	-0.335473
1	9473500	9473501	8457100	8457101	0.044	0	2.56632	1016400	0.757607
1	9599400	9599401	8457100	8457101	0.058	0	0.912773	1142300	-0.384269
1	9686600	9686601	8457100	8457101	0.059	0	1.79687	1229500	0.854217
1	9847800	9847801	8457100	8457101	0.034	0	1.29816	1390700	1.01065
1	8664500	8664501	8487600	8487601	0.033	0	5.14437	176900	-0.0762002
1	8689100	8689101	8487600	8487601	0.038	0	4.53097	201500	-0.589616
1	8704100	8704101	8487600	8487601	0.007	0.471	5.03397	216500	-0.025655
1	8824000	8824001	8487600	8487601	0.041	0	4.93355	336400	0.361212
1	9097500	9097501	8487600	8487601	0.05	0	1.75525	609900	-1.70554
1	9138200	9138201	8487600	8487601	0.065	0	3.80623	650600	0.510854
1	9181900	9181901	8487600	8487601	0.061	0	2.75702	694300	-0.360762
1	9224100	9224101	8487600	8487601	0.055	0	1.99606	736500	-0.950209
1	9473500	9473501	8487600	8487601	0.043	0	2.21773	985900	0.285055
1	9599400	9599401	8487600	8487601	0.057	0	1.50243	1111800	0.0814283
1	9686600	9686601	8487600	8487601	0.071	0	0	1199000	-1.0666
1	9847800	9847801	8487600	8487601	0.028	0.002	1.3307	1360200	0.919236
1	8689100	8689101	8664500	8664501	0.049	0	7.33309	24600	1.49356
1	8704100	8704101	8664500	8664501	0.047	0	7.08745	39600	1.30888
1	8824000	8824001	8664500	8664501	0.038	0	5.79693	159500	0.505647
1	9097500	9097501	8664500	8664501	0.045	0	3.30044	433000	-0.8793
1	9138200	9138201	8664500	8664501	0.071	0	3.18046	473700	-0.833864
1	9181900	9181901	8664500	8664501	0.034	0	2.34704	517400	-1.48968
1	9224100	9224101	8664500	8664501	0.029	0.002	0.801131	559600	-2.86409
1	9473500	9473501	8664500	8664501	0.037	0	1.89572	809000	-0.755897
1	9599400	9599401	8664500	8664501	0.054	0	1.71226	934900	-0.427682
1	9686600	9686601	8664500	8664501	0.037	0	1.54347	1022100	-0.242086
1	9847800	9847801	8664500	8664501	0.026	0.006	0.702473	1183300	-0.427939
1	8704100	8704101	8689100	8689101	0.04	0	7.83067	15000	1.95212
1	8824000	8824001	8689100	8689101	0.022	0.016	4.97761	134900	-0.41365
1	9097500	9097501	8689100	8689101	0.031	0.001	3.16496	408400	-1.11475
1	9138200	9138201	8689100	8689101	0.04	0	2.87523	449100	-1.23908
1	9181900	9181901	8689100	8689101	0.025	0.007	2.78409	492800	-1.15261
1	9224100	9224101	8689100	8689101	0.062	0	3.33489	535000	-0.430303
1	9473500	9473501	8689100	8689101	0.063	0	3.03309	784400	0.281494
1	9599400	9599401	8689100	8689101	0.028	0.002	2.09741	910300	-0.142512
1	9686600	9686601	8689100	8689101	0.057	0	2.07655	997500	0.191021
1	9847800	9847801	8689100	8689101	0.033	0	1.89167	1158700	0.661279
1	8824000	8824001	8704100	8704101	0.045	0	5.18731	119900	-0.26491
1	9097500	9097501	8704100	8704101	0.037	0	3.45533	393400	-0.885346
1	9138200	9138201	8704100	8704101	0.048	0	3.24696	434100	-0.928309
1	9181900	9181901	8704100	8704101	0.038	0	2.30621	477800	-1.69146
1	9224100	9224101	8704100	8704101	0.045	0	1.95111	520000	-1.87505
1	9473500	9473501	8704100	8704101	0.042	0	2.64458	769400	-0.167979
1	9599400	9599401	8704100	8704101	0.047	0	2.10316	895300	-0.197724
1	9686600	9686601	8704100	8704101	0.03	0.001	1.51016	982500	-0.436327
1	9847800	9847801	8704100	8704101	0.013	0.156	1.77485	1143700	0.483494
1	9097500	9097501	8824000	8824001	0.043	0	3.88393	273500	-0.944042
1	9138200	9138201	8824000	8824001	0.058	0	3.10442	314200	-1.55814
1	9181900	9181901	8824000	8824001	0.026	0.005	3.3969	357900	-1.08805
1	9224100	9224101	8824000	8824001	0.044	0	3.35544	400100	-0.958013
1	9473500	9473501	8824000	8824001	0.059	0	2.51116	649500	-0.788696
1	9599400	9599401	8824000	8824001	0.043	0	2.51596	775400	-0.272216
1	9686600	9686601	8824000	8824001	0.063	0	2.10706	862600	-0.326724
1	9847800	9847801	8824000	8824001	0.024	0.01	1.84832	1023800	0.0696756
1	9138200	9138201	9097500	9097501	0.077	0	6.81988	40700	1.04578
1	9181900	9181901	9097500	9097501	0.022	0.018	5.32247	84400	-0.274026
1	9224100	9224101	9097500	9097501	0.038	0	5.28521	126600	-0.139784
1	9473500	9473501	9097500	9097501	0.031	0.001	4.16555	376000	-0.245843
1	9599400	9599401	9097500	9097501	0.038	0	2.49144	501900	-1.40828
1	9686600	9686601	9097500	9097501	0.032	0.001	1.84497	589100	-1.70036
1	9847800	9847801	9097500	9097501	0.015	0.097	1.60319	750300	-1.28699
1	9181900	9181901	9138200	9138201	0.041	0	6.16918	43700	0.40727
1	9224100	9224101	9138200	9138201	0.085	0	5.69923	85900	0.108829
1	9473500	9473501	9138200	9138201	0.085	0	4.88567	335300	0.308867
1	9599400	9599401	9138200	9138201	0.077	0	3.88629	461200	-0.178844
1	9686600	9686601	9138200	9138201	0.075	0	3.28712	548400	-0.423612
1	9847800	9847801	9138200	9138201	0.034	0	2.60049	709600	-0.455107
1	9224100	9224101	9181900	9181901	0.046	0	6.76526	42200	0.997252
1	9473500	9473501	9181900	9181901	0.056	0	4.27592	291600	-0.478492
1	9599400	9599401	9181900	9181901	0.041	0	4.33736	417500	0.0946306
1	9686600	9686601	9181900	9181901	0.063	0	3.80005	504700	-0.0882921
1	9847800	9847801	9181900	9181901	0.041	0	3.01058	665900	-0.222615
1	9473500	9473501	9224100	9224101	0.072	0	4.39381	249400	-0.53211
1	9599400	9599401	9224100	9224101	0.063	0	4.65522	375300	0.240978
1	9686600	9686601	9224100	9224101	0.064	0	3.58002	462500	-0.479829
1	9847800	9847801	9224100	9224101	0.048	0	3.03207	623700	-0.372637
1	9599400	9599401	9473500	9473501	0.062	0	4.93361	125900	-0.494223
1	9686600	9686601	9473500	9473501	0.077	0	3.90933	213100	-1.16411
1	9847800	9847801	9473500	9473501	0.034	0	2.86099	374300	-1.55732
1	9686600	9686601	9599400	9599401	0.075	0	5.04461	87200	-0.540511
1	9847800	9847801	9599400	9599401	0.043	0	4.19368	248400	-0.736304
1	9847800	9847801	9686600	9686601	0.049	0	5.61643	161200	0.332053
1	21621700	21621701	21619300	21619301	0.043	0	7.88479	2400	1.95503
1	22087600	22087601	21619300	21619301	0.049	0	3.23416	468300	-0.802115
1	22118400	22118401	21619300	21619301	0.03	0.004	3.95335	499100	0.0422536
1	22192800	22192801	21619300	21619301	0.025	0.016	2.68755	573500	-0.921178
1	22373600	22373601	21619300	21619301	0.036	0	3.24411	754300	0.370185
1	22087600	22087601	21621700	21621701	0.1	0	3.35157	465900	-0.69446
1	22118400	22118401	21621700	21621701	0.092	0	3.21887	496700	-0.701982
1	22192800	22192801	21621700	21621701	0.065	0	2.83364	571100	-0.784841
1	22373600	22373601	21621700	21621701	0.088	0	3.29823	751900	0.414543
1	22118400	22118401	22087600	22087601	0.049	0	7.05805	30800	1.24371
1	22192800	22192801	22087600	22087601	0.052	0	5.85827	105200	0.346309
1	22373600	22373601	22087600	22087601	0.04	0	4.88681	286000	0.10964
1	22192800	22192801	22118400	22118401	0.04	0	6.20816	74400	0.571023
1	22373600	22373601	22118400	22118401	0.043	0	4.93629	255200	0.0339507
1	22373600	22373601	22192800	22192801	0.036	0.001	4.63191	180800	-0.572804
1	169662000	169662001	169649500	169649501	0.044	0	7.50286	12500	1.61415
1	169666800	169666801	169649500	169649501	0.063	0	7.15707	17300	1.28787
1	169877900	169877901	169649500	169649501	0.062	0	4.56786	228400	-0.443405
1	169885300	169885301	169649500	169649501	0.08	0	3.5731	235800	-1.40809
1	169666800	169666801	169662000	169662001	0.037	0.003	8.68571	4800	2.7657
1	169877900	169877901	169662000	169662001	0.031	0.01	4.1412	215900	-0.920863
1	169885300	169885301	169662000	169662001	0.051	0	3.61434	223300	-1.41765
1	169877900	169877901	169666800	169666801	0.038	0.002	3.61634	211100	-1.46523
1	169885300	169885301	169666800	169666801	0.072	0	4.06391	218500	-0.987584
1	169885300	169885301	169877900	169877901	0.068	0	7.574	7400	1.66456
1	173384200	173384201	172788100	172788101	0.118	0	4.86897	596100	1.35209
1	173839200	173839201	172788100	172788101	0.039	0.109	2.33096	1051100	0.663267
1	173974700	173974701	172788100	172788101	0.085	0	3.04777	1186600	1.93077
1	173839200	173839201	173384200	173384201	0.068	0.005	4.82175	455000	0.731422
1	173974700	173974701	173384200	173384201	0.073	0.002	4.33546	590500	0.795819
1	173974700	173974701	173839200	173839201	0.056	0.021	5.54997	135500	0.161147
1	203260200	203260201	203257800	203257801	0.213	0	8.61083	2400	2.68107
1	203293600	203293601	203257800	203257801	0.092	0	7.54004	35800	1.74602
1	203293600	203293601	203260200	203260201	0.115	0	7.55023	33400	1.74646
1	19279000	19279001	19253100	19253101	0.066	0	7.40366	25900	1.56941
1	19787100	19787101	19253100	19253101	0.042	0	3.35218	534000	-0.417079
1	19791500	19791501	19253100	19253101	0.021	0.069	2.63946	538400	-1.11192
1	20038200	20038201	19253100	19253101	0.045	0	3.16176	785100	0.413008
1	19787100	19787101	19279000	19279001	0.025	0.03	3.27497	508100	-0.599549
1	19791500	19791501	19279000	19279001	0.015	0.213	3.69056	512500	-0.166084
1	20038200	20038201	19279000	19279001	0.067	0	3.48091	759200	0.626898
1	19791500	19791501	19787100	19787101	0.008	0.492	8.59121	4400	2.66957
1	20038200	20038201	19787100	19787101	0.029	0.012	4.0838	251100	-0.835205
1	20038200	20038201	19791500	19791501	0.007	0.527	4.38781	246700	-0.549083
1	236047200	236047201	236031700	236031701	0.066	0	7.54354	15500	1.66702
1	236102200	236102201	236031700	236031701	0.025	0.151	6.29073	70500	0.637742
1	236117000	236117001	236031700	236031701	0.049	0.005	6.43734	85300	0.844498
1	236135500	236135501	236031700	236031701	0.085	0	5.87741	103800	0.359757
1	236162000	236162001	236031700	236031701	0.063	0	5.14217	130300	-0.267789
1	236167700	236167701	236031700	236031701	0.027	0.12	5.23647	136000	-0.150319
1	236220900	236220901	236031700	236031701	0.019	0.268	4.05703	189200	-1.11355
1	236230100	236230101	236031700	236031701	0.04	0.019	4.26724	198400	-0.865946
1	236322700	236322701	236031700	236031701	0.027	0.111	3.36289	291000	-1.39396
1	236448800	236448801	236031700	236031701	0.034	0.046	3.91198	417100	-0.332378
1	236102200	236102201	236047200	236047201	0.084	0	6.68506	55000	0.969073
1	236117000	236117001	236047200	236047201	0.052	0.003	6.50098	69800	0.84514
1	236135500	236135501	236047200	236047201	0.054	0.002	5.8856	88300	0.304951
1	236162000	236162001	236047200	236047201	0.128	0	5.39249	114800	-0.0804566
1	236167700	236167701	236047200	236047201	0.048	0.005	5.26327	120500	-0.18651
1	236220900	236220901	236047200	236047201	0.01	0.546	4.86016	173700	-0.373413
1	236230100	236230101	236047200	236047201	0.059	0.001	4.43322	182900	-0.762957
1	236322700	236322701	236047200	236047201	0.097	0	4.44697	275500	-0.37287
1	236448800	236448801	236047200	236047201	0.047	0.006	3.765	401600	-0.542349
1	236117000	236117001	236102200	236102201	0.044	0.01	7.52037	14800	1.64101
1	236135500	236135501	236102200	236102201	0.026	0.127	6.14947	33300	0.345292
1	236162000	236162001	236102200	236102201	0.07	0	5.53498	59800	-0.1615
1	236167700	236167701	236102200	236102201	0.007	0.673	5.03108	65500	-0.642227
1	236220900	236220901	236102200	236102201	0.01	0.576	5.00664	118700	-0.450463
1	236230100	236230101	236102200	236102201	0.026	0.126	4.40545	127900	-1.01426
1	236322700	236322701	236102200	236102201	0.05	0.004	3.05649	220500	-1.98688
1	236448800	236448801	236102200	236102201	0.068	0	3.45839	346600	-1.07249
1	236135500	236135501	236117000	236117001	0.067	0	7.08692	18500	1.22259
1	236162000	236162001	236117000	236117001	0.115	0	6.35826	45000	0.601638
1	236167700	236167701	236117000	236117001	0.038	0.029	5.91992	50700	0.186461
1	236220900	236220901	236117000	236117001	0.031	0.07	4.83339	103900	-0.683856
1	236230100	236230101	236117000	236117001	0.074	0	5.01488	113100	-0.464983
1	236322700	236322701	236117000	236117001	0.076	0	4.17624	205700	-0.927283
1	236448800	236448801	236117000	236117001	0.054	0.002	3.30155	331800	-1.28948
1	236162000	236162001	236135500	236135501	0.089	0	6.96111	26500	1.1293
1	236167700	236167701	236135500	236135501	0.029	0.094	6.68122	32200	0.872576
1	236220900	236220901	236135500	236135501	0.068	0	5.43975	85400	-0.152689
1	236230100	236230101	236135500	236135501	0.039	0.022	5.6157	94600	0.0606515
1	236322700	236322701	236135500	236135501	0.09	0	3.47998	187200	-1.69873
1	236448800	236448801	236135500	236135501	0.033	0.055	3.34542	313300	-1.3208
1	236167700	236167701	236162000	236162001	0.075	0	8.23531	5700	2.31896
[truncated: 124,831 more rows]

## Sheet: Figure2a
combID	enh	cells	enhID	active	order
3	chr14:22851-22854	16	1	1	1
3	chr14:23016-23026	16	2	1	1
3	chr14:23388-23388	16	3	1	1
2	chr14:22851-22854	7	1	1	2
2	chr14:23388-23388	7	3	1	2
4	chr14:22851-22854	21	1	1	3
4	chr14:23016-23026	21	2	1	3
5	chr14:23016-23026	25	2	1	4
5	chr14:23388-23388	25	3	1	4
1	chr14:22851-22854	7	1	1	5
6	chr14:23388-23388	28	3	1	6
7	chr14:23016-23026	89	2	1	7
2	chr14:23016-23026	NA	2	0	2
4	chr14:23388-23388	NA	3	0	3
5	chr14:22851-22854	NA	1	0	4
1	chr14:23016-23026	NA	2	0	5
1	chr14:23388-23388	NA	3	0	5
6	chr14:22851-22854	NA	1	0	6
6	chr14:23016-23026	NA	2	0	6
7	chr14:22851-22854	NA	1	0	7
7	chr14:23388-23388	NA	3	0	7

## Sheet: Figure2b
gene	expected	observed	ratio	NEnh
ENSG00000000419	63	48	76.1905	6
ENSG00000000457	7	7	100	3
ENSG00000000460	7	7	100	3
ENSG00000000938	32767	308	0.93997	10-15
ENSG00000001036	31	22	70.9677	5
ENSG00000001167	3	3	100	2
ENSG00000001461	63	55	87.3016	6
ENSG00000001629	1023	144	14.0762	10-15
ENSG00000001631	31	26	83.871	5
ENSG00000002016	7	7	100	3
ENSG00000002549	3	3	100	2
ENSG00000002726	1	1	100	1
ENSG00000002746	7	7	100	3
ENSG00000002822	8191	242	2.95446	10-15
ENSG00000002834	1023	165	16.129	10-15
ENSG00000002919	15	14	93.3333	4
ENSG00000003056	255	102	40	2023-10-08
ENSG00000003147	3	3	100	2
ENSG00000003393	3	3	100	2
ENSG00000003400	1	1	100	1
ENSG00000003402	7	7	100	3
ENSG00000003509	1023	119	11.6325	10-15
ENSG00000003756	63	47	74.6032	6
ENSG00000004142	1	1	100	1
ENSG00000004455	15	15	100	4
ENSG00000004468	1	1	100	1
ENSG00000004487	15	15	100	4
ENSG00000004534	511	129	25.2446	2023-10-08
ENSG00000004766	127	64	50.3937	7
ENSG00000004779	3	3	100	2
ENSG00000004864	1	1	100	1
ENSG00000004866	15	15	100	4
ENSG00000004897	31	24	77.4194	5
ENSG00000005059	7	7	100	3
ENSG00000005100	3	3	100	2
ENSG00000005102	255	99	38.8235	2023-10-08
ENSG00000005156	3	3	100	2
ENSG00000005175	7	7	100	3
ENSG00000005194	3	3	100	2
ENSG00000005339	63	49	77.7778	6
ENSG00000005436	1	1	100	1
ENSG00000005483	63	45	71.4286	6
ENSG00000005801	127	64	50.3937	7
ENSG00000005810	7	7	100	3
ENSG00000005812	1	1	100	1
ENSG00000005844	127	81	63.7795	7
ENSG00000005955	3	3	100	2
ENSG00000006007	1	1	100	1
ENSG00000006114	63	38	60.3175	6
ENSG00000006125	31	27	87.0968	5
ENSG00000006432	1	1	100	1
ENSG00000006453	7	7	100	3
ENSG00000006530	7	7	100	3
ENSG00000006576	63	33	52.381	6
ENSG00000006607	2047	166	8.10943	10-15
ENSG00000006634	1	1	100	1
ENSG00000006712	1	1	100	1
ENSG00000006715	63	37	58.7302	6
ENSG00000006744	1	1	100	1
ENSG00000006831	15	14	93.3333	4
ENSG00000006837	7	7	100	3
ENSG00000007047	7	7	100	3
ENSG00000007080	31	28	90.3226	5
ENSG00000007129	3	3	100	2
ENSG00000007168	2047	216	10.552	10-15
ENSG00000007202	63	41	65.0794	6
ENSG00000007237	63	36	57.1429	6
ENSG00000007312	3	3	100	2
ENSG00000007392	1	1	100	1
ENSG00000007402	1	1	100	1
ENSG00000007923	3	3	100	2
ENSG00000007944	15	14	93.3333	4
ENSG00000008083	32767	422	1.28788	10-15
ENSG00000008128	31	29	93.5484	5
ENSG00000008130	7	7	100	3
ENSG00000008256	1023	178	17.3998	10-15
ENSG00000008277	1	1	100	1
ENSG00000008282	15	14	93.3333	4
ENSG00000008311	1	1	100	1
ENSG00000008513	1	1	100	1
ENSG00000008710	1	1	100	1
ENSG00000008838	255	102	40	2023-10-08
ENSG00000008869	1023	191	18.6706	10-15
ENSG00000008952	2047	170	8.30484	10-15
ENSG00000008988	511	153	29.9413	2023-10-08
ENSG00000009307	7	7	100	3
ENSG00000009413	32767	447	1.36418	10-15
ENSG00000009709	1	1	100	1
ENSG00000009780	3	3	100	2
ENSG00000009790	3	3	100	2
ENSG00000009844	127	60	47.2441	7
ENSG00000009950	1	1	100	1
ENSG00000009954	511	177	34.638	2023-10-08
ENSG00000010017	4095	294	7.17949	10-15
ENSG00000010165	15	15	100	4
ENSG00000010219	1	1	100	1
ENSG00000010244	511	125	24.4618	2023-10-08
ENSG00000010270	31	28	90.3226	5
ENSG00000010292	255	99	38.8235	2023-10-08
ENSG00000010295	1	1	100	1
ENSG00000010310	3	3	100	2
ENSG00000010319	1	1	100	1
ENSG00000010322	7	7	100	3
ENSG00000010803	2047	187	9.13532	10-15
ENSG00000010810	2047	295	14.4113	10-15
ENSG00000010818	4095	261	6.37363	10-15
ENSG00000011007	63	48	76.1905	6
ENSG00000011021	511	145	28.3757	2023-10-08
ENSG00000011114	4095	221	5.39683	10-15
ENSG00000011243	15	15	100	4
ENSG00000011275	16383	457	2.78948	10-15
ENSG00000011295	15	15	100	4
ENSG00000011304	2047	250	12.213	10-15
ENSG00000011347	3	2	66.6667	2
ENSG00000011376	127	65	51.1811	7
ENSG00000011405	1	1	100	1
ENSG00000011426	31	28	90.3226	5
ENSG00000011451	3	3	100	2
ENSG00000011454	31	23	74.1935	5
ENSG00000011478	7	7	100	3
ENSG00000011485	127	70	55.1181	7
ENSG00000011523	7	7	100	3
ENSG00000011566	7	7	100	3
ENSG00000012048	511	118	23.092	2023-10-08
ENSG00000012061	7	7	100	3
ENSG00000012124	15	13	86.6667	4
ENSG00000012660	255	104	40.7843	2023-10-08
ENSG00000012779	2047	194	9.47728	10-15
ENSG00000012983	8191	252	3.07655	10-15
ENSG00000013275	15	13	86.6667	4
ENSG00000013288	3	3	100	2
ENSG00000013293	3	1	33.3333	2
ENSG00000013297	1	1	100	1
ENSG00000013364	8191	251	3.06434	10-15
ENSG00000013374	4095	311	7.59463	10-15
ENSG00000013441	3	3	100	2
ENSG00000013523	1	1	100	1
ENSG00000013573	3	3	100	2
ENSG00000013810	127	70	55.1181	7
ENSG00000014138	1023	191	18.6706	10-15
ENSG00000014164	15	15	100	4
ENSG00000014216	4095	318	7.76557	10-15
ENSG00000014641	15	13	86.6667	4
ENSG00000014824	7	7	100	3
ENSG00000014919	3	3	100	2
ENSG00000015133	65535	565	0.862135	>15
ENSG00000015153	1	1	100	1
ENSG00000015171	1	1	100	1
ENSG00000015413	1	1	100	1
ENSG00000015475	63	41	65.0794	6
ENSG00000015479	255	99	38.8235	2023-10-08
ENSG00000015676	1023	175	17.1065	10-15
ENSG00000016864	3	3	100	2
ENSG00000017260	3	3	100	2
ENSG00000017427	63	40	63.4921	6
ENSG00000017797	15	14	93.3333	4
ENSG00000018189	1	1	100	1
ENSG00000018280	1	1	100	1
ENSG00000018408	15	15	100	4
ENSG00000018510	15	15	100	4
ENSG00000018625	1	1	100	1
ENSG00000018699	31	25	80.6452	5
ENSG00000019582	1048575	1144	0.1091	>15
ENSG00000019995	15	15	100	4
ENSG00000020256	15	14	93.3333	4
ENSG00000020426	1023	181	17.6931	10-15
ENSG00000020577	127	78	61.4173	7
ENSG00000020633	32767	554	1.69073	10-15
ENSG00000020922	127	48	37.7953	7
ENSG00000021574	7	7	100	3
ENSG00000022277	3	3	100	2
ENSG00000022567	3	3	100	2
ENSG00000022840	4095	216	5.27473	10-15
ENSG00000023191	15	15	100	4
ENSG00000023228	3	3	100	2
ENSG00000023287	1	1	100	1
ENSG00000023318	255	83	32.549	2023-10-08
ENSG00000023330	1023	120	11.7302	10-15
ENSG00000023445	31	28	90.3226	5
ENSG00000023516	511	148	28.9628	2023-10-08
ENSG00000023572	1	1	100	1
ENSG00000023608	31	22	70.9677	5
ENSG00000023697	1	1	100	1
ENSG00000023734	1	1	100	1
ENSG00000023892	1	1	100	1
ENSG00000023902	127	85	66.9291	7
ENSG00000023909	3	3	100	2
ENSG00000024422	1	1	100	1
ENSG00000024862	3	3	100	2
ENSG00000025039	7	7	100	3
ENSG00000025293	255	102	40	2023-10-08
ENSG00000025708	15	15	100	4
ENSG00000025772	3	3	100	2
ENSG00000025796	31	27	87.0968	5
ENSG00000025800	255	113	44.3137	2023-10-08
ENSG00000026103	2047	167	8.15828	10-15
ENSG00000026297	4095	244	5.95849	10-15
ENSG00000026508	8191	337	4.11427	10-15
ENSG00000026559	7	3	42.8571	3
ENSG00000026751	4194303	919	0.0219107	>15
ENSG00000026950	1	1	100	1
ENSG00000027001	1	1	100	1
ENSG00000027075	16383	387	2.3622	10-15
ENSG00000027697	8388607	700	0.00834465	>15
ENSG00000028116	31	23	74.1935	5
ENSG00000028137	2047	209	10.2101	10-15
ENSG00000028203	2047	212	10.3566	10-15
ENSG00000028277	2047	232	11.3337	10-15
ENSG00000028310	2047	204	9.9658	10-15
ENSG00000028528	262143	697	0.265885	>15
ENSG00000029153	4095	195	4.7619	10-15
ENSG00000029363	4095	286	6.98413	10-15
ENSG00000029364	1023	140	13.6852	10-15
ENSG00000029534	63	41	65.0794	6
ENSG00000029639	3	3	100	2
ENSG00000029725	255	103	40.3922	2023-10-08
ENSG00000030066	255	66	25.8824	2023-10-08
ENSG00000030304	1	1	100	1
ENSG00000030419	31	26	83.871	5
ENSG00000030582	1023	147	14.3695	10-15
ENSG00000031003	3	3	100	2
ENSG00000031081	2047	265	12.9458	10-15
ENSG00000031698	3	3	100	2
ENSG00000031823	127	54	42.5197	7
ENSG00000032219	3	3	100	2
ENSG00000032389	15	14	93.3333	4
ENSG00000032444	3	3	100	2
ENSG00000033030	2047	176	8.59795	10-15
ENSG00000033050	127	76	59.8425	7
ENSG00000033100	1	1	100	1
ENSG00000033170	16383	359	2.1913	10-15
ENSG00000033627	1023	150	14.6628	10-15
ENSG00000033800	4095	248	6.05617	10-15
ENSG00000034152	1	1	100	1
ENSG00000034510	1023	206	20.1369	10-15
ENSG00000034677	262143	881	0.336076	>15
ENSG00000034693	63	37	58.7302	6
ENSG00000034713	1	1	100	1
ENSG00000035141	3	3	100	2
ENSG00000035403	31	22	70.9677	5
ENSG00000035499	1	1	100	1
ENSG00000035664	65535	439	0.669871	>15
ENSG00000035681	15	13	86.6667	4
ENSG00000035687	31	25	80.6452	5
ENSG00000035720	1	1	100	1
ENSG00000035928	131071	579	0.441745	>15
ENSG00000036054	1	1	100	1
ENSG00000036257	2047	199	9.72154	10-15
ENSG00000036549	3	3	100	2
ENSG00000036828	511	120	23.4834	2023-10-08
ENSG00000037474	7	7	100	3
ENSG00000037637	127	52	40.9449	7
ENSG00000037749	7	7	100	3
ENSG00000038210	15	13	86.6667	4
ENSG00000038219	3	3	100	2
ENSG00000038274	1	1	100	1
ENSG00000038358	7	7	100	3
ENSG00000038382	127	59	46.4567	7
ENSG00000038532	34359738367	1861	5.41622e-06	>15
ENSG00000039068	3	3	100	2
ENSG00000039123	31	28	90.3226	5
ENSG00000039319	1	1	100	1
ENSG00000039650	3	3	100	2
ENSG00000040199	1	1	100	1
ENSG00000040275	31	31	100	5
ENSG00000040608	1	1	100	1
ENSG00000040633	1	1	100	1
ENSG00000040933	255	96	37.6471	2023-10-08
ENSG00000041357	127	59	46.4567	7
ENSG00000041515	1	1	100	1
ENSG00000041802	7	7	100	3
ENSG00000042088	31	29	93.5484	5
ENSG00000042429	15	13	86.6667	4
ENSG00000042445	1	1	100	1
ENSG00000042493	31	29	93.5484	5
ENSG00000042753	1	1	100	1
ENSG00000043093	1	1	100	1
ENSG00000043462	127	79	62.2047	7
ENSG00000043514	127	47	37.0079	7
ENSG00000044115	1023	97	9.48192	10-15
ENSG00000044574	255	117	45.8824	2023-10-08
ENSG00000046604	7	7	100	3
ENSG00000047188	15	13	86.6667	4
ENSG00000047249	63	35	55.5556	6
ENSG00000047315	1	1	100	1
ENSG00000047346	63	50	79.3651	6
ENSG00000047365	127	61	48.0315	7
ENSG00000047410	1	1	100	1
ENSG00000047578	63	44	69.8413	6
ENSG00000047579	2097151	580	0.0276566	>15
ENSG00000047621	31	27	87.0968	5
ENSG00000047849	31	27	87.0968	5
ENSG00000048052	1	1	100	1
ENSG00000048342	1	1	100	1
ENSG00000048392	1048575	733	0.0699044	>15
ENSG00000048405	63	47	74.6032	6
ENSG00000048462	8191	229	2.79575	10-15
ENSG00000048471	16777215	1464	0.00872612	>15
ENSG00000048544	7	7	100	3
ENSG00000048649	15	14	93.3333	4
ENSG00000048707	511	194	37.9648	2023-10-08
ENSG00000048740	262143	671	0.255967	>15
ENSG00000048828	3	3	100	2
ENSG00000048991	15	15	100	4
ENSG00000049192	3	3	100	2
ENSG00000049323	1	1	100	1
ENSG00000049449	15	15	100	4
ENSG00000049541	63	48	76.1905	6
ENSG00000049618	63	54	85.7143	6
ENSG00000049656	127	72	56.6929	7
ENSG00000049759	2047	177	8.6468	10-15
ENSG00000049860	1	1	100	1
ENSG00000050130	15	15	100	4
ENSG00000050344	1	1	100	1
ENSG00000050393	63	47	74.6032	6
ENSG00000050405	255	61	23.9216	2023-10-08
ENSG00000050426	1	1	100	1
ENSG00000050438	15	14	93.3333	4
ENSG00000050748	3	3	100	2
ENSG00000051108	511	135	26.4188	2023-10-08
ENSG00000051180	15	15	100	4
ENSG00000051341	32767	364	1.11087	10-15
ENSG00000051523	255	86	33.7255	2023-10-08
ENSG00000051620	1	1	100	1
ENSG00000051825	1023	117	11.437	10-15
ENSG00000052723	3	3	100	2
ENSG00000052749	1	1	100	1
ENSG00000052795	31	23	74.1935	5
ENSG00000053254	255	111	43.5294	2023-10-08
ENSG00000053372	1	1	100	1
ENSG00000053900	7	7	100	3
ENSG00000054118	31	24	77.4194	5
ENSG00000054148	1	1	100	1
ENSG00000054219	7	7	100	3
ENSG00000054267	1073741823	1714	0.000159629	>15
ENSG00000054282	1	1	100	1
ENSG00000054392	1	1	100	1
ENSG00000054523	511	150	29.3542	2023-10-08
ENSG00000054611	1	1	100	1
ENSG00000054654	1023	159	15.5425	10-15
ENSG00000054965	2047	237	11.5779	10-15
ENSG00000054967	7	7	100	3
ENSG00000055044	3	3	100	2
ENSG00000055070	63	45	71.4286	6
ENSG00000055130	3	3	100	2
ENSG00000055147	3	3	100	2
ENSG00000055163	16383	459	2.80168	10-15
ENSG00000055208	8191	276	3.36955	10-15
ENSG00000055211	2047	162	7.91402	10-15
ENSG00000055332	4095	381	9.30403	10-15
ENSG00000055609	15	14	93.3333	4
ENSG00000055917	511	122	23.8748	2023-10-08
ENSG00000056050	3	3	100	2
ENSG00000056097	31	28	90.3226	5
ENSG00000056558	1023	182	17.7908	10-15
ENSG00000056586	15	14	93.3333	4
ENSG00000056736	7	7	100	3
ENSG00000056972	7	7	100	3
ENSG00000057019	7	7	100	3
ENSG00000057252	31	23	74.1935	5
ENSG00000057608	127	62	48.8189	7
ENSG00000057657	127	80	62.9921	7
ENSG00000057663	127	65	51.1811	7
ENSG00000057704	8191	298	3.63814	10-15
ENSG00000057757	1	1	100	1
ENSG00000057935	65535	384	0.585946	>15
ENSG00000058063	3	3	100	2
ENSG00000058091	7	7	100	3
ENSG00000058262	15	13	86.6667	4
ENSG00000058272	7	7	100	3
ENSG00000058600	3	3	100	2
ENSG00000058673	2047	202	9.8681	10-15
ENSG00000058729	3	3	100	2
ENSG00000058799	1	1	100	1
ENSG00000058804	1	1	100	1
ENSG00000059122	3	3	100	2
ENSG00000059377	1	1	100	1
ENSG00000059378	15	15	100	4
ENSG00000059573	2047	257	12.555	10-15
ENSG00000059588	131071	475	0.362399	>15
ENSG00000059691	127	62	48.8189	7
ENSG00000059728	15	15	100	4
ENSG00000059758	3	3	100	2
ENSG00000060069	1	1	100	1
ENSG00000060138	255	80	31.3725	2023-10-08
ENSG00000060237	511	143	27.9843	2023-10-08
ENSG00000060339	255	117	45.8824	2023-10-08
ENSG00000060491	7	7	100	3
ENSG00000060688	7	7	100	3
ENSG00000060709	31	23	74.1935	5
ENSG00000060749	31	25	80.6452	5
ENSG00000060762	8191	293	3.5771	10-15
ENSG00000060982	2047	184	8.98876	10-15
ENSG00000061794	255	66	25.8824	2023-10-08
ENSG00000061936	63	34	53.9683	6
ENSG00000061938	63	54	85.7143	6
ENSG00000061987	1	1	100	1
ENSG00000062194	7	7	100	3
ENSG00000062485	15	15	100	4
ENSG00000062582	1	1	100	1
ENSG00000062598	7	7	100	3
ENSG00000062650	15	12	80	4
ENSG00000062716	31	24	77.4194	5
ENSG00000062725	7	7	100	3
ENSG00000062822	15	15	100	4
ENSG00000063046	15	15	100	4
ENSG00000063127	1	1	100	1
ENSG00000063177	63	43	68.254	6
ENSG00000063438	31	29	93.5484	5
ENSG00000063761	1	1	100	1
ENSG00000063978	65535	495	0.755322	>15
ENSG00000064042	1	1	100	1
ENSG00000064102	8191	205	2.50275	10-15
ENSG00000064115	32767	304	0.927763	10-15
ENSG00000064225	15	15	100	4
ENSG00000064309	3	3	100	2
ENSG00000064313	1	1	100	1
ENSG00000064393	63	48	76.1905	6
ENSG00000064419	15	14	93.3333	4
ENSG00000064490	1	1	100	1
ENSG00000064607	8191	320	3.90673	10-15
ENSG00000064651	1	1	100	1
ENSG00000064655	1	1	100	1
ENSG00000064666	1023	173	16.911	10-15
ENSG00000064687	7	7	100	3
ENSG00000064703	31	28	90.3226	5
ENSG00000064726	3	3	100	2
ENSG00000064787	511	117	22.8963	2023-10-08
ENSG00000064886	255	99	38.8235	2023-10-08
ENSG00000064932	127	61	48.0315	7
ENSG00000064933	63	28	44.4444	6
ENSG00000064961	1	1	100	1
ENSG00000064999	15	12	80	4
ENSG00000065000	524287	514	0.0980379	>15
ENSG00000065057	1	1	100	1
ENSG00000065135	1	1	100	1
ENSG00000065150	1023	172	16.8133	10-15
ENSG00000065154	15	15	100	4
ENSG00000065183	3	3	100	2
ENSG00000065243	3	3	100	2
ENSG00000065308	511	141	27.593	2023-10-08
ENSG00000065320	3	3	100	2
ENSG00000065328	63	38	60.3175	6
ENSG00000065357	3	3	100	2
ENSG00000065413	511	107	20.9393	2023-10-08
ENSG00000065427	63	30	47.619	6
ENSG00000065485	127	69	54.3307	7
ENSG00000065491	7	7	100	3
ENSG00000065518	15	15	100	4
ENSG00000065526	15	15	100	4
ENSG00000065559	3	3	100	2
ENSG00000065600	63	52	82.5397	6
ENSG00000065613	127	62	48.8189	7
ENSG00000065618	1	1	100	1
ENSG00000065665	2047	220	10.7474	10-15
ENSG00000065809	63	50	79.3651	6
ENSG00000065833	1	1	100	1
ENSG00000065882	16383	484	2.95428	10-15
ENSG00000065911	511	140	27.3973	2023-10-08
ENSG00000065978	255	92	36.0784	2023-10-08
ENSG00000066027	255	97	38.0392	2023-10-08
ENSG00000066044	511	107	20.9393	2023-10-08
ENSG00000066084	1023	134	13.0987	10-15
ENSG00000066117	1	1	100	1
ENSG00000066135	3	3	100	2
ENSG00000066136	511	86	16.8297	2023-10-08
ENSG00000066279	1	1	100	1
ENSG00000066294	63	50	79.3651	6
ENSG00000066322	1	1	100	1
ENSG00000066422	15	15	100	4
ENSG00000066427	262143	393	0.149918	>15
ENSG00000066455	63	42	66.6667	6
ENSG00000066651	3	3	100	2
ENSG00000066654	15	14	93.3333	4
ENSG00000066739	31	27	87.0968	5
ENSG00000066777	3	3	100	2
ENSG00000066827	31	24	77.4194	5
ENSG00000066855	63	51	80.9524	6
ENSG00000066933	1	1	100	1
ENSG00000067057	2047	170	8.30484	10-15
ENSG00000067066	131071	996	0.759893	>15
ENSG00000067082	63	46	73.0159	6
ENSG00000067113	31	28	90.3226	5
ENSG00000067167	3	3	100	2
ENSG00000067208	15	15	100	4
ENSG00000067221	1	1	100	1
ENSG00000067225	3	3	100	2
ENSG00000067248	15	15	100	4
ENSG00000067334	7	7	100	3
ENSG00000067365	3	3	100	2
ENSG00000067369	31	26	83.871	5
ENSG00000067560	255	115	45.098	2023-10-08
ENSG00000067596	511	136	26.6145	2023-10-08
ENSG00000067704	31	25	80.6452	5
ENSG00000067900	1	1	100	1
ENSG00000067955	3	3	100	2
ENSG00000068001	1	1	100	1
ENSG00000068079	63	49	77.7778	6
ENSG00000068097	1	1	100	1
ENSG00000068120	1	1	100	1
ENSG00000068305	1023	227	22.1896	10-15
ENSG00000068383	1	1	100	1
ENSG00000068489	63	44	69.8413	6
ENSG00000068654	15	15	100	4
ENSG00000068697	3	3	100	2
ENSG00000068724	127	84	66.1417	7
ENSG00000068745	63	39	61.9048	6
ENSG00000068784	1023	132	12.9032	10-15
ENSG00000068793	7	6	85.7143	3
ENSG00000068796	1	1	100	1
ENSG00000068878	31	25	80.6452	5
ENSG00000068912	1	1	100	1
ENSG00000069248	15	15	100	4
ENSG00000069275	255	100	39.2157	2023-10-08
ENSG00000069329	1	1	100	1
ENSG00000069345	1	1	100	1
ENSG00000069399	1	1	100	1
ENSG00000069424	7	7	100	3
ENSG00000069493	511	121	23.6791	2023-10-08
ENSG00000069667	31	26	83.871	5
ENSG00000069702	1	1	100	1
ENSG00000069849	7	7	100	3
ENSG00000069869	1	1	100	1
ENSG00000069943	1	1	100	1
ENSG00000069956	1023	156	15.2493	10-15
ENSG00000069966	15	15	100	4
ENSG00000069974	7	7	100	3
ENSG00000070018	511	186	36.3992	2023-10-08
ENSG00000070047	15	14	93.3333	4
ENSG00000070061	15	13	86.6667	4
ENSG00000070081	3	3	100	2
ENSG00000070087	1	1	100	1
ENSG00000070190	3	3	100	2
ENSG00000070214	1	1	100	1
ENSG00000070366	8191	242	2.95446	10-15
ENSG00000070388	1	1	100	1
ENSG00000070413	3	3	100	2
ENSG00000070423	1	1	100	1
ENSG00000070476	1	1	100	1
ENSG00000070495	3	3	100	2
ENSG00000070501	127	61	48.0315	7
ENSG00000070540	15	14	93.3333	4
ENSG00000070610	3	3	100	2
ENSG00000070614	511	148	28.9628	2023-10-08
ENSG00000070669	3	3	100	2
ENSG00000070718	127	59	46.4567	7
ENSG00000070731	31	28	90.3226	5
ENSG00000070756	131071	858	0.654607	>15
ENSG00000070759	15	15	100	4
ENSG00000070770	15	13	86.6667	4
ENSG00000070785	31	28	90.3226	5
ENSG00000070814	16383	378	2.30727	10-15
ENSG00000070831	63	43	68.254	6
ENSG00000070882	8191	341	4.16311	10-15
ENSG00000070961	1023	175	17.1065	10-15
ENSG00000071051	3	3	100	2
ENSG00000071054	15	15	100	4
ENSG00000071073	1	1	100	1
ENSG00000071082	31	26	83.871	5
ENSG00000071127	2047	254	12.4084	10-15
ENSG00000071205	3	3	100	2
ENSG00000071242	262143	667	0.254441	>15
ENSG00000071243	3	3	100	2
ENSG00000071462	255	90	35.2941	2023-10-08
ENSG00000071537	3	3	100	2
ENSG00000071539	15	14	93.3333	4
ENSG00000071564	65535	379	0.578317	>15
ENSG00000071626	32767	372	1.13529	10-15
ENSG00000071794	63	30	47.619	6
ENSG00000071894	15	14	93.3333	4
ENSG00000071909	3	3	100	2
ENSG00000071967	15	14	93.3333	4
ENSG00000072042	1023	164	16.0313	10-15
ENSG00000072062	3	3	100	2
ENSG00000072110	4194303	619	0.0147581	>15
ENSG00000072121	524287	547	0.104332	>15
ENSG00000072135	1	1	100	1
ENSG00000072274	4194303	949	0.0226259	>15
ENSG00000072310	1	1	100	1
ENSG00000072364	131071	550	0.41962	>15
ENSG00000072415	7	7	100	3
ENSG00000072518	255	95	37.2549	2023-10-08
ENSG00000072571	1	1	100	1
ENSG00000072609	3	3	100	2
ENSG00000072694	127	66	51.9685	7
ENSG00000072736	4095	224	5.47009	10-15
ENSG00000072778	7	7	100	3
ENSG00000072786	65535	350	0.534066	>15
ENSG00000072803	8191	232	2.83238	10-15
ENSG00000072818	7	7	100	3
ENSG00000072840	1	1	100	1
ENSG00000072849	3	3	100	2
ENSG00000072858	511	119	23.2877	2023-10-08
ENSG00000072864	63	40	63.4921	6
ENSG00000072954	63	50	79.3651	6
ENSG00000072958	127	82	64.5669	7
ENSG00000073060	8191	330	4.02881	10-15
ENSG00000073111	7	7	100	3
ENSG00000073282	15	13	86.6667	4
ENSG00000073331	31	28	90.3226	5
ENSG00000073417	255	106	41.5686	2023-10-08
ENSG00000073578	255	71	27.8431	2023-10-08
ENSG00000073584	15	15	100	4
ENSG00000073605	15	15	100	4
ENSG00000073614	1023	134	13.0987	10-15
ENSG00000073803	15	15	100	4
ENSG00000073849	8191	277	3.38176	10-15
ENSG00000073921	127	66	51.9685	7
ENSG00000073969	3	3	100	2
ENSG00000074054	3	3	100	2
ENSG00000074071	1	1	100	1
ENSG00000074201	3	3	100	2
ENSG00000074266	63	41	65.0794	6
ENSG00000074319	15	14	93.3333	4
ENSG00000074356	31	31	100	5
ENSG00000074370	7	7	100	3
ENSG00000074416	511	108	21.135	2023-10-08
ENSG00000074603	255	110	43.1373	2023-10-08
ENSG00000074621	63	45	71.4286	6
ENSG00000074657	1	1	100	1
ENSG00000074695	262143	536	0.204469	>15
ENSG00000074696	127	71	55.9055	7
ENSG00000074706	255	76	29.8039	2023-10-08
ENSG00000074755	127	70	55.1181	7
ENSG00000074800	131071	582	0.444034	>15
ENSG00000074842	15	15	100	4
ENSG00000074935	63	46	73.0159	6
ENSG00000074966	127	65	51.1811	7
ENSG00000075131	3	3	100	2
ENSG00000075151	63	46	73.0159	6
ENSG00000075188	127	61	48.0315	7
ENSG00000075239	15	15	100	4
ENSG00000075290	1	1	100	1
ENSG00000075292	1	1	100	1
ENSG00000075303	1	1	100	1
ENSG00000075391	1	1	100	1
ENSG00000075413	4095	232	5.66545	10-15
ENSG00000075415	1	1	100	1
ENSG00000075420	524287	830	0.15831	>15
ENSG00000075539	31	28	90.3226	5
ENSG00000075568	127	68	53.5433	7
ENSG00000075618	131071	623	0.475315	>15
ENSG00000075624	511	270	52.8376	2023-10-08
ENSG00000075651	1048575	671	0.0639916	>15
ENSG00000075702	1	1	100	1
ENSG00000075711	511	140	27.3973	2023-10-08
ENSG00000075785	15	14	93.3333	4
ENSG00000075856	131071	499	0.38071	>15
ENSG00000075884	15	15	100	4
ENSG00000075914	3	3	100	2
ENSG00000075945	31	26	83.871	5
ENSG00000075975	7	7	100	3
ENSG00000076003	1	1	100	1
ENSG00000076108	2047	161	7.86517	10-15
ENSG00000076201	31	28	90.3226	5
ENSG00000076242	1	1	100	1
ENSG00000076321	15	13	86.6667	4
ENSG00000076382	15	13	86.6667	4
ENSG00000076513	1023	146	14.2717	10-15
ENSG00000076554	1023	129	12.61	10-15
ENSG00000076641	127	53	41.7323	7
ENSG00000076662	255	88	34.5098	2023-10-08
ENSG00000076685	1023	199	19.4526	10-15
ENSG00000076924	3	3	100	2
ENSG00000076928	511	114	22.3092	2023-10-08
ENSG00000076984	1	1	100	1
ENSG00000077044	127	56	44.0945	7
ENSG00000077097	1	1	100	1
ENSG00000077147	1023	193	18.8661	10-15
ENSG00000077150	127	74	58.2677	7
ENSG00000077157	7	7	100	3
ENSG00000077235	2047	188	9.18417	10-15
ENSG00000077238	63	43	68.254	6
ENSG00000077312	7	7	100	3
ENSG00000077380	15	14	93.3333	4
ENSG00000077420	255	93	36.4706	2023-10-08
ENSG00000077454	7	7	100	3
ENSG00000077458	31	24	77.4194	5
ENSG00000077514	1	1	100	1
ENSG00000077549	31	22	70.9677	5
ENSG00000077585	2047	172	8.40254	10-15
ENSG00000077782	15	14	93.3333	4
ENSG00000077809	127	85	66.9291	7
ENSG00000078043	1	1	100	1
ENSG00000078070	7	7	100	3
ENSG00000078081	31	23	74.1935	5
ENSG00000078124	1	1	100	1
ENSG00000078142	3	3	100	2
ENSG00000078177	8191	263	3.21084	10-15
ENSG00000078237	127	81	63.7795	7
ENSG00000078269	63	43	68.254	6
ENSG00000078304	63	38	60.3175	6
ENSG00000078328	1	1	100	1
ENSG00000078369	127	69	54.3307	7
ENSG00000078403	15	15	100	4
ENSG00000078618	31	24	77.4194	5
ENSG00000078668	2047	172	8.40254	10-15
ENSG00000078687	2047	146	7.13239	10-15
ENSG00000078699	31	23	74.1935	5
ENSG00000078747	63	40	63.4921	6
ENSG00000078808	3	3	100	2
ENSG00000078900	1	1	100	1
ENSG00000078902	7	7	100	3
ENSG00000079156	1	1	100	1
ENSG00000079246	32767	338	1.03153	10-15
ENSG00000079263	262143	684	0.260926	>15
ENSG00000079313	3	3	100	2
ENSG00000079332	31	24	77.4194	5
ENSG00000079335	63	42	66.6667	6
ENSG00000079387	7	7	100	3
ENSG00000079432	15	14	93.3333	4
ENSG00000079459	65535	565	0.862135	>15
ENSG00000079616	255	100	39.2157	2023-10-08
ENSG00000079691	511	122	23.8748	2023-10-08
ENSG00000079805	524287	554	0.105667	>15
ENSG00000079819	1	1	100	1
ENSG00000079931	7	7	100	3
ENSG00000079950	7	7	100	3
ENSG00000079999	1	1	100	1
ENSG00000080189	1	1	100	1
ENSG00000080298	15	14	93.3333	4
ENSG00000080345	7	7	100	3
ENSG00000080503	127	66	51.9685	7
ENSG00000080511	3	1	33.3333	2
ENSG00000080546	3	3	100	2
ENSG00000080603	2047	212	10.3566	10-15
ENSG00000080608	127	62	48.8189	7
ENSG00000080802	63	42	66.6667	6
ENSG00000080815	127	75	59.0551	7
ENSG00000080819	31	27	87.0968	5
ENSG00000080822	7	7	100	3
ENSG00000080824	4095	291	7.10623	10-15
ENSG00000080845	511	163	31.8982	2023-10-08
ENSG00000080986	7	7	100	3
ENSG00000081014	7	7	100	3
ENSG00000081019	1	1	100	1
ENSG00000081026	1	1	100	1
ENSG00000081059	255	123	48.2353	2023-10-08
ENSG00000081087	7	7	100	3
ENSG00000081148	1	1	100	1
ENSG00000081154	31	26	83.871	5
ENSG00000081189	8191	368	4.49274	10-15
ENSG00000081237	127	64	50.3937	7
ENSG00000081320	32767	334	1.01932	10-15
ENSG00000081665	1	1	100	1
ENSG00000081721	7	7	100	3
ENSG00000081760	63	49	77.7778	6
ENSG00000081791	7	7	100	3
ENSG00000081803	1	1	100	1
ENSG00000081870	1	1	100	1
ENSG00000081913	127	77	60.6299	7
ENSG00000081923	63	33	52.381	6
ENSG00000081985	127	68	53.5433	7
ENSG00000082068	3	3	100	2
ENSG00000082153	7	7	100	3
ENSG00000082212	15	14	93.3333	4
ENSG00000082213	1	1	100	1
ENSG00000082258	4095	225	5.49451	10-15
ENSG00000082269	1	1	100	1
ENSG00000082293	1	1	100	1
ENSG00000082512	7	7	100	3
ENSG00000082515	3	3	100	2
ENSG00000082516	15	15	100	4
ENSG00000082641	255	82	32.1569	2023-10-08
ENSG00000082701	2047	290	14.1671	10-15
ENSG00000082781	7	7	100	3
ENSG00000082805	63	47	74.6032	6
ENSG00000082898	65535	556	0.848402	>15
ENSG00000082996	7	6	85.7143	3
ENSG00000083067	1	1	100	1
ENSG00000083093	3	3	100	2
ENSG00000083123	7	7	100	3
ENSG00000083168	4095	211	5.15263	10-15
ENSG00000083223	1	1	100	1
ENSG00000083312	31	27	87.0968	5
ENSG00000083444	127	73	57.4803	7
ENSG00000083544	1	1	100	1
ENSG00000083642	31	28	90.3226	5
ENSG00000083720	1	1	100	1
ENSG00000083799	63	40	63.4921	6
ENSG00000083828	1	1	100	1
ENSG00000084070	4095	210	5.12821	10-15
ENSG00000084072	3	3	100	2
ENSG00000084073	255	70	27.451	2023-10-08
ENSG00000084090	511	130	25.4403	2023-10-08
ENSG00000084093	1	1	100	1
ENSG00000084112	262143	513	0.195695	>15
ENSG00000084207	511	115	22.5049	2023-10-08
ENSG00000084463	7	7	100	3
ENSG00000084623	511	135	26.4188	2023-10-08
ENSG00000084652	1023	177	17.3021	10-15
ENSG00000084676	32767	438	1.33671	10-15
ENSG00000084733	2047	194	9.47728	10-15
ENSG00000084754	2047	193	9.42843	10-15
ENSG00000084774	1	1	100	1
ENSG00000085063	255	76	29.8039	2023-10-08
ENSG00000085117	63	52	82.5397	6
ENSG00000085231	3	3	100	2
ENSG00000085274	3	3	100	2
ENSG00000085276	1	1	100	1
ENSG00000085365	127	58	45.6693	7
ENSG00000085377	255	93	36.4706	2023-10-08
ENSG00000085382	7	7	100	3
ENSG00000085415	63	34	53.9683	6
ENSG00000085449	2047	191	9.33073	10-15
ENSG00000085511	7	7	100	3
ENSG00000085514	255	117	45.8824	2023-10-08
ENSG00000085552	1	1	100	1
ENSG00000085662	1	1	100	1
ENSG00000085721	7	7	100	3
ENSG00000085760	31	24	77.4194	5
ENSG00000085788	127	66	51.9685	7
ENSG00000085832	63	34	53.9683	6
ENSG00000085840	3	3	100	2
ENSG00000085872	511	117	22.8963	2023-10-08
ENSG00000085978	3	3	100	2
ENSG00000086015	15	13	86.6667	4
ENSG00000086061	3	3	100	2
ENSG00000086062	3	3	100	2
ENSG00000086065	7	7	100	3
ENSG00000086102	7	7	100	3
ENSG00000086232	1023	214	20.9189	10-15
ENSG00000086300	3	3	100	2
ENSG00000086475	3	3	100	2
ENSG00000086504	1	1	100	1
ENSG00000086589	4095	247	6.03175	10-15
ENSG00000086598	1023	134	13.0987	10-15
ENSG00000086619	1023	155	15.1515	10-15
ENSG00000086666	15	15	100	4
ENSG00000086730	127	74	58.2677	7
ENSG00000087008	3	3	100	2
ENSG00000087053	15	12	80	4
ENSG00000087074	7	7	100	3
ENSG00000087086	31	26	83.871	5
ENSG00000087087	1023	167	16.3245	10-15
ENSG00000087088	7	7	100	3
ENSG00000087095	127	71	55.9055	7
ENSG00000087111	7	7	100	3
ENSG00000087157	15	15	100	4
ENSG00000087191	1	1	100	1
ENSG00000087263	15	15	100	4
ENSG00000087266	63	47	74.6032	6
ENSG00000087269	8191	378	4.61482	10-15
ENSG00000087274	4095	320	7.81441	10-15
ENSG00000087299	255	93	36.4706	2023-10-08
ENSG00000087301	1	1	100	1
ENSG00000087302	7	7	100	3
ENSG00000087338	63	42	66.6667	6
ENSG00000087365	32767	456	1.39164	10-15
ENSG00000087448	1	1	100	1
ENSG00000087460	3	3	100	2
ENSG00000087470	511	109	21.3307	2023-10-08
ENSG00000087903	1	1	100	1
ENSG00000088038	1	1	100	1
ENSG00000088179	7	7	100	3
ENSG00000088247	1023	155	15.1515	10-15
ENSG00000088298	3	3	100	2
ENSG00000088325	15	13	86.6667	4
ENSG00000088387	2097151	591	0.0281811	>15
ENSG00000088448	1023	156	15.2493	10-15
ENSG00000088451	1	1	100	1
ENSG00000088538	1	1	100	1
ENSG00000088727	1	1	100	1
ENSG00000088756	1	1	100	1
ENSG00000088766	3	3	100	2
ENSG00000088808	7	7	100	3
ENSG00000088812	1	1	100	1
ENSG00000088827	1	1	100	1
ENSG00000088832	3	3	100	2
ENSG00000088854	1	1	100	1
ENSG00000088930	7	7	100	3
ENSG00000088986	511	114	22.3092	2023-10-08
ENSG00000088992	7	7	100	3
ENSG00000089006	15	14	93.3333	4
ENSG00000089009	511	116	22.7006	2023-10-08
ENSG00000089022	15	15	100	4
ENSG00000089041	7	7	100	3
ENSG00000089053	32767	368	1.12308	10-15
ENSG00000089057	3	3	100	2
ENSG00000089060	7	7	100	3
ENSG00000089094	2097151	684	0.0326157	>15
ENSG00000089127	15	15	100	4
ENSG00000089154	1023	185	18.0841	10-15
ENSG00000089157	511	118	23.092	2023-10-08
ENSG00000089195	1	1	100	1
ENSG00000089220	15	12	80	4
ENSG00000089234	511	96	18.7867	2023-10-08
ENSG00000089248	127	59	46.4567	7
ENSG00000089280	2047	227	11.0894	10-15
ENSG00000089351	15	15	100	4
ENSG00000089486	1	1	100	1
ENSG00000089597	1023	209	20.4301	10-15
ENSG00000089639	7	7	100	3
ENSG00000089685	1	1	100	1
ENSG00000089737	511	91	17.8082	2023-10-08
ENSG00000089775	31	25	80.6452	5
ENSG00000089902	4095	214	5.22589	10-15
ENSG00000089916	524287	648	0.123596	>15
ENSG00000090020	3	3	100	2
ENSG00000090054	3	3	100	2
ENSG00000090060	7	7	100	3
ENSG00000090061	7	7	100	3
ENSG00000090104	127	67	52.7559	7
ENSG00000090263	1	1	100	1
ENSG00000090266	1	1	100	1
ENSG00000090273	32767	401	1.22379	10-15
ENSG00000090316	63	45	71.4286	6
ENSG00000090339	2047	178	8.69565	10-15
ENSG00000090372	1	1	100	1
ENSG00000090376	7	7	100	3
ENSG00000090447	1	1	100	1
ENSG00000090470	63	44	69.8413	6
ENSG00000090487	511	153	29.9413	2023-10-08
ENSG00000090512	1	1	100	1
ENSG00000090520	511	111	21.7221	2023-10-08
ENSG00000090565	1	1	100	1
ENSG00000090612	1	1	100	1
ENSG00000090615	3	3	100	2
ENSG00000090621	511	112	21.9178	2023-10-08
ENSG00000090661	63	40	63.4921	6
ENSG00000090857	1	1	100	1
ENSG00000090861	31	26	83.871	5
ENSG00000090863	2047	119	5.81339	10-15
ENSG00000090905	255	76	29.8039	2023-10-08
ENSG00000090924	3	3	100	2
ENSG00000090989	1	1	100	1
ENSG00000091039	7	7	100	3
ENSG00000091127	63	47	74.6032	6
ENSG00000091129	1	1	100	1
ENSG00000091140	3	3	100	2
ENSG00000091157	1	1	100	1
ENSG00000091317	1	1	100	1
ENSG00000091436	1	1	100	1
ENSG00000091527	63	49	77.7778	6
ENSG00000091592	127	71	55.9055	7
ENSG00000091640	3	3	100	2
ENSG00000091732	7	7	100	3
ENSG00000091879	7	7	100	3
ENSG00000091972	63	49	77.7778	6
ENSG00000091986	3	2	66.6667	2
ENSG00000092010	63	41	65.0794	6
ENSG00000092094	3	3	100	2
ENSG00000092108	1	1	100	1
ENSG00000092140	1	1	100	1
ENSG00000092148	1	1	100	1
ENSG00000092199	127	78	61.4173	7
ENSG00000092201	31	28	90.3226	5
ENSG00000092203	7	7	100	3
ENSG00000092421	7	6	85.7143	3
ENSG00000092439	7	7	100	3
ENSG00000092470	63	46	73.0159	6
ENSG00000092531	7	7	100	3
ENSG00000092621	1	1	100	1
ENSG00000092820	511	122	23.8748	2023-10-08
ENSG00000092841	1023	120	11.7302	10-15
ENSG00000092847	15	14	93.3333	4
ENSG00000092853	3	3	100	2
ENSG00000092871	3	3	100	2
ENSG00000092931	7	7	100	3
ENSG00000092964	127	65	51.1811	7
ENSG00000093000	3	3	100	2
ENSG00000093072	7	7	100	3
ENSG00000093144	3	3	100	2
ENSG00000093167	7	7	100	3
ENSG00000093183	31	27	87.0968	5
ENSG00000094804	63	43	68.254	6
ENSG00000094880	7	6	85.7143	3
ENSG00000094914	1	1	100	1
ENSG00000094916	3	3	100	2
ENSG00000094975	511	136	26.6145	2023-10-08
ENSG00000095002	31	31	100	5
ENSG00000095015	63	47	74.6032	6
ENSG00000095139	1023	220	21.5054	10-15
ENSG00000095261	1	1	100	1
ENSG00000095319	1023	148	14.4673	10-15
ENSG00000095370	127	61	48.0315	7
ENSG00000095380	3	3	100	2
ENSG00000095485	3	3	100	2
ENSG00000095564	255	86	33.7255	2023-10-08
ENSG00000095574	3	3	100	2
ENSG00000095585	4095	314	7.66789	10-15
ENSG00000095587	1	1	100	1
ENSG00000095752	1	1	100	1
ENSG00000095794	7	7	100	3
ENSG00000095951	134217727	1449	0.00107959	>15
ENSG00000096060	63	36	57.1429	6
ENSG00000096063	511	105	20.5479	2023-10-08
ENSG00000096092	7	7	100	3
ENSG00000096093	15	14	93.3333	4
ENSG00000096384	31	29	93.5484	5
ENSG00000096401	15	14	93.3333	4
ENSG00000096433	3	3	100	2
ENSG00000096654	3	3	100	2
ENSG00000096717	3	3	100	2
ENSG00000096746	127	84	66.1417	7
ENSG00000096872	1	1	100	1
ENSG00000096968	262143	593	0.226212	>15
ENSG00000096996	3	3	100	2
ENSG00000097007	16383	408	2.49039	10-15
ENSG00000097021	3	3	100	2
ENSG00000097033	3	3	100	2
ENSG00000097046	1	1	100	1
ENSG00000099194	3	3	100	2
ENSG00000099204	1	1	100	1
ENSG00000099219	131071	574	0.437931	>15
ENSG00000099246	7	7	100	3
ENSG00000099282	7	7	100	3
ENSG00000099308	127	66	51.9685	7
ENSG00000099331	4194303	971	0.0231504	>15
ENSG00000099341	31	26	83.871	5
ENSG00000099364	3	3	100	2
ENSG00000099381	1	1	100	1
ENSG00000099617	1	1	100	1
ENSG00000099622	4095	240	5.86081	10-15
ENSG00000099624	31	27	87.0968	5
ENSG00000099783	31	23	74.1935	5
ENSG00000099795	1	1	100	1
ENSG00000099814	1	1	100	1
ENSG00000099817	7	7	100	3
ENSG00000099860	63	45	71.4286	6
ENSG00000099864	1	1	100	1
ENSG00000099875	4194303	800	0.0190735	>15
ENSG00000099901	1	1	100	1
ENSG00000099910	3	3	100	2
ENSG00000099917	3	3	100	2
ENSG00000099942	1	1	100	1
ENSG00000099956	255	114	44.7059	2023-10-08
ENSG00000099968	7	7	100	3
ENSG00000099991	63	47	74.6032	6
ENSG00000099992	1	1	100	1
ENSG00000099995	7	7	100	3
ENSG00000100023	7	7	100	3
ENSG00000100028	15	15	100	4
ENSG00000100030	127	57	44.8819	7
ENSG00000100033	1	1	100	1
ENSG00000100034	1	1	100	1
ENSG00000100038	1	1	100	1
ENSG00000100055	7	7	100	3
ENSG00000100060	3	3	100	2
ENSG00000100065	1	1	100	1
ENSG00000100078	1	1	100	1
ENSG00000100083	31	29	93.5484	5
ENSG00000100084	1	1	100	1
ENSG00000100092	3	3	100	2
ENSG00000100097	1023	214	20.9189	10-15
ENSG00000100099	3	3	100	2
ENSG00000100104	1	1	100	1
ENSG00000100109	1	1	100	1
ENSG00000100129	1023	225	21.9941	10-15
ENSG00000100138	63	42	66.6667	6
ENSG00000100142	3	3	100	2
ENSG00000100146	1	1	100	1
ENSG00000100147	7	7	100	3
ENSG00000100150	1	1	100	1
ENSG00000100162	7	7	100	3
ENSG00000100197	1	1	100	1
ENSG00000100201	262143	765	0.291825	>15
ENSG00000100207	32767	365	1.11393	10-15
ENSG00000100219	7	7	100	3
ENSG00000100220	3	3	100	2
ENSG00000100221	15	14	93.3333	4
ENSG00000100225	1	1	100	1
ENSG00000100226	1023	146	14.2717	10-15
ENSG00000100227	63	46	73.0159	6
ENSG00000100239	7	7	100	3
ENSG00000100242	15	15	100	4
ENSG00000100243	255	90	35.2941	2023-10-08
ENSG00000100266	31	25	80.6452	5
ENSG00000100280	127	65	51.1811	7
ENSG00000100281	3	3	100	2
ENSG00000100285	1	1	100	1
ENSG00000100292	1	1	100	1
ENSG00000100296	7	7	100	3
ENSG00000100297	31	29	93.5484	5
ENSG00000100307	1	1	100	1
ENSG00000100316	16383	399	2.43545	10-15
ENSG00000100320	31	29	93.5484	5
ENSG00000100325	15	15	100	4
ENSG00000100330	31	27	87.0968	5
ENSG00000100335	255	71	27.8431	2023-10-08
ENSG00000100342	1023	153	14.956	10-15
ENSG00000100345	8191	488	5.95776	10-15
ENSG00000100347	1	1	100	1
ENSG00000100348	15	14	93.3333	4
ENSG00000100351	16383	380	2.31948	10-15
ENSG00000100353	2047	243	11.871	10-15
ENSG00000100354	32767	381	1.16276	10-15
ENSG00000100362	1	1	100	1
ENSG00000100368	63	49	77.7778	6
ENSG00000100372	7	7	100	3
ENSG00000100376	3	3	100	2
ENSG00000100380	3	3	100	2
ENSG00000100385	1023	202	19.7458	10-15
ENSG00000100387	3	3	100	2
ENSG00000100393	2047	208	10.1612	10-15
ENSG00000100395	1	1	100	1
ENSG00000100399	1	1	100	1
ENSG00000100401	3	3	100	2
ENSG00000100403	8191	204	2.49054	10-15
ENSG00000100410	1	1	100	1
ENSG00000100412	255	89	34.902	2023-10-08
ENSG00000100418	7	7	100	3
ENSG00000100425	7	6	85.7143	3
ENSG00000100439	7	7	100	3
ENSG00000100442	1	1	100	1
ENSG00000100450	1	1	100	1
ENSG00000100453	1	1	100	1
ENSG00000100461	255	90	35.2941	2023-10-08
ENSG00000100462	15	14	93.3333	4
ENSG00000100479	31	30	96.7742	5
ENSG00000100483	3	3	100	2
ENSG00000100485	2047	205	10.0147	10-15
ENSG00000100490	31	27	87.0968	5
ENSG00000100503	4095	342	8.35165	10-15
ENSG00000100519	15	15	100	4
ENSG00000100522	1	1	100	1
ENSG00000100523	3	3	100	2
ENSG00000100528	31	26	83.871	5
ENSG00000100554	7	7	100	3
ENSG00000100568	1	1	100	1
ENSG00000100578	7	7	100	3
ENSG00000100580	511	157	30.7241	2023-10-08
ENSG00000100591	511	157	30.7241	2023-10-08
ENSG00000100592	7	7	100	3
ENSG00000100596	1023	197	19.2571	10-15
ENSG00000100599	65535	345	0.526436	>15
ENSG00000100600	1023	132	12.9032	10-15
ENSG00000100601	63	46	73.0159	6
ENSG00000100603	127	82	64.5669	7
ENSG00000100604	1	1	100	1
ENSG00000100605	255	88	34.5098	2023-10-08
ENSG00000100612	15	15	100	4
ENSG00000100614	31	26	83.871	5
ENSG00000100629	1	1	100	1
ENSG00000100632	511	111	21.7221	2023-10-08
ENSG00000100644	1023	159	15.5425	10-15
ENSG00000100647	127	60	47.2441	7
ENSG00000100650	1023	137	13.392	10-15
ENSG00000100664	511	128	25.0489	2023-10-08
ENSG00000100697	127	75	59.0551	7
ENSG00000100714	2097151	548	0.0261307	>15
ENSG00000100721	1	1	100	1
ENSG00000100722	31	28	90.3226	5
ENSG00000100731	127	73	57.4803	7
ENSG00000100744	1	1	100	1
ENSG00000100764	31	27	87.0968	5
ENSG00000100767	1	1	100	1
ENSG00000100784	511	154	30.137	2023-10-08
ENSG00000100796	8191	392	4.78574	10-15
ENSG00000100802	1	1	100	1
ENSG00000100804	255	77	30.1961	2023-10-08
ENSG00000100811	3	3	100	2
ENSG00000100813	32767	480	1.46489	10-15
ENSG00000100814	15	15	100	4
ENSG00000100815	262143	560	0.213624	>15
ENSG00000100823	15	14	93.3333	4
ENSG00000100836	3	3	100	2
ENSG00000100852	1	1	100	1
ENSG00000100865	31	23	74.1935	5
ENSG00000100883	3	3	100	2
ENSG00000100888	127	67	52.7559	7
ENSG00000100889	3	3	100	2
ENSG00000100897	7	7	100	3
ENSG00000100906	3	3	100	2
ENSG00000100911	255	88	34.5098	2023-10-08
ENSG00000100916	1	1	100	1
ENSG00000100918	1	1	100	1
ENSG00000100938	1	1	100	1
ENSG00000100983	3	3	100	2
ENSG00000100987	1	1	100	1
ENSG00000100991	7	7	100	3
ENSG00000100994	15	12	80	4
ENSG00000100997	7	7	100	3
ENSG00000101003	3	3	100	2
ENSG00000101017	63	30	47.619	6
ENSG00000101040	2047	206	10.0635	10-15
ENSG00000101052	3	3	100	2
ENSG00000101057	7	7	100	3
ENSG00000101079	63	48	76.1905	6
ENSG00000101096	8191	218	2.66146	10-15
ENSG00000101098	1	1	100	1
ENSG00000101104	1	1	100	1
ENSG00000101109	15	15	100	4
ENSG00000101126	32767	364	1.11087	10-15
ENSG00000101132	1	1	100	1
ENSG00000101146	1	1	100	1
ENSG00000101150	1	1	100	1
ENSG00000101152	7	7	100	3
ENSG00000101158	3	3	100	2
ENSG00000101160	1	1	100	1
ENSG00000101161	31	23	74.1935	5
ENSG00000101166	1	1	100	1
ENSG00000101181	3	3	100	2
ENSG00000101182	31	25	80.6452	5
ENSG00000101191	63	41	65.0794	6
ENSG00000101193	1	1	100	1
ENSG00000101199	1	1	100	1
ENSG00000101216	1	1	100	1
ENSG00000101224	3	3	100	2
ENSG00000101236	1	1	100	1
ENSG00000101265	15	14	93.3333	4
ENSG00000101266	3	3	100	2
ENSG00000101290	7	7	100	3
ENSG00000101294	7	7	100	3
ENSG00000101306	1	1	100	1
ENSG00000101310	31	23	74.1935	5
ENSG00000101331	1	1	100	1
ENSG00000101337	7	7	100	3
ENSG00000101343	7	7	100	3
ENSG00000101347	16383	342	2.08753	10-15
ENSG00000101350	7	7	100	3
ENSG00000101361	1	1	100	1
ENSG00000101363	31	30	96.7742	5
ENSG00000101367	31	28	90.3226	5
ENSG00000101391	3	3	100	2
ENSG00000101407	511	119	23.2877	2023-10-08
ENSG00000101413	8191	261	3.18642	10-15
ENSG00000101421	15	14	93.3333	4
ENSG00000101443	3	2	66.6667	2
ENSG00000101444	7	7	100	3
ENSG00000101445	2047	251	12.2618	10-15
ENSG00000101447	63	49	77.7778	6
ENSG00000101452	63	49	77.7778	6
ENSG00000101464	3	3	100	2
ENSG00000101474	1	1	100	1
ENSG00000101493	255	121	47.451	2023-10-08
ENSG00000101558	63	40	63.4921	6
ENSG00000101577	31	26	83.871	5
ENSG00000101596	127	65	51.1811	7
ENSG00000101608	127	64	50.3937	7
ENSG00000101639	255	83	32.549	2023-10-08
ENSG00000101654	15	15	100	4
ENSG00000101665	15	14	93.3333	4
ENSG00000101745	255	84	32.9412	2023-10-08
ENSG00000101751	7	7	100	3
ENSG00000101752	3	3	100	2
ENSG00000101773	63	40	63.4921	6
ENSG00000101782	63	46	73.0159	6
ENSG00000102189	16777215	1185	0.00706315	>15
ENSG00000102445	15	15	100	4
ENSG00000102471	3	3	100	2
ENSG00000102524	1	1	100	1
ENSG00000102531	7	7	100	3
ENSG00000102539	1	1	100	1
ENSG00000102572	134217727	1128	0.000840425	>15
ENSG00000102580	31	21	67.7419	5
ENSG00000102606	511	126	24.6575	2023-10-08
ENSG00000102699	127	54	42.5197	7
ENSG00000102738	255	115	45.098	2023-10-08
ENSG00000102753	1	1	100	1
ENSG00000102763	127	79	62.2047	7
ENSG00000102780	255	104	40.7843	2023-10-08
ENSG00000102786	63	36	57.1429	6
ENSG00000102858	31	29	93.5484	5
ENSG00000102878	3	2	66.6667	2
ENSG00000102879	8191	306	3.73581	10-15
ENSG00000102882	1	1	100	1
ENSG00000102891	1	1	100	1
ENSG00000102893	1	1	100	1
ENSG00000102897	1	1	100	1
ENSG00000102898	127	63	49.6063	7
ENSG00000102900	1023	131	12.8055	10-15
ENSG00000102908	1023	206	20.1369	10-15
ENSG00000102910	7	7	100	3
ENSG00000102921	3	3	100	2
ENSG00000102924	1	1	100	1
ENSG00000102931	1	1	100	1
ENSG00000102962	511	111	21.7221	2023-10-08
ENSG00000102970	1	1	100	1
ENSG00000102974	1023	143	13.9785	10-15
ENSG00000102978	3	3	100	2
ENSG00000102981	1	1	100	1
ENSG00000103018	63	45	71.4286	6
ENSG00000103035	1	1	100	1
ENSG00000103043	15	14	93.3333	4
ENSG00000103047	4095	186	4.54212	10-15
ENSG00000103051	7	7	100	3
ENSG00000103061	3	3	100	2
ENSG00000103064	2047	157	7.66976	10-15
ENSG00000103089	1	1	100	1
ENSG00000103091	15	12	80	4
ENSG00000103121	511	106	20.7436	2023-10-08
ENSG00000103126	1	1	100	1
ENSG00000103145	1	1	100	1
ENSG00000103154	1	1	100	1
ENSG00000103187	2047	172	8.40254	10-15
ENSG00000103197	1	1	100	1
ENSG00000103222	31	26	83.871	5
ENSG00000103249	1	1	100	1
ENSG00000103257	31	23	74.1935	5
ENSG00000103274	1	1	100	1
ENSG00000103319	31	27	87.0968	5
ENSG00000103335	3	3	100	2
ENSG00000103342	8388607	913	0.0108838	>15
ENSG00000103351	1	1	100	1
ENSG00000103363	1	1	100	1
ENSG00000103365	7	7	100	3
ENSG00000103381	1	1	100	1
ENSG00000103415	7	7	100	3
ENSG00000103423	63	45	71.4286	6
ENSG00000103429	7	7	100	3
ENSG00000103479	15	15	100	4
ENSG00000103485	127	59	46.4567	7
ENSG00000103489	3	3	100	2
ENSG00000103496	7	5	71.4286	3
ENSG00000103510	7	7	100	3
ENSG00000103522	8191	265	3.23526	10-15
ENSG00000103540	3	3	100	2
ENSG00000103544	15	13	86.6667	4
ENSG00000103549	15	15	100	4
ENSG00000103550	1	1	100	1
ENSG00000103591	127	65	51.1811	7
ENSG00000103642	511	159	31.1155	2023-10-08
ENSG00000103653	1048575	589	0.0561715	>15
ENSG00000103657	8191	549	6.70248	10-15
ENSG00000103671	65535	411	0.627146	>15
ENSG00000103707	31	27	87.0968	5
ENSG00000103710	1	1	100	1
ENSG00000103769	63	52	82.5397	6
ENSG00000103811	127	67	52.7559	7
ENSG00000103852	31	30	96.7742	5
ENSG00000103876	1	1	100	1
ENSG00000103966	31	25	80.6452	5
ENSG00000103978	7	7	100	3
ENSG00000103994	7	7	100	3
ENSG00000103995	3	3	100	2
ENSG00000104064	7	7	100	3
ENSG00000104081	511	121	23.6791	2023-10-08
ENSG00000104093	127	78	61.4173	7
ENSG00000104129	3	3	100	2
ENSG00000104131	31	24	77.4194	5
ENSG00000104133	127	68	53.5433	7
ENSG00000104164	3	3	100	2
ENSG00000104177	1	1	100	1
ENSG00000104218	1	1	100	1
ENSG00000104228	127	61	48.0315	7
ENSG00000104231	1	1	100	1
ENSG00000104290	15	15	100	4
ENSG00000104299	127	64	50.3937	7
ENSG00000104312	7	7	100	3
ENSG00000104320	31	23	74.1935	5
ENSG00000104325	7	7	100	3
ENSG00000104331	1	1	100	1
ENSG00000104356	15	12	80	4
ENSG00000104361	1	1	100	1
ENSG00000104365	4095	215	5.25031	10-15
ENSG00000104375	1	1	100	1
ENSG00000104388	2047	247	12.0664	10-15
ENSG00000104408	1	1	100	1
ENSG00000104412	1	1	100	1
ENSG00000104442	7	7	100	3
ENSG00000104450	8191	361	4.40728	10-15
ENSG00000104472	3	3	100	2
ENSG00000104490	8388607	1226	0.0146151	>15
ENSG00000104518	3	3	100	2
ENSG00000104522	3	3	100	2
ENSG00000104529	15	15	100	4
ENSG00000104549	127	65	51.1811	7
ENSG00000104626	127	73	57.4803	7
ENSG00000104635	7	7	100	3
ENSG00000104643	511	149	29.1585	2023-10-08
ENSG00000104660	7	7	100	3
ENSG00000104687	7	6	85.7143	3
ENSG00000104714	7	7	100	3
ENSG00000104731	15	13	86.6667	4
ENSG00000104738	7	7	100	3
ENSG00000104765	1	1	100	1
ENSG00000104774	7	7	100	3
ENSG00000104783	1	1	100	1
ENSG00000104805	511	116	22.7006	2023-10-08
ENSG00000104812	127	78	61.4173	7
ENSG00000104814	16383	301	1.83727	10-15
ENSG00000104823	1	1	100	1
ENSG00000104824	32767	425	1.29704	10-15
ENSG00000104848	3	2	66.6667	2
ENSG00000104852	4095	268	6.54457	10-15
ENSG00000104853	127	63	49.6063	7
ENSG00000104856	255	86	33.7255	2023-10-08
ENSG00000104859	255	90	35.2941	2023-10-08
ENSG00000104884	1	1	100	1
ENSG00000104885	4095	210	5.12821	10-15
ENSG00000104894	15	15	100	4
ENSG00000104897	1	1	100	1
ENSG00000104899	1	1	100	1
ENSG00000104904	127	67	52.7559	7
ENSG00000104921	65535	357	0.544747	>15
ENSG00000104951	16383	399	2.43545	10-15
ENSG00000104957	3	3	100	2
ENSG00000104964	3	3	100	2
ENSG00000104969	3	3	100	2
ENSG00000104972	15	12	80	4
ENSG00000104973	7	7	100	3
ENSG00000104979	3	3	100	2
ENSG00000104980	3	3	100	2
ENSG00000104983	1	1	100	1
ENSG00000104998	31	29	93.5484	5
ENSG00000105011	3	3	100	2
ENSG00000105053	255	92	36.0784	2023-10-08
ENSG00000105058	31	31	100	5
ENSG00000105063	3	3	100	2
ENSG00000105122	127	86	67.7165	7
ENSG00000105127	31	27	87.0968	5
ENSG00000105193	63	47	74.6032	6
ENSG00000105197	3	3	100	2
ENSG00000105202	31	26	83.871	5
ENSG00000105219	1	1	100	1
ENSG00000105220	7	7	100	3
ENSG00000105221	3	3	100	2
ENSG00000105223	7	7	100	3
ENSG00000105246	15	15	100	4
ENSG00000105254	1	1	100	1
ENSG00000105278	1	1	100	1
ENSG00000105281	31	26	83.871	5
ENSG00000105287	63	48	76.1905	6
ENSG00000105290	1	1	100	1
ENSG00000105323	8191	298	3.63814	10-15
ENSG00000105325	3	3	100	2
ENSG00000105327	1	1	100	1
ENSG00000105329	127	68	53.5433	7
ENSG00000105339	4095	239	5.83639	10-15
ENSG00000105355	7	7	100	3
ENSG00000105364	3	3	100	2
ENSG00000105369	127	88	69.2913	7
ENSG00000105372	127	84	66.1417	7
ENSG00000105373	7	7	100	3
ENSG00000105379	1	1	100	1
ENSG00000105397	8191	267	3.25968	10-15
ENSG00000105401	511	112	21.9178	2023-10-08
ENSG00000105402	127	81	63.7795	7
ENSG00000105429	1	1	100	1
ENSG00000105438	3	3	100	2
ENSG00000105447	1	1	100	1
ENSG00000105483	3	3	100	2
ENSG00000105486	15	15	100	4
ENSG00000105497	3	3	100	2
ENSG00000105514	1	1	100	1
ENSG00000105549	1	1	100	1
ENSG00000105552	3	3	100	2
ENSG00000105568	1	1	100	1
ENSG00000105576	15	15	100	4
ENSG00000105612	3	3	100	2
ENSG00000105618	1	1	100	1
ENSG00000105639	511	158	30.9198	2023-10-08
ENSG00000105656	127	75	59.0551	7
ENSG00000105662	3	3	100	2
ENSG00000105664	1	1	100	1
ENSG00000105669	15	15	100	4
ENSG00000105671	1	1	100	1
ENSG00000105679	1	1	100	1
ENSG00000105697	1	1	100	1
ENSG00000105699	3	3	100	2
ENSG00000105701	7	7	100	3
ENSG00000105711	1	1	100	1
ENSG00000105717	3	3	100	2
ENSG00000105726	3	3	100	2
ENSG00000105738	2047	242	11.8222	10-15
ENSG00000105771	15	14	93.3333	4
ENSG00000105778	3	3	100	2
ENSG00000105810	511	127	24.8532	2023-10-08
ENSG00000105819	127	78	61.4173	7
ENSG00000105821	15	15	100	4
ENSG00000105835	255	91	35.6863	2023-10-08
ENSG00000105849	1	1	100	1
ENSG00000105851	15	15	100	4
ENSG00000105854	1	1	100	1
ENSG00000105855	31	22	70.9677	5
ENSG00000105856	1	1	100	1
ENSG00000105866	7	7	100	3
ENSG00000105875	31	24	77.4194	5
ENSG00000105879	3	3	100	2
ENSG00000105887	31	23	74.1935	5
ENSG00000105889	31	26	83.871	5
ENSG00000105926	255	114	44.7059	2023-10-08
ENSG00000105928	255	94	36.8627	2023-10-08
ENSG00000105939	15	15	100	4
ENSG00000105953	2047	203	9.91695	10-15
ENSG00000105968	63	45	71.4286	6
ENSG00000105982	3	3	100	2
ENSG00000105983	7	7	100	3
ENSG00000105993	7	7	100	3
ENSG00000106009	1	1	100	1
ENSG00000106012	3	3	100	2
ENSG00000106025	7	7	100	3
ENSG00000106028	7	7	100	3
ENSG00000106052	1	1	100	1
ENSG00000106086	1	1	100	1
ENSG00000106105	7	6	85.7143	3
ENSG00000106144	1	1	100	1
ENSG00000106153	15	15	100	4
ENSG00000106244	2047	211	10.3078	10-15
ENSG00000106245	127	77	60.6299	7
ENSG00000106258	7	7	100	3
ENSG00000106261	255	111	43.5294	2023-10-08
ENSG00000106263	32767	314	0.958281	10-15
ENSG00000106266	16383	245	1.49545	10-15
ENSG00000106299	3	3	100	2
ENSG00000106305	15	14	93.3333	4
ENSG00000106344	15	14	93.3333	4
ENSG00000106351	31	29	93.5484	5
ENSG00000106384	1	1	100	1
ENSG00000106392	63	48	76.1905	6
ENSG00000106397	7	7	100	3
ENSG00000106399	7	7	100	3
ENSG00000106400	31	26	83.871	5
ENSG00000106415	63	44	69.8413	6
ENSG00000106443	1	1	100	1
ENSG00000106459	7	7	100	3
ENSG00000106462	3	3	100	2
ENSG00000106477	3	3	100	2
ENSG00000106526	3	3	100	2
ENSG00000106538	1	1	100	1
ENSG00000106546	1	1	100	1
ENSG00000106554	1	1	100	1
ENSG00000106560	63	47	74.6032	6
ENSG00000106565	3	2	66.6667	2
ENSG00000106591	31	27	87.0968	5
ENSG00000106603	1023	222	21.7009	10-15
ENSG00000106605	2047	192	9.37958	10-15
ENSG00000106609	1	1	100	1
ENSG00000106615	63	52	82.5397	6
ENSG00000106617	15	15	100	4
ENSG00000106628	31	28	90.3226	5
ENSG00000106635	3	3	100	2
ENSG00000106636	3	3	100	2
ENSG00000106638	7	7	100	3
ENSG00000106665	255	109	42.7451	2023-10-08
ENSG00000106682	127	77	60.6299	7
ENSG00000106683	31	27	87.0968	5
ENSG00000106688	127	59	46.4567	7
ENSG00000106689	1	1	100	1
ENSG00000106701	15	13	86.6667	4
ENSG00000106723	3	3	100	2
ENSG00000106771	31	27	87.0968	5
ENSG00000106785	255	85	33.3333	2023-10-08
ENSG00000106799	63	40	63.4921	6
ENSG00000106803	127	59	46.4567	7
ENSG00000106829	1	1	100	1
ENSG00000106868	63	42	66.6667	6
ENSG00000106948	127	81	63.7795	7
ENSG00000106993	255	77	30.1961	2023-10-08
ENSG00000107020	1023	179	17.4976	10-15
ENSG00000107021	1	1	100	1
ENSG00000107036	131071	630	0.480656	>15
ENSG00000107077	2047	208	10.1612	10-15
ENSG00000107099	3	3	100	2
ENSG00000107164	2047	211	10.3078	10-15
ENSG00000107175	1	1	100	1
ENSG00000107201	7	7	100	3
ENSG00000107223	1023	154	15.0538	10-15
ENSG00000107242	127	50	39.3701	7
ENSG00000107263	32767	356	1.08646	10-15
ENSG00000107281	1	1	100	1
ENSG00000107290	1023	187	18.2796	10-15
ENSG00000107331	1	1	100	1
ENSG00000107362	1	1	100	1
ENSG00000107371	3	3	100	2
ENSG00000107372	3	3	100	2
ENSG00000107438	2047	268	13.0923	10-15
ENSG00000107485	1	1	100	1
ENSG00000107551	511	87	17.0254	2023-10-08
ENSG00000107554	3	3	100	2
ENSG00000107560	1	1	100	1
ENSG00000107566	1	1	100	1
ENSG00000107581	31	29	93.5484	5
ENSG00000107614	1	1	100	1
ENSG00000107625	7	7	100	3
ENSG00000107643	511	125	24.4618	2023-10-08
ENSG00000107651	15	15	100	4
ENSG00000107669	1	1	100	1
ENSG00000107719	1	1	100	1
ENSG00000107738	3	3	100	2
ENSG00000107745	8191	352	4.2974	10-15
ENSG00000107758	7	7	100	3
ENSG00000107771	3	3	100	2
ENSG00000107779	7	7	100	3
ENSG00000107789	7	7	100	3
ENSG00000107798	15	12	80	4
ENSG00000107829	7	7	100	3
ENSG00000107854	127	55	43.3071	7
ENSG00000107862	511	120	23.4834	2023-10-08
ENSG00000107863	7	7	100	3
ENSG00000107864	15	14	93.3333	4
ENSG00000107882	15	14	93.3333	4
ENSG00000107890	31	28	90.3226	5
ENSG00000107897	7	7	100	3
ENSG00000107902	3	3	100	2
ENSG00000107929	3	3	100	2
ENSG00000107951	3	3	100	2
ENSG00000107957	63	47	74.6032	6
ENSG00000107959	255	81	31.7647	2023-10-08
ENSG00000107960	15	13	86.6667	4
ENSG00000107968	127	52	40.9449	7
ENSG00000108021	63	41	65.0794	6
ENSG00000108039	262143	499	0.190354	>15
ENSG00000108055	67108863	1101	0.00164062	>15
ENSG00000108061	33554431	1204	0.0035882	>15
ENSG00000108064	1	1	100	1
ENSG00000108091	15	13	86.6667	4
ENSG00000108094	3	3	100	2
ENSG00000108100	7	7	100	3
ENSG00000108107	15	12	80	4
ENSG00000108175	31	28	90.3226	5
ENSG00000108179	15	15	100	4
ENSG00000108219	7	7	100	3
ENSG00000108239	3	3	100	2
ENSG00000108256	127	53	41.7323	7
ENSG00000108264	1	1	100	1
ENSG00000108270	3	3	100	2
ENSG00000108292	15	13	86.6667	4
ENSG00000108294	31	24	77.4194	5
ENSG00000108296	7	7	100	3
ENSG00000108298	32767	463	1.41301	10-15
ENSG00000108306	2047	174	8.50024	10-15
ENSG00000108344	4095	241	5.88523	10-15
ENSG00000108349	4095	260	6.34921	10-15
ENSG00000108370	1	1	100	1
ENSG00000108375	1	1	100	1
ENSG00000108384	7	7	100	3
ENSG00000108389	31	24	77.4194	5
ENSG00000108395	63	47	74.6032	6
ENSG00000108406	3	3	100	2
ENSG00000108423	1	1	100	1
ENSG00000108424	127	66	51.9685	7
ENSG00000108443	7	7	100	3
ENSG00000108465	7	7	100	3
ENSG00000108468	1	1	100	1
ENSG00000108469	7	7	100	3
ENSG00000108474	7	7	100	3
ENSG00000108506	3	3	100	2
ENSG00000108510	15	13	86.6667	4
ENSG00000108518	127	81	63.7795	7
ENSG00000108523	3	3	100	2
ENSG00000108557	15	15	100	4
ENSG00000108559	127	70	55.1181	7
ENSG00000108561	127	69	54.3307	7
ENSG00000108587	15	13	86.6667	4
ENSG00000108588	3	3	100	2
ENSG00000108592	1	1	100	1
ENSG00000108604	1	1	100	1
ENSG00000108639	127	63	49.6063	7
ENSG00000108654	255	98	38.4314	2023-10-08
ENSG00000108666	1	1	100	1
ENSG00000108669	4095	240	5.86081	10-15
ENSG00000108671	127	65	51.1811	7
ENSG00000108771	1	1	100	1
ENSG00000108773	1	1	100	1
ENSG00000108786	1	1	100	1
ENSG00000108797	15	15	100	4
ENSG00000108798	7	7	100	3
ENSG00000108799	255	91	35.6863	2023-10-08
ENSG00000108819	7	7	100	3
ENSG00000108826	3	3	100	2
ENSG00000108829	1	1	100	1
ENSG00000108830	3	1	33.3333	2
ENSG00000108840	63	48	76.1905	6
ENSG00000108848	1	1	100	1
ENSG00000108854	7	7	100	3
ENSG00000108883	63	44	69.8413	6
ENSG00000108946	255	108	42.3529	2023-10-08
ENSG00000108947	1	1	100	1
ENSG00000108953	16383	374	2.28285	10-15
ENSG00000108960	1	1	100	1
ENSG00000108984	15	13	86.6667	4
ENSG00000109016	1	1	100	1
ENSG00000109046	15	15	100	4
ENSG00000109062	3	3	100	2
ENSG00000109084	1	1	100	1
ENSG00000109111	511	96	18.7867	2023-10-08
ENSG00000109118	1	1	100	1
ENSG00000109133	15	12	80	4
ENSG00000109171	255	89	34.902	2023-10-08
ENSG00000109180	15	15	100	4
ENSG00000109270	3	3	100	2
ENSG00000109320	255	64	25.098	2023-10-08
ENSG00000109323	63	37	58.7302	6
ENSG00000109381	7	7	100	3
ENSG00000109436	7	6	85.7143	3
ENSG00000109445	1	1	100	1
ENSG00000109458	3	3	100	2
ENSG00000109519	7	7	100	3
ENSG00000109572	15	13	86.6667	4
ENSG00000109586	1	1	100	1
ENSG00000109606	1	1	100	1
ENSG00000109618	1	1	100	1
ENSG00000109667	3	3	100	2
ENSG00000109670	8191	449	5.48163	10-15
ENSG00000109684	16383	356	2.17298	10-15
ENSG00000109685	65535	503	0.767529	>15
ENSG00000109689	3	3	100	2
ENSG00000109756	31	29	93.5484	5
ENSG00000109762	8388607	1142	0.0136137	>15
ENSG00000109771	7	7	100	3
ENSG00000109790	131071	444	0.338748	>15
ENSG00000109805	1	1	100	1
ENSG00000109854	1	1	100	1
ENSG00000109861	7	7	100	3
ENSG00000109911	1	1	100	1
ENSG00000109917	1	1	100	1
ENSG00000109919	1	1	100	1
ENSG00000109920	511	90	17.6125	2023-10-08
ENSG00000109929	511	113	22.1135	2023-10-08
ENSG00000109971	1	1	100	1
ENSG00000110031	127	71	55.9055	7
ENSG00000110042	31	27	87.0968	5
ENSG00000110046	1	1	100	1
ENSG00000110047	8191	512	6.25076	10-15
ENSG00000110048	127	69	54.3307	7
ENSG00000110063	15	15	100	4
ENSG00000110066	255	78	30.5882	2023-10-08
ENSG00000110075	2047	234	11.4314	10-15
ENSG00000110090	3	3	100	2
ENSG00000110092	1	1	100	1
ENSG00000110107	127	74	58.2677	7
ENSG00000110108	7	7	100	3
ENSG00000110203	1	1	100	1
ENSG00000110237	7	7	100	3
ENSG00000110274	7	7	100	3
ENSG00000110315	1	1	100	1
ENSG00000110321	1	1	100	1
ENSG00000110324	3	3	100	2
ENSG00000110328	3	3	100	2
ENSG00000110330	7	7	100	3
ENSG00000110367	8191	355	4.33403	10-15
ENSG00000110395	127	80	62.9921	7
ENSG00000110400	1	1	100	1
ENSG00000110422	63	38	60.3175	6
ENSG00000110427	3	3	100	2
ENSG00000110429	3	3	100	2
ENSG00000110435	2047	158	7.71861	10-15
ENSG00000110446	3	3	100	2
ENSG00000110455	1	1	100	1
ENSG00000110497	7	7	100	3
ENSG00000110514	7	7	100	3
ENSG00000110583	7	7	100	3
ENSG00000110619	511	110	21.5264	2023-10-08
ENSG00000110651	7	7	100	3
ENSG00000110660	127	63	49.6063	7
ENSG00000110696	3	3	100	2
ENSG00000110700	3	3	100	2
ENSG00000110711	1	1	100	1
ENSG00000110713	511	135	26.4188	2023-10-08
ENSG00000110721	511	110	21.5264	2023-10-08
ENSG00000110723	3	3	100	2
ENSG00000110756	15	13	86.6667	4
ENSG00000110768	7	7	100	3
ENSG00000110777	31	26	83.871	5
ENSG00000110841	1023	148	14.4673	10-15
ENSG00000110848	63	45	71.4286	6
ENSG00000110851	1	1	100	1
ENSG00000110852	7	7	100	3
ENSG00000110876	7	7	100	3
ENSG00000110880	65535	558	0.851453	>15
ENSG00000110888	3	3	100	2
ENSG00000110906	63	50	79.3651	6
ENSG00000110917	32767	412	1.25736	10-15
ENSG00000110921	15	15	100	4
ENSG00000110925	1	1	100	1
ENSG00000110931	8191	218	2.66146	10-15
ENSG00000110934	1	1	100	1
ENSG00000110955	511	127	24.8532	2023-10-08
ENSG00000110958	127	60	47.2441	7
ENSG00000111011	4095	232	5.66545	10-15
ENSG00000111052	3	3	100	2
ENSG00000111142	127	71	55.9055	7
ENSG00000111144	3	3	100	2
ENSG00000111145	3	3	100	2
ENSG00000111186	15	15	100	4
ENSG00000111196	7	7	100	3
ENSG00000111215	8191	422	5.152	10-15
ENSG00000111224	63	52	82.5397	6
ENSG00000111229	8191	268	3.27188	10-15
ENSG00000111231	63	46	73.0159	6
ENSG00000111237	4095	265	6.47131	10-15
ENSG00000111247	3	3	100	2
ENSG00000111252	2047	201	9.81925	10-15
ENSG00000111266	16383	451	2.75285	10-15
ENSG00000111269	31	30	96.7742	5
ENSG00000111271	7	7	100	3
ENSG00000111275	1	1	100	1
ENSG00000111276	63	49	77.7778	6
ENSG00000111300	511	133	26.0274	2023-10-08
ENSG00000111321	1	1	100	1
ENSG00000111331	63	49	77.7778	6
ENSG00000111335	511	128	25.0489	2023-10-08
ENSG00000111348	31	26	83.871	5
ENSG00000111358	127	68	53.5433	7
ENSG00000111361	127	60	47.2441	7
ENSG00000111364	31	28	90.3226	5
ENSG00000111371	511	127	24.8532	2023-10-08
ENSG00000111424	1	1	100	1
ENSG00000111445	1	1	100	1
ENSG00000111450	3	3	100	2
ENSG00000111452	7	7	100	3
ENSG00000111481	3	3	100	2
ENSG00000111490	3	3	100	2
ENSG00000111530	127	67	52.7559	7
ENSG00000111540	15	15	100	4
ENSG00000111554	127	73	57.4803	7
ENSG00000111581	255	76	29.8039	2023-10-08
ENSG00000111596	1	1	100	1
ENSG00000111602	7	7	100	3
ENSG00000111605	255	90	35.2941	2023-10-08
ENSG00000111615	1	1	100	1
ENSG00000111639	15	15	100	4
ENSG00000111640	511	135	26.4188	2023-10-08
ENSG00000111641	15	15	100	4
ENSG00000111642	255	104	40.7843	2023-10-08
ENSG00000111665	1	1	100	1
ENSG00000111666	1	1	100	1
ENSG00000111669	63	45	71.4286	6
ENSG00000111670	1023	130	12.7077	10-15
ENSG00000111676	3	3	100	2
ENSG00000111679	511	114	22.3092	2023-10-08
ENSG00000111701	1	1	100	1
ENSG00000111707	7	7	100	3
ENSG00000111716	1	1	100	1
ENSG00000111725	7	7	100	3
ENSG00000111727	1	1	100	1
ENSG00000111732	1	1	100	1
ENSG00000111737	63	50	79.3651	6
ENSG00000111775	7	7	100	3
ENSG00000111786	1023	162	15.8358	10-15
ENSG00000111790	63	41	65.0794	6
ENSG00000111801	1	1	100	1
ENSG00000111802	15	12	80	4
ENSG00000111816	63	40	63.4921	6
ENSG00000111817	31	24	77.4194	5
ENSG00000111832	1	1	100	1
ENSG00000111843	511	114	22.3092	2023-10-08
ENSG00000111845	31	30	96.7742	5
ENSG00000111846	127	73	57.4803	7
ENSG00000111859	67108863	1540	0.00229478	>15
ENSG00000111860	15	14	93.3333	4
ENSG00000111863	31	27	87.0968	5
ENSG00000111875	1	1	100	1
ENSG00000111877	7	7	100	3
ENSG00000111880	2047	189	9.23302	10-15
ENSG00000111885	7	7	100	3
ENSG00000111906	3	3	100	2
ENSG00000111912	3	3	100	2
ENSG00000111913	15	15	100	4
ENSG00000112029	1	1	100	1
ENSG00000112033	3	3	100	2
ENSG00000112041	1	1	100	1
ENSG00000112062	255	77	30.1961	2023-10-08
ENSG00000112078	7	7	100	3
ENSG00000112079	127	58	45.6693	7
ENSG00000112081	2047	217	10.6009	10-15
ENSG00000112096	15	15	100	4
ENSG00000112110	15	15	100	4
ENSG00000112118	2047	232	11.3337	10-15
ENSG00000112130	7	7	100	3
ENSG00000112137	8191	241	2.94225	10-15
ENSG00000112144	15	15	100	4
ENSG00000112146	255	92	36.0784	2023-10-08
ENSG00000112149	131071	539	0.411228	>15
ENSG00000112159	127	69	54.3307	7
ENSG00000112183	7	1	14.2857	3
ENSG00000112200	63	42	66.6667	6
ENSG00000112208	1	1	100	1
ENSG00000112218	1	1	100	1
ENSG00000112237	1	1	100	1
ENSG00000112242	1023	135	13.1965	10-15
ENSG00000112245	3	3	100	2
ENSG00000112249	1	1	100	1
ENSG00000112282	3	3	100	2
ENSG00000112297	511	139	27.2016	2023-10-08
ENSG00000112304	1	1	100	1
ENSG00000112305	3	3	100	2
ENSG00000112308	15	15	100	4
ENSG00000112312	7	7	100	3
ENSG00000112335	15	13	86.6667	4
ENSG00000112339	255	74	29.0196	2023-10-08
ENSG00000112343	127	55	43.3071	7
ENSG00000112357	7	7	100	3
ENSG00000112365	3	3	100	2
ENSG00000112367	3	3	100	2
ENSG00000112394	511	121	23.6791	2023-10-08
ENSG00000112419	3	3	100	2
ENSG00000112425	1	1	100	1
ENSG00000112486	255	117	45.8824	2023-10-08
ENSG00000112531	1	1	100	1
ENSG00000112559	1	1	100	1
ENSG00000112561	127	64	50.3937	7
ENSG00000112576	511	117	22.8963	2023-10-08
ENSG00000112624	63	47	74.6032	6
ENSG00000112640	7	7	100	3
ENSG00000112651	1	1	100	1
ENSG00000112655	1	1	100	1
ENSG00000112658	1	1	100	1
ENSG00000112659	15	14	93.3333	4
ENSG00000112679	32767	495	1.51067	10-15
ENSG00000112685	32767	499	1.52287	10-15
ENSG00000112699	63	41	65.0794	6
ENSG00000112739	7	7	100	3
ENSG00000112742	3	3	100	2
ENSG00000112759	3	3	100	2
ENSG00000112763	3	3	100	2
ENSG00000112799	1023	159	15.5425	10-15
ENSG00000112851	7	7	100	3
ENSG00000112855	1	1	100	1
ENSG00000112877	31	26	83.871	5
ENSG00000112893	1	1	100	1
ENSG00000112941	7	7	100	3
ENSG00000112964	1	1	100	1
ENSG00000112972	1	1	100	1
ENSG00000112977	511	125	24.4618	2023-10-08
ENSG00000112983	1	1	100	1
ENSG00000112992	1	1	100	1
ENSG00000112996	1	1	100	1
ENSG00000113013	4095	157	3.83394	10-15
ENSG00000113048	7	7	100	3
ENSG00000113068	3	3	100	2
ENSG00000113073	1	1	100	1
ENSG00000113088	1	1	100	1
ENSG00000113140	8191	314	3.83348	10-15
ENSG00000113141	1023	167	16.3245	10-15
ENSG00000113161	31	24	77.4194	5
ENSG00000113163	31	24	77.4194	5
ENSG00000113194	31	29	93.5484	5
ENSG00000113248	1	1	100	1
ENSG00000113269	3	3	100	2
ENSG00000113272	1	1	100	1
ENSG00000113273	127	62	48.8189	7
ENSG00000113282	16383	395	2.41104	10-15
ENSG00000113300	15	15	100	4
ENSG00000113302	1	1	100	1
ENSG00000113312	2047	159	7.76746	10-15
ENSG00000113318	3	3	100	2
ENSG00000113328	1	1	100	1
ENSG00000113356	7	7	100	3
ENSG00000113360	1	1	100	1
ENSG00000113368	63	45	71.4286	6
ENSG00000113384	31	28	90.3226	5
ENSG00000113387	31	28	90.3226	5
ENSG00000113391	7	7	100	3
ENSG00000113407	255	108	42.3529	2023-10-08
ENSG00000113441	7	7	100	3
ENSG00000113448	7	7	100	3
ENSG00000113460	3	3	100	2
ENSG00000113494	1	1	100	1
ENSG00000113522	131071	675	0.514988	>15
ENSG00000113532	31	29	93.5484	5
ENSG00000113552	7	7	100	3
ENSG00000113558	127	91	71.6535	7
ENSG00000113569	1	1	100	1
ENSG00000113575	127	91	71.6535	7
ENSG00000113580	4095	456	11.1355	10-15
ENSG00000113583	255	113	44.3137	2023-10-08
ENSG00000113593	3	3	100	2
ENSG00000113595	1	1	100	1
ENSG00000113597	1	1	100	1
ENSG00000113615	255	126	49.4118	2023-10-08
ENSG00000113621	31	30	96.7742	5
ENSG00000113643	7	7	100	3
ENSG00000113645	7	7	100	3
ENSG00000113648	15	15	100	4
ENSG00000113712	511	131	25.636	2023-10-08
ENSG00000113716	31	29	93.5484	5
ENSG00000113719	131071	360	0.27466	>15
ENSG00000113722	1	1	100	1
ENSG00000113732	8191	249	3.03992	10-15
ENSG00000113742	511	113	22.1135	2023-10-08
ENSG00000113758	7	6	85.7143	3
ENSG00000113761	3	3	100	2
ENSG00000113810	7	7	100	3
ENSG00000113811	1	1	100	1
ENSG00000113812	15	14	93.3333	4
ENSG00000113845	1023	184	17.9863	10-15
ENSG00000113971	7	7	100	3
ENSG00000114013	2097151	769	0.0366688	>15
ENSG00000114021	1	1	100	1
ENSG00000114023	255	106	41.5686	2023-10-08
ENSG00000114030	131071	452	0.344851	>15
ENSG00000114120	7	7	100	3
ENSG00000114126	7	7	100	3
ENSG00000114127	3	3	100	2
ENSG00000114166	1	1	100	1
ENSG00000114279	1	1	100	1
ENSG00000114302	63	40	63.4921	6
ENSG00000114331	8191	297	3.62593	10-15
ENSG00000114346	4095	233	5.68987	10-15
ENSG00000114353	63	44	69.8413	6
ENSG00000114354	1	1	100	1
ENSG00000114391	15	15	100	4
ENSG00000114416	3	3	100	2
ENSG00000114423	31	27	87.0968	5
ENSG00000114439	15	13	86.6667	4
ENSG00000114446	1	1	100	1
ENSG00000114450	3	3	100	2
ENSG00000114480	3	3	100	2
ENSG00000114503	2047	197	9.62384	10-15
ENSG00000114520	31	28	90.3226	5
ENSG00000114529	15	15	100	4
ENSG00000114573	255	90	35.2941	2023-10-08
ENSG00000114626	1	1	100	1
ENSG00000114648	31	31	100	5
ENSG00000114650	31	28	90.3226	5
ENSG00000114686	1	1	100	1
[truncated: 4,945 more rows]

## Sheet: Figure2c
gene	expected	observed	ratio	NEnh
ENSG00000000419	15	15	100	6
ENSG00000000457	3	2	66.6667	3
ENSG00000000460	3	1	33.3333	3
ENSG00000000938	105	85	80.9524	10-15
ENSG00000001036	10	5	50	5
ENSG00000001167	1	0	0	2
ENSG00000001461	15	15	100	6
ENSG00000001629	45	20	44.4444	10-15
ENSG00000001631	10	10	100	5
ENSG00000002016	3	3	100	3
ENSG00000002549	1	0	0	2
ENSG00000002726	0	0	NA	1
ENSG00000002746	3	3	100	3
ENSG00000002822	78	48	61.5385	10-15
ENSG00000002834	45	39	86.6667	10-15
ENSG00000002919	6	6	100	4
ENSG00000003056	28	26	92.8571	2023-10-08
ENSG00000003147	1	0	0	2
ENSG00000003393	1	1	100	2
ENSG00000003400	0	0	NA	1
ENSG00000003402	3	3	100	3
ENSG00000003509	45	39	86.6667	10-15
ENSG00000003756	15	8	53.3333	6
ENSG00000004142	0	0	NA	1
ENSG00000004455	6	6	100	4
ENSG00000004468	0	0	NA	1
ENSG00000004487	6	6	100	4
ENSG00000004534	36	18	50	2023-10-08
ENSG00000004766	21	18	85.7143	7
ENSG00000004779	1	1	100	2
ENSG00000004864	0	0	NA	1
ENSG00000004866	6	5	83.3333	4
ENSG00000004897	10	5	50	5
ENSG00000005059	3	1	33.3333	3
ENSG00000005100	1	1	100	2
ENSG00000005102	28	24	85.7143	2023-10-08
ENSG00000005156	1	1	100	2
ENSG00000005175	3	1	33.3333	3
ENSG00000005194	1	1	100	2
ENSG00000005339	15	12	80	6
ENSG00000005436	0	0	NA	1
ENSG00000005483	15	10	66.6667	6
ENSG00000005801	21	18	85.7143	7
ENSG00000005810	3	3	100	3
ENSG00000005812	0	0	NA	1
ENSG00000005844	21	21	100	7
ENSG00000005955	1	1	100	2
ENSG00000006007	0	0	NA	1
ENSG00000006114	15	8	53.3333	6
ENSG00000006125	10	6	60	5
ENSG00000006432	0	0	NA	1
ENSG00000006453	3	1	33.3333	3
ENSG00000006530	3	2	66.6667	3
ENSG00000006576	15	5	33.3333	6
ENSG00000006607	55	27	49.0909	10-15
ENSG00000006634	0	0	NA	1
ENSG00000006712	0	0	NA	1
ENSG00000006715	15	9	60	6
ENSG00000006744	0	0	NA	1
ENSG00000006831	6	4	66.6667	4
ENSG00000006837	3	3	100	3
ENSG00000007047	3	3	100	3
ENSG00000007080	10	10	100	5
ENSG00000007129	1	1	100	2
ENSG00000007168	55	39	70.9091	10-15
ENSG00000007202	15	9	60	6
ENSG00000007237	15	8	53.3333	6
ENSG00000007312	1	1	100	2
ENSG00000007392	0	0	NA	1
ENSG00000007402	0	0	NA	1
ENSG00000007923	1	1	100	2
ENSG00000007944	6	6	100	4
ENSG00000008083	105	46	43.8095	10-15
ENSG00000008128	10	9	90	5
ENSG00000008130	3	1	33.3333	3
ENSG00000008256	45	39	86.6667	10-15
ENSG00000008277	0	0	NA	1
ENSG00000008282	6	6	100	4
ENSG00000008311	0	0	NA	1
ENSG00000008513	0	0	NA	1
ENSG00000008710	0	0	NA	1
ENSG00000008838	28	26	92.8571	2023-10-08
ENSG00000008869	45	42	93.3333	10-15
ENSG00000008952	55	35	63.6364	10-15
ENSG00000008988	36	30	83.3333	2023-10-08
ENSG00000009307	3	0	0	3
ENSG00000009413	105	61	58.0952	10-15
ENSG00000009709	0	0	NA	1
ENSG00000009780	1	0	0	2
ENSG00000009790	1	1	100	2
ENSG00000009844	21	15	71.4286	7
ENSG00000009950	0	0	NA	1
ENSG00000009954	36	30	83.3333	2023-10-08
ENSG00000010017	66	58	87.8788	10-15
ENSG00000010165	6	4	66.6667	4
ENSG00000010219	0	0	NA	1
ENSG00000010244	36	17	47.2222	2023-10-08
ENSG00000010270	10	9	90	5
ENSG00000010292	28	19	67.8571	2023-10-08
ENSG00000010295	0	0	NA	1
ENSG00000010310	1	1	100	2
ENSG00000010319	0	0	NA	1
ENSG00000010322	3	2	66.6667	3
ENSG00000010803	55	35	63.6364	10-15
ENSG00000010810	55	39	70.9091	10-15
ENSG00000010818	66	26	39.3939	10-15
ENSG00000011007	15	13	86.6667	6
ENSG00000011021	36	35	97.2222	2023-10-08
ENSG00000011114	66	53	80.303	10-15
ENSG00000011243	6	6	100	4
ENSG00000011275	91	74	81.3187	10-15
ENSG00000011295	6	5	83.3333	4
ENSG00000011304	55	43	78.1818	10-15
ENSG00000011347	1	0	0	2
ENSG00000011376	21	17	80.9524	7
ENSG00000011405	0	0	NA	1
ENSG00000011426	10	9	90	5
ENSG00000011451	1	1	100	2
ENSG00000011454	10	5	50	5
ENSG00000011478	3	3	100	3
ENSG00000011485	21	19	90.4762	7
ENSG00000011523	3	2	66.6667	3
ENSG00000011566	3	3	100	3
ENSG00000012048	36	28	77.7778	2023-10-08
ENSG00000012061	3	2	66.6667	3
ENSG00000012124	6	3	50	4
ENSG00000012660	28	20	71.4286	2023-10-08
ENSG00000012779	55	45	81.8182	10-15
ENSG00000012983	78	54	69.2308	10-15
ENSG00000013275	6	5	83.3333	4
ENSG00000013288	1	0	0	2
ENSG00000013293	1	0	0	2
ENSG00000013297	0	0	NA	1
ENSG00000013364	78	65	83.3333	10-15
ENSG00000013374	66	44	66.6667	10-15
ENSG00000013441	1	1	100	2
ENSG00000013523	0	0	NA	1
ENSG00000013573	1	1	100	2
ENSG00000013810	21	20	95.2381	7
ENSG00000014138	45	43	95.5556	10-15
ENSG00000014164	6	5	83.3333	4
ENSG00000014216	66	63	95.4545	10-15
ENSG00000014641	6	3	50	4
ENSG00000014824	3	2	66.6667	3
ENSG00000014919	1	1	100	2
ENSG00000015133	120	84	70	>15
ENSG00000015153	0	0	NA	1
ENSG00000015171	0	0	NA	1
ENSG00000015413	0	0	NA	1
ENSG00000015475	15	15	100	6
ENSG00000015479	28	17	60.7143	2023-10-08
ENSG00000015676	45	38	84.4444	10-15
ENSG00000016864	1	1	100	2
ENSG00000017260	1	1	100	2
ENSG00000017427	15	13	86.6667	6
ENSG00000017797	6	4	66.6667	4
ENSG00000018189	0	0	NA	1
ENSG00000018280	0	0	NA	1
ENSG00000018408	6	6	100	4
ENSG00000018510	6	5	83.3333	4
ENSG00000018625	0	0	NA	1
ENSG00000018699	10	9	90	5
ENSG00000019582	190	87	45.7895	>15
ENSG00000019995	6	5	83.3333	4
ENSG00000020256	6	5	83.3333	4
ENSG00000020426	45	31	68.8889	10-15
ENSG00000020577	21	18	85.7143	7
ENSG00000020633	105	67	63.8095	10-15
ENSG00000020922	21	12	57.1429	7
ENSG00000021574	3	3	100	3
ENSG00000022277	1	0	0	2
ENSG00000022567	1	1	100	2
ENSG00000022840	66	53	80.303	10-15
ENSG00000023191	6	5	83.3333	4
ENSG00000023228	1	1	100	2
ENSG00000023287	0	0	NA	1
ENSG00000023318	28	17	60.7143	2023-10-08
ENSG00000023330	45	29	64.4444	10-15
ENSG00000023445	10	5	50	5
ENSG00000023516	36	26	72.2222	2023-10-08
ENSG00000023572	0	0	NA	1
ENSG00000023608	10	5	50	5
ENSG00000023697	0	0	NA	1
ENSG00000023734	0	0	NA	1
ENSG00000023892	0	0	NA	1
ENSG00000023902	21	21	100	7
ENSG00000023909	1	0	0	2
ENSG00000024422	0	0	NA	1
ENSG00000024862	1	1	100	2
ENSG00000025039	3	2	66.6667	3
ENSG00000025293	28	21	75	2023-10-08
ENSG00000025708	6	5	83.3333	4
ENSG00000025772	1	1	100	2
ENSG00000025796	10	8	80	5
ENSG00000025800	28	26	92.8571	2023-10-08
ENSG00000026103	55	34	61.8182	10-15
ENSG00000026297	66	61	92.4242	10-15
ENSG00000026508	78	47	60.2564	10-15
ENSG00000026559	3	0	0	3
ENSG00000026751	231	144	62.3377	>15
ENSG00000026950	0	0	NA	1
ENSG00000027001	0	0	NA	1
ENSG00000027075	91	42	46.1538	10-15
ENSG00000027697	253	165	65.2174	>15
ENSG00000028116	10	3	30	5
ENSG00000028137	55	47	85.4545	10-15
ENSG00000028203	55	46	83.6364	10-15
ENSG00000028277	55	34	61.8182	10-15
ENSG00000028310	55	53	96.3636	10-15
ENSG00000028528	153	129	84.3137	>15
ENSG00000029153	66	29	43.9394	10-15
ENSG00000029363	66	43	65.1515	10-15
ENSG00000029364	45	34	75.5556	10-15
ENSG00000029534	15	12	80	6
ENSG00000029639	1	1	100	2
ENSG00000029725	28	22	78.5714	2023-10-08
ENSG00000030066	28	15	53.5714	2023-10-08
ENSG00000030304	0	0	NA	1
ENSG00000030419	10	6	60	5
ENSG00000030582	45	30	66.6667	10-15
ENSG00000031003	1	0	0	2
ENSG00000031081	55	42	76.3636	10-15
ENSG00000031698	1	1	100	2
ENSG00000031823	21	14	66.6667	7
ENSG00000032219	1	1	100	2
ENSG00000032389	6	4	66.6667	4
ENSG00000032444	1	1	100	2
ENSG00000033030	55	45	81.8182	10-15
ENSG00000033050	21	20	95.2381	7
ENSG00000033100	0	0	NA	1
ENSG00000033170	91	37	40.6593	10-15
ENSG00000033627	45	27	60	10-15
ENSG00000033800	66	22	33.3333	10-15
ENSG00000034152	0	0	NA	1
ENSG00000034510	45	34	75.5556	10-15
ENSG00000034677	153	108	70.5882	>15
ENSG00000034693	15	11	73.3333	6
ENSG00000034713	0	0	NA	1
ENSG00000035141	1	1	100	2
ENSG00000035403	10	7	70	5
ENSG00000035499	0	0	NA	1
ENSG00000035664	120	110	91.6667	>15
ENSG00000035681	6	4	66.6667	4
ENSG00000035687	10	8	80	5
ENSG00000035720	0	0	NA	1
ENSG00000035928	136	102	75	>15
ENSG00000036054	0	0	NA	1
ENSG00000036257	55	30	54.5455	10-15
ENSG00000036549	1	1	100	2
ENSG00000036828	36	31	86.1111	2023-10-08
ENSG00000037474	3	3	100	3
ENSG00000037637	21	13	61.9048	7
ENSG00000037749	3	3	100	3
ENSG00000038210	6	2	33.3333	4
ENSG00000038219	1	1	100	2
ENSG00000038274	0	0	NA	1
ENSG00000038358	3	2	66.6667	3
ENSG00000038382	21	6	28.5714	7
ENSG00000038532	595	260	43.6975	>15
ENSG00000039068	1	1	100	2
ENSG00000039123	10	8	80	5
ENSG00000039319	0	0	NA	1
ENSG00000039650	1	1	100	2
ENSG00000040199	0	0	NA	1
ENSG00000040275	10	10	100	5
ENSG00000040608	0	0	NA	1
ENSG00000040633	0	0	NA	1
ENSG00000040933	28	19	67.8571	2023-10-08
ENSG00000041357	21	12	57.1429	7
ENSG00000041515	0	0	NA	1
ENSG00000041802	3	3	100	3
ENSG00000042088	10	9	90	5
ENSG00000042429	6	2	33.3333	4
ENSG00000042445	0	0	NA	1
ENSG00000042493	10	10	100	5
ENSG00000042753	0	0	NA	1
ENSG00000043093	0	0	NA	1
ENSG00000043462	21	20	95.2381	7
ENSG00000043514	21	13	61.9048	7
ENSG00000044115	45	12	26.6667	10-15
ENSG00000044574	28	20	71.4286	2023-10-08
ENSG00000046604	3	3	100	3
ENSG00000047188	6	5	83.3333	4
ENSG00000047249	15	5	33.3333	6
ENSG00000047315	0	0	NA	1
ENSG00000047346	15	15	100	6
ENSG00000047365	21	9	42.8571	7
ENSG00000047410	0	0	NA	1
ENSG00000047578	15	14	93.3333	6
ENSG00000047579	210	152	72.381	>15
ENSG00000047621	10	9	90	5
ENSG00000047849	10	4	40	5
ENSG00000048052	0	0	NA	1
ENSG00000048342	0	0	NA	1
ENSG00000048392	190	147	77.3684	>15
ENSG00000048405	15	13	86.6667	6
ENSG00000048462	78	72	92.3077	10-15
ENSG00000048471	276	148	53.6232	>15
ENSG00000048544	3	3	100	3
ENSG00000048649	6	3	50	4
ENSG00000048707	36	35	97.2222	2023-10-08
ENSG00000048740	153	59	38.5621	>15
ENSG00000048828	1	1	100	2
ENSG00000048991	6	4	66.6667	4
ENSG00000049192	1	1	100	2
ENSG00000049323	0	0	NA	1
ENSG00000049449	6	5	83.3333	4
ENSG00000049541	15	13	86.6667	6
ENSG00000049618	15	12	80	6
ENSG00000049656	21	19	90.4762	7
ENSG00000049759	55	28	50.9091	10-15
ENSG00000049860	0	0	NA	1
ENSG00000050130	6	6	100	4
ENSG00000050344	0	0	NA	1
ENSG00000050393	15	13	86.6667	6
ENSG00000050405	28	9	32.1429	2023-10-08
ENSG00000050426	0	0	NA	1
ENSG00000050438	6	3	50	4
ENSG00000050748	1	1	100	2
ENSG00000051108	36	27	75	2023-10-08
ENSG00000051180	6	6	100	4
ENSG00000051341	105	79	75.2381	10-15
ENSG00000051523	28	22	78.5714	2023-10-08
ENSG00000051620	0	0	NA	1
ENSG00000051825	45	22	48.8889	10-15
ENSG00000052723	1	0	0	2
ENSG00000052749	0	0	NA	1
ENSG00000052795	10	6	60	5
ENSG00000053254	28	18	64.2857	2023-10-08
ENSG00000053372	0	0	NA	1
ENSG00000053900	3	3	100	3
ENSG00000054118	10	5	50	5
ENSG00000054148	0	0	NA	1
ENSG00000054219	3	2	66.6667	3
ENSG00000054267	435	268	61.6092	>15
ENSG00000054282	0	0	NA	1
ENSG00000054392	0	0	NA	1
ENSG00000054523	36	29	80.5556	2023-10-08
ENSG00000054611	0	0	NA	1
ENSG00000054654	45	23	51.1111	10-15
ENSG00000054965	55	35	63.6364	10-15
ENSG00000054967	3	3	100	3
ENSG00000055044	1	0	0	2
ENSG00000055070	15	14	93.3333	6
ENSG00000055130	1	1	100	2
ENSG00000055147	1	1	100	2
ENSG00000055163	91	72	79.1209	10-15
ENSG00000055208	78	46	58.9744	10-15
ENSG00000055211	55	33	60	10-15
ENSG00000055332	66	47	71.2121	10-15
ENSG00000055609	6	5	83.3333	4
ENSG00000055917	36	13	36.1111	2023-10-08
ENSG00000056050	1	0	0	2
ENSG00000056097	10	9	90	5
ENSG00000056558	45	26	57.7778	10-15
ENSG00000056586	6	6	100	4
ENSG00000056736	3	1	33.3333	3
ENSG00000056972	3	3	100	3
ENSG00000057019	3	2	66.6667	3
ENSG00000057252	10	5	50	5
ENSG00000057608	21	12	57.1429	7
ENSG00000057657	21	19	90.4762	7
ENSG00000057663	21	16	76.1905	7
ENSG00000057704	78	50	64.1026	10-15
ENSG00000057757	0	0	NA	1
ENSG00000057935	120	73	60.8333	>15
ENSG00000058063	1	0	0	2
ENSG00000058091	3	2	66.6667	3
ENSG00000058262	6	4	66.6667	4
ENSG00000058272	3	2	66.6667	3
ENSG00000058600	1	1	100	2
ENSG00000058673	55	34	61.8182	10-15
ENSG00000058729	1	1	100	2
ENSG00000058799	0	0	NA	1
ENSG00000058804	0	0	NA	1
ENSG00000059122	1	1	100	2
ENSG00000059377	0	0	NA	1
ENSG00000059378	6	6	100	4
ENSG00000059573	55	49	89.0909	10-15
ENSG00000059588	136	113	83.0882	>15
ENSG00000059691	21	18	85.7143	7
ENSG00000059728	6	6	100	4
ENSG00000059758	1	1	100	2
ENSG00000060069	0	0	NA	1
ENSG00000060138	28	20	71.4286	2023-10-08
ENSG00000060237	36	14	38.8889	2023-10-08
ENSG00000060339	28	21	75	2023-10-08
ENSG00000060491	3	3	100	3
ENSG00000060688	3	3	100	3
ENSG00000060709	10	5	50	5
ENSG00000060749	10	8	80	5
ENSG00000060762	78	67	85.8974	10-15
ENSG00000060982	55	33	60	10-15
ENSG00000061794	28	19	67.8571	2023-10-08
ENSG00000061936	15	11	73.3333	6
ENSG00000061938	15	15	100	6
ENSG00000061987	0	0	NA	1
ENSG00000062194	3	2	66.6667	3
ENSG00000062485	6	5	83.3333	4
ENSG00000062582	0	0	NA	1
ENSG00000062598	3	3	100	3
ENSG00000062650	6	2	33.3333	4
ENSG00000062716	10	6	60	5
ENSG00000062725	3	3	100	3
ENSG00000062822	6	6	100	4
ENSG00000063046	6	5	83.3333	4
ENSG00000063127	0	0	NA	1
ENSG00000063177	15	12	80	6
ENSG00000063438	10	10	100	5
ENSG00000063761	0	0	NA	1
ENSG00000063978	120	79	65.8333	>15
ENSG00000064042	0	0	NA	1
ENSG00000064102	78	52	66.6667	10-15
ENSG00000064115	105	61	58.0952	10-15
ENSG00000064225	6	4	66.6667	4
ENSG00000064309	1	1	100	2
ENSG00000064313	0	0	NA	1
ENSG00000064393	15	13	86.6667	6
ENSG00000064419	6	4	66.6667	4
ENSG00000064490	0	0	NA	1
ENSG00000064607	78	47	60.2564	10-15
ENSG00000064651	0	0	NA	1
ENSG00000064655	0	0	NA	1
ENSG00000064666	45	39	86.6667	10-15
ENSG00000064687	3	1	33.3333	3
ENSG00000064703	10	10	100	5
ENSG00000064726	1	1	100	2
ENSG00000064787	36	26	72.2222	2023-10-08
ENSG00000064886	28	26	92.8571	2023-10-08
ENSG00000064932	21	18	85.7143	7
ENSG00000064933	15	5	33.3333	6
ENSG00000064961	0	0	NA	1
ENSG00000064999	6	3	50	4
ENSG00000065000	171	121	70.7602	>15
ENSG00000065057	0	0	NA	1
ENSG00000065135	0	0	NA	1
ENSG00000065150	45	28	62.2222	10-15
ENSG00000065154	6	6	100	4
ENSG00000065183	1	1	100	2
ENSG00000065243	1	0	0	2
ENSG00000065308	36	33	91.6667	2023-10-08
ENSG00000065320	1	0	0	2
ENSG00000065328	15	11	73.3333	6
ENSG00000065357	1	1	100	2
ENSG00000065413	36	6	16.6667	2023-10-08
ENSG00000065427	15	5	33.3333	6
ENSG00000065485	21	17	80.9524	7
ENSG00000065491	3	3	100	3
ENSG00000065518	6	6	100	4
ENSG00000065526	6	6	100	4
ENSG00000065559	1	0	0	2
ENSG00000065600	15	14	93.3333	6
ENSG00000065613	21	17	80.9524	7
ENSG00000065618	0	0	NA	1
ENSG00000065665	55	47	85.4545	10-15
ENSG00000065809	15	11	73.3333	6
ENSG00000065833	0	0	NA	1
ENSG00000065882	91	72	79.1209	10-15
ENSG00000065911	36	28	77.7778	2023-10-08
ENSG00000065978	28	22	78.5714	2023-10-08
ENSG00000066027	28	24	85.7143	2023-10-08
ENSG00000066044	36	24	66.6667	2023-10-08
ENSG00000066084	45	21	46.6667	10-15
ENSG00000066117	0	0	NA	1
ENSG00000066135	1	1	100	2
ENSG00000066136	36	21	58.3333	2023-10-08
ENSG00000066279	0	0	NA	1
ENSG00000066294	15	14	93.3333	6
ENSG00000066322	0	0	NA	1
ENSG00000066422	6	4	66.6667	4
ENSG00000066427	153	141	92.1569	>15
ENSG00000066455	15	13	86.6667	6
ENSG00000066651	1	0	0	2
ENSG00000066654	6	3	50	4
ENSG00000066739	10	8	80	5
ENSG00000066777	1	0	0	2
ENSG00000066827	10	6	60	5
ENSG00000066855	15	14	93.3333	6
ENSG00000066933	0	0	NA	1
ENSG00000067057	55	37	67.2727	10-15
ENSG00000067066	136	95	69.8529	>15
ENSG00000067082	15	15	100	6
ENSG00000067113	10	9	90	5
ENSG00000067167	1	0	0	2
ENSG00000067208	6	6	100	4
ENSG00000067221	0	0	NA	1
ENSG00000067225	1	0	0	2
ENSG00000067248	6	6	100	4
ENSG00000067334	3	3	100	3
ENSG00000067365	1	1	100	2
ENSG00000067369	10	7	70	5
ENSG00000067560	28	22	78.5714	2023-10-08
ENSG00000067596	36	31	86.1111	2023-10-08
ENSG00000067704	10	6	60	5
ENSG00000067900	0	0	NA	1
ENSG00000067955	1	0	0	2
ENSG00000068001	0	0	NA	1
ENSG00000068079	15	15	100	6
ENSG00000068097	0	0	NA	1
ENSG00000068120	0	0	NA	1
ENSG00000068305	45	31	68.8889	10-15
ENSG00000068383	0	0	NA	1
ENSG00000068489	15	12	80	6
ENSG00000068654	6	6	100	4
ENSG00000068697	1	1	100	2
ENSG00000068724	21	21	100	7
ENSG00000068745	15	10	66.6667	6
ENSG00000068784	45	29	64.4444	10-15
ENSG00000068793	3	2	66.6667	3
ENSG00000068796	0	0	NA	1
ENSG00000068878	10	8	80	5
ENSG00000068912	0	0	NA	1
ENSG00000069248	6	5	83.3333	4
ENSG00000069275	28	19	67.8571	2023-10-08
ENSG00000069329	0	0	NA	1
ENSG00000069345	0	0	NA	1
ENSG00000069399	0	0	NA	1
ENSG00000069424	3	3	100	3
ENSG00000069493	36	29	80.5556	2023-10-08
ENSG00000069667	10	7	70	5
ENSG00000069702	0	0	NA	1
ENSG00000069849	3	3	100	3
ENSG00000069869	0	0	NA	1
ENSG00000069943	0	0	NA	1
ENSG00000069956	45	30	66.6667	10-15
ENSG00000069966	6	6	100	4
ENSG00000069974	3	2	66.6667	3
ENSG00000070018	36	35	97.2222	2023-10-08
ENSG00000070047	6	6	100	4
ENSG00000070061	6	4	66.6667	4
ENSG00000070081	1	1	100	2
ENSG00000070087	0	0	NA	1
ENSG00000070190	1	1	100	2
ENSG00000070214	0	0	NA	1
ENSG00000070366	78	48	61.5385	10-15
ENSG00000070388	0	0	NA	1
ENSG00000070413	1	1	100	2
ENSG00000070423	0	0	NA	1
ENSG00000070476	0	0	NA	1
ENSG00000070495	1	1	100	2
ENSG00000070501	21	18	85.7143	7
ENSG00000070540	6	4	66.6667	4
ENSG00000070610	1	0	0	2
ENSG00000070614	36	34	94.4444	2023-10-08
ENSG00000070669	1	1	100	2
ENSG00000070718	21	18	85.7143	7
ENSG00000070731	10	10	100	5
ENSG00000070756	136	93	68.3824	>15
ENSG00000070759	6	6	100	4
ENSG00000070770	6	3	50	4
ENSG00000070785	10	10	100	5
ENSG00000070814	91	78	85.7143	10-15
ENSG00000070831	15	7	46.6667	6
ENSG00000070882	78	41	52.5641	10-15
ENSG00000070961	45	27	60	10-15
ENSG00000071051	1	1	100	2
ENSG00000071054	6	6	100	4
ENSG00000071073	0	0	NA	1
ENSG00000071082	10	7	70	5
ENSG00000071127	55	36	65.4545	10-15
ENSG00000071205	1	1	100	2
ENSG00000071242	153	114	74.5098	>15
ENSG00000071243	1	1	100	2
ENSG00000071462	28	23	82.1429	2023-10-08
ENSG00000071537	1	0	0	2
ENSG00000071539	6	5	83.3333	4
ENSG00000071564	120	98	81.6667	>15
ENSG00000071626	105	97	92.381	10-15
ENSG00000071794	15	10	66.6667	6
ENSG00000071894	6	6	100	4
ENSG00000071909	1	1	100	2
ENSG00000071967	6	5	83.3333	4
ENSG00000072042	45	41	91.1111	10-15
ENSG00000072062	1	1	100	2
ENSG00000072110	231	191	82.684	>15
ENSG00000072121	171	105	61.4035	>15
ENSG00000072135	0	0	NA	1
ENSG00000072274	231	95	41.1255	>15
ENSG00000072310	0	0	NA	1
ENSG00000072364	136	106	77.9412	>15
ENSG00000072415	3	3	100	3
ENSG00000072518	28	25	89.2857	2023-10-08
ENSG00000072571	0	0	NA	1
ENSG00000072609	1	1	100	2
ENSG00000072694	21	19	90.4762	7
ENSG00000072736	66	54	81.8182	10-15
ENSG00000072778	3	2	66.6667	3
ENSG00000072786	120	33	27.5	>15
ENSG00000072803	78	30	38.4615	10-15
ENSG00000072818	3	3	100	3
ENSG00000072840	0	0	NA	1
ENSG00000072849	1	0	0	2
ENSG00000072858	36	12	33.3333	2023-10-08
ENSG00000072864	15	8	53.3333	6
ENSG00000072954	15	15	100	6
ENSG00000072958	21	21	100	7
ENSG00000073060	78	55	70.5128	10-15
ENSG00000073111	3	3	100	3
ENSG00000073282	6	1	16.6667	4
ENSG00000073331	10	6	60	5
ENSG00000073417	28	21	75	2023-10-08
ENSG00000073578	28	23	82.1429	2023-10-08
ENSG00000073584	6	6	100	4
ENSG00000073605	6	6	100	4
ENSG00000073614	45	22	48.8889	10-15
ENSG00000073803	6	4	66.6667	4
ENSG00000073849	78	39	50	10-15
ENSG00000073921	21	8	38.0952	7
ENSG00000073969	1	1	100	2
ENSG00000074054	1	0	0	2
ENSG00000074071	0	0	NA	1
ENSG00000074201	1	1	100	2
ENSG00000074266	15	11	73.3333	6
ENSG00000074319	6	2	33.3333	4
ENSG00000074356	10	10	100	5
ENSG00000074370	3	2	66.6667	3
ENSG00000074416	36	17	47.2222	2023-10-08
ENSG00000074603	28	25	89.2857	2023-10-08
ENSG00000074621	15	14	93.3333	6
ENSG00000074657	0	0	NA	1
ENSG00000074695	153	84	54.902	>15
ENSG00000074696	21	16	76.1905	7
ENSG00000074706	28	16	57.1429	2023-10-08
ENSG00000074755	21	17	80.9524	7
ENSG00000074800	136	38	27.9412	>15
ENSG00000074842	6	5	83.3333	4
ENSG00000074935	15	13	86.6667	6
ENSG00000074966	21	17	80.9524	7
ENSG00000075131	1	0	0	2
ENSG00000075151	15	5	33.3333	6
ENSG00000075188	21	18	85.7143	7
ENSG00000075239	6	6	100	4
ENSG00000075290	0	0	NA	1
ENSG00000075292	0	0	NA	1
ENSG00000075303	0	0	NA	1
ENSG00000075391	0	0	NA	1
ENSG00000075413	66	36	54.5455	10-15
ENSG00000075415	0	0	NA	1
ENSG00000075420	171	69	40.3509	>15
ENSG00000075539	10	6	60	5
ENSG00000075568	21	15	71.4286	7
ENSG00000075618	136	73	53.6765	>15
ENSG00000075624	36	36	100	2023-10-08
ENSG00000075651	190	101	53.1579	>15
ENSG00000075702	0	0	NA	1
ENSG00000075711	36	24	66.6667	2023-10-08
ENSG00000075785	6	4	66.6667	4
ENSG00000075856	136	99	72.7941	>15
ENSG00000075884	6	1	16.6667	4
ENSG00000075914	1	0	0	2
ENSG00000075945	10	6	60	5
ENSG00000075975	3	3	100	3
ENSG00000076003	0	0	NA	1
ENSG00000076108	55	29	52.7273	10-15
ENSG00000076201	10	10	100	5
ENSG00000076242	0	0	NA	1
ENSG00000076321	6	5	83.3333	4
ENSG00000076382	6	3	50	4
ENSG00000076513	45	32	71.1111	10-15
ENSG00000076554	45	10	22.2222	10-15
ENSG00000076641	21	9	42.8571	7
ENSG00000076662	28	22	78.5714	2023-10-08
ENSG00000076685	45	35	77.7778	10-15
ENSG00000076924	1	1	100	2
ENSG00000076928	36	29	80.5556	2023-10-08
ENSG00000076984	0	0	NA	1
ENSG00000077044	21	10	47.619	7
ENSG00000077097	0	0	NA	1
ENSG00000077147	45	35	77.7778	10-15
ENSG00000077150	21	18	85.7143	7
ENSG00000077157	3	3	100	3
ENSG00000077235	55	43	78.1818	10-15
ENSG00000077238	15	14	93.3333	6
ENSG00000077312	3	3	100	3
ENSG00000077380	6	5	83.3333	4
ENSG00000077420	28	14	50	2023-10-08
ENSG00000077454	3	3	100	3
ENSG00000077458	10	7	70	5
ENSG00000077514	0	0	NA	1
ENSG00000077549	10	2	20	5
ENSG00000077585	55	30	54.5455	10-15
ENSG00000077782	6	6	100	4
ENSG00000077809	21	16	76.1905	7
ENSG00000078043	0	0	NA	1
ENSG00000078070	3	2	66.6667	3
ENSG00000078081	10	3	30	5
ENSG00000078124	0	0	NA	1
ENSG00000078142	1	1	100	2
ENSG00000078177	78	66	84.6154	10-15
ENSG00000078237	21	21	100	7
ENSG00000078269	15	12	80	6
ENSG00000078304	15	8	53.3333	6
ENSG00000078328	0	0	NA	1
ENSG00000078369	21	13	61.9048	7
ENSG00000078403	6	3	50	4
ENSG00000078618	10	4	40	5
ENSG00000078668	55	43	78.1818	10-15
ENSG00000078687	55	41	74.5455	10-15
ENSG00000078699	10	4	40	5
ENSG00000078747	15	12	80	6
ENSG00000078808	1	1	100	2
ENSG00000078900	0	0	NA	1
ENSG00000078902	3	3	100	3
ENSG00000079156	0	0	NA	1
ENSG00000079246	105	20	19.0476	10-15
ENSG00000079263	153	116	75.817	>15
ENSG00000079313	1	1	100	2
ENSG00000079332	10	8	80	5
ENSG00000079335	15	13	86.6667	6
ENSG00000079387	3	3	100	3
ENSG00000079432	6	5	83.3333	4
ENSG00000079459	120	84	70	>15
ENSG00000079616	28	25	89.2857	2023-10-08
ENSG00000079691	36	24	66.6667	2023-10-08
ENSG00000079805	171	97	56.7251	>15
ENSG00000079819	0	0	NA	1
ENSG00000079931	3	0	0	3
ENSG00000079950	3	2	66.6667	3
ENSG00000079999	0	0	NA	1
ENSG00000080189	0	0	NA	1
ENSG00000080298	6	4	66.6667	4
ENSG00000080345	3	1	33.3333	3
ENSG00000080503	21	4	19.0476	7
ENSG00000080511	1	0	0	2
ENSG00000080546	1	1	100	2
ENSG00000080603	55	47	85.4545	10-15
ENSG00000080608	21	12	57.1429	7
ENSG00000080802	15	8	53.3333	6
ENSG00000080815	21	20	95.2381	7
ENSG00000080819	10	7	70	5
ENSG00000080822	3	3	100	3
ENSG00000080824	66	33	50	10-15
ENSG00000080845	36	32	88.8889	2023-10-08
ENSG00000080986	3	3	100	3
ENSG00000081014	3	2	66.6667	3
ENSG00000081019	0	0	NA	1
ENSG00000081026	0	0	NA	1
ENSG00000081059	28	23	82.1429	2023-10-08
ENSG00000081087	3	3	100	3
ENSG00000081148	0	0	NA	1
ENSG00000081154	10	9	90	5
ENSG00000081189	78	31	39.7436	10-15
ENSG00000081237	21	14	66.6667	7
ENSG00000081320	105	81	77.1429	10-15
ENSG00000081665	0	0	NA	1
ENSG00000081721	3	2	66.6667	3
ENSG00000081760	15	14	93.3333	6
ENSG00000081791	3	3	100	3
ENSG00000081803	0	0	NA	1
ENSG00000081870	0	0	NA	1
ENSG00000081913	21	20	95.2381	7
ENSG00000081923	15	9	60	6
ENSG00000081985	21	20	95.2381	7
ENSG00000082068	1	1	100	2
ENSG00000082153	3	3	100	3
ENSG00000082212	6	4	66.6667	4
ENSG00000082213	0	0	NA	1
ENSG00000082258	66	57	86.3636	10-15
ENSG00000082269	0	0	NA	1
ENSG00000082293	0	0	NA	1
ENSG00000082512	3	2	66.6667	3
ENSG00000082515	1	1	100	2
ENSG00000082516	6	6	100	4
ENSG00000082641	28	16	57.1429	2023-10-08
ENSG00000082701	55	39	70.9091	10-15
ENSG00000082781	3	2	66.6667	3
ENSG00000082805	15	10	66.6667	6
ENSG00000082898	120	77	64.1667	>15
ENSG00000082996	3	3	100	3
ENSG00000083067	0	0	NA	1
ENSG00000083093	1	0	0	2
ENSG00000083123	3	3	100	3
ENSG00000083168	66	34	51.5152	10-15
ENSG00000083223	0	0	NA	1
ENSG00000083312	10	5	50	5
ENSG00000083444	21	17	80.9524	7
ENSG00000083544	0	0	NA	1
ENSG00000083642	10	8	80	5
ENSG00000083720	0	0	NA	1
ENSG00000083799	15	5	33.3333	6
ENSG00000083828	0	0	NA	1
ENSG00000084070	66	44	66.6667	10-15
ENSG00000084072	1	1	100	2
ENSG00000084073	28	19	67.8571	2023-10-08
ENSG00000084090	36	32	88.8889	2023-10-08
ENSG00000084093	0	0	NA	1
ENSG00000084112	153	112	73.2026	>15
ENSG00000084207	36	27	75	2023-10-08
ENSG00000084463	3	2	66.6667	3
ENSG00000084623	36	29	80.5556	2023-10-08
ENSG00000084652	45	34	75.5556	10-15
ENSG00000084676	105	56	53.3333	10-15
ENSG00000084733	55	32	58.1818	10-15
ENSG00000084754	55	35	63.6364	10-15
ENSG00000084774	0	0	NA	1
ENSG00000085063	28	17	60.7143	2023-10-08
ENSG00000085117	15	14	93.3333	6
ENSG00000085231	1	1	100	2
ENSG00000085274	1	1	100	2
ENSG00000085276	0	0	NA	1
ENSG00000085365	21	17	80.9524	7
ENSG00000085377	28	22	78.5714	2023-10-08
ENSG00000085382	3	3	100	3
ENSG00000085415	15	6	40	6
ENSG00000085449	55	28	50.9091	10-15
ENSG00000085511	3	1	33.3333	3
ENSG00000085514	28	27	96.4286	2023-10-08
ENSG00000085552	0	0	NA	1
ENSG00000085662	0	0	NA	1
ENSG00000085721	3	3	100	3
ENSG00000085760	10	7	70	5
ENSG00000085788	21	19	90.4762	7
ENSG00000085832	15	1	6.66667	6
ENSG00000085840	1	1	100	2
ENSG00000085872	36	33	91.6667	2023-10-08
ENSG00000085978	1	1	100	2
ENSG00000086015	6	4	66.6667	4
ENSG00000086061	1	1	100	2
ENSG00000086062	1	0	0	2
ENSG00000086065	3	1	33.3333	3
ENSG00000086102	3	3	100	3
ENSG00000086232	45	45	100	10-15
ENSG00000086300	1	1	100	2
ENSG00000086475	1	1	100	2
ENSG00000086504	0	0	NA	1
ENSG00000086589	66	59	89.3939	10-15
ENSG00000086598	45	37	82.2222	10-15
ENSG00000086619	45	25	55.5556	10-15
ENSG00000086666	6	6	100	4
ENSG00000086730	21	19	90.4762	7
ENSG00000087008	1	1	100	2
ENSG00000087053	6	5	83.3333	4
ENSG00000087074	3	3	100	3
ENSG00000087086	10	8	80	5
ENSG00000087087	45	37	82.2222	10-15
ENSG00000087088	3	2	66.6667	3
ENSG00000087095	21	16	76.1905	7
ENSG00000087111	3	2	66.6667	3
ENSG00000087157	6	6	100	4
ENSG00000087191	0	0	NA	1
ENSG00000087263	6	6	100	4
ENSG00000087266	15	13	86.6667	6
ENSG00000087269	78	67	85.8974	10-15
ENSG00000087274	66	51	77.2727	10-15
ENSG00000087299	28	23	82.1429	2023-10-08
ENSG00000087301	0	0	NA	1
ENSG00000087302	3	3	100	3
ENSG00000087338	15	13	86.6667	6
ENSG00000087365	105	70	66.6667	10-15
ENSG00000087448	0	0	NA	1
ENSG00000087460	1	1	100	2
ENSG00000087470	36	27	75	2023-10-08
ENSG00000087903	0	0	NA	1
ENSG00000088038	0	0	NA	1
ENSG00000088179	3	2	66.6667	3
ENSG00000088247	45	41	91.1111	10-15
ENSG00000088298	1	1	100	2
ENSG00000088325	6	4	66.6667	4
ENSG00000088387	210	179	85.2381	>15
ENSG00000088448	45	25	55.5556	10-15
ENSG00000088451	0	0	NA	1
ENSG00000088538	0	0	NA	1
ENSG00000088727	0	0	NA	1
ENSG00000088756	0	0	NA	1
ENSG00000088766	1	1	100	2
ENSG00000088808	3	1	33.3333	3
ENSG00000088812	0	0	NA	1
ENSG00000088827	0	0	NA	1
ENSG00000088832	1	1	100	2
ENSG00000088854	0	0	NA	1
ENSG00000088930	3	3	100	3
ENSG00000088986	36	33	91.6667	2023-10-08
ENSG00000088992	3	3	100	3
ENSG00000089006	6	4	66.6667	4
ENSG00000089009	36	29	80.5556	2023-10-08
ENSG00000089022	6	6	100	4
ENSG00000089041	3	3	100	3
ENSG00000089053	105	71	67.619	10-15
ENSG00000089057	1	1	100	2
ENSG00000089060	3	3	100	3
ENSG00000089094	210	85	40.4762	>15
ENSG00000089127	6	6	100	4
ENSG00000089154	45	36	80	10-15
ENSG00000089157	36	27	75	2023-10-08
ENSG00000089195	0	0	NA	1
ENSG00000089220	6	3	50	4
ENSG00000089234	36	27	75	2023-10-08
ENSG00000089248	21	14	66.6667	7
ENSG00000089280	55	31	56.3636	10-15
ENSG00000089351	6	6	100	4
ENSG00000089486	0	0	NA	1
ENSG00000089597	45	42	93.3333	10-15
ENSG00000089639	3	2	66.6667	3
ENSG00000089685	0	0	NA	1
ENSG00000089737	36	16	44.4444	2023-10-08
ENSG00000089775	10	6	60	5
ENSG00000089902	66	42	63.6364	10-15
ENSG00000089916	171	114	66.6667	>15
ENSG00000090020	1	1	100	2
ENSG00000090054	1	0	0	2
ENSG00000090060	3	1	33.3333	3
ENSG00000090061	3	3	100	3
ENSG00000090104	21	14	66.6667	7
ENSG00000090263	0	0	NA	1
ENSG00000090266	0	0	NA	1
ENSG00000090273	105	88	83.8095	10-15
ENSG00000090316	15	15	100	6
ENSG00000090339	55	33	60	10-15
ENSG00000090372	0	0	NA	1
ENSG00000090376	3	3	100	3
ENSG00000090447	0	0	NA	1
ENSG00000090470	15	13	86.6667	6
ENSG00000090487	36	34	94.4444	2023-10-08
ENSG00000090512	0	0	NA	1
ENSG00000090520	36	25	69.4444	2023-10-08
ENSG00000090565	0	0	NA	1
ENSG00000090612	0	0	NA	1
ENSG00000090615	1	1	100	2
ENSG00000090621	36	24	66.6667	2023-10-08
ENSG00000090661	15	12	80	6
ENSG00000090857	0	0	NA	1
ENSG00000090861	10	5	50	5
ENSG00000090863	55	7	12.7273	10-15
ENSG00000090905	28	9	32.1429	2023-10-08
ENSG00000090924	1	1	100	2
ENSG00000090989	0	0	NA	1
ENSG00000091039	3	1	33.3333	3
ENSG00000091127	15	14	93.3333	6
ENSG00000091129	0	0	NA	1
ENSG00000091140	1	1	100	2
ENSG00000091157	0	0	NA	1
ENSG00000091317	0	0	NA	1
ENSG00000091436	0	0	NA	1
ENSG00000091527	15	11	73.3333	6
ENSG00000091592	21	18	85.7143	7
ENSG00000091640	1	1	100	2
ENSG00000091732	3	2	66.6667	3
ENSG00000091879	3	2	66.6667	3
ENSG00000091972	15	14	93.3333	6
ENSG00000091986	1	0	0	2
ENSG00000092010	15	14	93.3333	6
ENSG00000092094	1	1	100	2
ENSG00000092108	0	0	NA	1
ENSG00000092140	0	0	NA	1
ENSG00000092148	0	0	NA	1
ENSG00000092199	21	16	76.1905	7
ENSG00000092201	10	8	80	5
ENSG00000092203	3	3	100	3
ENSG00000092421	3	1	33.3333	3
ENSG00000092439	3	2	66.6667	3
ENSG00000092470	15	15	100	6
ENSG00000092531	3	2	66.6667	3
ENSG00000092621	0	0	NA	1
ENSG00000092820	36	22	61.1111	2023-10-08
ENSG00000092841	45	27	60	10-15
ENSG00000092847	6	5	83.3333	4
ENSG00000092853	1	1	100	2
ENSG00000092871	1	1	100	2
ENSG00000092931	3	3	100	3
ENSG00000092964	21	19	90.4762	7
ENSG00000093000	1	0	0	2
ENSG00000093072	3	2	66.6667	3
ENSG00000093144	1	1	100	2
ENSG00000093167	3	2	66.6667	3
ENSG00000093183	10	9	90	5
ENSG00000094804	15	12	80	6
ENSG00000094880	3	1	33.3333	3
ENSG00000094914	0	0	NA	1
ENSG00000094916	1	0	0	2
ENSG00000094975	36	32	88.8889	2023-10-08
ENSG00000095002	10	10	100	5
ENSG00000095015	15	13	86.6667	6
ENSG00000095139	45	38	84.4444	10-15
ENSG00000095261	0	0	NA	1
ENSG00000095319	45	36	80	10-15
ENSG00000095370	21	17	80.9524	7
ENSG00000095380	1	1	100	2
ENSG00000095485	1	1	100	2
ENSG00000095564	28	19	67.8571	2023-10-08
ENSG00000095574	1	1	100	2
ENSG00000095585	66	44	66.6667	10-15
ENSG00000095587	0	0	NA	1
ENSG00000095752	0	0	NA	1
ENSG00000095794	3	2	66.6667	3
ENSG00000095951	351	215	61.2536	>15
ENSG00000096060	15	5	33.3333	6
ENSG00000096063	36	19	52.7778	2023-10-08
ENSG00000096092	3	3	100	3
ENSG00000096093	6	5	83.3333	4
ENSG00000096384	10	5	50	5
ENSG00000096401	6	5	83.3333	4
ENSG00000096433	1	1	100	2
ENSG00000096654	1	1	100	2
ENSG00000096717	1	1	100	2
ENSG00000096746	21	19	90.4762	7
ENSG00000096872	0	0	NA	1
ENSG00000096968	153	70	45.7516	>15
ENSG00000096996	1	1	100	2
ENSG00000097007	91	74	81.3187	10-15
ENSG00000097021	1	1	100	2
ENSG00000097033	1	1	100	2
ENSG00000097046	0	0	NA	1
ENSG00000099194	1	1	100	2
ENSG00000099204	0	0	NA	1
ENSG00000099219	136	99	72.7941	>15
ENSG00000099246	3	3	100	3
ENSG00000099282	3	1	33.3333	3
ENSG00000099308	21	19	90.4762	7
ENSG00000099331	231	138	59.7403	>15
ENSG00000099341	10	8	80	5
ENSG00000099364	1	1	100	2
ENSG00000099381	0	0	NA	1
ENSG00000099617	0	0	NA	1
ENSG00000099622	66	59	89.3939	10-15
ENSG00000099624	10	10	100	5
ENSG00000099783	10	4	40	5
ENSG00000099795	0	0	NA	1
ENSG00000099814	0	0	NA	1
ENSG00000099817	3	1	33.3333	3
ENSG00000099860	15	14	93.3333	6
ENSG00000099864	0	0	NA	1
ENSG00000099875	231	145	62.7706	>15
ENSG00000099901	0	0	NA	1
ENSG00000099910	1	1	100	2
ENSG00000099917	1	1	100	2
ENSG00000099942	0	0	NA	1
ENSG00000099956	28	27	96.4286	2023-10-08
ENSG00000099968	3	3	100	3
ENSG00000099991	15	12	80	6
ENSG00000099992	0	0	NA	1
ENSG00000099995	3	2	66.6667	3
ENSG00000100023	3	3	100	3
ENSG00000100028	6	6	100	4
ENSG00000100030	21	11	52.381	7
ENSG00000100033	0	0	NA	1
ENSG00000100034	0	0	NA	1
ENSG00000100038	0	0	NA	1
ENSG00000100055	3	3	100	3
ENSG00000100060	1	1	100	2
ENSG00000100065	0	0	NA	1
ENSG00000100078	0	0	NA	1
ENSG00000100083	10	9	90	5
ENSG00000100084	0	0	NA	1
ENSG00000100092	1	1	100	2
ENSG00000100097	45	43	95.5556	10-15
ENSG00000100099	1	1	100	2
ENSG00000100104	0	0	NA	1
ENSG00000100109	0	0	NA	1
ENSG00000100129	45	41	91.1111	10-15
ENSG00000100138	15	14	93.3333	6
ENSG00000100142	1	1	100	2
ENSG00000100146	0	0	NA	1
ENSG00000100147	3	3	100	3
ENSG00000100150	0	0	NA	1
ENSG00000100162	3	2	66.6667	3
ENSG00000100197	0	0	NA	1
ENSG00000100201	153	76	49.6732	>15
ENSG00000100207	105	72	68.5714	10-15
ENSG00000100219	3	3	100	3
ENSG00000100220	1	1	100	2
ENSG00000100221	6	5	83.3333	4
ENSG00000100225	0	0	NA	1
ENSG00000100226	45	36	80	10-15
ENSG00000100227	15	14	93.3333	6
ENSG00000100239	3	2	66.6667	3
ENSG00000100242	6	6	100	4
ENSG00000100243	28	23	82.1429	2023-10-08
ENSG00000100266	10	5	50	5
ENSG00000100280	21	19	90.4762	7
ENSG00000100281	1	1	100	2
ENSG00000100285	0	0	NA	1
ENSG00000100292	0	0	NA	1
ENSG00000100296	3	3	100	3
ENSG00000100297	10	8	80	5
ENSG00000100307	0	0	NA	1
ENSG00000100316	91	59	64.8352	10-15
ENSG00000100320	10	9	90	5
ENSG00000100325	6	6	100	4
ENSG00000100330	10	10	100	5
ENSG00000100335	28	17	60.7143	2023-10-08
ENSG00000100342	45	39	86.6667	10-15
ENSG00000100345	78	47	60.2564	10-15
ENSG00000100347	0	0	NA	1
ENSG00000100348	6	5	83.3333	4
ENSG00000100351	91	65	71.4286	10-15
ENSG00000100353	55	47	85.4545	10-15
ENSG00000100354	105	46	43.8095	10-15
ENSG00000100362	0	0	NA	1
ENSG00000100368	15	14	93.3333	6
ENSG00000100372	3	2	66.6667	3
ENSG00000100376	1	1	100	2
ENSG00000100380	1	1	100	2
ENSG00000100385	45	44	97.7778	10-15
ENSG00000100387	1	0	0	2
ENSG00000100393	55	38	69.0909	10-15
ENSG00000100395	0	0	NA	1
ENSG00000100399	0	0	NA	1
ENSG00000100401	1	1	100	2
ENSG00000100403	78	58	74.359	10-15
ENSG00000100410	0	0	NA	1
ENSG00000100412	28	24	85.7143	2023-10-08
ENSG00000100418	3	3	100	3
ENSG00000100425	3	1	33.3333	3
ENSG00000100439	3	3	100	3
ENSG00000100442	0	0	NA	1
ENSG00000100450	0	0	NA	1
ENSG00000100453	0	0	NA	1
ENSG00000100461	28	23	82.1429	2023-10-08
ENSG00000100462	6	5	83.3333	4
ENSG00000100479	10	10	100	5
ENSG00000100483	1	1	100	2
ENSG00000100485	55	45	81.8182	10-15
ENSG00000100490	10	8	80	5
ENSG00000100503	66	40	60.6061	10-15
ENSG00000100519	6	6	100	4
ENSG00000100522	0	0	NA	1
ENSG00000100523	1	0	0	2
ENSG00000100528	10	6	60	5
ENSG00000100554	3	3	100	3
ENSG00000100568	0	0	NA	1
ENSG00000100578	3	3	100	3
ENSG00000100580	36	34	94.4444	2023-10-08
ENSG00000100591	36	33	91.6667	2023-10-08
ENSG00000100592	3	2	66.6667	3
ENSG00000100596	45	42	93.3333	10-15
ENSG00000100599	120	62	51.6667	>15
ENSG00000100600	45	29	64.4444	10-15
ENSG00000100601	15	15	100	6
ENSG00000100603	21	21	100	7
ENSG00000100604	0	0	NA	1
ENSG00000100605	28	23	82.1429	2023-10-08
ENSG00000100612	6	6	100	4
ENSG00000100614	10	8	80	5
ENSG00000100629	0	0	NA	1
ENSG00000100632	36	26	72.2222	2023-10-08
ENSG00000100644	45	29	64.4444	10-15
ENSG00000100647	21	17	80.9524	7
ENSG00000100650	45	30	66.6667	10-15
ENSG00000100664	36	25	69.4444	2023-10-08
ENSG00000100697	21	20	95.2381	7
ENSG00000100714	210	161	76.6667	>15
ENSG00000100721	0	0	NA	1
ENSG00000100722	10	9	90	5
ENSG00000100731	21	14	66.6667	7
ENSG00000100744	0	0	NA	1
ENSG00000100764	10	10	100	5
ENSG00000100767	0	0	NA	1
ENSG00000100784	36	35	97.2222	2023-10-08
ENSG00000100796	78	66	84.6154	10-15
ENSG00000100802	0	0	NA	1
ENSG00000100804	28	20	71.4286	2023-10-08
ENSG00000100811	1	1	100	2
ENSG00000100813	105	79	75.2381	10-15
ENSG00000100814	6	6	100	4
ENSG00000100815	153	140	91.5033	>15
ENSG00000100823	6	5	83.3333	4
ENSG00000100836	1	1	100	2
ENSG00000100852	0	0	NA	1
ENSG00000100865	10	6	60	5
ENSG00000100883	1	1	100	2
ENSG00000100888	21	16	76.1905	7
ENSG00000100889	1	1	100	2
ENSG00000100897	3	3	100	3
ENSG00000100906	1	1	100	2
ENSG00000100911	28	15	53.5714	2023-10-08
ENSG00000100916	0	0	NA	1
ENSG00000100918	0	0	NA	1
ENSG00000100938	0	0	NA	1
ENSG00000100983	1	1	100	2
ENSG00000100987	0	0	NA	1
ENSG00000100991	3	3	100	3
ENSG00000100994	6	3	50	4
ENSG00000100997	3	3	100	3
ENSG00000101003	1	1	100	2
ENSG00000101017	15	2	13.3333	6
ENSG00000101040	55	19	34.5455	10-15
ENSG00000101052	1	1	100	2
ENSG00000101057	3	3	100	3
ENSG00000101079	15	14	93.3333	6
ENSG00000101096	78	44	56.4103	10-15
ENSG00000101098	0	0	NA	1
ENSG00000101104	0	0	NA	1
ENSG00000101109	6	6	100	4
ENSG00000101126	105	55	52.381	10-15
ENSG00000101132	0	0	NA	1
ENSG00000101146	0	0	NA	1
ENSG00000101150	0	0	NA	1
ENSG00000101152	3	3	100	3
ENSG00000101158	1	0	0	2
ENSG00000101160	0	0	NA	1
ENSG00000101161	10	5	50	5
ENSG00000101166	0	0	NA	1
ENSG00000101181	1	1	100	2
ENSG00000101182	10	6	60	5
ENSG00000101191	15	10	66.6667	6
ENSG00000101193	0	0	NA	1
ENSG00000101199	0	0	NA	1
ENSG00000101216	0	0	NA	1
ENSG00000101224	1	0	0	2
ENSG00000101236	0	0	NA	1
ENSG00000101265	6	5	83.3333	4
ENSG00000101266	1	1	100	2
ENSG00000101290	3	2	66.6667	3
ENSG00000101294	3	1	33.3333	3
ENSG00000101306	0	0	NA	1
ENSG00000101310	10	4	40	5
ENSG00000101331	0	0	NA	1
ENSG00000101337	3	3	100	3
ENSG00000101343	3	2	66.6667	3
ENSG00000101347	91	67	73.6264	10-15
ENSG00000101350	3	2	66.6667	3
ENSG00000101361	0	0	NA	1
ENSG00000101363	10	10	100	5
ENSG00000101367	10	10	100	5
ENSG00000101391	1	1	100	2
ENSG00000101407	36	31	86.1111	2023-10-08
ENSG00000101413	78	67	85.8974	10-15
ENSG00000101421	6	6	100	4
ENSG00000101443	1	0	0	2
ENSG00000101444	3	2	66.6667	3
ENSG00000101445	55	43	78.1818	10-15
ENSG00000101447	15	15	100	6
ENSG00000101452	15	15	100	6
ENSG00000101464	1	1	100	2
ENSG00000101474	0	0	NA	1
ENSG00000101493	28	26	92.8571	2023-10-08
ENSG00000101558	15	8	53.3333	6
ENSG00000101577	10	9	90	5
ENSG00000101596	21	13	61.9048	7
ENSG00000101608	21	18	85.7143	7
ENSG00000101639	28	11	39.2857	2023-10-08
ENSG00000101654	6	6	100	4
ENSG00000101665	6	4	66.6667	4
ENSG00000101745	28	11	39.2857	2023-10-08
ENSG00000101751	3	3	100	3
ENSG00000101752	1	1	100	2
ENSG00000101773	15	12	80	6
ENSG00000101782	15	12	80	6
ENSG00000102189	276	200	72.4638	>15
ENSG00000102445	6	5	83.3333	4
ENSG00000102471	1	0	0	2
ENSG00000102524	0	0	NA	1
ENSG00000102531	3	3	100	3
ENSG00000102539	0	0	NA	1
ENSG00000102572	351	254	72.3647	>15
ENSG00000102580	10	4	40	5
ENSG00000102606	36	22	61.1111	2023-10-08
ENSG00000102699	21	9	42.8571	7
ENSG00000102738	28	27	96.4286	2023-10-08
ENSG00000102753	0	0	NA	1
ENSG00000102763	21	16	76.1905	7
ENSG00000102780	28	18	64.2857	2023-10-08
ENSG00000102786	15	8	53.3333	6
ENSG00000102858	10	10	100	5
ENSG00000102878	1	0	0	2
ENSG00000102879	78	64	82.0513	10-15
ENSG00000102882	0	0	NA	1
ENSG00000102891	0	0	NA	1
ENSG00000102893	0	0	NA	1
ENSG00000102897	0	0	NA	1
ENSG00000102898	21	19	90.4762	7
ENSG00000102900	45	31	68.8889	10-15
ENSG00000102908	45	22	48.8889	10-15
ENSG00000102910	3	3	100	3
ENSG00000102921	1	1	100	2
ENSG00000102924	0	0	NA	1
ENSG00000102931	0	0	NA	1
ENSG00000102962	36	25	69.4444	2023-10-08
ENSG00000102970	0	0	NA	1
ENSG00000102974	45	37	82.2222	10-15
ENSG00000102978	1	1	100	2
ENSG00000102981	0	0	NA	1
ENSG00000103018	15	11	73.3333	6
ENSG00000103035	0	0	NA	1
ENSG00000103043	6	5	83.3333	4
ENSG00000103047	66	53	80.303	10-15
ENSG00000103051	3	1	33.3333	3
ENSG00000103061	1	0	0	2
ENSG00000103064	55	46	83.6364	10-15
ENSG00000103089	0	0	NA	1
ENSG00000103091	6	4	66.6667	4
ENSG00000103121	36	31	86.1111	2023-10-08
ENSG00000103126	0	0	NA	1
ENSG00000103145	0	0	NA	1
ENSG00000103154	0	0	NA	1
ENSG00000103187	55	28	50.9091	10-15
ENSG00000103197	0	0	NA	1
ENSG00000103222	10	8	80	5
ENSG00000103249	0	0	NA	1
ENSG00000103257	10	4	40	5
ENSG00000103274	0	0	NA	1
ENSG00000103319	10	9	90	5
ENSG00000103335	1	1	100	2
ENSG00000103342	253	218	86.166	>15
ENSG00000103351	0	0	NA	1
ENSG00000103363	0	0	NA	1
ENSG00000103365	3	3	100	3
ENSG00000103381	0	0	NA	1
ENSG00000103415	3	3	100	3
ENSG00000103423	15	14	93.3333	6
ENSG00000103429	3	2	66.6667	3
ENSG00000103479	6	5	83.3333	4
ENSG00000103485	21	18	85.7143	7
ENSG00000103489	1	1	100	2
ENSG00000103496	3	2	66.6667	3
ENSG00000103510	3	1	33.3333	3
ENSG00000103522	78	35	44.8718	10-15
ENSG00000103540	1	1	100	2
ENSG00000103544	6	3	50	4
ENSG00000103549	6	6	100	4
ENSG00000103550	0	0	NA	1
ENSG00000103591	21	13	61.9048	7
ENSG00000103642	36	36	100	2023-10-08
ENSG00000103653	190	143	75.2632	>15
ENSG00000103657	78	66	84.6154	10-15
ENSG00000103671	120	114	95	>15
ENSG00000103707	10	9	90	5
ENSG00000103710	0	0	NA	1
ENSG00000103769	15	14	93.3333	6
ENSG00000103811	21	8	38.0952	7
ENSG00000103852	10	10	100	5
ENSG00000103876	0	0	NA	1
ENSG00000103966	10	5	50	5
ENSG00000103978	3	2	66.6667	3
ENSG00000103994	3	2	66.6667	3
ENSG00000103995	1	1	100	2
ENSG00000104064	3	2	66.6667	3
ENSG00000104081	36	28	77.7778	2023-10-08
ENSG00000104093	21	20	95.2381	7
ENSG00000104129	1	1	100	2
ENSG00000104131	10	7	70	5
ENSG00000104133	21	14	66.6667	7
ENSG00000104164	1	1	100	2
ENSG00000104177	0	0	NA	1
ENSG00000104218	0	0	NA	1
ENSG00000104228	21	18	85.7143	7
ENSG00000104231	0	0	NA	1
ENSG00000104290	6	6	100	4
ENSG00000104299	21	21	100	7
ENSG00000104312	3	1	33.3333	3
ENSG00000104320	10	5	50	5
ENSG00000104325	3	3	100	3
ENSG00000104331	0	0	NA	1
ENSG00000104356	6	4	66.6667	4
ENSG00000104361	0	0	NA	1
ENSG00000104365	66	39	59.0909	10-15
ENSG00000104375	0	0	NA	1
ENSG00000104388	55	46	83.6364	10-15
ENSG00000104408	0	0	NA	1
ENSG00000104412	0	0	NA	1
ENSG00000104442	3	3	100	3
ENSG00000104450	78	73	93.5897	10-15
ENSG00000104472	1	1	100	2
ENSG00000104490	253	170	67.1937	>15
ENSG00000104518	1	1	100	2
ENSG00000104522	1	0	0	2
ENSG00000104529	6	6	100	4
ENSG00000104549	21	14	66.6667	7
ENSG00000104626	21	19	90.4762	7
ENSG00000104635	3	3	100	3
ENSG00000104643	36	30	83.3333	2023-10-08
ENSG00000104660	3	2	66.6667	3
ENSG00000104687	3	2	66.6667	3
ENSG00000104714	3	3	100	3
ENSG00000104731	6	4	66.6667	4
ENSG00000104738	3	3	100	3
ENSG00000104765	0	0	NA	1
ENSG00000104774	3	3	100	3
ENSG00000104783	0	0	NA	1
ENSG00000104805	36	28	77.7778	2023-10-08
ENSG00000104812	21	19	90.4762	7
ENSG00000104814	91	63	69.2308	10-15
ENSG00000104823	0	0	NA	1
ENSG00000104824	105	68	64.7619	10-15
ENSG00000104848	1	0	0	2
ENSG00000104852	66	52	78.7879	10-15
ENSG00000104853	21	18	85.7143	7
ENSG00000104856	28	21	75	2023-10-08
ENSG00000104859	28	24	85.7143	2023-10-08
ENSG00000104884	0	0	NA	1
ENSG00000104885	66	53	80.303	10-15
ENSG00000104894	6	6	100	4
ENSG00000104897	0	0	NA	1
ENSG00000104899	0	0	NA	1
ENSG00000104904	21	19	90.4762	7
ENSG00000104921	120	24	20	>15
ENSG00000104951	91	69	75.8242	10-15
ENSG00000104957	1	1	100	2
ENSG00000104964	1	1	100	2
ENSG00000104969	1	1	100	2
ENSG00000104972	6	5	83.3333	4
ENSG00000104973	3	3	100	3
ENSG00000104979	1	1	100	2
ENSG00000104980	1	1	100	2
ENSG00000104983	0	0	NA	1
ENSG00000104998	10	10	100	5
ENSG00000105011	1	1	100	2
ENSG00000105053	28	24	85.7143	2023-10-08
ENSG00000105058	10	10	100	5
ENSG00000105063	1	1	100	2
ENSG00000105122	21	21	100	7
ENSG00000105127	10	8	80	5
ENSG00000105193	15	12	80	6
ENSG00000105197	1	0	0	2
ENSG00000105202	10	9	90	5
ENSG00000105219	0	0	NA	1
ENSG00000105220	3	3	100	3
ENSG00000105221	1	1	100	2
ENSG00000105223	3	3	100	3
ENSG00000105246	6	4	66.6667	4
ENSG00000105254	0	0	NA	1
ENSG00000105278	0	0	NA	1
ENSG00000105281	10	9	90	5
ENSG00000105287	15	12	80	6
ENSG00000105290	0	0	NA	1
ENSG00000105323	78	44	56.4103	10-15
ENSG00000105325	1	1	100	2
ENSG00000105327	0	0	NA	1
ENSG00000105329	21	17	80.9524	7
ENSG00000105339	66	35	53.0303	10-15
ENSG00000105355	3	3	100	3
ENSG00000105364	1	1	100	2
ENSG00000105369	21	21	100	7
ENSG00000105372	21	20	95.2381	7
ENSG00000105373	3	3	100	3
ENSG00000105379	0	0	NA	1
ENSG00000105397	78	57	73.0769	10-15
ENSG00000105401	36	25	69.4444	2023-10-08
ENSG00000105402	21	16	76.1905	7
ENSG00000105429	0	0	NA	1
ENSG00000105438	1	1	100	2
ENSG00000105447	0	0	NA	1
ENSG00000105483	1	1	100	2
ENSG00000105486	6	4	66.6667	4
ENSG00000105497	1	0	0	2
ENSG00000105514	0	0	NA	1
ENSG00000105549	0	0	NA	1
ENSG00000105552	1	1	100	2
ENSG00000105568	0	0	NA	1
ENSG00000105576	6	6	100	4
ENSG00000105612	1	1	100	2
ENSG00000105618	0	0	NA	1
ENSG00000105639	36	36	100	2023-10-08
ENSG00000105656	21	20	95.2381	7
ENSG00000105662	1	1	100	2
ENSG00000105664	0	0	NA	1
ENSG00000105669	6	6	100	4
ENSG00000105671	0	0	NA	1
ENSG00000105679	0	0	NA	1
ENSG00000105697	0	0	NA	1
ENSG00000105699	1	1	100	2
ENSG00000105701	3	2	66.6667	3
ENSG00000105711	0	0	NA	1
ENSG00000105717	1	1	100	2
ENSG00000105726	1	1	100	2
ENSG00000105738	55	25	45.4545	10-15
ENSG00000105771	6	4	66.6667	4
ENSG00000105778	1	0	0	2
ENSG00000105810	36	16	44.4444	2023-10-08
ENSG00000105819	21	19	90.4762	7
ENSG00000105821	6	5	83.3333	4
ENSG00000105835	28	20	71.4286	2023-10-08
ENSG00000105849	0	0	NA	1
ENSG00000105851	6	6	100	4
ENSG00000105854	0	0	NA	1
ENSG00000105855	10	7	70	5
ENSG00000105856	0	0	NA	1
ENSG00000105866	3	2	66.6667	3
ENSG00000105875	10	9	90	5
ENSG00000105879	1	1	100	2
ENSG00000105887	10	6	60	5
ENSG00000105889	10	6	60	5
ENSG00000105926	28	25	89.2857	2023-10-08
ENSG00000105928	28	23	82.1429	2023-10-08
ENSG00000105939	6	5	83.3333	4
ENSG00000105953	55	40	72.7273	10-15
ENSG00000105968	15	14	93.3333	6
ENSG00000105982	1	1	100	2
ENSG00000105983	3	1	33.3333	3
ENSG00000105993	3	1	33.3333	3
ENSG00000106009	0	0	NA	1
ENSG00000106012	1	1	100	2
ENSG00000106025	3	3	100	3
ENSG00000106028	3	2	66.6667	3
ENSG00000106052	0	0	NA	1
ENSG00000106086	0	0	NA	1
ENSG00000106105	3	0	0	3
ENSG00000106144	0	0	NA	1
ENSG00000106153	6	6	100	4
ENSG00000106244	55	45	81.8182	10-15
ENSG00000106245	21	20	95.2381	7
ENSG00000106258	3	2	66.6667	3
ENSG00000106261	28	24	85.7143	2023-10-08
ENSG00000106263	105	58	55.2381	10-15
ENSG00000106266	91	55	60.4396	10-15
ENSG00000106299	1	1	100	2
ENSG00000106305	6	5	83.3333	4
ENSG00000106344	6	6	100	4
ENSG00000106351	10	10	100	5
ENSG00000106384	0	0	NA	1
ENSG00000106392	15	14	93.3333	6
ENSG00000106397	3	3	100	3
ENSG00000106399	3	3	100	3
ENSG00000106400	10	8	80	5
ENSG00000106415	15	7	46.6667	6
ENSG00000106443	0	0	NA	1
ENSG00000106459	3	3	100	3
ENSG00000106462	1	1	100	2
ENSG00000106477	1	1	100	2
ENSG00000106526	1	1	100	2
ENSG00000106538	0	0	NA	1
ENSG00000106546	0	0	NA	1
ENSG00000106554	0	0	NA	1
ENSG00000106560	15	15	100	6
ENSG00000106565	1	0	0	2
ENSG00000106591	10	10	100	5
ENSG00000106603	45	31	68.8889	10-15
ENSG00000106605	55	37	67.2727	10-15
ENSG00000106609	0	0	NA	1
ENSG00000106615	15	14	93.3333	6
ENSG00000106617	6	6	100	4
ENSG00000106628	10	10	100	5
ENSG00000106635	1	1	100	2
ENSG00000106636	1	1	100	2
ENSG00000106638	3	3	100	3
ENSG00000106665	28	22	78.5714	2023-10-08
ENSG00000106682	21	19	90.4762	7
ENSG00000106683	10	9	90	5
ENSG00000106688	21	18	85.7143	7
ENSG00000106689	0	0	NA	1
ENSG00000106701	6	1	16.6667	4
ENSG00000106723	1	1	100	2
ENSG00000106771	10	8	80	5
ENSG00000106785	28	23	82.1429	2023-10-08
ENSG00000106799	15	12	80	6
ENSG00000106803	21	16	76.1905	7
ENSG00000106829	0	0	NA	1
ENSG00000106868	15	14	93.3333	6
ENSG00000106948	21	15	71.4286	7
ENSG00000106993	28	21	75	2023-10-08
ENSG00000107020	45	42	93.3333	10-15
ENSG00000107021	0	0	NA	1
ENSG00000107036	136	69	50.7353	>15
ENSG00000107077	55	22	40	10-15
ENSG00000107099	1	0	0	2
ENSG00000107164	55	47	85.4545	10-15
ENSG00000107175	0	0	NA	1
ENSG00000107201	3	3	100	3
ENSG00000107223	45	40	88.8889	10-15
ENSG00000107242	21	6	28.5714	7
ENSG00000107263	105	36	34.2857	10-15
ENSG00000107281	0	0	NA	1
ENSG00000107290	45	32	71.1111	10-15
ENSG00000107331	0	0	NA	1
ENSG00000107362	0	0	NA	1
ENSG00000107371	1	1	100	2
ENSG00000107372	1	1	100	2
ENSG00000107438	55	42	76.3636	10-15
ENSG00000107485	0	0	NA	1
ENSG00000107551	36	20	55.5556	2023-10-08
ENSG00000107554	1	1	100	2
ENSG00000107560	0	0	NA	1
ENSG00000107566	0	0	NA	1
ENSG00000107581	10	6	60	5
ENSG00000107614	0	0	NA	1
ENSG00000107625	3	3	100	3
ENSG00000107643	36	29	80.5556	2023-10-08
ENSG00000107651	6	5	83.3333	4
ENSG00000107669	0	0	NA	1
ENSG00000107719	0	0	NA	1
ENSG00000107738	1	1	100	2
ENSG00000107745	78	70	89.7436	10-15
ENSG00000107758	3	2	66.6667	3
ENSG00000107771	1	1	100	2
ENSG00000107779	3	1	33.3333	3
ENSG00000107789	3	3	100	3
ENSG00000107798	6	3	50	4
ENSG00000107829	3	3	100	3
ENSG00000107854	21	16	76.1905	7
ENSG00000107862	36	19	52.7778	2023-10-08
ENSG00000107863	3	2	66.6667	3
ENSG00000107864	6	6	100	4
ENSG00000107882	6	6	100	4
ENSG00000107890	10	9	90	5
ENSG00000107897	3	3	100	3
ENSG00000107902	1	1	100	2
ENSG00000107929	1	0	0	2
ENSG00000107951	1	1	100	2
ENSG00000107957	15	14	93.3333	6
ENSG00000107959	28	21	75	2023-10-08
ENSG00000107960	6	4	66.6667	4
ENSG00000107968	21	15	71.4286	7
ENSG00000108021	15	9	60	6
ENSG00000108039	153	143	93.4641	>15
ENSG00000108055	325	269	82.7692	>15
ENSG00000108061	300	215	71.6667	>15
ENSG00000108064	0	0	NA	1
ENSG00000108091	6	4	66.6667	4
ENSG00000108094	1	1	100	2
ENSG00000108100	3	3	100	3
ENSG00000108107	6	3	50	4
ENSG00000108175	10	9	90	5
ENSG00000108179	6	6	100	4
ENSG00000108219	3	3	100	3
ENSG00000108239	1	1	100	2
ENSG00000108256	21	5	23.8095	7
ENSG00000108264	0	0	NA	1
ENSG00000108270	1	0	0	2
ENSG00000108292	6	5	83.3333	4
ENSG00000108294	10	9	90	5
ENSG00000108296	3	2	66.6667	3
ENSG00000108298	105	82	78.0952	10-15
ENSG00000108306	55	45	81.8182	10-15
ENSG00000108344	66	62	93.9394	10-15
ENSG00000108349	66	61	92.4242	10-15
ENSG00000108370	0	0	NA	1
ENSG00000108375	0	0	NA	1
ENSG00000108384	3	3	100	3
ENSG00000108389	10	6	60	5
ENSG00000108395	15	14	93.3333	6
ENSG00000108406	1	1	100	2
ENSG00000108423	0	0	NA	1
ENSG00000108424	21	13	61.9048	7
ENSG00000108443	3	3	100	3
ENSG00000108465	3	2	66.6667	3
ENSG00000108468	0	0	NA	1
ENSG00000108469	3	3	100	3
ENSG00000108474	3	3	100	3
ENSG00000108506	1	0	0	2
ENSG00000108510	6	1	16.6667	4
ENSG00000108518	21	19	90.4762	7
ENSG00000108523	1	1	100	2
ENSG00000108557	6	4	66.6667	4
ENSG00000108559	21	20	95.2381	7
ENSG00000108561	21	19	90.4762	7
ENSG00000108587	6	2	33.3333	4
ENSG00000108588	1	1	100	2
ENSG00000108592	0	0	NA	1
ENSG00000108604	0	0	NA	1
ENSG00000108639	21	18	85.7143	7
ENSG00000108654	28	10	35.7143	2023-10-08
ENSG00000108666	0	0	NA	1
ENSG00000108669	66	19	28.7879	10-15
ENSG00000108671	21	15	71.4286	7
ENSG00000108771	0	0	NA	1
ENSG00000108773	0	0	NA	1
ENSG00000108786	0	0	NA	1
ENSG00000108797	6	5	83.3333	4
ENSG00000108798	3	3	100	3
ENSG00000108799	28	28	100	2023-10-08
ENSG00000108819	3	3	100	3
ENSG00000108826	1	1	100	2
ENSG00000108829	0	0	NA	1
ENSG00000108830	1	0	0	2
ENSG00000108840	15	14	93.3333	6
ENSG00000108848	0	0	NA	1
ENSG00000108854	3	3	100	3
ENSG00000108883	15	10	66.6667	6
ENSG00000108946	28	20	71.4286	2023-10-08
ENSG00000108947	0	0	NA	1
ENSG00000108953	91	54	59.3407	10-15
ENSG00000108960	0	0	NA	1
ENSG00000108984	6	6	100	4
ENSG00000109016	0	0	NA	1
ENSG00000109046	6	4	66.6667	4
ENSG00000109062	1	1	100	2
ENSG00000109084	0	0	NA	1
ENSG00000109111	36	7	19.4444	2023-10-08
ENSG00000109118	0	0	NA	1
ENSG00000109133	6	4	66.6667	4
ENSG00000109171	28	21	75	2023-10-08
ENSG00000109180	6	5	83.3333	4
ENSG00000109270	1	1	100	2
ENSG00000109320	28	6	21.4286	2023-10-08
ENSG00000109323	15	7	46.6667	6
ENSG00000109381	3	2	66.6667	3
ENSG00000109436	3	2	66.6667	3
ENSG00000109445	0	0	NA	1
ENSG00000109458	1	0	0	2
ENSG00000109519	3	1	33.3333	3
ENSG00000109572	6	3	50	4
ENSG00000109586	0	0	NA	1
ENSG00000109606	0	0	NA	1
ENSG00000109618	0	0	NA	1
ENSG00000109667	1	1	100	2
ENSG00000109670	78	51	65.3846	10-15
ENSG00000109684	91	54	59.3407	10-15
ENSG00000109685	120	76	63.3333	>15
ENSG00000109689	1	1	100	2
ENSG00000109756	10	5	50	5
ENSG00000109762	253	167	66.0079	>15
ENSG00000109771	3	3	100	3
ENSG00000109790	136	93	68.3824	>15
ENSG00000109805	0	0	NA	1
ENSG00000109854	0	0	NA	1
ENSG00000109861	3	3	100	3
ENSG00000109911	0	0	NA	1
ENSG00000109917	0	0	NA	1
ENSG00000109919	0	0	NA	1
ENSG00000109920	36	10	27.7778	2023-10-08
ENSG00000109929	36	30	83.3333	2023-10-08
ENSG00000109971	0	0	NA	1
ENSG00000110031	21	17	80.9524	7
ENSG00000110042	10	8	80	5
ENSG00000110046	0	0	NA	1
ENSG00000110047	78	70	89.7436	10-15
ENSG00000110048	21	18	85.7143	7
ENSG00000110063	6	6	100	4
ENSG00000110066	28	19	67.8571	2023-10-08
ENSG00000110075	55	34	61.8182	10-15
ENSG00000110090	1	1	100	2
ENSG00000110092	0	0	NA	1
ENSG00000110107	21	17	80.9524	7
ENSG00000110108	3	3	100	3
ENSG00000110203	0	0	NA	1
ENSG00000110237	3	3	100	3
ENSG00000110274	3	2	66.6667	3
ENSG00000110315	0	0	NA	1
ENSG00000110321	0	0	NA	1
ENSG00000110324	1	1	100	2
ENSG00000110328	1	1	100	2
ENSG00000110330	3	3	100	3
ENSG00000110367	78	67	85.8974	10-15
ENSG00000110395	21	18	85.7143	7
ENSG00000110400	0	0	NA	1
ENSG00000110422	15	11	73.3333	6
ENSG00000110427	1	0	0	2
ENSG00000110429	1	1	100	2
ENSG00000110435	55	46	83.6364	10-15
ENSG00000110446	1	1	100	2
ENSG00000110455	0	0	NA	1
ENSG00000110497	3	3	100	3
ENSG00000110514	3	3	100	3
ENSG00000110583	3	3	100	3
ENSG00000110619	36	26	72.2222	2023-10-08
ENSG00000110651	3	3	100	3
ENSG00000110660	21	18	85.7143	7
ENSG00000110696	1	0	0	2
ENSG00000110700	1	0	0	2
ENSG00000110711	0	0	NA	1
ENSG00000110713	36	23	63.8889	2023-10-08
ENSG00000110721	36	28	77.7778	2023-10-08
ENSG00000110723	1	1	100	2
ENSG00000110756	6	4	66.6667	4
ENSG00000110768	3	2	66.6667	3
ENSG00000110777	10	5	50	5
ENSG00000110841	45	19	42.2222	10-15
ENSG00000110848	15	12	80	6
ENSG00000110851	0	0	NA	1
ENSG00000110852	3	3	100	3
ENSG00000110876	3	1	33.3333	3
ENSG00000110880	120	85	70.8333	>15
ENSG00000110888	1	0	0	2
ENSG00000110906	15	14	93.3333	6
ENSG00000110917	105	77	73.3333	10-15
ENSG00000110921	6	5	83.3333	4
ENSG00000110925	0	0	NA	1
ENSG00000110931	78	66	84.6154	10-15
ENSG00000110934	0	0	NA	1
ENSG00000110955	36	19	52.7778	2023-10-08
ENSG00000110958	21	17	80.9524	7
ENSG00000111011	66	35	53.0303	10-15
ENSG00000111052	1	1	100	2
ENSG00000111142	21	20	95.2381	7
ENSG00000111144	1	1	100	2
ENSG00000111145	1	1	100	2
ENSG00000111186	6	4	66.6667	4
ENSG00000111196	3	2	66.6667	3
ENSG00000111215	78	73	93.5897	10-15
ENSG00000111224	15	15	100	6
ENSG00000111229	78	61	78.2051	10-15
ENSG00000111231	15	13	86.6667	6
ENSG00000111237	66	57	86.3636	10-15
ENSG00000111247	1	0	0	2
ENSG00000111252	55	51	92.7273	10-15
ENSG00000111266	91	78	85.7143	10-15
ENSG00000111269	10	10	100	5
ENSG00000111271	3	3	100	3
ENSG00000111275	0	0	NA	1
ENSG00000111276	15	14	93.3333	6
ENSG00000111300	36	28	77.7778	2023-10-08
ENSG00000111321	0	0	NA	1
ENSG00000111331	15	12	80	6
ENSG00000111335	36	25	69.4444	2023-10-08
ENSG00000111348	10	7	70	5
ENSG00000111358	21	18	85.7143	7
ENSG00000111361	21	15	71.4286	7
ENSG00000111364	10	10	100	5
ENSG00000111371	36	15	41.6667	2023-10-08
ENSG00000111424	0	0	NA	1
ENSG00000111445	0	0	NA	1
ENSG00000111450	1	1	100	2
ENSG00000111452	3	1	33.3333	3
ENSG00000111481	1	1	100	2
ENSG00000111490	1	0	0	2
ENSG00000111530	21	12	57.1429	7
ENSG00000111540	6	4	66.6667	4
ENSG00000111554	21	19	90.4762	7
ENSG00000111581	28	14	50	2023-10-08
ENSG00000111596	0	0	NA	1
ENSG00000111602	3	3	100	3
ENSG00000111605	28	13	46.4286	2023-10-08
ENSG00000111615	0	0	NA	1
ENSG00000111639	6	6	100	4
ENSG00000111640	36	20	55.5556	2023-10-08
ENSG00000111641	6	6	100	4
ENSG00000111642	28	17	60.7143	2023-10-08
ENSG00000111665	0	0	NA	1
ENSG00000111666	0	0	NA	1
ENSG00000111669	15	13	86.6667	6
ENSG00000111670	45	24	53.3333	10-15
ENSG00000111676	1	1	100	2
ENSG00000111679	36	21	58.3333	2023-10-08
ENSG00000111701	0	0	NA	1
ENSG00000111707	3	3	100	3
ENSG00000111716	0	0	NA	1
ENSG00000111725	3	3	100	3
ENSG00000111727	0	0	NA	1
ENSG00000111732	0	0	NA	1
ENSG00000111737	15	13	86.6667	6
ENSG00000111775	3	3	100	3
ENSG00000111786	45	41	91.1111	10-15
ENSG00000111790	15	13	86.6667	6
ENSG00000111801	0	0	NA	1
ENSG00000111802	6	4	66.6667	4
ENSG00000111816	15	8	53.3333	6
ENSG00000111817	10	7	70	5
ENSG00000111832	0	0	NA	1
ENSG00000111843	36	33	91.6667	2023-10-08
ENSG00000111845	10	9	90	5
ENSG00000111846	21	21	100	7
ENSG00000111859	325	219	67.3846	>15
ENSG00000111860	6	4	66.6667	4
ENSG00000111863	10	7	70	5
ENSG00000111875	0	0	NA	1
ENSG00000111877	3	2	66.6667	3
ENSG00000111880	55	28	50.9091	10-15
ENSG00000111885	3	3	100	3
ENSG00000111906	1	1	100	2
ENSG00000111912	1	1	100	2
ENSG00000111913	6	5	83.3333	4
ENSG00000112029	0	0	NA	1
ENSG00000112033	1	1	100	2
ENSG00000112041	0	0	NA	1
ENSG00000112062	28	14	50	2023-10-08
ENSG00000112078	3	2	66.6667	3
ENSG00000112079	21	14	66.6667	7
ENSG00000112081	55	34	61.8182	10-15
ENSG00000112096	6	6	100	4
ENSG00000112110	6	6	100	4
ENSG00000112118	55	47	85.4545	10-15
ENSG00000112130	3	3	100	3
ENSG00000112137	78	67	85.8974	10-15
ENSG00000112144	6	6	100	4
ENSG00000112146	28	23	82.1429	2023-10-08
ENSG00000112149	136	92	67.6471	>15
ENSG00000112159	21	16	76.1905	7
ENSG00000112183	3	0	0	3
ENSG00000112200	15	13	86.6667	6
ENSG00000112208	0	0	NA	1
ENSG00000112218	0	0	NA	1
ENSG00000112237	0	0	NA	1
ENSG00000112242	45	32	71.1111	10-15
ENSG00000112245	1	0	0	2
ENSG00000112249	0	0	NA	1
ENSG00000112282	1	1	100	2
ENSG00000112297	36	20	55.5556	2023-10-08
ENSG00000112304	0	0	NA	1
ENSG00000112305	1	0	0	2
ENSG00000112308	6	5	83.3333	4
ENSG00000112312	3	3	100	3
ENSG00000112335	6	3	50	4
ENSG00000112339	28	13	46.4286	2023-10-08
ENSG00000112343	21	12	57.1429	7
ENSG00000112357	3	2	66.6667	3
ENSG00000112365	1	1	100	2
ENSG00000112367	1	1	100	2
ENSG00000112394	36	33	91.6667	2023-10-08
ENSG00000112419	1	1	100	2
ENSG00000112425	0	0	NA	1
ENSG00000112486	28	26	92.8571	2023-10-08
ENSG00000112531	0	0	NA	1
ENSG00000112559	0	0	NA	1
ENSG00000112561	21	13	61.9048	7
ENSG00000112576	36	27	75	2023-10-08
ENSG00000112624	15	12	80	6
ENSG00000112640	3	3	100	3
ENSG00000112651	0	0	NA	1
ENSG00000112655	0	0	NA	1
ENSG00000112658	0	0	NA	1
ENSG00000112659	6	5	83.3333	4
ENSG00000112679	105	81	77.1429	10-15
ENSG00000112685	105	86	81.9048	10-15
ENSG00000112699	15	7	46.6667	6
ENSG00000112739	3	0	0	3
ENSG00000112742	1	1	100	2
ENSG00000112759	1	1	100	2
ENSG00000112763	1	1	100	2
ENSG00000112799	45	43	95.5556	10-15
ENSG00000112851	3	1	33.3333	3
ENSG00000112855	0	0	NA	1
ENSG00000112877	10	7	70	5
ENSG00000112893	0	0	NA	1
ENSG00000112941	3	3	100	3
ENSG00000112964	0	0	NA	1
ENSG00000112972	0	0	NA	1
ENSG00000112977	36	33	91.6667	2023-10-08
ENSG00000112983	0	0	NA	1
ENSG00000112992	0	0	NA	1
ENSG00000112996	0	0	NA	1
ENSG00000113013	66	11	16.6667	10-15
ENSG00000113048	3	3	100	3
ENSG00000113068	1	1	100	2
ENSG00000113073	0	0	NA	1
ENSG00000113088	0	0	NA	1
ENSG00000113140	78	70	89.7436	10-15
ENSG00000113141	45	33	73.3333	10-15
ENSG00000113161	10	5	50	5
ENSG00000113163	10	6	60	5
ENSG00000113194	10	10	100	5
ENSG00000113248	0	0	NA	1
ENSG00000113269	1	1	100	2
ENSG00000113272	0	0	NA	1
ENSG00000113273	21	18	85.7143	7
ENSG00000113282	91	84	92.3077	10-15
ENSG00000113300	6	4	66.6667	4
ENSG00000113302	0	0	NA	1
ENSG00000113312	55	36	65.4545	10-15
ENSG00000113318	1	1	100	2
ENSG00000113328	0	0	NA	1
ENSG00000113356	3	3	100	3
ENSG00000113360	0	0	NA	1
ENSG00000113368	15	8	53.3333	6
ENSG00000113384	10	9	90	5
ENSG00000113387	10	9	90	5
ENSG00000113391	3	2	66.6667	3
ENSG00000113407	28	20	71.4286	2023-10-08
ENSG00000113441	3	3	100	3
ENSG00000113448	3	1	33.3333	3
ENSG00000113460	1	0	0	2
ENSG00000113494	0	0	NA	1
ENSG00000113522	136	102	75	>15
ENSG00000113532	10	6	60	5
ENSG00000113552	3	3	100	3
ENSG00000113558	21	21	100	7
ENSG00000113569	0	0	NA	1
ENSG00000113575	21	21	100	7
ENSG00000113580	66	54	81.8182	10-15
ENSG00000113583	28	27	96.4286	2023-10-08
ENSG00000113593	1	1	100	2
ENSG00000113595	0	0	NA	1
ENSG00000113597	0	0	NA	1
ENSG00000113615	28	26	92.8571	2023-10-08
ENSG00000113621	10	10	100	5
ENSG00000113643	3	3	100	3
ENSG00000113645	3	3	100	3
ENSG00000113648	6	5	83.3333	4
ENSG00000113712	36	25	69.4444	2023-10-08
ENSG00000113716	10	10	100	5
ENSG00000113719	136	73	53.6765	>15
ENSG00000113722	0	0	NA	1
ENSG00000113732	78	50	64.1026	10-15
ENSG00000113742	36	20	55.5556	2023-10-08
ENSG00000113758	3	2	66.6667	3
ENSG00000113761	1	1	100	2
ENSG00000113810	3	3	100	3
ENSG00000113811	0	0	NA	1
ENSG00000113812	6	5	83.3333	4
ENSG00000113845	45	33	73.3333	10-15
ENSG00000113971	3	3	100	3
ENSG00000114013	210	135	64.2857	>15
ENSG00000114021	0	0	NA	1
ENSG00000114023	28	28	100	2023-10-08
ENSG00000114030	136	95	69.8529	>15
ENSG00000114120	3	3	100	3
ENSG00000114126	3	3	100	3
ENSG00000114127	1	1	100	2
ENSG00000114166	0	0	NA	1
ENSG00000114279	0	0	NA	1
ENSG00000114302	15	13	86.6667	6
ENSG00000114331	78	40	51.2821	10-15
ENSG00000114346	66	51	77.2727	10-15
ENSG00000114353	15	12	80	6
ENSG00000114354	0	0	NA	1
ENSG00000114391	6	5	83.3333	4
ENSG00000114416	1	1	100	2
ENSG00000114423	10	8	80	5
ENSG00000114439	6	2	33.3333	4
ENSG00000114446	0	0	NA	1
ENSG00000114450	1	1	100	2
ENSG00000114480	1	1	100	2
ENSG00000114503	55	52	94.5455	10-15
ENSG00000114520	10	9	90	5
ENSG00000114529	6	6	100	4
ENSG00000114573	28	19	67.8571	2023-10-08
ENSG00000114626	0	0	NA	1
ENSG00000114648	10	10	100	5
ENSG00000114650	10	10	100	5
ENSG00000114686	0	0	NA	1
[truncated: 4,945 more rows]

## Sheet: Figure2d
enh_pair	possible	significant	ratio	n_genes
chr10_101734000_101738000 chr10_101772600_101776600	2	2	100	2
chr10_101734000_101738000 chr10_101779600_101782600	2	2	100	2
chr10_101734000_101738000 chr10_103660600_103665400	1	0	0	1
chr10_101772600_101776600 chr10_101779600_101782600	8	8	100	2023-10-08
chr10_101772600_101776600 chr10_103660600_103665400	1	1	100	1
chr10_101779600_101782600 chr10_103660600_103665400	1	1	100	1
chr10_103660600_103665400 chr10_103760000_103764400	11	11	100	10-15
chr10_103660600_103665400 chr10_103948600_103950000	1	0	0	1
chr10_103660600_103665400 chr10_104412200_104414000	8	8	100	2023-10-08
chr10_103660600_103665400 chr10_104420200_104421800	10	10	100	10-15
chr10_103660600_103665400 chr10_104503000_104503600	10	10	100	10-15
chr10_103660600_103665400 chr10_104870400_104871400	4	4	100	4
chr10_103660600_103665400 chr10_104884800_104887200	8	8	100	2023-10-08
chr10_103660600_103665400 chr10_104894800_104895800	1	0	0	1
chr10_103660600_103665400 chr10_104940200_104942000	1	0	0	1
chr10_103660600_103665400 chr10_105227000_105229200	1	1	100	1
chr10_103660600_103665400 chr10_105231000_105233000	5	5	100	5
chr10_103760000_103764400 chr10_103948600_103950000	1	0	0	1
chr10_103760000_103764400 chr10_104412200_104414000	8	6	75	2023-10-08
chr10_103760000_103764400 chr10_104420200_104421800	10	9	90	10-15
chr10_103760000_103764400 chr10_104503000_104503600	10	8	80	10-15
chr10_103760000_103764400 chr10_104870400_104871400	5	0	0	5
chr10_103760000_103764400 chr10_104884800_104887200	8	8	100	2023-10-08
chr10_103760000_103764400 chr10_104894800_104895800	1	0	0	1
chr10_103760000_103764400 chr10_104940200_104942000	1	0	0	1
chr10_103760000_103764400 chr10_105225000_105226600	1	0	0	1
chr10_103760000_103764400 chr10_105227000_105229200	1	1	100	1
chr10_103760000_103764400 chr10_105231000_105233000	5	5	100	5
chr10_103760000_103764400 chr10_105438000_105439400	1	1	100	1
chr10_103760000_103764400 chr10_105668000_105669000	1	1	100	1
chr10_1038400_1039600 chr10_1155800_1156600	1	0	0	1
chr10_1038400_1039600 chr10_330000_330600	1	0	0	1
chr10_103948600_103950000 chr10_104412200_104414000	1	0	0	1
chr10_103948600_103950000 chr10_104420200_104421800	1	0	0	1
chr10_103948600_103950000 chr10_104503000_104503600	1	1	100	1
chr10_103948600_103950000 chr10_104870400_104871400	1	0	0	1
chr10_103948600_103950000 chr10_104884800_104887200	1	0	0	1
chr10_103948600_103950000 chr10_104940200_104942000	1	0	0	1
chr10_104412200_104414000 chr10_104420200_104421800	10	10	100	10-15
chr10_104412200_104414000 chr10_104503000_104503600	10	10	100	10-15
chr10_104412200_104414000 chr10_104870400_104871400	7	0	0	7
chr10_104412200_104414000 chr10_104884800_104887200	9	9	100	2023-10-08
chr10_104412200_104414000 chr10_104940200_104942000	1	0	0	1
chr10_104412200_104414000 chr10_105225000_105226600	2	2	100	2
chr10_104412200_104414000 chr10_105227000_105229200	3	2	66.6667	3
chr10_104412200_104414000 chr10_105231000_105233000	6	6	100	6
chr10_104412200_104414000 chr10_105438000_105439400	3	1	33.3333	3
chr10_104412200_104414000 chr10_105668000_105669000	3	3	100	3
chr10_104412200_104414000 chr10_105678000_105678800	2	2	100	2
chr10_104420200_104421800 chr10_104503000_104503600	13	13	100	10-15
chr10_104420200_104421800 chr10_104870400_104871400	7	5	71.4286	7
chr10_104420200_104421800 chr10_104884800_104887200	10	10	100	10-15
chr10_104420200_104421800 chr10_104894800_104895800	1	0	0	1
chr10_104420200_104421800 chr10_104940200_104942000	1	0	0	1
chr10_104420200_104421800 chr10_105225000_105226600	2	2	100	2
chr10_104420200_104421800 chr10_105227000_105229200	3	3	100	3
chr10_104420200_104421800 chr10_105231000_105233000	7	7	100	7
chr10_104420200_104421800 chr10_105438000_105439400	3	2	66.6667	3
chr10_104420200_104421800 chr10_105668000_105669000	3	3	100	3
chr10_104420200_104421800 chr10_105678000_105678800	3	3	100	3
chr10_104503000_104503600 chr10_104870400_104871400	7	7	100	7
chr10_104503000_104503600 chr10_104884800_104887200	11	9	81.8182	10-15
chr10_104503000_104503600 chr10_104894800_104895800	1	1	100	1
chr10_104503000_104503600 chr10_104940200_104942000	1	0	0	1
chr10_104503000_104503600 chr10_105225000_105226600	2	2	100	2
chr10_104503000_104503600 chr10_105227000_105229200	3	3	100	3
chr10_104503000_104503600 chr10_105231000_105233000	7	7	100	7
chr10_104503000_104503600 chr10_105438000_105439400	3	3	100	3
chr10_104503000_104503600 chr10_105668000_105669000	3	3	100	3
chr10_104503000_104503600 chr10_105678000_105678800	3	2	66.6667	3
chr10_104870400_104871400 chr10_104884800_104887200	8	8	100	2023-10-08
chr10_104870400_104871400 chr10_104940200_104942000	1	0	0	1
chr10_104870400_104871400 chr10_105225000_105226600	2	0	0	2
chr10_104870400_104871400 chr10_105227000_105229200	4	0	0	4
chr10_104870400_104871400 chr10_105231000_105233000	5	0	0	5
chr10_104870400_104871400 chr10_105438000_105439400	4	0	0	4
chr10_104870400_104871400 chr10_105668000_105669000	4	0	0	4
chr10_104870400_104871400 chr10_105678000_105678800	3	2	66.6667	3
chr10_104884800_104887200 chr10_104894800_104895800	1	0	0	1
chr10_104884800_104887200 chr10_104940200_104942000	1	0	0	1
chr10_104884800_104887200 chr10_105225000_105226600	2	2	100	2
chr10_104884800_104887200 chr10_105227000_105229200	5	3	60	5
chr10_104884800_104887200 chr10_105231000_105233000	10	10	100	10-15
chr10_104884800_104887200 chr10_105438000_105439400	5	3	60	5
chr10_104884800_104887200 chr10_105668000_105669000	5	5	100	5
chr10_104884800_104887200 chr10_105678000_105678800	5	5	100	5
chr10_104894800_104895800 chr10_105231000_105233000	1	1	100	1
chr10_105225000_105226600 chr10_105227000_105229200	1	1	100	1
chr10_105225000_105226600 chr10_105231000_105233000	2	2	100	2
chr10_105225000_105226600 chr10_105438000_105439400	2	2	100	2
chr10_105225000_105226600 chr10_105668000_105669000	2	0	0	2
chr10_105225000_105226600 chr10_105678000_105678800	1	1	100	1
chr10_105227000_105229200 chr10_105231000_105233000	7	7	100	7
chr10_105227000_105229200 chr10_105438000_105439400	5	4	80	5
chr10_105227000_105229200 chr10_105668000_105669000	6	5	83.3333	6
chr10_105227000_105229200 chr10_105678000_105678800	6	6	100	6
chr10_105231000_105233000 chr10_105438000_105439400	6	6	100	6
chr10_105231000_105233000 chr10_105668000_105669000	7	7	100	7
chr10_105231000_105233000 chr10_105678000_105678800	8	8	100	2023-10-08
chr10_105438000_105439400 chr10_105668000_105669000	6	6	100	6
chr10_105438000_105439400 chr10_105678000_105678800	5	5	100	5
chr10_105668000_105669000 chr10_105678000_105678800	6	5	83.3333	6
chr10_111669800_111672800 chr10_111716600_111717000	3	1	33.3333	3
chr10_111669800_111672800 chr10_111825800_111829200	3	0	0	3
chr10_111669800_111672800 chr10_111844800_111846400	5	5	100	5
chr10_111669800_111672800 chr10_112083800_112087400	4	4	100	4
chr10_111669800_111672800 chr10_112114600_112116000	5	5	100	5
chr10_111669800_111672800 chr10_112116400_112116800	5	5	100	5
chr10_111669800_111672800 chr10_112117200_112118600	4	4	100	4
chr10_111669800_111672800 chr10_112147400_112148800	4	4	100	4
chr10_111669800_111672800 chr10_112155200_112156400	3	0	0	3
chr10_111669800_111672800 chr10_112170200_112176200	5	5	100	5
chr10_111669800_111672800 chr10_112185600_112187200	4	4	100	4
chr10_111669800_111672800 chr10_112201400_112202000	1	0	0	1
chr10_111669800_111672800 chr10_112289000_112289800	5	4	80	5
chr10_111669800_111672800 chr10_112296200_112296600	4	3	75	4
chr10_111669800_111672800 chr10_112372200_112373600	4	0	0	4
chr10_111669800_111672800 chr10_112506400_112509400	1	1	100	1
chr10_111669800_111672800 chr10_112533400_112535000	5	5	100	5
chr10_111669800_111672800 chr10_112562000_112563200	5	5	100	5
chr10_111669800_111672800 chr10_112563600_112564200	2	2	100	2
chr10_111669800_111672800 chr10_112575000_112576000	2	0	0	2
chr10_111669800_111672800 chr10_112600800_112602000	5	5	100	5
chr10_111669800_111672800 chr10_112602800_112604400	5	5	100	5
chr10_111669800_111672800 chr10_112609000_112610400	5	5	100	5
chr10_111669800_111672800 chr10_112617000_112618600	5	5	100	5
chr10_111669800_111672800 chr10_112619000_112622000	5	5	100	5
chr10_111669800_111672800 chr10_112623200_112625000	3	1	33.3333	3
chr10_111669800_111672800 chr10_112625600_112630800	5	5	100	5
chr10_111716600_111717000 chr10_111825800_111829200	4	0	0	4
chr10_111716600_111717000 chr10_111844800_111846400	5	5	100	5
chr10_111716600_111717000 chr10_112083800_112087400	4	4	100	4
chr10_111716600_111717000 chr10_112114600_112116000	4	4	100	4
chr10_111716600_111717000 chr10_112116400_112116800	5	5	100	5
chr10_111716600_111717000 chr10_112117200_112118600	4	0	0	4
chr10_111716600_111717000 chr10_112147400_112148800	5	5	100	5
chr10_111716600_111717000 chr10_112155200_112156400	4	4	100	4
chr10_111716600_111717000 chr10_112170200_112176200	5	5	100	5
chr10_111716600_111717000 chr10_112185600_112187200	4	3	75	4
chr10_111716600_111717000 chr10_112201400_112202000	2	0	0	2
chr10_111716600_111717000 chr10_112289000_112289800	4	2	50	4
chr10_111716600_111717000 chr10_112296200_112296600	4	3	75	4
chr10_111716600_111717000 chr10_112372200_112373600	4	3	75	4
chr10_111716600_111717000 chr10_112506400_112509400	1	1	100	1
chr10_111716600_111717000 chr10_112533400_112535000	5	5	100	5
chr10_111716600_111717000 chr10_112562000_112563200	4	3	75	4
chr10_111716600_111717000 chr10_112563600_112564200	2	0	0	2
chr10_111716600_111717000 chr10_112575000_112576000	2	0	0	2
chr10_111716600_111717000 chr10_112600800_112602000	4	1	25	4
chr10_111716600_111717000 chr10_112602800_112604400	5	4	80	5
chr10_111716600_111717000 chr10_112609000_112610400	4	3	75	4
chr10_111716600_111717000 chr10_112617000_112618600	5	5	100	5
chr10_111716600_111717000 chr10_112619000_112622000	5	5	100	5
chr10_111716600_111717000 chr10_112623200_112625000	5	4	80	5
chr10_111716600_111717000 chr10_112625600_112630800	5	4	80	5
chr10_111825800_111829200 chr10_111844800_111846400	4	0	0	4
chr10_111825800_111829200 chr10_112083800_112087400	4	3	75	4
chr10_111825800_111829200 chr10_112114600_112116000	4	4	100	4
chr10_111825800_111829200 chr10_112116400_112116800	4	3	75	4
chr10_111825800_111829200 chr10_112117200_112118600	4	3	75	4
chr10_111825800_111829200 chr10_112147400_112148800	4	3	75	4
chr10_111825800_111829200 chr10_112155200_112156400	4	3	75	4
chr10_111825800_111829200 chr10_112170200_112176200	4	4	100	4
chr10_111825800_111829200 chr10_112185600_112187200	4	1	25	4
chr10_111825800_111829200 chr10_112201400_112202000	2	0	0	2
chr10_111825800_111829200 chr10_112289000_112289800	4	2	50	4
chr10_111825800_111829200 chr10_112296200_112296600	4	1	25	4
chr10_111825800_111829200 chr10_112372200_112373600	4	0	0	4
chr10_111825800_111829200 chr10_112506400_112509400	1	0	0	1
chr10_111825800_111829200 chr10_112533400_112535000	4	4	100	4
chr10_111825800_111829200 chr10_112562000_112563200	4	3	75	4
chr10_111825800_111829200 chr10_112563600_112564200	2	0	0	2
chr10_111825800_111829200 chr10_112575000_112576000	2	1	50	2
chr10_111825800_111829200 chr10_112600800_112602000	4	2	50	4
chr10_111825800_111829200 chr10_112602800_112604400	4	4	100	4
chr10_111825800_111829200 chr10_112609000_112610400	4	2	50	4
chr10_111825800_111829200 chr10_112617000_112618600	4	3	75	4
chr10_111825800_111829200 chr10_112619000_112622000	4	2	50	4
chr10_111825800_111829200 chr10_112623200_112625000	4	2	50	4
chr10_111825800_111829200 chr10_112625600_112630800	4	1	25	4
chr10_111844800_111846400 chr10_112083800_112087400	6	6	100	6
chr10_111844800_111846400 chr10_112114600_112116000	6	4	66.6667	6
chr10_111844800_111846400 chr10_112116400_112116800	8	8	100	2023-10-08
chr10_111844800_111846400 chr10_112117200_112118600	5	5	100	5
chr10_111844800_111846400 chr10_112147400_112148800	7	7	100	7
chr10_111844800_111846400 chr10_112155200_112156400	5	3	60	5
chr10_111844800_111846400 chr10_112170200_112176200	8	8	100	2023-10-08
chr10_111844800_111846400 chr10_112185600_112187200	6	6	100	6
chr10_111844800_111846400 chr10_112201400_112202000	2	0	0	2
chr10_111844800_111846400 chr10_112289000_112289800	7	2	28.5714	7
chr10_111844800_111846400 chr10_112296200_112296600	5	5	100	5
chr10_111844800_111846400 chr10_112372200_112373600	6	1	16.6667	6
chr10_111844800_111846400 chr10_112506400_112509400	1	0	0	1
chr10_111844800_111846400 chr10_112533400_112535000	8	8	100	2023-10-08
chr10_111844800_111846400 chr10_112562000_112563200	7	7	100	7
chr10_111844800_111846400 chr10_112563600_112564200	3	3	100	3
chr10_111844800_111846400 chr10_112575000_112576000	3	3	100	3
chr10_111844800_111846400 chr10_112600800_112602000	7	7	100	7
chr10_111844800_111846400 chr10_112602800_112604400	8	4	50	2023-10-08
chr10_111844800_111846400 chr10_112609000_112610400	6	2	33.3333	6
chr10_111844800_111846400 chr10_112617000_112618600	8	8	100	2023-10-08
chr10_111844800_111846400 chr10_112619000_112622000	8	7	87.5	2023-10-08
chr10_111844800_111846400 chr10_112623200_112625000	6	6	100	6
chr10_111844800_111846400 chr10_112625600_112630800	8	8	100	2023-10-08
chr10_112083800_112087400 chr10_112114600_112116000	5	5	100	5
chr10_112083800_112087400 chr10_112116400_112116800	6	6	100	6
chr10_112083800_112087400 chr10_112117200_112118600	5	4	80	5
chr10_112083800_112087400 chr10_112147400_112148800	6	6	100	6
chr10_112083800_112087400 chr10_112155200_112156400	5	5	100	5
chr10_112083800_112087400 chr10_112170200_112176200	6	6	100	6
chr10_112083800_112087400 chr10_112185600_112187200	6	6	100	6
chr10_112083800_112087400 chr10_112201400_112202000	2	0	0	2
chr10_112083800_112087400 chr10_112289000_112289800	6	6	100	6
chr10_112083800_112087400 chr10_112296200_112296600	5	5	100	5
chr10_112083800_112087400 chr10_112372200_112373600	6	6	100	6
chr10_112083800_112087400 chr10_112506400_112509400	1	1	100	1
chr10_112083800_112087400 chr10_112533400_112535000	6	6	100	6
chr10_112083800_112087400 chr10_112562000_112563200	6	6	100	6
chr10_112083800_112087400 chr10_112563600_112564200	3	0	0	3
chr10_112083800_112087400 chr10_112575000_112576000	3	2	66.6667	3
chr10_112083800_112087400 chr10_112600800_112602000	6	6	100	6
chr10_112083800_112087400 chr10_112602800_112604400	6	5	83.3333	6
chr10_112083800_112087400 chr10_112609000_112610400	5	2	40	5
chr10_112083800_112087400 chr10_112617000_112618600	6	6	100	6
chr10_112083800_112087400 chr10_112619000_112622000	6	6	100	6
chr10_112083800_112087400 chr10_112623200_112625000	5	0	0	5
chr10_112083800_112087400 chr10_112625600_112630800	6	6	100	6
chr10_112114600_112116000 chr10_112116400_112116800	6	6	100	6
chr10_112114600_112116000 chr10_112117200_112118600	5	4	80	5
chr10_112114600_112116000 chr10_112147400_112148800	5	5	100	5
chr10_112114600_112116000 chr10_112155200_112156400	4	4	100	4
chr10_112114600_112116000 chr10_112170200_112176200	6	6	100	6
chr10_112114600_112116000 chr10_112185600_112187200	5	5	100	5
chr10_112114600_112116000 chr10_112201400_112202000	2	2	100	2
chr10_112114600_112116000 chr10_112289000_112289800	6	5	83.3333	6
chr10_112114600_112116000 chr10_112296200_112296600	5	2	40	5
chr10_112114600_112116000 chr10_112372200_112373600	5	3	60	5
chr10_112114600_112116000 chr10_112506400_112509400	1	0	0	1
chr10_112114600_112116000 chr10_112533400_112535000	6	6	100	6
chr10_112114600_112116000 chr10_112562000_112563200	6	6	100	6
chr10_112114600_112116000 chr10_112563600_112564200	2	2	100	2
chr10_112114600_112116000 chr10_112575000_112576000	3	0	0	3
chr10_112114600_112116000 chr10_112600800_112602000	6	6	100	6
chr10_112114600_112116000 chr10_112602800_112604400	6	2	33.3333	6
chr10_112114600_112116000 chr10_112609000_112610400	6	0	0	6
chr10_112114600_112116000 chr10_112617000_112618600	6	6	100	6
chr10_112114600_112116000 chr10_112619000_112622000	6	6	100	6
chr10_112114600_112116000 chr10_112623200_112625000	4	2	50	4
chr10_112114600_112116000 chr10_112625600_112630800	6	6	100	6
chr10_112116400_112116800 chr10_112117200_112118600	5	5	100	5
chr10_112116400_112116800 chr10_112147400_112148800	7	7	100	7
chr10_112116400_112116800 chr10_112155200_112156400	5	5	100	5
chr10_112116400_112116800 chr10_112170200_112176200	8	8	100	2023-10-08
chr10_112116400_112116800 chr10_112185600_112187200	6	6	100	6
chr10_112116400_112116800 chr10_112201400_112202000	2	2	100	2
chr10_112116400_112116800 chr10_112289000_112289800	7	6	85.7143	7
chr10_112116400_112116800 chr10_112296200_112296600	5	5	100	5
chr10_112116400_112116800 chr10_112372200_112373600	6	6	100	6
chr10_112116400_112116800 chr10_112506400_112509400	1	1	100	1
chr10_112116400_112116800 chr10_112533400_112535000	8	8	100	2023-10-08
chr10_112116400_112116800 chr10_112562000_112563200	7	7	100	7
chr10_112116400_112116800 chr10_112563600_112564200	3	3	100	3
chr10_112116400_112116800 chr10_112575000_112576000	3	1	33.3333	3
chr10_112116400_112116800 chr10_112600800_112602000	8	8	100	2023-10-08
chr10_112116400_112116800 chr10_112602800_112604400	8	8	100	2023-10-08
chr10_112116400_112116800 chr10_112609000_112610400	6	5	83.3333	6
chr10_112116400_112116800 chr10_112617000_112618600	8	8	100	2023-10-08
chr10_112116400_112116800 chr10_112619000_112622000	8	8	100	2023-10-08
chr10_112116400_112116800 chr10_112623200_112625000	6	6	100	6
chr10_112116400_112116800 chr10_112625600_112630800	9	9	100	2023-10-08
chr10_112117200_112118600 chr10_112147400_112148800	5	0	0	5
chr10_112117200_112118600 chr10_112155200_112156400	4	4	100	4
chr10_112117200_112118600 chr10_112170200_112176200	5	5	100	5
chr10_112117200_112118600 chr10_112185600_112187200	5	5	100	5
chr10_112117200_112118600 chr10_112201400_112202000	2	0	0	2
chr10_112117200_112118600 chr10_112289000_112289800	5	5	100	5
chr10_112117200_112118600 chr10_112296200_112296600	5	0	0	5
chr10_112117200_112118600 chr10_112372200_112373600	5	4	80	5
chr10_112117200_112118600 chr10_112506400_112509400	1	0	0	1
chr10_112117200_112118600 chr10_112533400_112535000	5	5	100	5
chr10_112117200_112118600 chr10_112562000_112563200	5	2	40	5
chr10_112117200_112118600 chr10_112563600_112564200	2	1	50	2
chr10_112117200_112118600 chr10_112575000_112576000	3	0	0	3
chr10_112117200_112118600 chr10_112600800_112602000	5	5	100	5
chr10_112117200_112118600 chr10_112602800_112604400	5	5	100	5
chr10_112117200_112118600 chr10_112609000_112610400	5	4	80	5
chr10_112117200_112118600 chr10_112617000_112618600	5	5	100	5
chr10_112117200_112118600 chr10_112619000_112622000	5	5	100	5
chr10_112117200_112118600 chr10_112623200_112625000	4	2	50	4
chr10_112117200_112118600 chr10_112625600_112630800	5	3	60	5
chr10_112147400_112148800 chr10_112155200_112156400	5	5	100	5
chr10_112147400_112148800 chr10_112170200_112176200	7	7	100	7
chr10_112147400_112148800 chr10_112185600_112187200	6	6	100	6
chr10_112147400_112148800 chr10_112201400_112202000	2	1	50	2
chr10_112147400_112148800 chr10_112289000_112289800	6	6	100	6
chr10_112147400_112148800 chr10_112296200_112296600	5	3	60	5
chr10_112147400_112148800 chr10_112372200_112373600	6	6	100	6
chr10_112147400_112148800 chr10_112506400_112509400	1	1	100	1
chr10_112147400_112148800 chr10_112533400_112535000	7	7	100	7
chr10_112147400_112148800 chr10_112562000_112563200	6	6	100	6
chr10_112147400_112148800 chr10_112563600_112564200	3	1	33.3333	3
chr10_112147400_112148800 chr10_112575000_112576000	3	0	0	3
chr10_112147400_112148800 chr10_112600800_112602000	6	6	100	6
chr10_112147400_112148800 chr10_112602800_112604400	7	7	100	7
chr10_112147400_112148800 chr10_112609000_112610400	5	5	100	5
chr10_112147400_112148800 chr10_112617000_112618600	7	7	100	7
chr10_112147400_112148800 chr10_112619000_112622000	7	7	100	7
chr10_112147400_112148800 chr10_112623200_112625000	6	6	100	6
chr10_112147400_112148800 chr10_112625600_112630800	7	7	100	7
chr10_112155200_112156400 chr10_112170200_112176200	5	5	100	5
chr10_112155200_112156400 chr10_112185600_112187200	5	4	80	5
chr10_112155200_112156400 chr10_112201400_112202000	2	0	0	2
chr10_112155200_112156400 chr10_112289000_112289800	5	3	60	5
chr10_112155200_112156400 chr10_112296200_112296600	4	2	50	4
chr10_112155200_112156400 chr10_112372200_112373600	5	1	20	5
chr10_112155200_112156400 chr10_112506400_112509400	1	0	0	1
chr10_112155200_112156400 chr10_112533400_112535000	5	2	40	5
chr10_112155200_112156400 chr10_112562000_112563200	5	5	100	5
chr10_112155200_112156400 chr10_112563600_112564200	3	1	33.3333	3
chr10_112155200_112156400 chr10_112575000_112576000	2	0	0	2
chr10_112155200_112156400 chr10_112600800_112602000	5	5	100	5
chr10_112155200_112156400 chr10_112602800_112604400	5	3	60	5
chr10_112155200_112156400 chr10_112609000_112610400	4	2	50	4
chr10_112155200_112156400 chr10_112617000_112618600	5	5	100	5
chr10_112155200_112156400 chr10_112619000_112622000	5	2	40	5
chr10_112155200_112156400 chr10_112623200_112625000	5	3	60	5
chr10_112155200_112156400 chr10_112625600_112630800	5	5	100	5
chr10_112170200_112176200 chr10_112185600_112187200	6	6	100	6
chr10_112170200_112176200 chr10_112201400_112202000	2	2	100	2
chr10_112170200_112176200 chr10_112289000_112289800	7	7	100	7
chr10_112170200_112176200 chr10_112296200_112296600	5	5	100	5
chr10_112170200_112176200 chr10_112372200_112373600	6	6	100	6
chr10_112170200_112176200 chr10_112506400_112509400	1	1	100	1
chr10_112170200_112176200 chr10_112533400_112535000	8	8	100	2023-10-08
chr10_112170200_112176200 chr10_112562000_112563200	7	7	100	7
chr10_112170200_112176200 chr10_112563600_112564200	3	3	100	3
chr10_112170200_112176200 chr10_112575000_112576000	3	3	100	3
chr10_112170200_112176200 chr10_112600800_112602000	7	7	100	7
chr10_112170200_112176200 chr10_112602800_112604400	8	8	100	2023-10-08
chr10_112170200_112176200 chr10_112609000_112610400	6	6	100	6
chr10_112170200_112176200 chr10_112617000_112618600	8	8	100	2023-10-08
chr10_112170200_112176200 chr10_112619000_112622000	8	8	100	2023-10-08
chr10_112170200_112176200 chr10_112623200_112625000	6	6	100	6
chr10_112170200_112176200 chr10_112625600_112630800	8	8	100	2023-10-08
chr10_112185600_112187200 chr10_112201400_112202000	2	1	50	2
chr10_112185600_112187200 chr10_112289000_112289800	6	6	100	6
chr10_112185600_112187200 chr10_112296200_112296600	5	4	80	5
chr10_112185600_112187200 chr10_112372200_112373600	6	2	33.3333	6
chr10_112185600_112187200 chr10_112506400_112509400	1	0	0	1
chr10_112185600_112187200 chr10_112533400_112535000	6	6	100	6
chr10_112185600_112187200 chr10_112562000_112563200	6	6	100	6
chr10_112185600_112187200 chr10_112563600_112564200	3	3	100	3
chr10_112185600_112187200 chr10_112575000_112576000	3	1	33.3333	3
chr10_112185600_112187200 chr10_112600800_112602000	6	5	83.3333	6
chr10_112185600_112187200 chr10_112602800_112604400	6	4	66.6667	6
chr10_112185600_112187200 chr10_112609000_112610400	5	1	20	5
chr10_112185600_112187200 chr10_112617000_112618600	6	6	100	6
chr10_112185600_112187200 chr10_112619000_112622000	6	5	83.3333	6
chr10_112185600_112187200 chr10_112623200_112625000	5	1	20	5
chr10_112185600_112187200 chr10_112625600_112630800	6	5	83.3333	6
chr10_11219200_11221000 chr10_11222200_11224800	1	0	0	1
chr10_11219200_11221000 chr10_11231400_11244000	3	3	100	3
chr10_11219200_11221000 chr10_11251400_11253400	1	1	100	1
chr10_11219200_11221000 chr10_11267600_11276400	3	3	100	3
chr10_11219200_11221000 chr10_11277400_11278600	1	1	100	1
chr10_11219200_11221000 chr10_11279000_11279800	2	2	100	2
chr10_11219200_11221000 chr10_11285200_11286800	1	0	0	1
chr10_11219200_11221000 chr10_11287600_11293400	3	3	100	3
chr10_11219200_11221000 chr10_11296800_11307000	1	1	100	1
chr10_11219200_11221000 chr10_11312200_11318800	3	3	100	3
chr10_11219200_11221000 chr10_11327800_11330000	1	0	0	1
chr10_11219200_11221000 chr10_11558000_11560200	2	0	0	2
chr10_11219200_11221000 chr10_11704600_11705000	1	1	100	1
chr10_11219200_11221000 chr10_11705800_11706800	1	1	100	1
chr10_11219200_11221000 chr10_11719000_11722400	3	3	100	3
chr10_11219200_11221000 chr10_11723200_11724800	1	1	100	1
chr10_11219200_11221000 chr10_11740400_11742000	3	3	100	3
chr10_11219200_11221000 chr10_12113200_12120600	1	1	100	1
chr10_11219200_11221000 chr10_12163000_12166200	2	2	100	2
chr10_11219200_11221000 chr10_12282800_12286800	1	1	100	1
chr10_11219200_11221000 chr10_12305800_12308000	2	2	100	2
chr10_11219200_11221000 chr10_12407800_12408800	1	1	100	1
chr10_112201400_112202000 chr10_112289000_112289800	2	2	100	2
chr10_112201400_112202000 chr10_112296200_112296600	2	0	0	2
chr10_112201400_112202000 chr10_112372200_112373600	2	1	50	2
chr10_112201400_112202000 chr10_112533400_112535000	2	0	0	2
chr10_112201400_112202000 chr10_112562000_112563200	2	2	100	2
chr10_112201400_112202000 chr10_112563600_112564200	1	0	0	1
chr10_112201400_112202000 chr10_112575000_112576000	2	0	0	2
chr10_112201400_112202000 chr10_112600800_112602000	2	0	0	2
chr10_112201400_112202000 chr10_112602800_112604400	2	0	0	2
chr10_112201400_112202000 chr10_112609000_112610400	2	0	0	2
chr10_112201400_112202000 chr10_112617000_112618600	2	0	0	2
chr10_112201400_112202000 chr10_112619000_112622000	2	0	0	2
chr10_112201400_112202000 chr10_112623200_112625000	2	0	0	2
chr10_112201400_112202000 chr10_112625600_112630800	2	0	0	2
chr10_11222200_11224800 chr10_11231400_11244000	1	0	0	1
chr10_11222200_11224800 chr10_11251400_11253400	1	0	0	1
chr10_11222200_11224800 chr10_11267600_11276400	1	0	0	1
chr10_11222200_11224800 chr10_11277400_11278600	1	0	0	1
chr10_11222200_11224800 chr10_11279000_11279800	1	0	0	1
chr10_11222200_11224800 chr10_11285200_11286800	1	0	0	1
chr10_11222200_11224800 chr10_11287600_11293400	1	0	0	1
chr10_11222200_11224800 chr10_11296800_11307000	1	0	0	1
chr10_11222200_11224800 chr10_11312200_11318800	1	0	0	1
chr10_11222200_11224800 chr10_11327800_11330000	1	0	0	1
chr10_11222200_11224800 chr10_11558000_11560200	1	0	0	1
chr10_11222200_11224800 chr10_11704600_11705000	1	0	0	1
chr10_11222200_11224800 chr10_11705800_11706800	1	0	0	1
chr10_11222200_11224800 chr10_11719000_11722400	1	0	0	1
chr10_11222200_11224800 chr10_11723200_11724800	1	0	0	1
chr10_11222200_11224800 chr10_11740400_11742000	1	0	0	1
chr10_112289000_112289800 chr10_112296200_112296600	5	0	0	5
chr10_112289000_112289800 chr10_112372200_112373600	6	4	66.6667	6
chr10_112289000_112289800 chr10_112506400_112509400	1	0	0	1
chr10_112289000_112289800 chr10_112533400_112535000	7	7	100	7
chr10_112289000_112289800 chr10_112562000_112563200	7	7	100	7
chr10_112289000_112289800 chr10_112563600_112564200	3	3	100	3
chr10_112289000_112289800 chr10_112575000_112576000	3	0	0	3
chr10_112289000_112289800 chr10_112600800_112602000	7	7	100	7
chr10_112289000_112289800 chr10_112602800_112604400	7	7	100	7
chr10_112289000_112289800 chr10_112609000_112610400	6	1	16.6667	6
chr10_112289000_112289800 chr10_112617000_112618600	7	7	100	7
chr10_112289000_112289800 chr10_112619000_112622000	7	7	100	7
chr10_112289000_112289800 chr10_112623200_112625000	5	1	20	5
chr10_112289000_112289800 chr10_112625600_112630800	7	7	100	7
chr10_112296200_112296600 chr10_112372200_112373600	5	4	80	5
chr10_112296200_112296600 chr10_112506400_112509400	1	1	100	1
chr10_112296200_112296600 chr10_112533400_112535000	5	5	100	5
chr10_112296200_112296600 chr10_112562000_112563200	5	5	100	5
chr10_112296200_112296600 chr10_112563600_112564200	2	0	0	2
chr10_112296200_112296600 chr10_112575000_112576000	3	3	100	3
chr10_112296200_112296600 chr10_112600800_112602000	5	5	100	5
chr10_112296200_112296600 chr10_112602800_112604400	5	4	80	5
chr10_112296200_112296600 chr10_112609000_112610400	5	3	60	5
chr10_112296200_112296600 chr10_112617000_112618600	5	5	100	5
chr10_112296200_112296600 chr10_112619000_112622000	5	5	100	5
chr10_112296200_112296600 chr10_112623200_112625000	4	1	25	4
chr10_112296200_112296600 chr10_112625600_112630800	5	2	40	5
chr10_11231400_11244000 chr10_11251400_11253400	1	1	100	1
chr10_11231400_11244000 chr10_11267600_11276400	3	3	100	3
chr10_11231400_11244000 chr10_11277400_11278600	1	1	100	1
chr10_11231400_11244000 chr10_11279000_11279800	2	2	100	2
chr10_11231400_11244000 chr10_11285200_11286800	1	0	0	1
chr10_11231400_11244000 chr10_11287600_11293400	3	3	100	3
chr10_11231400_11244000 chr10_11296800_11307000	1	0	0	1
chr10_11231400_11244000 chr10_11312200_11318800	3	3	100	3
chr10_11231400_11244000 chr10_11327800_11330000	1	1	100	1
chr10_11231400_11244000 chr10_11558000_11560200	2	1	50	2
chr10_11231400_11244000 chr10_11704600_11705000	1	1	100	1
chr10_11231400_11244000 chr10_11705800_11706800	1	0	0	1
chr10_11231400_11244000 chr10_11719000_11722400	3	3	100	3
chr10_11231400_11244000 chr10_11723200_11724800	1	1	100	1
chr10_11231400_11244000 chr10_11740400_11742000	3	3	100	3
chr10_11231400_11244000 chr10_12113200_12120600	1	1	100	1
chr10_11231400_11244000 chr10_12163000_12166200	2	2	100	2
chr10_11231400_11244000 chr10_12282800_12286800	1	1	100	1
chr10_11231400_11244000 chr10_12305800_12308000	2	2	100	2
chr10_11231400_11244000 chr10_12407800_12408800	1	1	100	1
chr10_112372200_112373600 chr10_112506400_112509400	1	1	100	1
chr10_112372200_112373600 chr10_112533400_112535000	6	5	83.3333	6
chr10_112372200_112373600 chr10_112562000_112563200	6	4	66.6667	6
chr10_112372200_112373600 chr10_112563600_112564200	3	0	0	3
chr10_112372200_112373600 chr10_112575000_112576000	3	1	33.3333	3
chr10_112372200_112373600 chr10_112600800_112602000	6	2	33.3333	6
chr10_112372200_112373600 chr10_112602800_112604400	6	4	66.6667	6
chr10_112372200_112373600 chr10_112609000_112610400	5	0	0	5
chr10_112372200_112373600 chr10_112617000_112618600	6	4	66.6667	6
chr10_112372200_112373600 chr10_112619000_112622000	6	4	66.6667	6
chr10_112372200_112373600 chr10_112623200_112625000	5	2	40	5
chr10_112372200_112373600 chr10_112625600_112630800	6	3	50	6
chr10_11246600_11251000 chr10_11251400_11253400	1	1	100	1
chr10_11246600_11251000 chr10_11267600_11276400	1	0	0	1
chr10_11246600_11251000 chr10_11279000_11279800	1	0	0	1
chr10_11246600_11251000 chr10_11287600_11293400	1	1	100	1
chr10_11246600_11251000 chr10_11296800_11307000	1	0	0	1
chr10_11246600_11251000 chr10_11312200_11318800	1	1	100	1
chr10_11246600_11251000 chr10_11327800_11330000	1	0	0	1
chr10_11246600_11251000 chr10_11558000_11560200	1	1	100	1
chr10_11246600_11251000 chr10_11667200_11667600	1	0	0	1
chr10_11246600_11251000 chr10_11705800_11706800	1	0	0	1
chr10_11246600_11251000 chr10_11719000_11722400	1	1	100	1
chr10_11246600_11251000 chr10_11723200_11724800	1	0	0	1
chr10_11246600_11251000 chr10_11740400_11742000	1	0	0	1
chr10_11246600_11251000 chr10_12095000_12096400	1	1	100	1
chr10_11246600_11251000 chr10_12113200_12120600	1	0	0	1
chr10_11246600_11251000 chr10_12163000_12166200	1	1	100	1
chr10_11246600_11251000 chr10_12282800_12286800	1	1	100	1
chr10_11246600_11251000 chr10_12305800_12308000	1	1	100	1
chr10_11246600_11251000 chr10_12407800_12408800	1	0	0	1
chr10_11246600_11251000 chr10_12490400_12491200	1	0	0	1
chr10_11246600_11251000 chr10_12526200_12528000	1	0	0	1
chr10_112506400_112509400 chr10_112533400_112535000	1	1	100	1
chr10_112506400_112509400 chr10_112562000_112563200	1	1	100	1
chr10_112506400_112509400 chr10_112563600_112564200	1	0	0	1
chr10_112506400_112509400 chr10_112600800_112602000	1	0	0	1
chr10_112506400_112509400 chr10_112602800_112604400	1	1	100	1
chr10_112506400_112509400 chr10_112609000_112610400	1	0	0	1
chr10_112506400_112509400 chr10_112617000_112618600	1	1	100	1
chr10_112506400_112509400 chr10_112619000_112622000	1	0	0	1
chr10_112506400_112509400 chr10_112623200_112625000	1	0	0	1
chr10_112506400_112509400 chr10_112625600_112630800	1	1	100	1
chr10_11251400_11253400 chr10_11267600_11276400	2	0	0	2
chr10_11251400_11253400 chr10_11277400_11278600	1	0	0	1
chr10_11251400_11253400 chr10_11279000_11279800	2	0	0	2
chr10_11251400_11253400 chr10_11285200_11286800	1	0	0	1
chr10_11251400_11253400 chr10_11287600_11293400	2	1	50	2
chr10_11251400_11253400 chr10_11296800_11307000	2	0	0	2
chr10_11251400_11253400 chr10_11312200_11318800	2	1	50	2
chr10_11251400_11253400 chr10_11327800_11330000	2	0	0	2
chr10_11251400_11253400 chr10_11558000_11560200	2	0	0	2
chr10_11251400_11253400 chr10_11667200_11667600	1	0	0	1
chr10_11251400_11253400 chr10_11704600_11705000	1	0	0	1
chr10_11251400_11253400 chr10_11705800_11706800	2	0	0	2
chr10_11251400_11253400 chr10_11719000_11722400	2	2	100	2
chr10_11251400_11253400 chr10_11723200_11724800	2	0	0	2
chr10_11251400_11253400 chr10_11740400_11742000	2	0	0	2
chr10_11251400_11253400 chr10_12095000_12096400	1	1	100	1
chr10_11251400_11253400 chr10_12113200_12120600	1	0	0	1
chr10_11251400_11253400 chr10_12163000_12166200	1	1	100	1
chr10_11251400_11253400 chr10_12282800_12286800	1	0	0	1
chr10_11251400_11253400 chr10_12305800_12308000	1	1	100	1
chr10_11251400_11253400 chr10_12407800_12408800	1	0	0	1
chr10_11251400_11253400 chr10_12490400_12491200	1	0	0	1
chr10_11251400_11253400 chr10_12526200_12528000	1	1	100	1
chr10_112533400_112535000 chr10_112562000_112563200	7	7	100	7
chr10_112533400_112535000 chr10_112563600_112564200	3	1	33.3333	3
chr10_112533400_112535000 chr10_112575000_112576000	3	0	0	3
chr10_112533400_112535000 chr10_112600800_112602000	7	7	100	7
chr10_112533400_112535000 chr10_112602800_112604400	8	8	100	2023-10-08
chr10_112533400_112535000 chr10_112609000_112610400	6	6	100	6
chr10_112533400_112535000 chr10_112617000_112618600	8	8	100	2023-10-08
chr10_112533400_112535000 chr10_112619000_112622000	8	8	100	2023-10-08
chr10_112533400_112535000 chr10_112623200_112625000	6	6	100	6
chr10_112533400_112535000 chr10_112625600_112630800	8	8	100	2023-10-08
chr10_112562000_112563200 chr10_112563600_112564200	3	3	100	3
chr10_112562000_112563200 chr10_112575000_112576000	3	2	66.6667	3
chr10_112562000_112563200 chr10_112600800_112602000	7	7	100	7
chr10_112562000_112563200 chr10_112602800_112604400	7	7	100	7
chr10_112562000_112563200 chr10_112609000_112610400	6	6	100	6
chr10_112562000_112563200 chr10_112617000_112618600	7	7	100	7
chr10_112562000_112563200 chr10_112619000_112622000	7	7	100	7
chr10_112562000_112563200 chr10_112623200_112625000	5	5	100	5
chr10_112562000_112563200 chr10_112625600_112630800	7	7	100	7
chr10_112563600_112564200 chr10_112575000_112576000	1	0	0	1
chr10_112563600_112564200 chr10_112600800_112602000	3	3	100	3
chr10_112563600_112564200 chr10_112602800_112604400	3	1	33.3333	3
chr10_112563600_112564200 chr10_112609000_112610400	2	2	100	2
chr10_112563600_112564200 chr10_112617000_112618600	3	3	100	3
chr10_112563600_112564200 chr10_112619000_112622000	3	2	66.6667	3
chr10_112563600_112564200 chr10_112623200_112625000	3	3	100	3
chr10_112563600_112564200 chr10_112625600_112630800	3	2	66.6667	3
chr10_112575000_112576000 chr10_112600800_112602000	3	3	100	3
chr10_112575000_112576000 chr10_112602800_112604400	3	2	66.6667	3
chr10_112575000_112576000 chr10_112609000_112610400	3	2	66.6667	3
chr10_112575000_112576000 chr10_112617000_112618600	3	2	66.6667	3
chr10_112575000_112576000 chr10_112619000_112622000	3	0	0	3
chr10_112575000_112576000 chr10_112623200_112625000	2	0	0	2
chr10_112575000_112576000 chr10_112625600_112630800	3	2	66.6667	3
chr10_112600800_112602000 chr10_112602800_112604400	7	7	100	7
chr10_112600800_112602000 chr10_112609000_112610400	6	6	100	6
chr10_112600800_112602000 chr10_112617000_112618600	7	7	100	7
chr10_112600800_112602000 chr10_112619000_112622000	7	7	100	7
chr10_112600800_112602000 chr10_112623200_112625000	5	3	60	5
chr10_112600800_112602000 chr10_112625600_112630800	8	8	100	2023-10-08
chr10_112602800_112604400 chr10_112609000_112610400	6	5	83.3333	6
chr10_112602800_112604400 chr10_112617000_112618600	8	8	100	2023-10-08
chr10_112602800_112604400 chr10_112619000_112622000	8	8	100	2023-10-08
chr10_112602800_112604400 chr10_112623200_112625000	6	4	66.6667	6
chr10_112602800_112604400 chr10_112625600_112630800	8	8	100	2023-10-08
chr10_112609000_112610400 chr10_112617000_112618600	6	6	100	6
chr10_112609000_112610400 chr10_112619000_112622000	6	6	100	6
chr10_112609000_112610400 chr10_112623200_112625000	4	0	0	4
chr10_112609000_112610400 chr10_112625600_112630800	6	6	100	6
chr10_112617000_112618600 chr10_112619000_112622000	8	7	87.5	2023-10-08
chr10_112617000_112618600 chr10_112623200_112625000	6	6	100	6
chr10_112617000_112618600 chr10_112625600_112630800	8	8	100	2023-10-08
chr10_112619000_112622000 chr10_112623200_112625000	6	6	100	6
chr10_112619000_112622000 chr10_112625600_112630800	8	8	100	2023-10-08
chr10_112623200_112625000 chr10_112625600_112630800	6	5	83.3333	6
chr10_11267600_11276400 chr10_11277400_11278600	2	0	0	2
chr10_11267600_11276400 chr10_11279000_11279800	4	4	100	4
chr10_11267600_11276400 chr10_11285200_11286800	1	0	0	1
chr10_11267600_11276400 chr10_11287600_11293400	5	5	100	5
chr10_11267600_11276400 chr10_11296800_11307000	2	0	0	2
chr10_11267600_11276400 chr10_11312200_11318800	5	5	100	5
chr10_11267600_11276400 chr10_11327800_11330000	2	1	50	2
chr10_11267600_11276400 chr10_11558000_11560200	3	1	33.3333	3
chr10_11267600_11276400 chr10_11667200_11667600	1	0	0	1
chr10_11267600_11276400 chr10_11704600_11705000	1	1	100	1
chr10_11267600_11276400 chr10_11705800_11706800	2	2	100	2
chr10_11267600_11276400 chr10_11719000_11722400	5	5	100	5
chr10_11267600_11276400 chr10_11723200_11724800	3	1	33.3333	3
chr10_11267600_11276400 chr10_11740400_11742000	5	1	20	5
chr10_11267600_11276400 chr10_12095000_12096400	2	0	0	2
chr10_11267600_11276400 chr10_12113200_12120600	3	3	100	3
chr10_11267600_11276400 chr10_12163000_12166200	4	4	100	4
chr10_11267600_11276400 chr10_12282800_12286800	2	1	50	2
chr10_11267600_11276400 chr10_12305800_12308000	4	4	100	4
chr10_11267600_11276400 chr10_12407800_12408800	3	3	100	3
chr10_11267600_11276400 chr10_12490400_12491200	1	1	100	1
chr10_11267600_11276400 chr10_12526200_12528000	1	1	100	1
chr10_11277400_11278600 chr10_11279000_11279800	2	0	0	2
chr10_11277400_11278600 chr10_11285200_11286800	1	0	0	1
chr10_11277400_11278600 chr10_11287600_11293400	2	2	100	2
chr10_11277400_11278600 chr10_11296800_11307000	1	1	100	1
chr10_11277400_11278600 chr10_11312200_11318800	2	1	50	2
chr10_11277400_11278600 chr10_11327800_11330000	1	1	100	1
chr10_11277400_11278600 chr10_11558000_11560200	1	0	0	1
chr10_11277400_11278600 chr10_11704600_11705000	1	0	0	1
chr10_11277400_11278600 chr10_11705800_11706800	1	0	0	1
chr10_11277400_11278600 chr10_11719000_11722400	2	1	50	2
chr10_11277400_11278600 chr10_11723200_11724800	2	1	50	2
chr10_11277400_11278600 chr10_11740400_11742000	2	2	100	2
chr10_11277400_11278600 chr10_12095000_12096400	1	1	100	1
chr10_11277400_11278600 chr10_12113200_12120600	1	1	100	1
chr10_11277400_11278600 chr10_12163000_12166200	1	1	100	1
chr10_11277400_11278600 chr10_12305800_12308000	1	1	100	1
chr10_11277400_11278600 chr10_12407800_12408800	1	0	0	1
chr10_11279000_11279800 chr10_11285200_11286800	1	0	0	1
chr10_11279000_11279800 chr10_11287600_11293400	4	4	100	4
chr10_11279000_11279800 chr10_11296800_11307000	2	1	50	2
chr10_11279000_11279800 chr10_11312200_11318800	4	3	75	4
chr10_11279000_11279800 chr10_11327800_11330000	2	0	0	2
chr10_11279000_11279800 chr10_11558000_11560200	2	0	0	2
chr10_11279000_11279800 chr10_11667200_11667600	1	0	0	1
chr10_11279000_11279800 chr10_11704600_11705000	1	0	0	1
chr10_11279000_11279800 chr10_11705800_11706800	2	0	0	2
chr10_11279000_11279800 chr10_11719000_11722400	4	4	100	4
chr10_11279000_11279800 chr10_11723200_11724800	3	1	33.3333	3
chr10_11279000_11279800 chr10_11740400_11742000	4	4	100	4
chr10_11279000_11279800 chr10_12095000_12096400	2	1	50	2
chr10_11279000_11279800 chr10_12113200_12120600	3	3	100	3
chr10_11279000_11279800 chr10_12163000_12166200	3	3	100	3
chr10_11279000_11279800 chr10_12282800_12286800	1	0	0	1
chr10_11279000_11279800 chr10_12305800_12308000	3	3	100	3
chr10_11279000_11279800 chr10_12407800_12408800	3	2	66.6667	3
chr10_11279000_11279800 chr10_12490400_12491200	1	0	0	1
chr10_11279000_11279800 chr10_12526200_12528000	1	0	0	1
chr10_11285200_11286800 chr10_11287600_11293400	1	0	0	1
chr10_11285200_11286800 chr10_11296800_11307000	1	0	0	1
chr10_11285200_11286800 chr10_11312200_11318800	1	0	0	1
chr10_11285200_11286800 chr10_11327800_11330000	1	0	0	1
chr10_11285200_11286800 chr10_11558000_11560200	1	0	0	1
chr10_11285200_11286800 chr10_11704600_11705000	1	0	0	1
chr10_11285200_11286800 chr10_11705800_11706800	1	0	0	1
chr10_11285200_11286800 chr10_11719000_11722400	1	0	0	1
chr10_11285200_11286800 chr10_11723200_11724800	1	0	0	1
chr10_11285200_11286800 chr10_11740400_11742000	1	0	0	1
chr10_11287600_11293400 chr10_11296800_11307000	2	1	50	2
chr10_11287600_11293400 chr10_11312200_11318800	5	5	100	5
chr10_11287600_11293400 chr10_11327800_11330000	2	2	100	2
chr10_11287600_11293400 chr10_11558000_11560200	3	3	100	3
chr10_11287600_11293400 chr10_11667200_11667600	1	1	100	1
chr10_11287600_11293400 chr10_11704600_11705000	1	1	100	1
chr10_11287600_11293400 chr10_11705800_11706800	2	2	100	2
chr10_11287600_11293400 chr10_11719000_11722400	5	5	100	5
chr10_11287600_11293400 chr10_11723200_11724800	3	3	100	3
chr10_11287600_11293400 chr10_11740400_11742000	5	5	100	5
chr10_11287600_11293400 chr10_12095000_12096400	2	2	100	2
chr10_11287600_11293400 chr10_12113200_12120600	3	3	100	3
chr10_11287600_11293400 chr10_12163000_12166200	4	4	100	4
chr10_11287600_11293400 chr10_12282800_12286800	2	2	100	2
chr10_11287600_11293400 chr10_12305800_12308000	4	4	100	4
chr10_11287600_11293400 chr10_12407800_12408800	3	1	33.3333	3
chr10_11287600_11293400 chr10_12490400_12491200	1	1	100	1
chr10_11287600_11293400 chr10_12526200_12528000	1	1	100	1
chr10_11296800_11307000 chr10_11312200_11318800	2	2	100	2
chr10_11296800_11307000 chr10_11327800_11330000	2	1	50	2
chr10_11296800_11307000 chr10_11558000_11560200	2	0	0	2
chr10_11296800_11307000 chr10_11667200_11667600	1	0	0	1
chr10_11296800_11307000 chr10_11704600_11705000	1	1	100	1
chr10_11296800_11307000 chr10_11705800_11706800	2	1	50	2
chr10_11296800_11307000 chr10_11719000_11722400	2	2	100	2
chr10_11296800_11307000 chr10_11723200_11724800	2	1	50	2
chr10_11296800_11307000 chr10_11740400_11742000	2	1	50	2
chr10_11296800_11307000 chr10_12095000_12096400	1	1	100	1
chr10_11296800_11307000 chr10_12113200_12120600	1	1	100	1
chr10_11296800_11307000 chr10_12163000_12166200	1	1	100	1
chr10_11296800_11307000 chr10_12282800_12286800	1	0	0	1
chr10_11296800_11307000 chr10_12305800_12308000	1	1	100	1
chr10_11296800_11307000 chr10_12407800_12408800	1	1	100	1
chr10_11296800_11307000 chr10_12490400_12491200	1	0	0	1
chr10_11296800_11307000 chr10_12526200_12528000	1	1	100	1
chr10_11312200_11318800 chr10_11327800_11330000	2	1	50	2
chr10_11312200_11318800 chr10_11558000_11560200	3	1	33.3333	3
chr10_11312200_11318800 chr10_11667200_11667600	1	1	100	1
chr10_11312200_11318800 chr10_11704600_11705000	1	0	0	1
chr10_11312200_11318800 chr10_11705800_11706800	2	0	0	2
chr10_11312200_11318800 chr10_11719000_11722400	5	5	100	5
chr10_11312200_11318800 chr10_11723200_11724800	3	3	100	3
chr10_11312200_11318800 chr10_11740400_11742000	5	5	100	5
chr10_11312200_11318800 chr10_12095000_12096400	2	1	50	2
chr10_11312200_11318800 chr10_12113200_12120600	3	3	100	3
chr10_11312200_11318800 chr10_12163000_12166200	4	4	100	4
chr10_11312200_11318800 chr10_12282800_12286800	2	1	50	2
chr10_11312200_11318800 chr10_12305800_12308000	4	4	100	4
chr10_11312200_11318800 chr10_12407800_12408800	3	3	100	3
chr10_11312200_11318800 chr10_12490400_12491200	1	1	100	1
chr10_11312200_11318800 chr10_12526200_12528000	1	1	100	1
chr10_11327800_11330000 chr10_11558000_11560200	2	0	0	2
chr10_11327800_11330000 chr10_11667200_11667600	1	0	0	1
chr10_11327800_11330000 chr10_11704600_11705000	1	0	0	1
chr10_11327800_11330000 chr10_11705800_11706800	2	0	0	2
chr10_11327800_11330000 chr10_11719000_11722400	2	1	50	2
chr10_11327800_11330000 chr10_11723200_11724800	2	2	100	2
chr10_11327800_11330000 chr10_11740400_11742000	2	0	0	2
chr10_11327800_11330000 chr10_12095000_12096400	1	1	100	1
chr10_11327800_11330000 chr10_12113200_12120600	1	1	100	1
chr10_11327800_11330000 chr10_12163000_12166200	1	1	100	1
chr10_11327800_11330000 chr10_12282800_12286800	1	0	0	1
chr10_11327800_11330000 chr10_12305800_12308000	1	0	0	1
chr10_11327800_11330000 chr10_12407800_12408800	1	0	0	1
chr10_11327800_11330000 chr10_12490400_12491200	1	0	0	1
chr10_11327800_11330000 chr10_12526200_12528000	1	1	100	1
chr10_11558000_11560200 chr10_11645000_11646400	1	0	0	1
chr10_11558000_11560200 chr10_11667200_11667600	1	0	0	1
chr10_11558000_11560200 chr10_11704600_11705000	2	0	0	2
chr10_11558000_11560200 chr10_11705800_11706800	3	0	0	3
chr10_11558000_11560200 chr10_11719000_11722400	4	2	50	4
chr10_11558000_11560200 chr10_11723200_11724800	3	0	0	3
chr10_11558000_11560200 chr10_11728000_11728600	1	0	0	1
chr10_11558000_11560200 chr10_11740400_11742000	4	0	0	4
chr10_11558000_11560200 chr10_12095000_12096400	2	0	0	2
chr10_11558000_11560200 chr10_12113200_12120600	2	0	0	2
chr10_11558000_11560200 chr10_12163000_12166200	3	1	33.3333	3
chr10_11558000_11560200 chr10_12282800_12286800	3	0	0	3
chr10_11558000_11560200 chr10_12305800_12308000	3	2	66.6667	3
chr10_11558000_11560200 chr10_12407800_12408800	2	0	0	2
chr10_11558000_11560200 chr10_12490400_12491200	1	1	100	1
chr10_11558000_11560200 chr10_12526200_12528000	2	0	0	2
chr10_11558000_11560200 chr10_13329600_13330600	1	0	0	1
chr10_11558000_11560200 chr10_13377000_13378800	1	0	0	1
chr10_115718000_115722000 chr10_116256400_116260400	3	3	100	3
chr10_11645000_11646400 chr10_11704600_11705000	1	0	0	1
chr10_11645000_11646400 chr10_11705800_11706800	1	0	0	1
chr10_11645000_11646400 chr10_11719000_11722400	1	0	0	1
chr10_11645000_11646400 chr10_11723200_11724800	1	0	0	1
chr10_11645000_11646400 chr10_11728000_11728600	1	0	0	1
chr10_11645000_11646400 chr10_11740400_11742000	1	0	0	1
chr10_11645000_11646400 chr10_12095000_12096400	1	0	0	1
chr10_11645000_11646400 chr10_12113200_12120600	1	0	0	1
chr10_11645000_11646400 chr10_12163000_12166200	1	1	100	1
chr10_11645000_11646400 chr10_12282800_12286800	1	0	0	1
chr10_11645000_11646400 chr10_12305800_12308000	1	1	100	1
chr10_11645000_11646400 chr10_12407800_12408800	1	0	0	1
chr10_11645000_11646400 chr10_12526200_12528000	1	0	0	1
chr10_11645000_11646400 chr10_13329600_13330600	1	0	0	1
chr10_11645000_11646400 chr10_13377000_13378800	1	0	0	1
chr10_11667200_11667600 chr10_11705800_11706800	1	1	100	1
chr10_11667200_11667600 chr10_11719000_11722400	1	0	0	1
chr10_11667200_11667600 chr10_11723200_11724800	1	0	0	1
chr10_11667200_11667600 chr10_11740400_11742000	1	0	0	1
chr10_11667200_11667600 chr10_12095000_12096400	1	0	0	1
chr10_11667200_11667600 chr10_12113200_12120600	1	0	0	1
chr10_11667200_11667600 chr10_12163000_12166200	1	0	0	1
chr10_11667200_11667600 chr10_12282800_12286800	1	0	0	1
chr10_11667200_11667600 chr10_12305800_12308000	1	0	0	1
chr10_11667200_11667600 chr10_12407800_12408800	1	0	0	1
chr10_11667200_11667600 chr10_12490400_12491200	1	1	100	1
chr10_11667200_11667600 chr10_12526200_12528000	1	0	0	1
chr10_11704600_11705000 chr10_11705800_11706800	2	0	0	2
chr10_11704600_11705000 chr10_11719000_11722400	2	2	100	2
chr10_11704600_11705000 chr10_11723200_11724800	2	0	0	2
chr10_11704600_11705000 chr10_11728000_11728600	1	0	0	1
chr10_11704600_11705000 chr10_11740400_11742000	2	0	0	2
chr10_11704600_11705000 chr10_12095000_12096400	1	1	100	1
chr10_11704600_11705000 chr10_12113200_12120600	1	0	0	1
chr10_11704600_11705000 chr10_12163000_12166200	1	1	100	1
chr10_11704600_11705000 chr10_12282800_12286800	1	0	0	1
chr10_11704600_11705000 chr10_12305800_12308000	1	1	100	1
chr10_11704600_11705000 chr10_12407800_12408800	1	0	0	1
chr10_11704600_11705000 chr10_12526200_12528000	1	0	0	1
chr10_11704600_11705000 chr10_13329600_13330600	1	1	100	1
chr10_11704600_11705000 chr10_13377000_13378800	1	0	0	1
chr10_11705800_11706800 chr10_11719000_11722400	3	3	100	3
chr10_11705800_11706800 chr10_11723200_11724800	3	2	66.6667	3
chr10_11705800_11706800 chr10_11728000_11728600	1	0	0	1
chr10_11705800_11706800 chr10_11740400_11742000	3	0	0	3
chr10_11705800_11706800 chr10_12095000_12096400	2	0	0	2
chr10_11705800_11706800 chr10_12113200_12120600	2	2	100	2
chr10_11705800_11706800 chr10_12163000_12166200	2	2	100	2
chr10_11705800_11706800 chr10_12282800_12286800	2	1	50	2
chr10_11705800_11706800 chr10_12305800_12308000	2	2	100	2
chr10_11705800_11706800 chr10_12407800_12408800	2	0	0	2
chr10_11705800_11706800 chr10_12490400_12491200	1	0	0	1
chr10_11705800_11706800 chr10_12526200_12528000	2	1	50	2
chr10_11705800_11706800 chr10_13329600_13330600	1	0	0	1
chr10_11705800_11706800 chr10_13377000_13378800	1	0	0	1
chr10_11719000_11722400 chr10_11723200_11724800	4	4	100	4
chr10_11719000_11722400 chr10_11728000_11728600	1	0	0	1
chr10_11719000_11722400 chr10_11740400_11742000	6	6	100	6
chr10_11719000_11722400 chr10_12095000_12096400	3	3	100	3
chr10_11719000_11722400 chr10_12113200_12120600	4	2	50	4
chr10_11719000_11722400 chr10_12163000_12166200	5	5	100	5
chr10_11719000_11722400 chr10_12282800_12286800	3	2	66.6667	3
chr10_11719000_11722400 chr10_12305800_12308000	5	5	100	5
chr10_11719000_11722400 chr10_12407800_12408800	4	3	75	4
chr10_11719000_11722400 chr10_12490400_12491200	1	1	100	1
chr10_11719000_11722400 chr10_12526200_12528000	2	2	100	2
chr10_11719000_11722400 chr10_13329600_13330600	1	1	100	1
chr10_11719000_11722400 chr10_13377000_13378800	1	0	0	1
chr10_11723200_11724800 chr10_11728000_11728600	1	0	0	1
chr10_11723200_11724800 chr10_11740400_11742000	4	4	100	4
chr10_11723200_11724800 chr10_12095000_12096400	3	2	66.6667	3
chr10_11723200_11724800 chr10_12113200_12120600	3	2	66.6667	3
chr10_11723200_11724800 chr10_12163000_12166200	3	2	66.6667	3
chr10_11723200_11724800 chr10_12282800_12286800	2	1	50	2
chr10_11723200_11724800 chr10_12305800_12308000	3	3	100	3
chr10_11723200_11724800 chr10_12407800_12408800	3	0	0	3
chr10_11723200_11724800 chr10_12490400_12491200	1	0	0	1
chr10_11723200_11724800 chr10_12526200_12528000	2	1	50	2
chr10_11723200_11724800 chr10_13329600_13330600	1	0	0	1
chr10_11723200_11724800 chr10_13377000_13378800	1	0	0	1
chr10_11728000_11728600 chr10_11740400_11742000	1	0	0	1
chr10_11728000_11728600 chr10_12095000_12096400	1	0	0	1
chr10_11728000_11728600 chr10_12113200_12120600	1	0	0	1
chr10_11728000_11728600 chr10_12163000_12166200	1	1	100	1
chr10_11728000_11728600 chr10_12282800_12286800	1	0	0	1
chr10_11728000_11728600 chr10_12305800_12308000	1	0	0	1
chr10_11728000_11728600 chr10_12407800_12408800	1	0	0	1
chr10_11728000_11728600 chr10_12526200_12528000	1	0	0	1
chr10_11728000_11728600 chr10_13329600_13330600	1	0	0	1
chr10_11728000_11728600 chr10_13377000_13378800	1	0	0	1
chr10_11740400_11742000 chr10_12095000_12096400	3	3	100	3
chr10_11740400_11742000 chr10_12113200_12120600	4	2	50	4
chr10_11740400_11742000 chr10_12163000_12166200	5	5	100	5
chr10_11740400_11742000 chr10_12282800_12286800	3	2	66.6667	3
chr10_11740400_11742000 chr10_12305800_12308000	5	5	100	5
chr10_11740400_11742000 chr10_12407800_12408800	4	1	25	4
chr10_11740400_11742000 chr10_12490400_12491200	1	1	100	1
chr10_11740400_11742000 chr10_12526200_12528000	2	2	100	2
chr10_11740400_11742000 chr10_13329600_13330600	1	1	100	1
chr10_11740400_11742000 chr10_13377000_13378800	1	0	0	1
chr10_119101800_119102400 chr10_119412000_119414000	1	0	0	1
chr10_119101800_119102400 chr10_119415800_119417200	1	1	100	1
chr10_119412000_119414000 chr10_119415800_119417200	2	2	100	2
chr10_119412000_119414000 chr10_120879000_120880800	1	1	100	1
chr10_119412000_119414000 chr10_121027600_121029800	1	1	100	1
chr10_119415800_119417200 chr10_120879000_120880800	1	1	100	1
chr10_119415800_119417200 chr10_121027600_121029800	1	1	100	1
chr10_120879000_120880800 chr10_121027600_121029800	8	3	37.5	2023-10-08
chr10_120879000_120880800 chr10_121030200_121031600	3	0	0	3
chr10_120879000_120880800 chr10_121274400_121278200	7	7	100	7
chr10_120879000_120880800 chr10_121462600_121466000	7	7	100	7
chr10_120879000_120880800 chr10_122263400_122264600	1	0	0	1
chr10_12095000_12096400 chr10_12113200_12120600	3	1	33.3333	3
chr10_12095000_12096400 chr10_12163000_12166200	3	3	100	3
chr10_12095000_12096400 chr10_12282800_12286800	2	2	100	2
chr10_12095000_12096400 chr10_12305800_12308000	3	3	100	3
chr10_12095000_12096400 chr10_12407800_12408800	3	2	66.6667	3
chr10_12095000_12096400 chr10_12490400_12491200	1	1	100	1
chr10_12095000_12096400 chr10_12526200_12528000	2	0	0	2
chr10_12095000_12096400 chr10_13329600_13330600	1	1	100	1
chr10_12095000_12096400 chr10_13377000_13378800	1	0	0	1
chr10_121027600_121029800 chr10_121030200_121031600	3	1	33.3333	3
chr10_121027600_121029800 chr10_121274400_121278200	7	7	100	7
chr10_121027600_121029800 chr10_121462600_121466000	7	7	100	7
chr10_121027600_121029800 chr10_122263400_122264600	1	0	0	1
chr10_121030200_121031600 chr10_121274400_121278200	3	2	66.6667	3
chr10_121030200_121031600 chr10_121462600_121466000	3	3	100	3
chr10_121030200_121031600 chr10_122263400_122264600	1	1	100	1
chr10_12113200_12120600 chr10_12163000_12166200	4	4	100	4
chr10_12113200_12120600 chr10_12282800_12286800	2	0	0	2
chr10_12113200_12120600 chr10_12305800_12308000	4	4	100	4
chr10_12113200_12120600 chr10_12407800_12408800	4	4	100	4
chr10_12113200_12120600 chr10_12490400_12491200	1	1	100	1
chr10_12113200_12120600 chr10_12526200_12528000	2	1	50	2
chr10_12113200_12120600 chr10_13329600_13330600	1	0	0	1
chr10_12113200_12120600 chr10_13377000_13378800	1	0	0	1
chr10_121274400_121278200 chr10_121462600_121466000	9	9	100	2023-10-08
chr10_121274400_121278200 chr10_122263400_122264600	1	0	0	1
chr10_121462600_121466000 chr10_122263400_122264600	1	1	100	1
chr10_12163000_12166200 chr10_12282800_12286800	4	4	100	4
chr10_12163000_12166200 chr10_12305800_12308000	6	6	100	6
chr10_12163000_12166200 chr10_12407800_12408800	5	5	100	5
chr10_12163000_12166200 chr10_12490400_12491200	1	1	100	1
chr10_12163000_12166200 chr10_12526200_12528000	3	3	100	3
chr10_12163000_12166200 chr10_13329600_13330600	1	0	0	1
chr10_12163000_12166200 chr10_13377000_13378800	2	1	50	2
chr10_12163000_12166200 chr10_13753200_13756600	1	1	100	1
chr10_12163000_12166200 chr10_13792200_13803200	1	1	100	1
chr10_12163000_12166200 chr10_14051400_14053200	1	1	100	1
chr10_12282800_12286800 chr10_12305800_12308000	5	5	100	5
chr10_12282800_12286800 chr10_12407800_12408800	3	1	33.3333	3
chr10_12282800_12286800 chr10_12490400_12491200	1	0	0	1
chr10_12282800_12286800 chr10_12526200_12528000	3	0	0	3
chr10_12282800_12286800 chr10_13329600_13330600	1	0	0	1
chr10_12282800_12286800 chr10_13377000_13378800	2	1	50	2
chr10_12282800_12286800 chr10_13753200_13756600	1	0	0	1
chr10_12282800_12286800 chr10_13792200_13803200	1	1	100	1
chr10_12282800_12286800 chr10_14051400_14053200	2	2	100	2
chr10_12305800_12308000 chr10_12407800_12408800	5	5	100	5
chr10_12305800_12308000 chr10_12490400_12491200	1	1	100	1
chr10_12305800_12308000 chr10_12526200_12528000	4	4	100	4
chr10_12305800_12308000 chr10_13329600_13330600	1	1	100	1
chr10_12305800_12308000 chr10_13377000_13378800	2	2	100	2
chr10_12305800_12308000 chr10_13753200_13756600	2	2	100	2
chr10_12305800_12308000 chr10_13787400_13791200	1	0	0	1
chr10_12305800_12308000 chr10_13792200_13803200	1	1	100	1
chr10_12305800_12308000 chr10_13828600_13829800	1	1	100	1
chr10_12305800_12308000 chr10_14051400_14053200	3	3	100	3
chr10_12407800_12408800 chr10_12490400_12491200	1	0	0	1
chr10_12407800_12408800 chr10_12526200_12528000	3	2	66.6667	3
chr10_12407800_12408800 chr10_13329600_13330600	1	0	0	1
chr10_12407800_12408800 chr10_13377000_13378800	2	1	50	2
chr10_12407800_12408800 chr10_13753200_13756600	1	1	100	1
chr10_12407800_12408800 chr10_13792200_13803200	1	1	100	1
chr10_12407800_12408800 chr10_14051400_14053200	1	1	100	1
chr10_12490400_12491200 chr10_12526200_12528000	1	0	0	1
chr10_124913400_124913800 chr10_125151200_125152400	4	4	100	4
chr10_124913400_124913800 chr10_125153200_125163600	4	4	100	4
chr10_124913400_124913800 chr10_125973600_125974800	1	1	100	1
chr10_125151200_125152400 chr10_125153200_125163600	6	6	100	6
chr10_125151200_125152400 chr10_125973600_125974800	1	0	0	1
chr10_125151200_125152400 chr10_125978400_125980000	1	1	100	1
chr10_125151200_125152400 chr10_126411000_126414800	1	1	100	1
chr10_125153200_125163600 chr10_125973600_125974800	1	1	100	1
chr10_125153200_125163600 chr10_125978400_125980000	1	1	100	1
chr10_125153200_125163600 chr10_126411000_126414800	2	2	100	2
chr10_12526200_12528000 chr10_13329600_13330600	1	0	0	1
chr10_12526200_12528000 chr10_13377000_13378800	2	0	0	2
chr10_12526200_12528000 chr10_13753200_13756600	2	2	100	2
chr10_12526200_12528000 chr10_13787400_13791200	1	1	100	1
chr10_12526200_12528000 chr10_13792200_13803200	1	0	0	1
chr10_12526200_12528000 chr10_13828600_13829800	1	0	0	1
chr10_12526200_12528000 chr10_14051400_14053200	2	1	50	2
chr10_125978400_125980000 chr10_126305800_126309400	1	0	0	1
chr10_125978400_125980000 chr10_126406400_126407600	1	1	100	1
chr10_125978400_125980000 chr10_126411000_126414800	3	3	100	3
chr10_126305800_126309400 chr10_126406400_126407600	1	1	100	1
chr10_126305800_126309400 chr10_126411000_126414800	1	1	100	1
chr10_126406400_126407600 chr10_126411000_126414800	1	1	100	1
chr10_13329600_13330600 chr10_13377000_13378800	1	0	0	1
chr10_13377000_13378800 chr10_13753200_13756600	1	0	0	1
chr10_13377000_13378800 chr10_13792200_13803200	1	1	100	1
chr10_13377000_13378800 chr10_14051400_14053200	1	0	0	1
chr10_13728000_13729000 chr10_13753200_13756600	1	1	100	1
chr10_13728000_13729000 chr10_13787400_13791200	1	0	0	1
chr10_13728000_13729000 chr10_13792200_13803200	1	0	0	1
chr10_13728000_13729000 chr10_13828600_13829800	1	0	0	1
chr10_13728000_13729000 chr10_14051400_14053200	1	0	0	1
chr10_13728000_13729000 chr10_14056600_14059400	1	0	0	1
chr10_13728000_13729000 chr10_14647400_14648000	1	0	0	1
chr10_13728000_13729000 chr10_14689200_14690400	1	0	0	1
chr10_13728000_13729000 chr10_14700600_14702600	1	0	0	1
chr10_13728000_13729000 chr10_14967400_14970800	1	0	0	1
chr10_13728000_13729000 chr10_15160600_15161600	1	0	0	1
chr10_13728000_13729000 chr10_15164000_15166600	1	0	0	1
chr10_13753200_13756600 chr10_13787400_13791200	2	1	50	2
chr10_13753200_13756600 chr10_13792200_13803200	2	2	100	2
chr10_13753200_13756600 chr10_13828600_13829800	2	2	100	2
chr10_13753200_13756600 chr10_14051400_14053200	4	4	100	4
chr10_13753200_13756600 chr10_14056600_14059400	1	0	0	1
chr10_13753200_13756600 chr10_14647400_14648000	1	0	0	1
chr10_13753200_13756600 chr10_14689200_14690400	1	1	100	1
chr10_13753200_13756600 chr10_14700600_14702600	1	1	100	1
chr10_13753200_13756600 chr10_14967400_14970800	1	1	100	1
chr10_13753200_13756600 chr10_15160600_15161600	1	0	0	1
chr10_13753200_13756600 chr10_15164000_15166600	1	1	100	1
chr10_13787400_13791200 chr10_13792200_13803200	1	1	100	1
chr10_13787400_13791200 chr10_13828600_13829800	2	0	0	2
chr10_13787400_13791200 chr10_14051400_14053200	2	1	50	2
chr10_13787400_13791200 chr10_14056600_14059400	1	0	0	1
chr10_13787400_13791200 chr10_14647400_14648000	1	0	0	1
chr10_13787400_13791200 chr10_14689200_14690400	1	0	0	1
chr10_13787400_13791200 chr10_14700600_14702600	1	0	0	1
chr10_13787400_13791200 chr10_14967400_14970800	1	0	0	1
chr10_13787400_13791200 chr10_15160600_15161600	1	0	0	1
chr10_13787400_13791200 chr10_15164000_15166600	1	0	0	1
chr10_13792200_13803200 chr10_13828600_13829800	1	0	0	1
chr10_13792200_13803200 chr10_14051400_14053200	2	2	100	2
chr10_13792200_13803200 chr10_14056600_14059400	1	0	0	1
chr10_13792200_13803200 chr10_14647400_14648000	1	0	0	1
chr10_13792200_13803200 chr10_14689200_14690400	1	1	100	1
chr10_13792200_13803200 chr10_14700600_14702600	1	1	100	1
chr10_13792200_13803200 chr10_14967400_14970800	1	1	100	1
chr10_13792200_13803200 chr10_15160600_15161600	1	1	100	1
chr10_13792200_13803200 chr10_15164000_15166600	1	1	100	1
chr10_13828600_13829800 chr10_14051400_14053200	3	3	100	3
chr10_13828600_13829800 chr10_14056600_14059400	1	0	0	1
chr10_13828600_13829800 chr10_14647400_14648000	1	0	0	1
chr10_13828600_13829800 chr10_14689200_14690400	2	2	100	2
chr10_13828600_13829800 chr10_14700600_14702600	2	0	0	2
chr10_13828600_13829800 chr10_14967400_14970800	2	0	0	2
chr10_13828600_13829800 chr10_15160600_15161600	1	0	0	1
chr10_13828600_13829800 chr10_15164000_15166600	2	1	50	2
chr10_14051400_14053200 chr10_14056600_14059400	1	1	100	1
chr10_14051400_14053200 chr10_14647400_14648000	1	1	100	1
chr10_14051400_14053200 chr10_14689200_14690400	5	4	80	5
chr10_14051400_14053200 chr10_14700600_14702600	4	4	100	4
chr10_14051400_14053200 chr10_14967400_14970800	3	2	66.6667	3
chr10_14051400_14053200 chr10_15160600_15161600	1	1	100	1
chr10_14051400_14053200 chr10_15164000_15166600	5	5	100	5
chr10_14056600_14059400 chr10_14647400_14648000	1	0	0	1
chr10_14056600_14059400 chr10_14689200_14690400	1	0	0	1
chr10_14056600_14059400 chr10_14700600_14702600	1	0	0	1
chr10_14056600_14059400 chr10_14967400_14970800	1	0	0	1
chr10_14056600_14059400 chr10_15160600_15161600	1	0	0	1
chr10_14056600_14059400 chr10_15164000_15166600	1	0	0	1
chr10_14647400_14648000 chr10_14689200_14690400	2	1	50	2
chr10_14647400_14648000 chr10_14700600_14702600	2	1	50	2
chr10_14647400_14648000 chr10_14967400_14970800	1	0	0	1
chr10_14647400_14648000 chr10_15160600_15161600	2	0	0	2
chr10_14647400_14648000 chr10_15164000_15166600	2	2	100	2
chr10_14689200_14690400 chr10_14700600_14702600	5	5	100	5
chr10_14689200_14690400 chr10_14967400_14970800	3	3	100	3
chr10_14689200_14690400 chr10_15160600_15161600	2	0	0	2
chr10_14689200_14690400 chr10_15164000_15166600	6	6	100	6
chr10_14700600_14702600 chr10_14967400_14970800	2	0	0	2
chr10_14700600_14702600 chr10_15160600_15161600	2	1	50	2
chr10_14700600_14702600 chr10_15164000_15166600	5	5	100	5
chr10_14967400_14970800 chr10_15160600_15161600	1	0	0	1
chr10_14967400_14970800 chr10_15164000_15166600	4	1	25	4
chr10_14967400_14970800 chr10_16627000_16629600	1	0	0	1
chr10_15160600_15161600 chr10_15164000_15166600	2	2	100	2
chr10_15164000_15166600 chr10_16627000_16629600	1	1	100	1
chr10_16612800_16613200 chr10_16627000_16629600	1	0	0	1
chr10_16612800_16613200 chr10_16829200_16831400	1	0	0	1
chr10_16612800_16613200 chr10_17552600_17554200	1	0	0	1
chr10_16612800_16613200 chr10_17697600_17698600	1	1	100	1
chr10_16612800_16613200 chr10_17711000_17712600	1	0	0	1
chr10_16612800_16613200 chr10_17727000_17728200	1	0	0	1
chr10_16627000_16629600 chr10_16829200_16831400	2	0	0	2
chr10_16627000_16629600 chr10_17552600_17554200	1	0	0	1
chr10_16627000_16629600 chr10_17697600_17698600	1	1	100	1
chr10_16627000_16629600 chr10_17711000_17712600	1	0	0	1
chr10_16627000_16629600 chr10_17727000_17728200	1	1	100	1
chr10_16829200_16831400 chr10_17552600_17554200	1	0	0	1
chr10_16829200_16831400 chr10_17697600_17698600	1	0	0	1
chr10_16829200_16831400 chr10_17711000_17712600	1	0	0	1
chr10_16829200_16831400 chr10_17727000_17728200	1	0	0	1
chr10_17551200_17552000 chr10_17552600_17554200	1	0	0	1
chr10_17551200_17552000 chr10_17727000_17728200	1	1	100	1
chr10_17552600_17554200 chr10_17697600_17698600	1	0	0	1
chr10_17552600_17554200 chr10_17711000_17712600	1	0	0	1
chr10_17552600_17554200 chr10_17727000_17728200	2	0	0	2
chr10_17697600_17698600 chr10_17711000_17712600	1	0	0	1
chr10_17697600_17698600 chr10_17727000_17728200	1	0	0	1
chr10_17711000_17712600 chr10_17727000_17728200	1	0	0	1
chr10_21259200_21261000 chr10_21868000_21871600	1	1	100	1
chr10_21259200_21261000 chr10_21999200_22000200	1	0	0	1
chr10_21259200_21261000 chr10_22177000_22179800	1	0	0	1
chr10_21868000_21871600 chr10_21999200_22000200	2	0	0	2
chr10_21868000_21871600 chr10_22177000_22179800	2	2	100	2
chr10_21868000_21871600 chr10_22666600_22669000	1	1	100	1
chr10_21868000_21871600 chr10_22885400_22891200	1	1	100	1
chr10_21868000_21871600 chr10_22893200_22902200	1	1	100	1
chr10_21868000_21871600 chr10_22934600_22938600	1	1	100	1
chr10_21868000_21871600 chr10_22968200_22972000	1	1	100	1
chr10_21999200_22000200 chr10_22177000_22179800	2	2	100	2
chr10_21999200_22000200 chr10_22666600_22669000	1	1	100	1
chr10_21999200_22000200 chr10_22885400_22891200	1	1	100	1
chr10_21999200_22000200 chr10_22893200_22902200	1	1	100	1
chr10_21999200_22000200 chr10_22934600_22938600	1	1	100	1
chr10_21999200_22000200 chr10_22968200_22972000	1	0	0	1
chr10_22177000_22179800 chr10_22666600_22669000	2	2	100	2
chr10_22177000_22179800 chr10_22885400_22891200	2	2	100	2
chr10_22177000_22179800 chr10_22893200_22902200	2	2	100	2
chr10_22177000_22179800 chr10_22934600_22938600	2	2	100	2
chr10_22177000_22179800 chr10_22968200_22972000	2	2	100	2
chr10_22177000_22179800 chr10_23011600_23013600	1	0	0	1
chr10_22177000_22179800 chr10_23054800_23056200	1	0	0	1
chr10_22177000_22179800 chr10_23652600_23653000	1	1	100	1
chr10_22666600_22669000 chr10_22885400_22891200	2	0	0	2
chr10_22666600_22669000 chr10_22893200_22902200	2	2	100	2
chr10_22666600_22669000 chr10_22934600_22938600	2	0	0	2
chr10_22666600_22669000 chr10_22968200_22972000	2	1	50	2
chr10_22666600_22669000 chr10_23011600_23013600	1	0	0	1
chr10_22666600_22669000 chr10_23054800_23056200	1	0	0	1
chr10_22666600_22669000 chr10_23652600_23653000	1	1	100	1
chr10_22885400_22891200 chr10_22893200_22902200	2	1	50	2
chr10_22885400_22891200 chr10_22934600_22938600	2	1	50	2
chr10_22885400_22891200 chr10_22968200_22972000	2	2	100	2
chr10_22885400_22891200 chr10_23011600_23013600	1	0	0	1
chr10_22885400_22891200 chr10_23054800_23056200	1	0	0	1
chr10_22885400_22891200 chr10_23652600_23653000	1	0	0	1
chr10_22893200_22902200 chr10_22934600_22938600	2	2	100	2
chr10_22893200_22902200 chr10_22968200_22972000	2	2	100	2
chr10_22893200_22902200 chr10_23011600_23013600	1	1	100	1
chr10_22893200_22902200 chr10_23054800_23056200	1	0	0	1
chr10_22893200_22902200 chr10_23652600_23653000	1	0	0	1
chr10_22934600_22938600 chr10_22968200_22972000	2	0	0	2
chr10_22934600_22938600 chr10_23011600_23013600	1	0	0	1
chr10_22934600_22938600 chr10_23054800_23056200	1	0	0	1
chr10_22934600_22938600 chr10_23652600_23653000	1	0	0	1
chr10_22968200_22972000 chr10_23011600_23013600	1	1	100	1
chr10_22968200_22972000 chr10_23054800_23056200	1	0	0	1
chr10_22968200_22972000 chr10_23652600_23653000	1	0	0	1
chr10_23011600_23013600 chr10_23054800_23056200	2	0	0	2
chr10_23011600_23013600 chr10_23652600_23653000	1	1	100	1
chr10_23011600_23013600 chr10_24499000_24499800	1	1	100	1
chr10_23011600_23013600 chr10_24672000_24673400	1	1	100	1
chr10_23054800_23056200 chr10_23652600_23653000	1	0	0	1
chr10_23054800_23056200 chr10_24499000_24499800	1	1	100	1
chr10_23054800_23056200 chr10_24672000_24673400	1	1	100	1
chr10_24499000_24499800 chr10_24672000_24673400	1	1	100	1
chr10_24672000_24673400 chr10_25176000_25177200	1	1	100	1
chr10_24672000_24673400 chr10_25189000_25190600	1	0	0	1
chr10_25176000_25177200 chr10_25189000_25190600	1	1	100	1
chr10_26718600_26720800 chr10_26735600_26737400	4	0	0	4
chr10_26718600_26720800 chr10_26744400_26747000	3	3	100	3
chr10_26718600_26720800 chr10_26768600_26772400	6	0	0	6
chr10_26718600_26720800 chr10_26775200_26777200	4	2	50	4
chr10_26718600_26720800 chr10_26814600_26818600	4	0	0	4
chr10_26718600_26720800 chr10_26839400_26840800	7	5	71.4286	7
chr10_26718600_26720800 chr10_27025000_27033200	7	6	85.7143	7
chr10_26718600_26720800 chr10_27070200_27071000	5	4	80	5
chr10_26735600_26737400 chr10_26744400_26747000	3	1	33.3333	3
chr10_26735600_26737400 chr10_26768600_26772400	4	0	0	4
chr10_26735600_26737400 chr10_26775200_26777200	4	0	0	4
chr10_26735600_26737400 chr10_26814600_26818600	4	0	0	4
chr10_26735600_26737400 chr10_26839400_26840800	4	2	50	4
chr10_26735600_26737400 chr10_27025000_27033200	4	4	100	4
chr10_26735600_26737400 chr10_27070200_27071000	4	1	25	4
chr10_26744400_26747000 chr10_26768600_26772400	3	0	0	3
chr10_26744400_26747000 chr10_26775200_26777200	3	0	0	3
chr10_26744400_26747000 chr10_26814600_26818600	3	1	33.3333	3
chr10_26744400_26747000 chr10_26839400_26840800	3	1	33.3333	3
chr10_26744400_26747000 chr10_27025000_27033200	3	0	0	3
chr10_26744400_26747000 chr10_27070200_27071000	3	3	100	3
chr10_26768600_26772400 chr10_26775200_26777200	4	3	75	4
chr10_26768600_26772400 chr10_26814600_26818600	4	1	25	4
chr10_26768600_26772400 chr10_26839400_26840800	6	6	100	6
chr10_26768600_26772400 chr10_27025000_27033200	6	5	83.3333	6
chr10_26768600_26772400 chr10_27070200_27071000	5	5	100	5
chr10_26775200_26777200 chr10_26814600_26818600	4	0	0	4
chr10_26775200_26777200 chr10_26839400_26840800	4	4	100	4
chr10_26775200_26777200 chr10_27025000_27033200	4	3	75	4
chr10_26775200_26777200 chr10_27070200_27071000	4	4	100	4
chr10_26814600_26818600 chr10_26839400_26840800	4	0	0	4
chr10_26814600_26818600 chr10_27025000_27033200	4	3	75	4
chr10_26814600_26818600 chr10_27070200_27071000	4	1	25	4
chr10_26839400_26840800 chr10_27025000_27033200	8	8	100	2023-10-08
chr10_26839400_26840800 chr10_27070200_27071000	6	6	100	6
chr10_27025000_27033200 chr10_27070200_27071000	6	6	100	6
chr10_30744400_30746000 chr10_30782200_30784000	2	1	50	2
chr10_30744400_30746000 chr10_30785400_30787600	1	1	100	1
chr10_30744400_30746000 chr10_30799200_30800400	2	1	50	2
chr10_30744400_30746000 chr10_30993600_30994200	1	0	0	1
chr10_30744400_30746000 chr10_31025200_31027800	2	2	100	2
chr10_30744400_30746000 chr10_31039000_31040800	2	1	50	2
chr10_30744400_30746000 chr10_31072000_31073200	2	0	0	2
chr10_30744400_30746000 chr10_31670200_31673600	2	2	100	2
chr10_30744400_30746000 chr10_31996200_31998800	1	1	100	1
chr10_30744400_30746000 chr10_32604800_32607000	1	1	100	1
chr10_30782200_30784000 chr10_30785400_30787600	1	1	100	1
chr10_30782200_30784000 chr10_30799200_30800400	2	1	50	2
chr10_30782200_30784000 chr10_30993600_30994200	1	0	0	1
chr10_30782200_30784000 chr10_31025200_31027800	2	2	100	2
chr10_30782200_30784000 chr10_31039000_31040800	2	0	0	2
chr10_30782200_30784000 chr10_31072000_31073200	2	2	100	2
chr10_30782200_30784000 chr10_31670200_31673600	2	2	100	2
chr10_30782200_30784000 chr10_31996200_31998800	1	0	0	1
chr10_30782200_30784000 chr10_32604800_32607000	1	0	0	1
chr10_30785400_30787600 chr10_30799200_30800400	1	0	0	1
chr10_30785400_30787600 chr10_30993600_30994200	1	0	0	1
chr10_30785400_30787600 chr10_31025200_31027800	1	0	0	1
chr10_30785400_30787600 chr10_31039000_31040800	1	0	0	1
chr10_30785400_30787600 chr10_31072000_31073200	1	0	0	1
chr10_30785400_30787600 chr10_31670200_31673600	1	1	100	1
chr10_30785400_30787600 chr10_31996200_31998800	1	1	100	1
chr10_30785400_30787600 chr10_32604800_32607000	1	0	0	1
chr10_30799200_30800400 chr10_30993600_30994200	1	0	0	1
chr10_30799200_30800400 chr10_31025200_31027800	2	2	100	2
chr10_30799200_30800400 chr10_31039000_31040800	2	2	100	2
chr10_30799200_30800400 chr10_31072000_31073200	2	0	0	2
chr10_30799200_30800400 chr10_31670200_31673600	2	2	100	2
chr10_30799200_30800400 chr10_31996200_31998800	1	1	100	1
chr10_30799200_30800400 chr10_32604800_32607000	1	0	0	1
chr10_30993600_30994200 chr10_31025200_31027800	1	0	0	1
chr10_30993600_30994200 chr10_31039000_31040800	1	1	100	1
chr10_30993600_30994200 chr10_31072000_31073200	1	0	0	1
chr10_30993600_30994200 chr10_31670200_31673600	1	0	0	1
chr10_30993600_30994200 chr10_31996200_31998800	1	0	0	1
chr10_30993600_30994200 chr10_32604800_32607000	1	0	0	1
chr10_31025200_31027800 chr10_31039000_31040800	2	2	100	2
chr10_31025200_31027800 chr10_31072000_31073200	3	1	33.3333	3
chr10_31025200_31027800 chr10_31670200_31673600	3	3	100	3
chr10_31025200_31027800 chr10_31996200_31998800	2	2	100	2
chr10_31025200_31027800 chr10_32604800_32607000	1	1	100	1
chr10_31039000_31040800 chr10_31072000_31073200	2	0	0	2
chr10_31039000_31040800 chr10_31670200_31673600	2	2	100	2
chr10_31039000_31040800 chr10_31996200_31998800	1	0	0	1
chr10_31039000_31040800 chr10_32604800_32607000	1	0	0	1
chr10_31072000_31073200 chr10_31670200_31673600	2	2	100	2
chr10_31072000_31073200 chr10_31996200_31998800	1	0	0	1
chr10_31072000_31073200 chr10_32604800_32607000	1	0	0	1
chr10_3113400_3115400 chr10_3526200_3527000	1	0	0	1
chr10_3113400_3115400 chr10_3800000_3801000	1	0	0	1
chr10_3113400_3115400 chr10_3820200_3824200	1	1	100	1
chr10_3113400_3115400 chr10_3846400_3848800	1	1	100	1
chr10_3113400_3115400 chr10_3851800_3853400	1	0	0	1
chr10_3113400_3115400 chr10_3853800_3854600	1	1	100	1
chr10_3113400_3115400 chr10_3877600_3879400	1	1	100	1
chr10_3113400_3115400 chr10_3892600_3895400	1	0	0	1
chr10_3113400_3115400 chr10_3915400_3920200	1	0	0	1
chr10_3113400_3115400 chr10_3943400_3945400	1	1	100	1
chr10_31670200_31673600 chr10_31996200_31998800	5	5	100	5
chr10_31670200_31673600 chr10_32604800_32607000	3	3	100	3
chr10_31670200_31673600 chr10_32614200_32621600	3	3	100	3
chr10_31996200_31998800 chr10_32604800_32607000	3	2	66.6667	3
chr10_31996200_31998800 chr10_32614200_32621600	3	3	100	3
chr10_3211400_3212400 chr10_3800000_3801000	1	0	0	1
chr10_3211400_3212400 chr10_3820200_3824200	1	0	0	1
chr10_3211400_3212400 chr10_3846400_3848800	1	1	100	1
chr10_3211400_3212400 chr10_3851800_3853400	1	0	0	1
chr10_3211400_3212400 chr10_3853800_3854600	1	0	0	1
chr10_3211400_3212400 chr10_3892600_3895400	1	0	0	1
chr10_3211400_3212400 chr10_3915400_3920200	1	1	100	1
chr10_32604800_32607000 chr10_32614200_32621600	3	3	100	3
chr10_34826400_34827200 chr10_35437800_35441400	3	3	100	3
chr10_34826400_34827200 chr10_35740000_35741000	1	0	0	1
chr10_3526200_3527000 chr10_3800000_3801000	1	0	0	1
chr10_3526200_3527000 chr10_3820200_3824200	1	1	100	1
chr10_3526200_3527000 chr10_3846400_3848800	1	0	0	1
chr10_3526200_3527000 chr10_3851800_3853400	1	0	0	1
chr10_3526200_3527000 chr10_3853800_3854600	1	0	0	1
chr10_3526200_3527000 chr10_3877600_3879400	1	0	0	1
chr10_3526200_3527000 chr10_3892600_3895400	1	1	100	1
chr10_3526200_3527000 chr10_3915400_3920200	1	1	100	1
chr10_3526200_3527000 chr10_3943400_3945400	1	0	0	1
chr10_35437800_35441400 chr10_35667600_35668800	1	1	100	1
chr10_35437800_35441400 chr10_35740000_35741000	2	2	100	2
chr10_35667600_35668800 chr10_35740000_35741000	1	1	100	1
chr10_3800000_3801000 chr10_3820200_3824200	2	2	100	2
chr10_3800000_3801000 chr10_3846400_3848800	2	2	100	2
chr10_3800000_3801000 chr10_3851800_3853400	2	2	100	2
chr10_3800000_3801000 chr10_3853800_3854600	2	0	0	2
chr10_3800000_3801000 chr10_3877600_3879400	1	1	100	1
chr10_3800000_3801000 chr10_3892600_3895400	2	2	100	2
chr10_3800000_3801000 chr10_3915400_3920200	2	2	100	2
chr10_3800000_3801000 chr10_3943400_3945400	1	0	0	1
chr10_3820200_3824200 chr10_3846400_3848800	2	2	100	2
chr10_3820200_3824200 chr10_3851800_3853400	2	0	0	2
chr10_3820200_3824200 chr10_3853800_3854600	2	1	50	2
chr10_3820200_3824200 chr10_3877600_3879400	1	1	100	1
chr10_3820200_3824200 chr10_3892600_3895400	2	2	100	2
chr10_3820200_3824200 chr10_3915400_3920200	2	2	100	2
chr10_3820200_3824200 chr10_3943400_3945400	1	1	100	1
chr10_3846400_3848800 chr10_3851800_3853400	3	3	100	3
chr10_3846400_3848800 chr10_3853800_3854600	3	3	100	3
chr10_3846400_3848800 chr10_3877600_3879400	2	2	100	2
chr10_3846400_3848800 chr10_3892600_3895400	3	3	100	3
chr10_3846400_3848800 chr10_3915400_3920200	3	3	100	3
chr10_3846400_3848800 chr10_3943400_3945400	1	1	100	1
chr10_3851800_3853400 chr10_3853800_3854600	3	3	100	3
chr10_3851800_3853400 chr10_3877600_3879400	2	2	100	2
chr10_3851800_3853400 chr10_3892600_3895400	3	3	100	3
chr10_3851800_3853400 chr10_3915400_3920200	3	2	66.6667	3
chr10_3851800_3853400 chr10_3943400_3945400	1	1	100	1
chr10_3853800_3854600 chr10_3877600_3879400	2	1	50	2
chr10_3853800_3854600 chr10_3892600_3895400	3	3	100	3
chr10_3853800_3854600 chr10_3915400_3920200	3	3	100	3
chr10_3853800_3854600 chr10_3943400_3945400	1	1	100	1
chr10_3877600_3879400 chr10_3892600_3895400	2	2	100	2
chr10_3877600_3879400 chr10_3915400_3920200	2	2	100	2
chr10_3877600_3879400 chr10_3943400_3945400	1	0	0	1
chr10_3892600_3895400 chr10_3915400_3920200	3	3	100	3
chr10_3892600_3895400 chr10_3943400_3945400	1	1	100	1
chr10_3915400_3920200 chr10_3943400_3945400	1	1	100	1
chr10_43913200_43914400 chr10_43947200_43949200	2	2	100	2
chr10_43913200_43914400 chr10_44090200_44092000	2	2	100	2
chr10_43947200_43949200 chr10_44090200_44092000	2	1	50	2
chr10_45441400_45442400 chr10_45443000_45445800	1	1	100	1
chr10_45441400_45442400 chr10_45459800_45462800	1	0	0	1
chr10_45441400_45442400 chr10_45468200_45470000	1	1	100	1
chr10_45441400_45442400 chr10_45470400_45472200	1	0	0	1
chr10_45441400_45442400 chr10_45474200_45474800	1	0	0	1
chr10_45441400_45442400 chr10_45915800_45917600	1	0	0	1
chr10_45441400_45442400 chr10_45959800_45960800	1	0	0	1
chr10_45441400_45442400 chr10_45965400_45966200	1	1	100	1
chr10_45443000_45445800 chr10_45459800_45462800	2	1	50	2
chr10_45443000_45445800 chr10_45468200_45470000	2	2	100	2
chr10_45443000_45445800 chr10_45470400_45472200	2	2	100	2
chr10_45443000_45445800 chr10_45474200_45474800	2	0	0	2
chr10_45443000_45445800 chr10_45475800_45476800	1	0	0	1
chr10_45443000_45445800 chr10_45848000_45849000	1	1	100	1
chr10_45443000_45445800 chr10_45915800_45917600	2	1	50	2
chr10_45443000_45445800 chr10_45929200_45930600	1	1	100	1
chr10_45443000_45445800 chr10_45956400_45957600	1	0	0	1
chr10_45443000_45445800 chr10_45959800_45960800	2	2	100	2
chr10_45443000_45445800 chr10_45965400_45966200	1	0	0	1
chr10_45459800_45462800 chr10_45468200_45470000	4	4	100	4
chr10_45459800_45462800 chr10_45470400_45472200	4	4	100	4
chr10_45459800_45462800 chr10_45474200_45474800	3	3	100	3
chr10_45459800_45462800 chr10_45475800_45476800	1	1	100	1
chr10_45459800_45462800 chr10_45848000_45849000	3	3	100	3
chr10_45459800_45462800 chr10_45915800_45917600	4	2	50	4
chr10_45459800_45462800 chr10_45929200_45930600	3	3	100	3
chr10_45459800_45462800 chr10_45956400_45957600	3	2	66.6667	3
chr10_45459800_45462800 chr10_45959800_45960800	3	0	0	3
chr10_45459800_45462800 chr10_45965400_45966200	1	0	0	1
chr10_45468200_45470000 chr10_45470400_45472200	5	5	100	5
chr10_45468200_45470000 chr10_45474200_45474800	3	3	100	3
chr10_45468200_45470000 chr10_45475800_45476800	1	1	100	1
chr10_45468200_45470000 chr10_45848000_45849000	3	3	100	3
chr10_45468200_45470000 chr10_45915800_45917600	5	4	80	5
chr10_45468200_45470000 chr10_45929200_45930600	3	3	100	3
chr10_45468200_45470000 chr10_45956400_45957600	3	3	100	3
chr10_45468200_45470000 chr10_45959800_45960800	3	3	100	3
chr10_45468200_45470000 chr10_45965400_45966200	2	1	50	2
chr10_45470400_45472200 chr10_45474200_45474800	3	3	100	3
chr10_45470400_45472200 chr10_45475800_45476800	1	1	100	1
chr10_45470400_45472200 chr10_45848000_45849000	3	3	100	3
chr10_45470400_45472200 chr10_45915800_45917600	5	5	100	5
chr10_45470400_45472200 chr10_45929200_45930600	3	3	100	3
chr10_45470400_45472200 chr10_45956400_45957600	4	4	100	4
chr10_45470400_45472200 chr10_45959800_45960800	3	3	100	3
chr10_45470400_45472200 chr10_45965400_45966200	2	2	100	2
chr10_45474200_45474800 chr10_45475800_45476800	1	0	0	1
chr10_45474200_45474800 chr10_45848000_45849000	2	0	0	2
chr10_45474200_45474800 chr10_45915800_45917600	3	2	66.6667	3
chr10_45474200_45474800 chr10_45929200_45930600	2	2	100	2
chr10_45474200_45474800 chr10_45956400_45957600	2	2	100	2
chr10_45474200_45474800 chr10_45959800_45960800	3	2	66.6667	3
chr10_45474200_45474800 chr10_45965400_45966200	1	0	0	1
chr10_45475800_45476800 chr10_45848000_45849000	1	1	100	1
chr10_45475800_45476800 chr10_45915800_45917600	1	1	100	1
chr10_45475800_45476800 chr10_45929200_45930600	1	1	100	1
chr10_45475800_45476800 chr10_45956400_45957600	1	0	0	1
chr10_45475800_45476800 chr10_45959800_45960800	1	0	0	1
chr10_45848000_45849000 chr10_45915800_45917600	3	3	100	3
chr10_45848000_45849000 chr10_45929200_45930600	3	3	100	3
chr10_45848000_45849000 chr10_45956400_45957600	3	3	100	3
chr10_45848000_45849000 chr10_45959800_45960800	2	2	100	2
chr10_45915800_45917600 chr10_45929200_45930600	3	3	100	3
chr10_45915800_45917600 chr10_45956400_45957600	3	3	100	3
chr10_45915800_45917600 chr10_45959800_45960800	3	2	66.6667	3
chr10_45915800_45917600 chr10_45965400_45966200	2	0	0	2
chr10_45929200_45930600 chr10_45956400_45957600	3	3	100	3
chr10_45929200_45930600 chr10_45959800_45960800	2	1	50	2
chr10_45956400_45957600 chr10_45959800_45960800	2	2	100	2
chr10_45959800_45960800 chr10_45965400_45966200	1	1	100	1
chr10_49485200_49491800 chr10_49493000_49494200	4	4	100	4
chr10_49485200_49491800 chr10_49495400_49496800	4	3	75	4
chr10_49485200_49491800 chr10_49822000_49823800	3	2	66.6667	3
chr10_49485200_49491800 chr10_49841200_49843800	4	4	100	4
chr10_49485200_49491800 chr10_49847000_49848000	1	0	0	1
chr10_49485200_49491800 chr10_49891400_49892400	2	2	100	2
chr10_49485200_49491800 chr10_49966200_49969000	3	3	100	3
chr10_49485200_49491800 chr10_49971400_49974400	1	0	0	1
chr10_49485200_49491800 chr10_50011000_50013400	2	0	0	2
chr10_49485200_49491800 chr10_50384800_50386200	4	4	100	4
chr10_49485200_49491800 chr10_50398600_50399200	3	3	100	3
chr10_49485200_49491800 chr10_50742200_50745000	2	2	100	2
chr10_49493000_49494200 chr10_49495400_49496800	4	3	75	4
chr10_49493000_49494200 chr10_49822000_49823800	3	2	66.6667	3
chr10_49493000_49494200 chr10_49841200_49843800	4	4	100	4
chr10_49493000_49494200 chr10_49847000_49848000	1	0	0	1
chr10_49493000_49494200 chr10_49891400_49892400	2	0	0	2
chr10_49493000_49494200 chr10_49966200_49969000	3	3	100	3
chr10_49493000_49494200 chr10_49971400_49974400	1	0	0	1
chr10_49493000_49494200 chr10_50011000_50013400	2	1	50	2
chr10_49493000_49494200 chr10_50384800_50386200	4	2	50	4
chr10_49493000_49494200 chr10_50398600_50399200	3	3	100	3
chr10_49493000_49494200 chr10_50742200_50745000	2	2	100	2
chr10_49495400_49496800 chr10_49822000_49823800	3	0	0	3
chr10_49495400_49496800 chr10_49841200_49843800	4	4	100	4
chr10_49495400_49496800 chr10_49847000_49848000	1	0	0	1
chr10_49495400_49496800 chr10_49891400_49892400	2	1	50	2
chr10_49495400_49496800 chr10_49966200_49969000	3	2	66.6667	3
chr10_49495400_49496800 chr10_49971400_49974400	1	0	0	1
chr10_49495400_49496800 chr10_50011000_50013400	2	0	0	2
chr10_49495400_49496800 chr10_50384800_50386200	4	4	100	4
chr10_49495400_49496800 chr10_50398600_50399200	3	0	0	3
chr10_49495400_49496800 chr10_50742200_50745000	2	0	0	2
chr10_49822000_49823800 chr10_49841200_49843800	3	3	100	3
chr10_49822000_49823800 chr10_49847000_49848000	1	0	0	1
chr10_49822000_49823800 chr10_49891400_49892400	2	1	50	2
chr10_49822000_49823800 chr10_49966200_49969000	3	0	0	3
chr10_49822000_49823800 chr10_50011000_50013400	2	1	50	2
chr10_49822000_49823800 chr10_50384800_50386200	3	1	33.3333	3
chr10_49822000_49823800 chr10_50398600_50399200	3	2	66.6667	3
chr10_49822000_49823800 chr10_50742200_50745000	2	0	0	2
chr10_49841200_49843800 chr10_49847000_49848000	1	0	0	1
chr10_49841200_49843800 chr10_49891400_49892400	2	2	100	2
chr10_49841200_49843800 chr10_49966200_49969000	3	3	100	3
chr10_49841200_49843800 chr10_49971400_49974400	1	1	100	1
chr10_49841200_49843800 chr10_50011000_50013400	2	2	100	2
chr10_49841200_49843800 chr10_50384800_50386200	4	3	75	4
chr10_49841200_49843800 chr10_50398600_50399200	3	3	100	3
chr10_49841200_49843800 chr10_50742200_50745000	2	2	100	2
chr10_49847000_49848000 chr10_49891400_49892400	1	0	0	1
chr10_49847000_49848000 chr10_49966200_49969000	1	1	100	1
chr10_49847000_49848000 chr10_50011000_50013400	1	0	0	1
chr10_49847000_49848000 chr10_50384800_50386200	1	0	0	1
chr10_49847000_49848000 chr10_50398600_50399200	1	0	0	1
chr10_49847000_49848000 chr10_50742200_50745000	1	1	100	1
chr10_49891400_49892400 chr10_49966200_49969000	2	0	0	2
chr10_49891400_49892400 chr10_50011000_50013400	1	0	0	1
chr10_49891400_49892400 chr10_50384800_50386200	2	0	0	2
chr10_49891400_49892400 chr10_50398600_50399200	2	0	0	2
chr10_49891400_49892400 chr10_50742200_50745000	1	0	0	1
chr10_49966200_49969000 chr10_50011000_50013400	2	0	0	2
chr10_49966200_49969000 chr10_50384800_50386200	3	3	100	3
chr10_49966200_49969000 chr10_50398600_50399200	3	2	66.6667	3
chr10_49966200_49969000 chr10_50742200_50745000	2	0	0	2
chr10_49971400_49974400 chr10_50384800_50386200	1	0	0	1
chr10_50011000_50013400 chr10_50384800_50386200	2	1	50	2
chr10_50011000_50013400 chr10_50398600_50399200	2	0	0	2
chr10_50011000_50013400 chr10_50742200_50745000	2	2	100	2
chr10_50384800_50386200 chr10_50398600_50399200	3	3	100	3
chr10_50384800_50386200 chr10_50742200_50745000	2	0	0	2
chr10_50398600_50399200 chr10_50742200_50745000	2	2	100	2
chr10_50742200_50745000 chr10_52106400_52108400	1	0	0	1
chr10_50742200_50745000 chr10_52191600_52192800	1	1	100	1
chr10_50742200_50745000 chr10_52255800_52258600	1	1	100	1
chr10_50742200_50745000 chr10_52267400_52269200	1	0	0	1
chr10_50742200_50745000 chr10_52270600_52273400	1	1	100	1
chr10_50742200_50745000 chr10_52299800_52301000	1	1	100	1
chr10_51573400_51577200 chr10_52106400_52108400	1	1	100	1
chr10_51573400_51577200 chr10_52121400_52123000	1	0	0	1
chr10_51573400_51577200 chr10_52191600_52192800	1	0	0	1
chr10_51573400_51577200 chr10_52229200_52231600	1	0	0	1
chr10_51573400_51577200 chr10_52255800_52258600	1	1	100	1
chr10_51573400_51577200 chr10_52267400_52269200	1	0	0	1
chr10_51573400_51577200 chr10_52270600_52273400	1	0	0	1
chr10_52106400_52108400 chr10_52121400_52123000	1	0	0	1
chr10_52106400_52108400 chr10_52191600_52192800	2	2	100	2
chr10_52106400_52108400 chr10_52229200_52231600	1	0	0	1
chr10_52106400_52108400 chr10_52255800_52258600	2	2	100	2
chr10_52106400_52108400 chr10_52267400_52269200	2	2	100	2
chr10_52106400_52108400 chr10_52270600_52273400	2	2	100	2
chr10_52106400_52108400 chr10_52299800_52301000	1	1	100	1
chr10_52121400_52123000 chr10_52191600_52192800	1	0	0	1
chr10_52121400_52123000 chr10_52229200_52231600	1	0	0	1
chr10_52121400_52123000 chr10_52255800_52258600	1	0	0	1
chr10_52121400_52123000 chr10_52267400_52269200	1	1	100	1
chr10_52121400_52123000 chr10_52270600_52273400	1	0	0	1
chr10_52191600_52192800 chr10_52229200_52231600	1	0	0	1
chr10_52191600_52192800 chr10_52255800_52258600	2	1	50	2
chr10_52191600_52192800 chr10_52267400_52269200	2	0	0	2
chr10_52191600_52192800 chr10_52270600_52273400	2	2	100	2
chr10_52191600_52192800 chr10_52299800_52301000	1	1	100	1
chr10_52229200_52231600 chr10_52255800_52258600	1	1	100	1
chr10_52229200_52231600 chr10_52267400_52269200	1	1	100	1
chr10_52229200_52231600 chr10_52270600_52273400	1	0	0	1
chr10_52255800_52258600 chr10_52267400_52269200	2	2	100	2
chr10_52255800_52258600 chr10_52270600_52273400	2	2	100	2
chr10_52255800_52258600 chr10_52299800_52301000	1	1	100	1
chr10_52267400_52269200 chr10_52270600_52273400	3	3	100	3
chr10_52267400_52269200 chr10_52299800_52301000	1	1	100	1
chr10_52267400_52269200 chr10_52407800_52409200	1	0	0	1
chr10_52270600_52273400 chr10_52299800_52301000	1	1	100	1
chr10_5859400_5859800 chr10_5894200_5895600	1	0	0	1
chr10_5859400_5859800 chr10_5904000_5904600	1	0	0	1
chr10_5859400_5859800 chr10_5945600_5949000	1	0	0	1
chr10_5859400_5859800 chr10_6093000_6093400	1	1	100	1
chr10_5859400_5859800 chr10_6336800_6338800	1	0	0	1
chr10_5882800_5883200 chr10_5887000_5888600	1	0	0	1
chr10_5882800_5883200 chr10_5894200_5895600	1	0	0	1
chr10_5882800_5883200 chr10_5904000_5904600	1	0	0	1
chr10_5882800_5883200 chr10_5945600_5949000	1	0	0	1
chr10_5882800_5883200 chr10_6093000_6093400	1	1	100	1
chr10_5882800_5883200 chr10_6336800_6338800	1	0	0	1
chr10_5887000_5888600 chr10_5894200_5895600	2	2	100	2
chr10_5887000_5888600 chr10_5904000_5904600	2	2	100	2
chr10_5887000_5888600 chr10_5945600_5949000	2	0	0	2
chr10_5887000_5888600 chr10_6093000_6093400	2	2	100	2
chr10_5887000_5888600 chr10_6336800_6338800	1	1	100	1
chr10_5894200_5895600 chr10_5904000_5904600	4	4	100	4
chr10_5894200_5895600 chr10_5945600_5949000	4	0	0	4
chr10_5894200_5895600 chr10_6093000_6093400	4	4	100	4
chr10_5894200_5895600 chr10_6336800_6338800	3	3	100	3
chr10_5894200_5895600 chr10_6968200_6969800	1	1	100	1
chr10_5904000_5904600 chr10_5945600_5949000	4	0	0	4
chr10_5904000_5904600 chr10_6093000_6093400	5	5	100	5
chr10_5904000_5904600 chr10_6336800_6338800	3	3	100	3
chr10_5904000_5904600 chr10_6968200_6969800	1	0	0	1
chr10_5945600_5949000 chr10_6093000_6093400	4	3	75	4
chr10_5945600_5949000 chr10_6336800_6338800	3	1	33.3333	3
chr10_5945600_5949000 chr10_6968200_6969800	1	0	0	1
chr10_6093000_6093400 chr10_6336800_6338800	3	3	100	3
chr10_6093000_6093400 chr10_6968200_6969800	1	1	100	1
chr10_61640600_61641800 chr10_61644800_61645600	1	1	100	1
chr10_61640600_61641800 chr10_61833200_61835000	1	1	100	1
chr10_61640600_61641800 chr10_62111400_62112600	1	0	0	1
chr10_61644800_61645600 chr10_61833200_61835000	2	1	50	2
chr10_61644800_61645600 chr10_62111400_62112600	2	0	0	2
chr10_61833200_61835000 chr10_62111400_62112600	2	1	50	2
chr10_6336800_6338800 chr10_6968200_6969800	1	1	100	1
chr10_63703200_63706200 chr10_63719400_63726600	1	0	0	1
chr10_63703200_63706200 chr10_63734200_63736600	1	0	0	1
chr10_63703200_63706200 chr10_63744400_63748000	1	1	100	1
chr10_63703200_63706200 chr10_63760000_63762800	1	1	100	1
chr10_63703200_63706200 chr10_63802800_63805600	1	0	0	1
chr10_63703200_63706200 chr10_63806000_63806600	1	0	0	1
chr10_63703200_63706200 chr10_64286400_64289000	1	0	0	1
chr10_63703200_63706200 chr10_64391200_64393000	1	0	0	1
chr10_63703200_63706200 chr10_64397000_64399000	1	1	100	1
chr10_63703200_63706200 chr10_64412400_64414200	1	0	0	1
chr10_63703200_63706200 chr10_64415200_64416000	1	0	0	1
chr10_63703200_63706200 chr10_64440600_64442200	1	1	100	1
chr10_63703200_63706200 chr10_64492000_64496600	1	1	100	1
chr10_63703200_63706200 chr10_64538400_64539800	1	0	0	1
chr10_63703200_63706200 chr10_64612400_64613000	1	0	0	1
chr10_63719400_63726600 chr10_63734200_63736600	1	0	0	1
chr10_63719400_63726600 chr10_63744400_63748000	1	1	100	1
chr10_63719400_63726600 chr10_63760000_63762800	1	1	100	1
chr10_63719400_63726600 chr10_63802800_63805600	1	1	100	1
chr10_63719400_63726600 chr10_63806000_63806600	1	0	0	1
chr10_63719400_63726600 chr10_64286400_64289000	1	1	100	1
chr10_63719400_63726600 chr10_64391200_64393000	1	1	100	1
chr10_63719400_63726600 chr10_64397000_64399000	1	1	100	1
chr10_63719400_63726600 chr10_64412400_64414200	1	1	100	1
chr10_63719400_63726600 chr10_64415200_64416000	1	0	0	1
chr10_63719400_63726600 chr10_64440600_64442200	1	1	100	1
chr10_63719400_63726600 chr10_64492000_64496600	1	1	100	1
chr10_63719400_63726600 chr10_64538400_64539800	1	1	100	1
chr10_63719400_63726600 chr10_64612400_64613000	1	0	0	1
chr10_63734200_63736600 chr10_63744400_63748000	1	0	0	1
chr10_63734200_63736600 chr10_63760000_63762800	1	1	100	1
chr10_63734200_63736600 chr10_63802800_63805600	1	0	0	1
chr10_63734200_63736600 chr10_63806000_63806600	1	0	0	1
chr10_63734200_63736600 chr10_64286400_64289000	1	0	0	1
chr10_63734200_63736600 chr10_64391200_64393000	1	0	0	1
chr10_63734200_63736600 chr10_64397000_64399000	1	1	100	1
chr10_63734200_63736600 chr10_64412400_64414200	1	1	100	1
chr10_63734200_63736600 chr10_64415200_64416000	1	0	0	1
chr10_63734200_63736600 chr10_64440600_64442200	1	0	0	1
chr10_63734200_63736600 chr10_64492000_64496600	1	0	0	1
chr10_63734200_63736600 chr10_64538400_64539800	1	0	0	1
chr10_63734200_63736600 chr10_64612400_64613000	1	1	100	1
chr10_63744400_63748000 chr10_63760000_63762800	1	1	100	1
chr10_63744400_63748000 chr10_63802800_63805600	1	0	0	1
chr10_63744400_63748000 chr10_63806000_63806600	1	1	100	1
chr10_63744400_63748000 chr10_64286400_64289000	1	1	100	1
chr10_63744400_63748000 chr10_64391200_64393000	1	1	100	1
chr10_63744400_63748000 chr10_64397000_64399000	1	1	100	1
chr10_63744400_63748000 chr10_64412400_64414200	1	1	100	1
chr10_63744400_63748000 chr10_64415200_64416000	1	1	100	1
chr10_63744400_63748000 chr10_64440600_64442200	1	1	100	1
chr10_63744400_63748000 chr10_64492000_64496600	1	1	100	1
chr10_63744400_63748000 chr10_64538400_64539800	1	1	100	1
chr10_63744400_63748000 chr10_64612400_64613000	1	1	100	1
chr10_63760000_63762800 chr10_63802800_63805600	1	0	0	1
chr10_63760000_63762800 chr10_63806000_63806600	1	1	100	1
chr10_63760000_63762800 chr10_64286400_64289000	1	1	100	1
chr10_63760000_63762800 chr10_64391200_64393000	1	0	0	1
chr10_63760000_63762800 chr10_64397000_64399000	1	1	100	1
chr10_63760000_63762800 chr10_64412400_64414200	1	1	100	1
chr10_63760000_63762800 chr10_64415200_64416000	1	1	100	1
chr10_63760000_63762800 chr10_64440600_64442200	1	1	100	1
chr10_63760000_63762800 chr10_64492000_64496600	1	1	100	1
chr10_63760000_63762800 chr10_64538400_64539800	1	0	0	1
chr10_63760000_63762800 chr10_64612400_64613000	1	0	0	1
chr10_63802800_63805600 chr10_63806000_63806600	1	0	0	1
chr10_63802800_63805600 chr10_64286400_64289000	1	0	0	1
chr10_63802800_63805600 chr10_64391200_64393000	1	0	0	1
chr10_63802800_63805600 chr10_64397000_64399000	1	0	0	1
chr10_63802800_63805600 chr10_64412400_64414200	1	0	0	1
chr10_63802800_63805600 chr10_64415200_64416000	1	0	0	1
chr10_63802800_63805600 chr10_64440600_64442200	1	0	0	1
chr10_63802800_63805600 chr10_64492000_64496600	1	1	100	1
chr10_63802800_63805600 chr10_64538400_64539800	1	0	0	1
chr10_63802800_63805600 chr10_64612400_64613000	1	0	0	1
chr10_63806000_63806600 chr10_64286400_64289000	1	1	100	1
chr10_63806000_63806600 chr10_64391200_64393000	1	1	100	1
chr10_63806000_63806600 chr10_64397000_64399000	1	0	0	1
chr10_63806000_63806600 chr10_64412400_64414200	1	1	100	1
chr10_63806000_63806600 chr10_64415200_64416000	1	1	100	1
chr10_63806000_63806600 chr10_64440600_64442200	1	0	0	1
chr10_63806000_63806600 chr10_64492000_64496600	1	0	0	1
chr10_63806000_63806600 chr10_64538400_64539800	1	0	0	1
chr10_63806000_63806600 chr10_64612400_64613000	1	0	0	1
chr10_64286400_64289000 chr10_64391200_64393000	3	3	100	3
chr10_64286400_64289000 chr10_64397000_64399000	3	3	100	3
chr10_64286400_64289000 chr10_64412400_64414200	4	4	100	4
chr10_64286400_64289000 chr10_64415200_64416000	3	3	100	3
chr10_64286400_64289000 chr10_64440600_64442200	3	3	100	3
chr10_64286400_64289000 chr10_64492000_64496600	3	3	100	3
chr10_64286400_64289000 chr10_64538400_64539800	3	2	66.6667	3
chr10_64286400_64289000 chr10_64612400_64613000	1	1	100	1
chr10_64286400_64289000 chr10_64933200_64934400	1	1	100	1
chr10_64286400_64289000 chr10_65020200_65020600	1	1	100	1
chr10_64286400_64289000 chr10_65136600_65137600	1	0	0	1
chr10_64391200_64393000 chr10_64397000_64399000	3	3	100	3
chr10_64391200_64393000 chr10_64412400_64414200	3	3	100	3
chr10_64391200_64393000 chr10_64415200_64416000	3	3	100	3
chr10_64391200_64393000 chr10_64440600_64442200	3	3	100	3
chr10_64391200_64393000 chr10_64492000_64496600	3	3	100	3
chr10_64391200_64393000 chr10_64538400_64539800	3	0	0	3
chr10_64391200_64393000 chr10_64612400_64613000	1	0	0	1
chr10_64391200_64393000 chr10_64933200_64934400	1	0	0	1
chr10_64391200_64393000 chr10_65136600_65137600	1	1	100	1
chr10_64397000_64399000 chr10_64412400_64414200	3	3	100	3
chr10_64397000_64399000 chr10_64415200_64416000	3	3	100	3
chr10_64397000_64399000 chr10_64440600_64442200	3	3	100	3
chr10_64397000_64399000 chr10_64492000_64496600	3	3	100	3
chr10_64397000_64399000 chr10_64538400_64539800	3	2	66.6667	3
chr10_64397000_64399000 chr10_64612400_64613000	1	1	100	1
chr10_64397000_64399000 chr10_64933200_64934400	1	1	100	1
chr10_64397000_64399000 chr10_65136600_65137600	1	0	0	1
chr10_64412400_64414200 chr10_64415200_64416000	3	3	100	3
chr10_64412400_64414200 chr10_64440600_64442200	3	3	100	3
chr10_64412400_64414200 chr10_64492000_64496600	3	3	100	3
chr10_64412400_64414200 chr10_64538400_64539800	3	3	100	3
chr10_64412400_64414200 chr10_64612400_64613000	1	0	0	1
chr10_64412400_64414200 chr10_64933200_64934400	1	1	100	1
chr10_64412400_64414200 chr10_65136600_65137600	1	1	100	1
chr10_64415200_64416000 chr10_64440600_64442200	3	3	100	3
chr10_64415200_64416000 chr10_64492000_64496600	3	3	100	3
chr10_64415200_64416000 chr10_64538400_64539800	3	3	100	3
chr10_64415200_64416000 chr10_64612400_64613000	1	0	0	1
chr10_64415200_64416000 chr10_64933200_64934400	1	0	0	1
chr10_64415200_64416000 chr10_65136600_65137600	1	0	0	1
chr10_64440600_64442200 chr10_64492000_64496600	3	3	100	3
chr10_64440600_64442200 chr10_64538400_64539800	3	3	100	3
chr10_64440600_64442200 chr10_64612400_64613000	1	0	0	1
chr10_64440600_64442200 chr10_64933200_64934400	1	0	0	1
chr10_64440600_64442200 chr10_65136600_65137600	1	0	0	1
chr10_64492000_64496600 chr10_64538400_64539800	3	3	100	3
chr10_64492000_64496600 chr10_64612400_64613000	1	0	0	1
chr10_64492000_64496600 chr10_64933200_64934400	1	1	100	1
chr10_64492000_64496600 chr10_65136600_65137600	1	0	0	1
chr10_64538400_64539800 chr10_64612400_64613000	1	1	100	1
chr10_64538400_64539800 chr10_64933200_64934400	1	0	0	1
chr10_64538400_64539800 chr10_65136600_65137600	1	0	0	1
chr10_64933200_64934400 chr10_65136600_65137600	1	0	0	1
chr10_69529800_69533400 chr10_70073400_70075200	4	4	100	4
chr10_69529800_69533400 chr10_70757600_70758000	2	2	100	2
chr10_69529800_69533400 chr10_70803400_70808200	5	5	100	5
chr10_69529800_69533400 chr10_70810600_70818000	5	4	80	5
chr10_69529800_69533400 chr10_70824600_70826600	5	5	100	5
chr10_69529800_69533400 chr10_70981600_70982200	2	2	100	2
chr10_69529800_69533400 chr10_70988200_70989400	3	3	100	3
chr10_6968200_6969800 chr10_6970200_6971200	3	3	100	3
chr10_6968200_6969800 chr10_7379200_7380200	1	0	0	1
chr10_6968200_6969800 chr10_7486600_7488400	2	0	0	2
chr10_6968200_6969800 chr10_7514000_7518800	3	1	33.3333	3
chr10_6968200_6969800 chr10_7525600_7526800	3	1	33.3333	3
chr10_6968200_6969800 chr10_7533400_7535200	1	0	0	1
chr10_6970200_6971200 chr10_7379200_7380200	1	0	0	1
chr10_6970200_6971200 chr10_7486600_7488400	2	0	0	2
chr10_6970200_6971200 chr10_7514000_7518800	3	0	0	3
chr10_6970200_6971200 chr10_7525600_7526800	3	0	0	3
chr10_6970200_6971200 chr10_7533400_7535200	1	0	0	1
chr10_70073400_70075200 chr10_70757600_70758000	4	0	0	4
chr10_70073400_70075200 chr10_70803400_70808200	6	5	83.3333	6
chr10_70073400_70075200 chr10_70810600_70818000	6	6	100	6
chr10_70073400_70075200 chr10_70824600_70826600	6	5	83.3333	6
chr10_70073400_70075200 chr10_70857400_70862000	1	1	100	1
chr10_70073400_70075200 chr10_70981600_70982200	5	1	20	5
chr10_70073400_70075200 chr10_70988200_70989400	5	3	60	5
chr10_70073400_70075200 chr10_71867000_71868400	1	1	100	1
chr10_70757600_70758000 chr10_70803400_70808200	5	2	40	5
chr10_70757600_70758000 chr10_70810600_70818000	5	1	20	5
chr10_70757600_70758000 chr10_70824600_70826600	4	2	50	4
chr10_70757600_70758000 chr10_70857400_70862000	1	0	0	1
chr10_70757600_70758000 chr10_70981600_70982200	3	0	0	3
chr10_70757600_70758000 chr10_70988200_70989400	3	1	33.3333	3
chr10_70803400_70808200 chr10_70810600_70818000	14	14	100	10-15
chr10_70803400_70808200 chr10_70824600_70826600	12	12	100	10-15
chr10_70803400_70808200 chr10_70857400_70862000	1	0	0	1
chr10_70803400_70808200 chr10_70981600_70982200	7	2	28.5714	7
chr10_70803400_70808200 chr10_70988200_70989400	8	8	100	2023-10-08
chr10_70803400_70808200 chr10_71867000_71868400	1	0	0	1
chr10_70803400_70808200 chr10_71921600_71923000	1	0	0	1
chr10_70810600_70818000 chr10_70824600_70826600	12	12	100	10-15
chr10_70810600_70818000 chr10_70857400_70862000	1	0	0	1
chr10_70810600_70818000 chr10_70981600_70982200	7	7	100	7
chr10_70810600_70818000 chr10_70988200_70989400	8	8	100	2023-10-08
chr10_70810600_70818000 chr10_71867000_71868400	1	1	100	1
chr10_70810600_70818000 chr10_71921600_71923000	1	1	100	1
chr10_70824600_70826600 chr10_70857400_70862000	1	0	0	1
chr10_70824600_70826600 chr10_70981600_70982200	7	7	100	7
chr10_70824600_70826600 chr10_70988200_70989400	8	6	75	2023-10-08
chr10_70824600_70826600 chr10_71867000_71868400	1	1	100	1
chr10_70824600_70826600 chr10_71921600_71923000	1	0	0	1
chr10_70857400_70862000 chr10_70981600_70982200	1	0	0	1
chr10_70857400_70862000 chr10_70988200_70989400	1	0	0	1
chr10_70981600_70982200 chr10_70988200_70989400	7	6	85.7143	7
chr10_70981600_70982200 chr10_71867000_71868400	1	1	100	1
chr10_70981600_70982200 chr10_71921600_71923000	1	0	0	1
chr10_70988200_70989400 chr10_71867000_71868400	1	1	100	1
chr10_70988200_70989400 chr10_71921600_71923000	1	1	100	1
chr10_70988200_70989400 chr10_72032800_72033200	1	1	100	1
chr10_70988200_70989400 chr10_72252600_72255400	1	1	100	1
chr10_70988200_70989400 chr10_72335600_72336200	1	1	100	1
chr10_70988200_70989400 chr10_72336800_72340000	1	1	100	1
chr10_71867000_71868400 chr10_71921600_71923000	1	1	100	1
chr10_71867000_71868400 chr10_72032800_72033200	1	0	0	1
chr10_71867000_71868400 chr10_72252600_72255400	1	1	100	1
chr10_71867000_71868400 chr10_72335600_72336200	1	1	100	1
chr10_71867000_71868400 chr10_72336800_72340000	1	1	100	1
chr10_71921600_71923000 chr10_72032800_72033200	1	0	0	1
chr10_71921600_71923000 chr10_72252600_72255400	1	0	0	1
chr10_71921600_71923000 chr10_72335600_72336200	1	0	0	1
chr10_71921600_71923000 chr10_72336800_72340000	1	1	100	1
chr10_72032800_72033200 chr10_72252600_72255400	2	2	100	2
chr10_72032800_72033200 chr10_72335600_72336200	2	1	50	2
chr10_72032800_72033200 chr10_72336800_72340000	2	2	100	2
chr10_72252600_72255400 chr10_72335600_72336200	2	1	50	2
chr10_72252600_72255400 chr10_72336800_72340000	3	3	100	3
chr10_72335600_72336200 chr10_72336800_72340000	2	2	100	2
chr10_72335600_72336200 chr10_73117400_73118200	1	0	0	1
chr10_73131000_73134000 chr10_73453400_73455000	3	2	66.6667	3
chr10_73131000_73134000 chr10_73486000_73489000	2	2	100	2
chr10_73131000_73134000 chr10_73506600_73509400	2	2	100	2
chr10_73131000_73134000 chr10_73528200_73530800	3	2	66.6667	3
chr10_73131000_73134000 chr10_73620000_73621000	1	1	100	1
chr10_73131000_73134000 chr10_73631000_73632000	1	0	0	1
chr10_73131000_73134000 chr10_73633200_73634800	2	1	50	2
chr10_73131000_73134000 chr10_73744000_73746200	2	2	100	2
chr10_73131000_73134000 chr10_73891600_73895800	3	2	66.6667	3
chr10_73131000_73134000 chr10_73922200_73924800	2	2	100	2
chr10_73131000_73134000 chr10_73932800_73935600	2	0	0	2
chr10_73131000_73134000 chr10_74008000_74009400	3	3	100	3
chr10_73131000_73134000 chr10_74014400_74017600	2	0	0	2
chr10_73131000_73134000 chr10_74018400_74020800	3	1	33.3333	3
chr10_73131000_73134000 chr10_74057800_74059200	3	3	100	3
chr10_73131000_73134000 chr10_74079400_74081800	3	3	100	3
chr10_73131000_73134000 chr10_74092000_74097200	3	3	100	3
chr10_73131000_73134000 chr10_74104400_74105000	1	0	0	1
chr10_73453400_73455000 chr10_73486000_73489000	5	3	60	5
chr10_73453400_73455000 chr10_73506600_73509400	5	5	100	5
chr10_73453400_73455000 chr10_73528200_73530800	6	6	100	6
chr10_73453400_73455000 chr10_73620000_73621000	1	0	0	1
chr10_73453400_73455000 chr10_73631000_73632000	2	2	100	2
chr10_73453400_73455000 chr10_73633200_73634800	4	4	100	4
chr10_73453400_73455000 chr10_73744000_73746200	4	4	100	4
chr10_73453400_73455000 chr10_73891600_73895800	5	5	100	5
chr10_73453400_73455000 chr10_73922200_73924800	5	2	40	5
chr10_73453400_73455000 chr10_73932800_73935600	4	4	100	4
chr10_73453400_73455000 chr10_74008000_74009400	6	6	100	6
chr10_73453400_73455000 chr10_74014400_74017600	3	2	66.6667	3
chr10_73453400_73455000 chr10_74018400_74020800	5	5	100	5
chr10_73453400_73455000 chr10_74057800_74059200	6	6	100	6
chr10_73453400_73455000 chr10_74079400_74081800	6	6	100	6
chr10_73453400_73455000 chr10_74092000_74097200	6	6	100	6
chr10_73453400_73455000 chr10_74104400_74105000	1	0	0	1
chr10_73486000_73489000 chr10_73506600_73509400	6	6	100	6
chr10_73486000_73489000 chr10_73528200_73530800	6	6	100	6
chr10_73486000_73489000 chr10_73620000_73621000	1	0	0	1
chr10_73486000_73489000 chr10_73631000_73632000	2	2	100	2
chr10_73486000_73489000 chr10_73633200_73634800	4	4	100	4
chr10_73486000_73489000 chr10_73744000_73746200	4	4	100	4
chr10_73486000_73489000 chr10_73891600_73895800	4	4	100	4
chr10_73486000_73489000 chr10_73922200_73924800	5	4	80	5
chr10_73486000_73489000 chr10_73932800_73935600	4	4	100	4
chr10_73486000_73489000 chr10_74008000_74009400	6	6	100	6
chr10_73486000_73489000 chr10_74014400_74017600	3	3	100	3
chr10_73486000_73489000 chr10_74018400_74020800	4	4	100	4
chr10_73486000_73489000 chr10_74057800_74059200	6	5	83.3333	6
chr10_73486000_73489000 chr10_74079400_74081800	7	7	100	7
chr10_73486000_73489000 chr10_74092000_74097200	6	6	100	6
chr10_73486000_73489000 chr10_74104400_74105000	1	0	0	1
chr10_73506600_73509400 chr10_73528200_73530800	6	6	100	6
chr10_73506600_73509400 chr10_73620000_73621000	1	0	0	1
chr10_73506600_73509400 chr10_73631000_73632000	2	1	50	2
chr10_73506600_73509400 chr10_73633200_73634800	4	4	100	4
chr10_73506600_73509400 chr10_73744000_73746200	4	4	100	4
chr10_73506600_73509400 chr10_73891600_73895800	4	4	100	4
chr10_73506600_73509400 chr10_73922200_73924800	5	0	0	5
chr10_73506600_73509400 chr10_73932800_73935600	4	4	100	4
chr10_73506600_73509400 chr10_74008000_74009400	6	5	83.3333	6
chr10_73506600_73509400 chr10_74014400_74017600	3	3	100	3
chr10_73506600_73509400 chr10_74018400_74020800	4	4	100	4
chr10_73506600_73509400 chr10_74057800_74059200	6	6	100	6
chr10_73506600_73509400 chr10_74079400_74081800	6	6	100	6
chr10_73506600_73509400 chr10_74092000_74097200	6	6	100	6
chr10_73506600_73509400 chr10_74104400_74105000	1	0	0	1
chr10_73528200_73530800 chr10_73620000_73621000	1	0	0	1
chr10_73528200_73530800 chr10_73631000_73632000	2	1	50	2
chr10_73528200_73530800 chr10_73633200_73634800	4	3	75	4
chr10_73528200_73530800 chr10_73744000_73746200	4	3	75	4
chr10_73528200_73530800 chr10_73891600_73895800	5	5	100	5
chr10_73528200_73530800 chr10_73922200_73924800	5	5	100	5
chr10_73528200_73530800 chr10_73932800_73935600	4	4	100	4
chr10_73528200_73530800 chr10_74008000_74009400	7	7	100	7
chr10_73528200_73530800 chr10_74014400_74017600	3	3	100	3
chr10_73528200_73530800 chr10_74018400_74020800	5	5	100	5
chr10_73528200_73530800 chr10_74057800_74059200	7	7	100	7
chr10_73528200_73530800 chr10_74079400_74081800	7	7	100	7
chr10_73528200_73530800 chr10_74092000_74097200	7	7	100	7
chr10_73528200_73530800 chr10_74104400_74105000	1	1	100	1
chr10_73620000_73621000 chr10_73631000_73632000	1	0	0	1
chr10_73620000_73621000 chr10_73633200_73634800	1	1	100	1
chr10_73620000_73621000 chr10_73744000_73746200	1	0	0	1
chr10_73620000_73621000 chr10_73891600_73895800	1	0	0	1
chr10_73620000_73621000 chr10_73922200_73924800	1	0	0	1
chr10_73620000_73621000 chr10_73932800_73935600	1	0	0	1
chr10_73620000_73621000 chr10_74008000_74009400	1	0	0	1
chr10_73620000_73621000 chr10_74014400_74017600	1	0	0	1
chr10_73620000_73621000 chr10_74018400_74020800	1	0	0	1
chr10_73620000_73621000 chr10_74057800_74059200	1	1	100	1
chr10_73620000_73621000 chr10_74079400_74081800	1	0	0	1
chr10_73620000_73621000 chr10_74092000_74097200	1	0	0	1
chr10_73631000_73632000 chr10_73633200_73634800	2	1	50	2
chr10_73631000_73632000 chr10_73744000_73746200	2	1	50	2
chr10_73631000_73632000 chr10_73891600_73895800	2	2	100	2
chr10_73631000_73632000 chr10_73922200_73924800	2	1	50	2
chr10_73631000_73632000 chr10_73932800_73935600	2	1	50	2
chr10_73631000_73632000 chr10_74008000_74009400	2	2	100	2
chr10_73631000_73632000 chr10_74014400_74017600	2	1	50	2
chr10_73631000_73632000 chr10_74018400_74020800	2	1	50	2
chr10_73631000_73632000 chr10_74057800_74059200	2	1	50	2
chr10_73631000_73632000 chr10_74079400_74081800	2	2	100	2
chr10_73631000_73632000 chr10_74092000_74097200	2	1	50	2
chr10_73633200_73634800 chr10_73744000_73746200	4	4	100	4
chr10_73633200_73634800 chr10_73891600_73895800	4	2	50	4
chr10_73633200_73634800 chr10_73922200_73924800	4	1	25	4
chr10_73633200_73634800 chr10_73932800_73935600	4	3	75	4
chr10_73633200_73634800 chr10_74008000_74009400	4	4	100	4
chr10_73633200_73634800 chr10_74014400_74017600	3	2	66.6667	3
chr10_73633200_73634800 chr10_74018400_74020800	3	2	66.6667	3
chr10_73633200_73634800 chr10_74057800_74059200	4	4	100	4
chr10_73633200_73634800 chr10_74079400_74081800	4	4	100	4
chr10_73633200_73634800 chr10_74092000_74097200	4	4	100	4
chr10_73633200_73634800 chr10_74104400_74105000	1	0	0	1
chr10_73744000_73746200 chr10_73891600_73895800	4	3	75	4
chr10_73744000_73746200 chr10_73922200_73924800	4	4	100	4
chr10_73744000_73746200 chr10_73932800_73935600	4	3	75	4
chr10_73744000_73746200 chr10_74008000_74009400	4	4	100	4
chr10_73744000_73746200 chr10_74014400_74017600	3	3	100	3
chr10_73744000_73746200 chr10_74018400_74020800	3	3	100	3
chr10_73744000_73746200 chr10_74057800_74059200	4	4	100	4
chr10_73744000_73746200 chr10_74079400_74081800	4	4	100	4
chr10_73744000_73746200 chr10_74092000_74097200	4	3	75	4
chr10_73744000_73746200 chr10_74104400_74105000	1	0	0	1
chr10_7379200_7380200 chr10_7486600_7488400	1	1	100	1
chr10_7379200_7380200 chr10_7514000_7518800	1	0	0	1
chr10_7379200_7380200 chr10_7525600_7526800	1	0	0	1
chr10_7379200_7380200 chr10_7533400_7535200	1	0	0	1
chr10_73891600_73895800 chr10_73922200_73924800	5	3	60	5
chr10_73891600_73895800 chr10_73932800_73935600	5	5	100	5
chr10_73891600_73895800 chr10_74008000_74009400	7	7	100	7
chr10_73891600_73895800 chr10_74014400_74017600	4	4	100	4
chr10_73891600_73895800 chr10_74018400_74020800	5	3	60	5
chr10_73891600_73895800 chr10_74045200_74046400	1	0	0	1
chr10_73891600_73895800 chr10_74057800_74059200	7	6	85.7143	7
chr10_73891600_73895800 chr10_74079400_74081800	7	7	100	7
chr10_73891600_73895800 chr10_74092000_74097200	7	7	100	7
chr10_73891600_73895800 chr10_74104400_74105000	1	0	0	1
chr10_73891600_73895800 chr10_75518800_75524000	1	1	100	1
chr10_73891600_73895800 chr10_75562800_75567800	1	1	100	1
chr10_73891600_73895800 chr10_75625600_75626600	1	0	0	1
chr10_73922200_73924800 chr10_73932800_73935600	5	4	80	5
chr10_73922200_73924800 chr10_74008000_74009400	6	6	100	6
chr10_73922200_73924800 chr10_74014400_74017600	4	4	100	4
chr10_73922200_73924800 chr10_74018400_74020800	5	4	80	5
chr10_73922200_73924800 chr10_74045200_74046400	1	0	0	1
chr10_73922200_73924800 chr10_74057800_74059200	6	6	100	6
chr10_73922200_73924800 chr10_74079400_74081800	6	6	100	6
chr10_73922200_73924800 chr10_74092000_74097200	6	5	83.3333	6
chr10_73922200_73924800 chr10_74104400_74105000	1	0	0	1
chr10_73922200_73924800 chr10_75518800_75524000	1	1	100	1
chr10_73922200_73924800 chr10_75562800_75567800	1	0	0	1
chr10_73922200_73924800 chr10_75625600_75626600	1	0	0	1
chr10_73932800_73935600 chr10_74008000_74009400	6	6	100	6
chr10_73932800_73935600 chr10_74014400_74017600	4	4	100	4
chr10_73932800_73935600 chr10_74018400_74020800	5	5	100	5
chr10_73932800_73935600 chr10_74045200_74046400	1	0	0	1
chr10_73932800_73935600 chr10_74057800_74059200	6	6	100	6
chr10_73932800_73935600 chr10_74079400_74081800	6	6	100	6
chr10_73932800_73935600 chr10_74092000_74097200	6	6	100	6
chr10_73932800_73935600 chr10_74104400_74105000	1	0	0	1
chr10_73932800_73935600 chr10_75518800_75524000	1	1	100	1
chr10_73932800_73935600 chr10_75562800_75567800	2	1	50	2
chr10_73932800_73935600 chr10_75625600_75626600	1	1	100	1
chr10_73932800_73935600 chr10_75691800_75692400	1	1	100	1
chr10_74008000_74009400 chr10_74014400_74017600	4	4	100	4
chr10_74008000_74009400 chr10_74018400_74020800	7	7	100	7
chr10_74008000_74009400 chr10_74045200_74046400	1	0	0	1
chr10_74008000_74009400 chr10_74057800_74059200	10	10	100	10-15
chr10_74008000_74009400 chr10_74079400_74081800	10	10	100	10-15
chr10_74008000_74009400 chr10_74092000_74097200	10	10	100	10-15
chr10_74008000_74009400 chr10_74104400_74105000	1	0	0	1
chr10_74008000_74009400 chr10_75518800_75524000	1	1	100	1
chr10_74008000_74009400 chr10_75562800_75567800	2	2	100	2
chr10_74008000_74009400 chr10_75625600_75626600	1	1	100	1
chr10_74008000_74009400 chr10_75691800_75692400	1	1	100	1
chr10_74014400_74017600 chr10_74018400_74020800	4	0	0	4
chr10_74014400_74017600 chr10_74045200_74046400	1	1	100	1
chr10_74014400_74017600 chr10_74057800_74059200	4	4	100	4
chr10_74014400_74017600 chr10_74079400_74081800	4	4	100	4
chr10_74014400_74017600 chr10_74092000_74097200	4	4	100	4
chr10_74014400_74017600 chr10_74104400_74105000	1	0	0	1
chr10_74014400_74017600 chr10_75518800_75524000	1	0	0	1
chr10_74014400_74017600 chr10_75562800_75567800	1	1	100	1
chr10_74014400_74017600 chr10_75625600_75626600	1	0	0	1
chr10_74018400_74020800 chr10_74045200_74046400	1	0	0	1
chr10_74018400_74020800 chr10_74057800_74059200	7	7	100	7
chr10_74018400_74020800 chr10_74079400_74081800	7	6	85.7143	7
chr10_74018400_74020800 chr10_74092000_74097200	7	7	100	7
chr10_74018400_74020800 chr10_74104400_74105000	1	0	0	1
chr10_74018400_74020800 chr10_75518800_75524000	1	1	100	1
chr10_74018400_74020800 chr10_75562800_75567800	2	1	50	2
chr10_74018400_74020800 chr10_75625600_75626600	1	0	0	1
chr10_74018400_74020800 chr10_75691800_75692400	1	1	100	1
chr10_74045200_74046400 chr10_74057800_74059200	1	1	100	1
chr10_74045200_74046400 chr10_74079400_74081800	1	1	100	1
chr10_74045200_74046400 chr10_74092000_74097200	1	0	0	1
chr10_74045200_74046400 chr10_75518800_75524000	1	0	0	1
chr10_74045200_74046400 chr10_75562800_75567800	1	0	0	1
chr10_74045200_74046400 chr10_75625600_75626600	1	0	0	1
chr10_74057800_74059200 chr10_74079400_74081800	10	10	100	10-15
chr10_74057800_74059200 chr10_74092000_74097200	10	10	100	10-15
chr10_74057800_74059200 chr10_74104400_74105000	1	0	0	1
chr10_74057800_74059200 chr10_75518800_75524000	1	1	100	1
chr10_74057800_74059200 chr10_75562800_75567800	2	2	100	2
chr10_74057800_74059200 chr10_75625600_75626600	1	1	100	1
chr10_74057800_74059200 chr10_75691800_75692400	1	1	100	1
chr10_74079400_74081800 chr10_74092000_74097200	11	11	100	10-15
chr10_74079400_74081800 chr10_74104400_74105000	1	1	100	1
chr10_74079400_74081800 chr10_75518800_75524000	1	1	100	1
chr10_74079400_74081800 chr10_75562800_75567800	2	2	100	2
chr10_74079400_74081800 chr10_75625600_75626600	1	1	100	1
chr10_74079400_74081800 chr10_75691800_75692400	1	1	100	1
chr10_74092000_74097200 chr10_74104400_74105000	1	0	0	1
chr10_74092000_74097200 chr10_75518800_75524000	1	1	100	1
chr10_74092000_74097200 chr10_75562800_75567800	2	2	100	2
chr10_74092000_74097200 chr10_75625600_75626600	1	0	0	1
chr10_74092000_74097200 chr10_75691800_75692400	1	1	100	1
chr10_7486600_7488400 chr10_7514000_7518800	2	2	100	2
chr10_7486600_7488400 chr10_7525600_7526800	2	0	0	2
chr10_7486600_7488400 chr10_7533400_7535200	1	0	0	1
chr10_7514000_7518800 chr10_7525600_7526800	3	3	100	3
chr10_7514000_7518800 chr10_7533400_7535200	1	0	0	1
chr10_7525600_7526800 chr10_7533400_7535200	1	0	0	1
chr10_75518800_75524000 chr10_75562800_75567800	3	2	66.6667	3
chr10_75518800_75524000 chr10_75618800_75620600	1	1	100	1
chr10_75518800_75524000 chr10_75625600_75626600	2	2	100	2
chr10_75518800_75524000 chr10_75717200_75719400	1	0	0	1
chr10_75518800_75524000 chr10_75877000_75878200	1	0	0	1
chr10_75518800_75524000 chr10_76346000_76347400	2	0	0	2
chr10_75518800_75524000 chr10_76498000_76499800	2	1	50	2
chr10_75518800_75524000 chr10_76630000_76631600	1	0	0	1
chr10_75518800_75524000 chr10_76657600_76658200	1	1	100	1
chr10_75518800_75524000 chr10_76735400_76738600	1	0	0	1
chr10_75518800_75524000 chr10_76771000_76774200	1	0	0	1
chr10_75562800_75567800 chr10_75618800_75620600	3	0	0	3
chr10_75562800_75567800 chr10_75625600_75626600	3	3	100	3
chr10_75562800_75567800 chr10_75691800_75692400	2	2	100	2
chr10_75562800_75567800 chr10_75717200_75719400	1	1	100	1
chr10_75562800_75567800 chr10_75877000_75878200	1	0	0	1
chr10_75562800_75567800 chr10_76346000_76347400	2	1	50	2
chr10_75562800_75567800 chr10_76498000_76499800	3	3	100	3
chr10_75562800_75567800 chr10_76630000_76631600	2	0	0	2
chr10_75562800_75567800 chr10_76657600_76658200	3	3	100	3
chr10_75562800_75567800 chr10_76735400_76738600	2	1	50	2
chr10_75562800_75567800 chr10_76771000_76774200	1	1	100	1
chr10_75618800_75620600 chr10_75625600_75626600	2	0	0	2
chr10_75618800_75620600 chr10_75691800_75692400	1	1	100	1
chr10_75618800_75620600 chr10_75717200_75719400	1	0	0	1
chr10_75618800_75620600 chr10_75877000_75878200	1	0	0	1
chr10_75618800_75620600 chr10_76346000_76347400	1	0	0	1
chr10_75618800_75620600 chr10_76498000_76499800	1	0	0	1
chr10_75618800_75620600 chr10_76630000_76631600	1	0	0	1
chr10_75618800_75620600 chr10_76657600_76658200	1	0	0	1
chr10_75618800_75620600 chr10_76735400_76738600	1	0	0	1
chr10_75618800_75620600 chr10_76771000_76774200	1	0	0	1
chr10_75625600_75626600 chr10_75717200_75719400	1	0	0	1
chr10_75625600_75626600 chr10_75877000_75878200	1	0	0	1
chr10_75625600_75626600 chr10_76346000_76347400	2	0	0	2
chr10_75625600_75626600 chr10_76498000_76499800	2	0	0	2
chr10_75625600_75626600 chr10_76630000_76631600	2	1	50	2
chr10_75625600_75626600 chr10_76657600_76658200	2	1	50	2
chr10_75625600_75626600 chr10_76735400_76738600	2	0	0	2
chr10_75625600_75626600 chr10_76771000_76774200	2	0	0	2
chr10_75717200_75719400 chr10_75877000_75878200	1	0	0	1
chr10_75717200_75719400 chr10_76346000_76347400	1	0	0	1
chr10_75717200_75719400 chr10_76498000_76499800	1	0	0	1
chr10_75717200_75719400 chr10_76630000_76631600	1	0	0	1
chr10_75717200_75719400 chr10_76657600_76658200	1	0	0	1
chr10_75717200_75719400 chr10_76735400_76738600	1	0	0	1
chr10_75717200_75719400 chr10_76771000_76774200	1	0	0	1
chr10_75877000_75878200 chr10_76346000_76347400	1	0	0	1
chr10_75877000_75878200 chr10_76498000_76499800	1	0	0	1
chr10_75877000_75878200 chr10_76630000_76631600	1	0	0	1
chr10_75877000_75878200 chr10_76657600_76658200	1	0	0	1
chr10_75877000_75878200 chr10_76735400_76738600	1	0	0	1
chr10_75877000_75878200 chr10_76771000_76774200	1	0	0	1
chr10_76346000_76347400 chr10_76498000_76499800	3	1	33.3333	3
chr10_76346000_76347400 chr10_76630000_76631600	2	2	100	2
chr10_76346000_76347400 chr10_76657600_76658200	2	0	0	2
chr10_76346000_76347400 chr10_76735400_76738600	2	0	0	2
chr10_76346000_76347400 chr10_76771000_76774200	2	0	0	2
chr10_76498000_76499800 chr10_76630000_76631600	4	1	25	4
chr10_76498000_76499800 chr10_76657600_76658200	3	2	66.6667	3
chr10_76498000_76499800 chr10_76735400_76738600	3	1	33.3333	3
chr10_76498000_76499800 chr10_76771000_76774200	3	0	0	3
chr10_76630000_76631600 chr10_76657600_76658200	3	2	66.6667	3
chr10_76630000_76631600 chr10_76735400_76738600	3	2	66.6667	3
chr10_76630000_76631600 chr10_76771000_76774200	3	1	33.3333	3
chr10_76657600_76658200 chr10_76735400_76738600	3	0	0	3
chr10_76657600_76658200 chr10_76771000_76774200	2	2	100	2
chr10_76735400_76738600 chr10_76771000_76774200	2	2	100	2
chr10_79595600_79597800 chr10_79633400_79634200	1	0	0	1
chr10_81018200_81029800 chr10_81041800_81045600	3	3	100	3
chr10_81018200_81029800 chr10_81046000_81047600	3	3	100	3
chr10_81018200_81029800 chr10_81076600_81078200	3	3	100	3
chr10_81018200_81029800 chr10_81586200_81587000	2	2	100	2
chr10_81018200_81029800 chr10_81947400_81949000	1	1	100	1
chr10_81018200_81029800 chr10_81955000_81956200	1	1	100	1
chr10_81018200_81029800 chr10_82230200_82234800	1	1	100	1
chr10_81018200_81029800 chr10_82258400_82260800	1	1	100	1
chr10_81041800_81045600 chr10_81046000_81047600	3	3	100	3
[truncated: 43,680 more rows]

## Sheet: Figure3a_b
triplet	significant	corr	pval	N	enh1_totN	enh2_totN	union	jaccard_index
ENSG00000119906|chr10_101734000_101738000|chr10_101772600_101776600	yes	0.0562192	0.0114575	30	40	56	66	0.454545
ENSG00000213341|chr10_101734000_101738000|chr10_101772600_101776600	yes	0.0855807	0.000487664	30	40	56	66	0.454545
ENSG00000119906|chr10_101734000_101738000|chr10_101779600_101782600	yes	0.138783	3.67884e-10	28	40	49	61	0.459016
ENSG00000213341|chr10_101734000_101738000|chr10_101779600_101782600	yes	0.0910435	0.00020648	28	40	49	61	0.459016
ENSG00000014919|chr10_101772600_101776600|chr10_101779600_101782600	yes	0.0971847	0.000957248	41	56	49	64	0.640625
ENSG00000095485|chr10_101772600_101776600|chr10_101779600_101782600	yes	0.122799	1.55975e-06	41	56	49	64	0.640625
ENSG00000099194|chr10_101772600_101776600|chr10_101779600_101782600	yes	0.118857	2.85209e-10	41	56	49	64	0.640625
ENSG00000107554|chr10_101772600_101776600|chr10_101779600_101782600	yes	0.127646	4.66824e-14	41	56	49	64	0.640625
ENSG00000119906|chr10_101772600_101776600|chr10_101779600_101782600	yes	0.12932	5.34578e-09	41	56	49	64	0.640625
ENSG00000120053|chr10_101772600_101776600|chr10_101779600_101782600	yes	0.155581	7.61563e-08	41	56	49	64	0.640625
ENSG00000198018|chr10_101772600_101776600|chr10_101779600_101782600	yes	0.127647	0.00075709	41	56	49	64	0.640625
ENSG00000213341|chr10_101772600_101776600|chr10_101779600_101782600	yes	0.133259	5.18947e-08	41	56	49	64	0.640625
ENSG00000119906|chr10_101772600_101776600|chr10_103660600_103665400	yes	0.134964	1.10789e-09	47	56	75	84	0.559524
ENSG00000119906|chr10_101779600_101782600|chr10_103660600_103665400	yes	0.144638	6.39192e-11	44	49	75	80	0.55
ENSG00000077150|chr10_103660600_103665400|chr10_103760000_103764400	yes	0.0836443	1.44878e-06	61	75	77	91	0.67033
ENSG00000107829|chr10_103660600_103665400|chr10_103760000_103764400	yes	0.147697	2.81833e-11	61	75	77	91	0.67033
ENSG00000107862|chr10_103660600_103665400|chr10_103760000_103764400	yes	0.0607307	9.50858e-06	61	75	77	91	0.67033
ENSG00000120029|chr10_103660600_103665400|chr10_103760000_103764400	yes	0.0598606	0.000202484	61	75	77	91	0.67033
ENSG00000138107|chr10_103660600_103665400|chr10_103760000_103764400	yes	0.0922871	4.53774e-05	61	75	77	91	0.67033
ENSG00000138175|chr10_103660600_103665400|chr10_103760000_103764400	yes	0.126139	2.00962e-05	61	75	77	91	0.67033
ENSG00000148840|chr10_103660600_103665400|chr10_103760000_103764400	yes	0.0652632	0.0268219	61	75	77	91	0.67033
ENSG00000166167|chr10_103660600_103665400|chr10_103760000_103764400	yes	0.072765	3.09725e-05	61	75	77	91	0.67033
ENSG00000166197|chr10_103660600_103665400|chr10_103760000_103764400	yes	0.0702251	1.47612e-06	61	75	77	91	0.67033
ENSG00000166272|chr10_103660600_103665400|chr10_103760000_103764400	yes	0.0938738	0.000305948	61	75	77	91	0.67033
ENSG00000198408|chr10_103660600_103665400|chr10_103760000_103764400	yes	0.0514812	1.96813e-05	61	75	77	91	0.67033
ENSG00000077150|chr10_103660600_103665400|chr10_104412200_104414000	yes	0.130553	4.72276e-14	12	75	14	77	0.155844
ENSG00000107862|chr10_103660600_103665400|chr10_104412200_104414000	yes	0.0790375	8.0901e-09	12	75	14	77	0.155844
ENSG00000107882|chr10_103660600_103665400|chr10_104412200_104414000	yes	0.145135	8.90028e-07	12	75	14	77	0.155844
ENSG00000120029|chr10_103660600_103665400|chr10_104412200_104414000	yes	0.0828089	2.68012e-07	12	75	14	77	0.155844
ENSG00000138107|chr10_103660600_103665400|chr10_104412200_104414000	yes	0.13952	6.30545e-10	12	75	14	77	0.155844
ENSG00000138175|chr10_103660600_103665400|chr10_104412200_104414000	yes	0.155778	1.31379e-07	12	75	14	77	0.155844
ENSG00000166197|chr10_103660600_103665400|chr10_104412200_104414000	yes	0.11963	2.01897e-16	12	75	14	77	0.155844
ENSG00000198408|chr10_103660600_103665400|chr10_104412200_104414000	yes	0.107631	3.75018e-19	12	75	14	77	0.155844
ENSG00000077150|chr10_103760000_103764400|chr10_104412200_104414000	yes	0.0754555	1.39243e-05	11	77	14	80	0.1375
ENSG00000120029|chr10_103760000_103764400|chr10_104412200_104414000	yes	0.0751237	3.07452e-06	11	77	14	80	0.1375
ENSG00000138107|chr10_103760000_103764400|chr10_104412200_104414000	yes	0.0560997	0.0132957	11	77	14	80	0.1375
ENSG00000138175|chr10_103760000_103764400|chr10_104412200_104414000	yes	0.0795406	0.00731434	11	77	14	80	0.1375
ENSG00000148842|chr10_103760000_103764400|chr10_104412200_104414000	yes	0.05554	0.0204378	11	77	14	80	0.1375
ENSG00000198408|chr10_103760000_103764400|chr10_104412200_104414000	yes	0.0610473	4.12707e-07	11	77	14	80	0.1375
ENSG00000077150|chr10_103660600_103665400|chr10_104420200_104421800	yes	0.105055	1.38128e-09	46	75	55	84	0.547619
ENSG00000107829|chr10_103660600_103665400|chr10_104420200_104421800	yes	0.132814	2.24847e-09	46	75	55	84	0.547619
ENSG00000107862|chr10_103660600_103665400|chr10_104420200_104421800	yes	0.0997664	3.19909e-13	46	75	55	84	0.547619
ENSG00000120029|chr10_103660600_103665400|chr10_104420200_104421800	yes	0.110909	5.20492e-12	46	75	55	84	0.547619
ENSG00000138107|chr10_103660600_103665400|chr10_104420200_104421800	yes	0.106689	2.38087e-06	46	75	55	84	0.547619
ENSG00000138175|chr10_103660600_103665400|chr10_104420200_104421800	yes	0.179809	1.03761e-09	46	75	55	84	0.547619
ENSG00000166197|chr10_103660600_103665400|chr10_104420200_104421800	yes	0.11249	1.10077e-14	46	75	55	84	0.547619
ENSG00000166272|chr10_103660600_103665400|chr10_104420200_104421800	yes	0.0859047	0.000958121	46	75	55	84	0.547619
ENSG00000198408|chr10_103660600_103665400|chr10_104420200_104421800	yes	0.101576	3.22091e-17	46	75	55	84	0.547619
ENSG00000198728|chr10_103660600_103665400|chr10_104420200_104421800	yes	0.166073	5.36227e-07	46	75	55	84	0.547619
ENSG00000077150|chr10_103760000_103764400|chr10_104420200_104421800	yes	0.0853701	8.74577e-07	46	77	55	86	0.534884
ENSG00000107829|chr10_103760000_103764400|chr10_104420200_104421800	yes	0.0998453	7.26042e-06	46	77	55	86	0.534884
ENSG00000107862|chr10_103760000_103764400|chr10_104420200_104421800	yes	0.0635527	3.58268e-06	46	77	55	86	0.534884
ENSG00000120029|chr10_103760000_103764400|chr10_104420200_104421800	yes	0.0840919	1.74484e-07	46	77	55	86	0.534884
ENSG00000138107|chr10_103760000_103764400|chr10_104420200_104421800	yes	0.117846	1.84045e-07	46	77	55	86	0.534884
ENSG00000138175|chr10_103760000_103764400|chr10_104420200_104421800	yes	0.130608	1.00466e-05	46	77	55	86	0.534884
ENSG00000148842|chr10_103760000_103764400|chr10_104420200_104421800	yes	0.0846711	0.000403542	46	77	55	86	0.534884
ENSG00000166197|chr10_103760000_103764400|chr10_104420200_104421800	yes	0.0782462	8.05227e-08	46	77	55	86	0.534884
ENSG00000198408|chr10_103760000_103764400|chr10_104420200_104421800	yes	0.0555899	4.03346e-06	46	77	55	86	0.534884
ENSG00000076685|chr10_104412200_104414000|chr10_104420200_104421800	yes	0.0939792	3.29404e-09	11	14	55	58	0.189655
ENSG00000077150|chr10_104412200_104414000|chr10_104420200_104421800	yes	0.0916965	1.26473e-07	11	14	55	58	0.189655
ENSG00000107862|chr10_104412200_104414000|chr10_104420200_104421800	yes	0.0563443	3.99615e-05	11	14	55	58	0.189655
ENSG00000120029|chr10_104412200_104414000|chr10_104420200_104421800	yes	0.0830759	2.45238e-07	11	14	55	58	0.189655
ENSG00000138107|chr10_104412200_104414000|chr10_104420200_104421800	yes	0.11008	1.12207e-06	11	14	55	58	0.189655
ENSG00000138175|chr10_104412200_104414000|chr10_104420200_104421800	yes	0.117677	7.01665e-05	11	14	55	58	0.189655
ENSG00000148842|chr10_104412200_104414000|chr10_104420200_104421800	yes	0.0827747	0.000543701	11	14	55	58	0.189655
ENSG00000148843|chr10_104412200_104414000|chr10_104420200_104421800	yes	0.0776885	4.16252e-08	11	14	55	58	0.189655
ENSG00000166197|chr10_104412200_104414000|chr10_104420200_104421800	yes	0.0652738	7.66829e-06	11	14	55	58	0.189655
ENSG00000198408|chr10_104412200_104414000|chr10_104420200_104421800	yes	0.0552103	4.69156e-06	11	14	55	58	0.189655
ENSG00000077150|chr10_103660600_103665400|chr10_104503000_104503600	yes	0.140956	3.76225e-16	12	75	16	79	0.151899
ENSG00000107862|chr10_103660600_103665400|chr10_104503000_104503600	yes	0.111858	2.98208e-16	12	75	16	79	0.151899
ENSG00000120029|chr10_103660600_103665400|chr10_104503000_104503600	yes	0.0922022	1.00073e-08	12	75	16	79	0.151899
ENSG00000138107|chr10_103660600_103665400|chr10_104503000_104503600	yes	0.159023	1.69757e-12	12	75	16	79	0.151899
ENSG00000138175|chr10_103660600_103665400|chr10_104503000_104503600	yes	0.117855	6.84046e-05	12	75	16	79	0.151899
ENSG00000148840|chr10_103660600_103665400|chr10_104503000_104503600	yes	0.0855082	0.00369427	12	75	16	79	0.151899
ENSG00000166197|chr10_103660600_103665400|chr10_104503000_104503600	yes	0.137497	3.08665e-21	12	75	16	79	0.151899
ENSG00000166272|chr10_103660600_103665400|chr10_104503000_104503600	yes	0.0860524	0.000938835	12	75	16	79	0.151899
ENSG00000198408|chr10_103660600_103665400|chr10_104503000_104503600	yes	0.130455	1.87375e-27	12	75	16	79	0.151899
ENSG00000198728|chr10_103660600_103665400|chr10_104503000_104503600	yes	0.158866	1.64749e-06	12	75	16	79	0.151899
ENSG00000077150|chr10_103760000_103764400|chr10_104503000_104503600	yes	0.0655936	0.000159468	11	77	16	82	0.134146
ENSG00000107862|chr10_103760000_103764400|chr10_104503000_104503600	yes	0.065683	1.66866e-06	11	77	16	82	0.134146
ENSG00000120029|chr10_103760000_103764400|chr10_104503000_104503600	yes	0.0765721	1.97467e-06	11	77	16	82	0.134146
ENSG00000138107|chr10_103760000_103764400|chr10_104503000_104503600	yes	0.0869224	0.000122912	11	77	16	82	0.134146
ENSG00000148840|chr10_103760000_103764400|chr10_104503000_104503600	yes	0.0952808	0.00121053	11	77	16	82	0.134146
ENSG00000148842|chr10_103760000_103764400|chr10_104503000_104503600	yes	0.0729863	0.00230272	11	77	16	82	0.134146
ENSG00000166197|chr10_103760000_103764400|chr10_104503000_104503600	yes	0.0523887	0.000331115	11	77	16	82	0.134146
ENSG00000198408|chr10_103760000_103764400|chr10_104503000_104503600	yes	0.0561265	3.25212e-06	11	77	16	82	0.134146
ENSG00000107862|chr10_103948600_103950000|chr10_104503000_104503600	yes	0.0806058	4.06917e-09	1	23	16	38	0.0263158
ENSG00000076685|chr10_104412200_104414000|chr10_104503000_104503600	yes	0.0881036	2.94192e-08	2	14	16	28	0.0714286
ENSG00000077150|chr10_104412200_104414000|chr10_104503000_104503600	yes	0.0933693	7.41994e-08	2	14	16	28	0.0714286
ENSG00000107862|chr10_104412200_104414000|chr10_104503000_104503600	yes	0.064458	2.59677e-06	2	14	16	28	0.0714286
ENSG00000120029|chr10_104412200_104414000|chr10_104503000_104503600	yes	0.095612	2.79018e-09	2	14	16	28	0.0714286
ENSG00000138107|chr10_104412200_104414000|chr10_104503000_104503600	yes	0.0558932	0.0136395	2	14	16	28	0.0714286
ENSG00000138175|chr10_104412200_104414000|chr10_104503000_104503600	yes	0.114249	0.000113792	2	14	16	28	0.0714286
ENSG00000148842|chr10_104412200_104414000|chr10_104503000_104503600	yes	0.0721594	0.00258249	2	14	16	28	0.0714286
ENSG00000148843|chr10_104412200_104414000|chr10_104503000_104503600	yes	0.0830599	4.51206e-09	2	14	16	28	0.0714286
ENSG00000166197|chr10_104412200_104414000|chr10_104503000_104503600	yes	0.0854147	4.64891e-09	2	14	16	28	0.0714286
[truncated: 126,734 more rows]

## Sheet: Figure3c_d
gene	total_enh	observed	geneName	oe_lof_upper
ENSG00000000419	43	48	DPM1	0.873
[truncated: 6,894 more rows]
